# Supplementary material for: Curcumin Protects Mouse Spermatogonia from Triptolide-Induced Injury Through Modulation of Ferroptosis-Related Pathways
Source: Biology (Basel). 2026 Jun 26;15(13):1019. doi: 10.3390/biology15131019 (PMC13360325; doi:10.3390/biology15131019)
Supplement: Supplementary file 1 [file biology-15-01019-s001.zip]

Archive with 14 entries (14 files):
- Figure S1. Schematic diagram of mouse epididymal sperm smear.png
- Supplementary File S1. Basis for the determination of TP and curcumin concentrations.pdf
- Supplementary File S2. Original Western blot images.pdf
- Supplementary File S3. Individual graphs for each dataset in Figure 3.pdf
- Table S1 Primers Used for qRT-PCR.xlsx
- Table S10 The details of differentially expressed proteins (TP VS Cur-M) of the ferroptosis pathway.xlsx
- Table S2 Antibodies Used for WB and IF Experiments_revised.xlsx
- Table S3 Volcano Analysis-Con_VS_TP.xlsx
- Table S4 Volcano Analysis-TP_VS_Cur-M.xlsx
- Table S5 Clusters of Orthologous Groups(COG) Analysis.xlsx
- Table S6 Subcellular Localization Analysis.xlsx
- Table S7 GO Annotation Enrichment Analysis.xlsx
- Table S8 KEGG Pathway Analysis Data for Con VS TP.xlsx
- Table S9 KEGG Pathway Analysis Data for TP VS Cur-M.xlsx
