# Supplementary material for: Curcumin Protects Mouse Spermatogonia from Triptolide-Induced Injury Through Modulation of Ferroptosis-Related Pathways
Source: Biology (Basel). 2026 Jun 26;15(13):1019. doi: 10.3390/biology15131019 (PMC13360325; doi:10.3390/biology15131019)
Supplement: Supplementary file 1 [file biology-15-01019-s001.zip › Table S1 Primers Used for qRT-PCR.xlsx]

## Sheet: Sheet1
Table S1 Primers Used for qRT-PCR
Gene	NM-numbers	Primer sequence	Melting temperature (℃)	Product length (bp)
β-actin	NM_007393.5	（F）GGCTGTATTCCCCTCCATCG	59.96	154
		（R）CCAGTTGGTAACAATGCCATGT	59.44
Nrf2	NM_001399226.1	（F）ACCTCTGCTGCAAGTAGCCT	61.2	120
		（R）AGTGGGCAACCATCACTCTG	59.96
GCLC	NM_010295.2	（F）AGCTCCTGGAGGAAGGCATCG	63.98	120
		（R）GGTCAGACTCGTTGGCATCATCC	63.38
Map1lc3a	NM_025735.3	（F）ACCAGCCAGCCTACCACATCC	64.22	83
		（R）ACTCCCAACCCAGCCAGCAC	64.88
TFRC	NM_001357298.1	（F）AATTCCCCGTTGTTGAGGCAGAC	63.49	129
		（R）GCAACCCTGATGACTGAGATGGC	63.65
DMT1	NM_001146161.1	（F）AAAGATGCCAGACGATGGCG	61.09	81
		（R）GAGTTGCTGTAGGCAGGGTT	59.96
