# Supplementary material for: Curcumin Protects Mouse Spermatogonia from Triptolide-Induced Injury Through Modulation of Ferroptosis-Related Pathways
Source: Biology (Basel). 2026 Jun 26;15(13):1019. doi: 10.3390/biology15131019 (PMC13360325; doi:10.3390/biology15131019)
Supplement: Supplementary file 1 [file biology-15-01019-s001.zip › Table S10 The details of differentially expressed proteins (TP VS Cur-M) of the ferroptosis pathway.xlsx]

## Sheet: Sheet1
Table S10 The details of differentially expressed proteins (TP VS Cur-M) of the ferroptosis pathway
GeneName	Accession	Description	MEAN TP	MEAN M_Cur	P-VALUE	Q-VALUE	FOLD CHANGE
Tfrc	Q62351	>sp|Q62351|TFR1_MOUSE Transferrin receptor protein 1 OS=Mus musculus OX=10090 GN=Tfrc PE=1 SV=1	117239	141472	0.00992871	0.120672	1.20669
Gclc	P97494	>sp|P97494|GSH1_MOUSE Glutamate--cysteine ligase catalytic subunit OS=Mus musculus OX=10090 GN=Gclc PE=1 SV=4	245180	298638	0.00161683	0.0778255	1.21804
Map1lc3a	Q91VR7	>sp|Q91VR7|MLP3A_MOUSE Microtubule-associated proteins 1A/1B light chain 3A OS=Mus musculus OX=10090 GN=Map1lc3a PE=1 SV=1	135246	95580.1	0.00569891	0.104025	0.706715
Prnp	P04925	>sp|P04925|PRIO_MOUSE Major prion protein OS=Mus musculus OX=10090 GN=Prnp PE=1 SV=2	16075.5	8071.99	0.0269851	0.174774	0.50213
