# Supplementary material for: Curcumin Protects Mouse Spermatogonia from Triptolide-Induced Injury Through Modulation of Ferroptosis-Related Pathways
Source: Biology (Basel). 2026 Jun 26;15(13):1019. doi: 10.3390/biology15131019 (PMC13360325; doi:10.3390/biology15131019)
Supplement: Supplementary file 1 [file biology-15-01019-s001.zip › Table S2 Antibodies Used for WB and IF Experiments_revised.xlsx]

## Sheet: Sheet1
Table S2 Antibodies Used for WB and IF Experiments
Antibody	Reactivity	Vender	identification of product	Dilution Info for Western blotting	Dilution Info for immunofluorescence
beta-Actin Rabbit pAb	Human, Mouse, Rat	Bioss, Beijing, China	bs-0061R	1:8000	1:200
Nrf2 Rabbit pAb	Human, Mouse, Rat	Bioss, Beijing, China	bs-1074R	1:2000	1:200
GCLC Rabbit pAb	Human, Mouse, Rat	Bioss, Beijing, China	bs-23393R	1:1000	1:100
LC3A Recombinant Rabbit mAb	Human, Mouse, Rat	Bioss, Beijing, China	bsm-62899R	1:2000	1:200
Rabbit Anti-TFRC antibody	Human, Mouse	Bioss, Beijing, China	bs-0988R	1:1000	1:200
DMT1 Rabbit pAb	Mouse, Rat	Bioss, Beijing, China	bs-3577R	1:1000	1:100
HRP-conjugated Goat Anti-Rabbit IgG(H+L)	Rabbit	Proteintech, Wuhan, China	SA00001-2	1:10000	/
Goat Anti-Rabbit IgG H&L (Alexa Fluor® 488)	Rabbit	Abcam, Cambridge, UK	ab150077	/	1:1000
