# Supplementary material for: Curcumin Protects Mouse Spermatogonia from Triptolide-Induced Injury Through Modulation of Ferroptosis-Related Pathways
Source: Biology (Basel). 2026 Jun 26;15(13):1019. doi: 10.3390/biology15131019 (PMC13360325; doi:10.3390/biology15131019)
Supplement: Supplementary file 1 [file biology-15-01019-s001.zip › Table S3 Volcano Analysis-Con_VS_TP.xlsx]

## Sheet: Volcano
Table S3 Volcano Analysis-Con_VS_TP
Accession	Description	GeneName	P-VALUE	P-VALUE-chitest	P-VALUE(plot)	LOG_FOLDCHANGE	threshold
A0A0G2JDV3	>sp|A0A0G2JDV3|GBP6_MOUSE Guanylate-binding protein 6 OS=Mus musculus OX=10090 GN=Gbp6 PE=2 SV=2	Gbp6	0.0207955		0.0207955	0.577046	Up-regulated
A0A338P6K9	>sp|A0A338P6K9|QSER1_MOUSE Glutamine and serine-rich protein 1 OS=Mus musculus OX=10090 GN=Qser1 PE=2 SV=1	Qser1	0.0017561		0.0017561	-0.696491	Down-regulated
A0A6I8MX38	>sp|A0A6I8MX38|TUG1_MOUSE Taurine up-regulated 1 protein OS=Mus musculus OX=10090 GN=Tug1 PE=2 SV=2	Tug1	0.0288086	0.273322	0.0288086	-1.44417	Down-regulated
A0A7N9VSG0	>sp|A0A7N9VSG0|AFG2B_MOUSE ATPase family gene 2 protein homolog B OS=Mus musculus OX=10090 GN=Afg2b PE=2 SV=1	Afg2b	0.202686		0.202686	0.307561	Not-significant
A1A5B6	>sp|A1A5B6|TBC25_MOUSE TBC1 domain family member 25 OS=Mus musculus OX=10090 GN=Tbc1d25 PE=1 SV=1	Tbc1d25	0.144885		0.144885	-0.247877	Not-significant
A1L317	>sp|A1L317|K1C24_MOUSE Keratin, type I cytoskeletal 24 OS=Mus musculus OX=10090 GN=Krt24 PE=2 SV=2	Krt24	0.42265	0.273322	0.42265	5.0074	Not-significant
A1L3P4	>sp|A1L3P4|SL9A6_MOUSE Sodium/hydrogen exchanger 6 OS=Mus musculus OX=10090 GN=Slc9a6 PE=1 SV=1	Slc9a6	0.320649		0.320649	0.114272	Not-significant
A2A3V1	>sp|A2A3V1|AK17B_MOUSE A-kinase anchor protein 17B OS=Mus musculus OX=10090 GN=Akap17b PE=1 SV=2	Akap17b	0.704225	0.273322	0.704225	-0.287933	Not-significant
A2A432	>sp|A2A432|CUL4B_MOUSE Cullin-4B OS=Mus musculus OX=10090 GN=Cul4b PE=1 SV=1	Cul4b	5.61933e-05		5.61933e-05	-0.28021	Down-regulated
A2A4P0	>sp|A2A4P0|DHX8_MOUSE ATP-dependent RNA helicase DHX8 OS=Mus musculus OX=10090 GN=Dhx8 PE=2 SV=1	Dhx8	0.000156397		0.000156397	-1.08686	Down-regulated
A2A5R2	>sp|A2A5R2|BIG2_MOUSE Brefeldin A-inhibited guanine nucleotide-exchange protein 2 OS=Mus musculus OX=10090 GN=Arfgef2 PE=1 SV=1	Arfgef2	0.000577065		0.000577065	0.247738	Not-significant
A2A5Z6	>sp|A2A5Z6|SMUF2_MOUSE E3 ubiquitin-protein ligase SMURF2 OS=Mus musculus OX=10090 GN=Smurf2 PE=1 SV=1	Smurf2	0.0337698		0.0337698	-0.215777	Not-significant
A2A690	>sp|A2A690|TANC2_MOUSE Protein TANC2 OS=Mus musculus OX=10090 GN=Tanc2 PE=1 SV=1	Tanc2	0.460775		0.460775	-0.223594	Not-significant
A2A699	>sp|A2A699|F1712_MOUSE Protein FAM171A2 OS=Mus musculus OX=10090 GN=Fam171a2 PE=1 SV=1	Fam171a2	0.0901012		0.0901012	-0.287175	Not-significant
A2A6A1	>sp|A2A6A1|GPTC8_MOUSE G patch domain-containing protein 8 OS=Mus musculus OX=10090 GN=Gpatch8 PE=1 SV=1	Gpatch8	0.286676		0.286676	-0.092363	Not-significant
A2A6Q5	>sp|A2A6Q5|CDC27_MOUSE Cell division cycle protein 27 homolog OS=Mus musculus OX=10090 GN=Cdc27 PE=1 SV=1	Cdc27	0.00106209		0.00106209	-0.245591	Not-significant
A2A6T1	>sp|A2A6T1|CDR2L_MOUSE Cerebellar degeneration-related protein 2-like OS=Mus musculus OX=10090 GN=Cdr2l PE=1 SV=1	Cdr2l	0.501484		0.501484	0.210479	Not-significant
A2A791	>sp|A2A791|ZMYM4_MOUSE Zinc finger MYM-type protein 4 OS=Mus musculus OX=10090 GN=Zmym4 PE=1 SV=1	Zmym4	0.00511139		0.00511139	-0.46429	Down-regulated
A2A7S8	>sp|A2A7S8|NHSL3_MOUSE NHS-like protein 3 OS=Mus musculus OX=10090 GN=Nhsl3 PE=1 SV=1	Nhsl3	0.000703254		0.000703254	-0.960904	Down-regulated
A2A8L1	>sp|A2A8L1|CHD5_MOUSE Chromodomain-helicase-DNA-binding protein 5 OS=Mus musculus OX=10090 GN=Chd5 PE=1 SV=1	Chd5	0.0771249	0.273322	0.0771249	-1.16502	Not-significant
A2A8L5	>sp|A2A8L5|PTPRF_MOUSE Receptor-type tyrosine-protein phosphatase F OS=Mus musculus OX=10090 GN=Ptprf PE=1 SV=1	Ptprf	0.165915		0.165915	-0.816426	Not-significant
A2A8U2	>sp|A2A8U2|TM201_MOUSE Transmembrane protein 201 OS=Mus musculus OX=10090 GN=Tmem201 PE=1 SV=1	Tmem201	0.288867		0.288867	0.151206	Not-significant
A2A8Z1	>sp|A2A8Z1|OSBL9_MOUSE Oxysterol-binding protein-related protein 9 OS=Mus musculus OX=10090 GN=Osbpl9 PE=1 SV=1	Osbpl9	0.00367081		0.00367081	-0.189425	Not-significant
A2A9C3	>sp|A2A9C3|SZT2_MOUSE KICSTOR complex protein SZT2 OS=Mus musculus OX=10090 GN=Szt2 PE=1 SV=1	Szt2	0.165973		0.165973	-0.174104	Not-significant
A2AAE1	>sp|A2AAE1|BLTP1_MOUSE Bridge-like lipid transfer protein family member 1 OS=Mus musculus OX=10090 GN=Bltp1 PE=1 SV=4	Bltp1	0.803901		0.803901	-0.0351979	Not-significant
A2AAY5	>sp|A2AAY5|SPD2B_MOUSE SH3 and PX domain-containing protein 2B OS=Mus musculus OX=10090 GN=Sh3pxd2b PE=1 SV=1	Sh3pxd2b	0.196287		0.196287	0.12006	Not-significant
A2ABV5	>sp|A2ABV5|MED14_MOUSE Mediator of RNA polymerase II transcription subunit 14 OS=Mus musculus OX=10090 GN=Med14 PE=1 SV=1	Med14	1.41302e-05		1.41302e-05	-0.580941	Down-regulated
A2ACJ2	>sp|A2ACJ2|FP100_MOUSE Fanconi anemia core complex-associated protein 100 OS=Mus musculus OX=10090 GN=Faap100 PE=2 SV=1	Faap100	0.955375		0.955375	-0.0093664	Not-significant
A2ADA5	>sp|A2ADA5|PUSL1_MOUSE tRNA pseudouridine synthase-like 1 OS=Mus musculus OX=10090 GN=Pusl1 PE=1 SV=1	Pusl1	0.0148206		0.0148206	0.650436	Up-regulated
A2ADY9	>sp|A2ADY9|DDI2_MOUSE Protein DDI1 homolog 2 OS=Mus musculus OX=10090 GN=Ddi2 PE=1 SV=1	Ddi2	0.203451		0.203451	-0.0703251	Not-significant
A2AF47	>sp|A2AF47|DOC11_MOUSE Dedicator of cytokinesis protein 11 OS=Mus musculus OX=10090 GN=Dock11 PE=1 SV=1	Dock11	0.00276299		0.00276299	0.150771	Not-significant
A2AG58	>sp|A2AG58|BCLA3_MOUSE BCLAF1 and THRAP3 family member 3 OS=Mus musculus OX=10090 GN=Bclaf3 PE=1 SV=1	Bclaf3	0.000329897		0.000329897	-1.06899	Down-regulated
A2AGH6	>sp|A2AGH6|MED12_MOUSE Mediator of RNA polymerase II transcription subunit 12 OS=Mus musculus OX=10090 GN=Med12 PE=1 SV=1	Med12	4.67171e-05		4.67171e-05	-0.657845	Down-regulated
A2AGT5	>sp|A2AGT5|CKAP5_MOUSE Cytoskeleton-associated protein 5 OS=Mus musculus OX=10090 GN=Ckap5 PE=1 SV=1	Ckap5	0.000345116		0.000345116	-0.457135	Down-regulated
A2AH22	>sp|A2AH22|AMRA1_MOUSE Activating molecule in BECN1-regulated autophagy protein 1 OS=Mus musculus OX=10090 GN=Ambra1 PE=1 SV=1	Ambra1	0.150581		0.150581	-0.373375	Not-significant
A2AHC3	>sp|A2AHC3|CAMP1_MOUSE Calmodulin-regulated spectrin-associated protein 1 OS=Mus musculus OX=10090 GN=Camsap1 PE=1 SV=1	Camsap1	0.224324		0.224324	-0.15444	Not-significant
A2AI05	>sp|A2AI05|NDOR1_MOUSE NADPH-dependent diflavin oxidoreductase 1 OS=Mus musculus OX=10090 GN=Ndor1 PE=2 SV=1	Ndor1	0.639078		0.639078	0.088778	Not-significant
A2AI08	>sp|A2AI08|TPRN_MOUSE Taperin OS=Mus musculus OX=10090 GN=Tprn PE=1 SV=1	Tprn	0.0102041		0.0102041	-1.54888	Down-regulated
A2AIG8	>sp|A2AIG8|1A1L1_MOUSE 1-aminocyclopropane-1-carboxylate synthase-like protein 1 OS=Mus musculus OX=10090 GN=Accs PE=2 SV=1	Accs	0.618422		0.618422	0.215257	Not-significant
A2AIL4	>sp|A2AIL4|NDUF6_MOUSE NADH dehydrogenase (ubiquinone) complex I, assembly factor 6 OS=Mus musculus OX=10090 GN=Ndufaf6 PE=1 SV=1	Ndufaf6	0.0750893		0.0750893	-0.239626	Not-significant
A2AIV2	>sp|A2AIV2|VIR_MOUSE Protein virilizer homolog OS=Mus musculus OX=10090 GN=Virma PE=1 SV=1	Virma	0.00086212		0.00086212	-0.605822	Down-regulated
A2AJ15	>sp|A2AJ15|MA1B1_MOUSE Endoplasmic reticulum mannosyl-oligosaccharide 1,2-alpha-mannosidase OS=Mus musculus OX=10090 GN=Man1b1 PE=1 SV=1	Man1b1	0.00509553		0.00509553	0.274345	Up-regulated
A2AJ88	>sp|A2AJ88|PLPL7_MOUSE Patatin-like phospholipase domain-containing protein 7 OS=Mus musculus OX=10090 GN=Pnpla7 PE=1 SV=1	Pnpla7	0.306316		0.306316	-0.10549	Not-significant
A2AJI0	>sp|A2AJI0|MA7D1_MOUSE MAP7 domain-containing protein 1 OS=Mus musculus OX=10090 GN=Map7d1 PE=1 SV=1	Map7d1	0.278992		0.278992	-0.094543	Not-significant
A2AJL3	>sp|A2AJL3|FGGY_MOUSE FGGY carbohydrate kinase domain-containing protein OS=Mus musculus OX=10090 GN=Fggy PE=1 SV=1	Fggy	0.197004		0.197004	0.307042	Not-significant
A2AJQ3	>sp|A2AJQ3|D19L4_MOUSE Probable C-mannosyltransferase DPY19L4 OS=Mus musculus OX=10090 GN=Dpy19l4 PE=2 SV=1	Dpy19l4	0.179031		0.179031	0.291253	Not-significant
A2AJT4	>sp|A2AJT4|PNISR_MOUSE Arginine/serine-rich protein PNISR OS=Mus musculus OX=10090 GN=Pnisr PE=1 SV=1	Pnisr	0.801908		0.801908	0.0340893	Not-significant
A2AKB9	>sp|A2AKB9|DCA10_MOUSE DDB1- and CUL4-associated factor 10 OS=Mus musculus OX=10090 GN=Dcaf10 PE=1 SV=1	Dcaf10	0.302394	0.273322	0.302394	-0.792447	Not-significant
A2AKG8	>sp|A2AKG8|FOCAD_MOUSE Focadhesin OS=Mus musculus OX=10090 GN=Focad PE=1 SV=1	Focad	0.00259758		0.00259758	0.328795	Up-regulated
A2AKX3	>sp|A2AKX3|SETX_MOUSE Probable helicase senataxin OS=Mus musculus OX=10090 GN=Setx PE=1 SV=1	Setx	0.0283498		0.0283498	-0.546408	Down-regulated
A2AL36	>sp|A2AL36|CNTRL_MOUSE Centriolin OS=Mus musculus OX=10090 GN=Cntrl PE=1 SV=2	Cntrl	0.00361387		0.00361387	-0.813248	Down-regulated
A2ALK8	>sp|A2ALK8|PTN3_MOUSE Tyrosine-protein phosphatase non-receptor type 3 OS=Mus musculus OX=10090 GN=Ptpn3 PE=1 SV=1	Ptpn3	0.200295		0.200295	-0.291894	Not-significant
A2ALW5	>sp|A2ALW5|DJC25_MOUSE DnaJ homolog subfamily C member 25 OS=Mus musculus OX=10090 GN=Dnajc25 PE=1 SV=1	Dnajc25	0.0464716		0.0464716	0.20859	Not-significant
A2AM29	>sp|A2AM29|AF9_MOUSE Protein AF-9 OS=Mus musculus OX=10090 GN=Mllt3 PE=1 SV=1	Mllt3	0.000387688		0.000387688	-0.597102	Down-regulated
A2AN08	>sp|A2AN08|UBR4_MOUSE E3 ubiquitin-protein ligase UBR4 OS=Mus musculus OX=10090 GN=Ubr4 PE=1 SV=1	Ubr4	3.36342e-05		3.36342e-05	0.433652	Up-regulated
A2APB8	>sp|A2APB8|TPX2_MOUSE Targeting protein for Xklp2 OS=Mus musculus OX=10090 GN=Tpx2 PE=1 SV=1	Tpx2	0.000254301		0.000254301	-0.766509	Down-regulated
A2APV2	>sp|A2APV2|FMNL2_MOUSE Formin-like protein 2 OS=Mus musculus OX=10090 GN=Fmnl2 PE=1 SV=2	Fmnl2	0.375984		0.375984	-0.129077	Not-significant
A2APY7	>sp|A2APY7|NDUF5_MOUSE Arginine-hydroxylase NDUFAF5, mitochondrial OS=Mus musculus OX=10090 GN=Ndufaf5 PE=1 SV=1	Ndufaf5	0.156776		0.156776	0.260747	Not-significant
A2AQ07	>sp|A2AQ07|TBB1_MOUSE Tubulin beta-1 chain OS=Mus musculus OX=10090 GN=Tubb1 PE=1 SV=1	Tubb1	0.448345		0.448345	-1.28671	Not-significant
A2AQ14	>sp|A2AQ14|MS18B_MOUSE Protein Mis18-beta OS=Mus musculus OX=10090 GN=Oip5 PE=2 SV=1	Oip5	0.0895439	0.273322	0.0895439	-1.28303	Not-significant
A2AQ19	>sp|A2AQ19|RTF1_MOUSE RNA polymerase-associated protein RTF1 homolog OS=Mus musculus OX=10090 GN=Rtf1 PE=1 SV=1	Rtf1	0.0001444		0.0001444	-0.562618	Down-regulated
A2AQ25	>sp|A2AQ25|SKT_MOUSE Sickle tail protein OS=Mus musculus OX=10090 GN=Skt PE=1 SV=1	Skt	0.0121252		0.0121252	-0.503036	Down-regulated
A2AQP0	>sp|A2AQP0|MYH7B_MOUSE Myosin-7B OS=Mus musculus OX=10090 GN=Myh7b PE=3 SV=1	Myh7b	0.987815	1	0.987815	-0.0312917	Not-significant
A2AR02	>sp|A2AR02|PPIG_MOUSE Peptidyl-prolyl cis-trans isomerase G OS=Mus musculus OX=10090 GN=Ppig PE=1 SV=1	Ppig	0.000714397		0.000714397	-0.384153	Down-regulated
A2ARI4	>sp|A2ARI4|LGR4_MOUSE Leucine-rich repeat-containing G-protein coupled receptor 4 OS=Mus musculus OX=10090 GN=Lgr4 PE=1 SV=1	Lgr4	0.42265	0.273322	0.42265	-3.7785	Not-significant
A2ARP1	>sp|A2ARP1|VIP1_MOUSE Inositol hexakisphosphate and diphosphoinositol-pentakisphosphate kinase 1 OS=Mus musculus OX=10090 GN=Ppip5k1 PE=1 SV=1	Ppip5k1	0.511758		0.511758	0.10654	Not-significant
A2AS55	>sp|A2AS55|ANR16_MOUSE Ankyrin repeat domain-containing protein 16 OS=Mus musculus OX=10090 GN=Ankrd16 PE=1 SV=1	Ankrd16	0.199126		0.199126	0.778126	Not-significant
A2ASA8	>sp|A2ASA8|IPIL1_MOUSE Inositol 1,4,5-trisphosphate receptor-interacting protein-like 1 OS=Mus musculus OX=10090 GN=Itpripl1 PE=2 SV=2	Itpripl1	0.421992		0.421992	-0.32568	Not-significant
A2ASQ1	>sp|A2ASQ1|AGRIN_MOUSE Agrin OS=Mus musculus OX=10090 GN=Agrn PE=1 SV=1	Agrn	2.35643e-05		2.35643e-05	0.951982	Up-regulated
A2ASS6	>sp|A2ASS6|TITIN_MOUSE Titin OS=Mus musculus OX=10090 GN=Ttn PE=1 SV=1	Ttn	0.487725		0.487725	-0.115688	Not-significant
A2ASZ8	>sp|A2ASZ8|SCMC2_MOUSE Mitochondrial adenyl nucleotide antiporter SLC25A25 OS=Mus musculus OX=10090 GN=Slc25a25 PE=1 SV=1	Slc25a25	0.0287711		0.0287711	-0.34442	Down-regulated
A2AT37	>sp|A2AT37|RENT2_MOUSE Regulator of nonsense transcripts 2 OS=Mus musculus OX=10090 GN=Upf2 PE=1 SV=1	Upf2	0.678981		0.678981	0.0244079	Not-significant
A2ATU0	>sp|A2ATU0|DHTK1_MOUSE 2-oxoadipate dehydrogenase complex component E1 OS=Mus musculus OX=10090 GN=Dhtkd1 PE=1 SV=1	Dhtkd1	0.508424		0.508424	0.0493918	Not-significant
A2AUC9	>sp|A2AUC9|KLH41_MOUSE Kelch-like protein 41 OS=Mus musculus OX=10090 GN=Klhl41 PE=1 SV=1	Klhl41	0.000714601		0.000714601	1.64731	Up-regulated
A2AUM9	>sp|A2AUM9|CE152_MOUSE Centrosomal protein of 152 kDa OS=Mus musculus OX=10090 GN=Cep152 PE=1 SV=1	Cep152	0.284407		0.284407	-0.42827	Not-significant
A2AUU0	>sp|A2AUU0|METL8_MOUSE tRNA N(3)-methylcytidine methyltransferase METTL8, mitochondrial OS=Mus musculus OX=10090 GN=Mettl8 PE=1 SV=2	Mettl8	0.0750843		0.0750843	-0.57966	Not-significant
A2AUY4	>sp|A2AUY4|BAZ2B_MOUSE Bromodomain adjacent to zinc finger domain protein 2B OS=Mus musculus OX=10090 GN=Baz2b PE=1 SV=1	Baz2b	0.0287141		0.0287141	-0.641348	Down-regulated
A2AVA0	>sp|A2AVA0|SVEP1_MOUSE Sushi, von Willebrand factor type A, EGF and pentraxin domain-containing protein 1 OS=Mus musculus OX=10090 GN=Svep1 PE=1 SV=1	Svep1	0.385911	0.273322	0.385911	-0.631173	Not-significant
A2AWA9	>sp|A2AWA9|RBGP1_MOUSE Rab GTPase-activating protein 1 OS=Mus musculus OX=10090 GN=Rabgap1 PE=1 SV=1	Rabgap1	0.0105417		0.0105417	0.261029	Not-significant
A2AWL7	>sp|A2AWL7|MGAP_MOUSE MAX gene-associated protein OS=Mus musculus OX=10090 GN=Mga PE=2 SV=1	Mga	0.0020382		0.0020382	-0.537804	Down-regulated
A2AWP8	>sp|A2AWP8|ARGAL_MOUSE Rho guanine nucleotide exchange factor 10-like protein OS=Mus musculus OX=10090 GN=Arhgef10l PE=1 SV=1	Arhgef10l	0.157635		0.157635	0.37423	Not-significant
A2AWR3	>sp|A2AWR3|LYCHS_MOUSE Lysosomal cholesterol signaling protein OS=Mus musculus OX=10090 GN=Gpr155 PE=2 SV=1	Gpr155	0.630683		0.630683	0.0993387	Not-significant
A2BDX3	>sp|A2BDX3|MOCS3_MOUSE Adenylyltransferase and sulfurtransferase MOCS3 OS=Mus musculus OX=10090 GN=Mocs3 PE=1 SV=1	Mocs3	0.28729		0.28729	0.928706	Not-significant
A2BE28	>sp|A2BE28|LAS1L_MOUSE Ribosomal biogenesis protein LAS1L OS=Mus musculus OX=10090 GN=Las1l PE=1 SV=1	Las1l	0.116288		0.116288	-0.0902079	Not-significant
A2BH40	>sp|A2BH40|ARI1A_MOUSE AT-rich interactive domain-containing protein 1A OS=Mus musculus OX=10090 GN=Arid1a PE=1 SV=1	Arid1a	0.000768492		0.000768492	-0.504524	Down-regulated
A2BIM8	>sp|A2BIM8|MUP18_MOUSE Major urinary protein 18 OS=Mus musculus OX=10090 GN=Mup18 PE=3 SV=1	Mup18	1		1	0	Not-significant
A2CG63	>sp|A2CG63|ARI4B_MOUSE AT-rich interactive domain-containing protein 4B OS=Mus musculus OX=10090 GN=Arid4b PE=1 SV=1	Arid4b	0.00259533		0.00259533	-0.507864	Down-regulated
A2RSJ4	>sp|A2RSJ4|BLT3B_MOUSE Bridge-like lipid transfer protein family member 3B OS=Mus musculus OX=10090 GN=Bltp3b PE=1 SV=2	Bltp3b	0.842361		0.842361	0.0170331	Not-significant
A2RST1	>sp|A2RST1|MGST2_MOUSE Microsomal glutathione S-transferase 2 OS=Mus musculus OX=10090 GN=Mgst2 PE=2 SV=1	Mgst2	0.14743		0.14743	0.322658	Not-significant
A2RSX7	>sp|A2RSX7|TYW5_MOUSE tRNA wybutosine-synthesizing protein 5 OS=Mus musculus OX=10090 GN=Tyw5 PE=2 SV=2	Tyw5	0.380558		0.380558	-0.250197	Not-significant
A2RSY1	>sp|A2RSY1|KANL3_MOUSE KAT8 regulatory NSL complex subunit 3 OS=Mus musculus OX=10090 GN=Kansl3 PE=1 SV=1	Kansl3	0.0272944		0.0272944	-0.644199	Down-regulated
A2RSY6	>sp|A2RSY6|TRM1L_MOUSE TRMT1-like protein OS=Mus musculus OX=10090 GN=Trmt1l PE=1 SV=1	Trmt1l	0.0734514		0.0734514	0.189357	Not-significant
A2RTL5	>sp|A2RTL5|RSRC2_MOUSE Arginine/serine-rich coiled-coil protein 2 OS=Mus musculus OX=10090 GN=Rsrc2 PE=2 SV=1	Rsrc2	0.0122319		0.0122319	-0.339357	Down-regulated
A3KFM7	>sp|A3KFM7|CHD6_MOUSE Chromodomain-helicase-DNA-binding protein 6 OS=Mus musculus OX=10090 GN=Chd6 PE=1 SV=1	Chd6	0.00152313		0.00152313	-0.645571	Down-regulated
A3KGB4	>sp|A3KGB4|TBC8B_MOUSE TBC1 domain family member 8B OS=Mus musculus OX=10090 GN=Tbc1d8b PE=1 SV=1	Tbc1d8b	0.000242329		0.000242329	0.362001	Up-regulated
A3KGF9	>sp|A3KGF9|CCD9B_MOUSE Coiled-coil domain-containing protein 9B OS=Mus musculus OX=10090 GN=Ccdc9b PE=1 SV=1	Ccdc9b	0.434038	0.273322	0.434038	-0.606771	Not-significant
A3KGS3	>sp|A3KGS3|RGPA2_MOUSE Ral GTPase-activating protein subunit alpha-2 OS=Mus musculus OX=10090 GN=Ralgapa2 PE=1 SV=2	Ralgapa2	0.0251955		0.0251955	0.719404	Up-regulated
A4UUI3	>sp|A4UUI3|GBP4_MOUSE Guanylate-binding protein 4 OS=Mus musculus OX=10090 GN=Gbp4 PE=1 SV=1	Gbp4	0.0316913		0.0316913	0.651652	Up-regulated
A6H5Y3	>sp|A6H5Y3|METH_MOUSE Methionine synthase OS=Mus musculus OX=10090 GN=Mtr PE=1 SV=1	Mtr	0.000991194		0.000991194	0.596842	Up-regulated
A6H5Z3	>sp|A6H5Z3|EXC6B_MOUSE Exocyst complex component 6B OS=Mus musculus OX=10090 GN=Exoc6b PE=1 SV=1	Exoc6b	0.00247821		0.00247821	0.395679	Up-regulated
A6H611	>sp|A6H611|MIPEP_MOUSE Mitochondrial intermediate peptidase OS=Mus musculus OX=10090 GN=Mipep PE=1 SV=1	Mipep	0.0014049		0.0014049	0.386213	Up-regulated
A6H619	>sp|A6H619|PHRF1_MOUSE PHD and RING finger domain-containing protein 1 OS=Mus musculus OX=10090 GN=Phrf1 PE=1 SV=2	Phrf1	0.0100181		0.0100181	-0.234358	Not-significant
A6H630	>sp|A6H630|ARMT1_MOUSE Damage-control phosphatase ARMT1 OS=Mus musculus OX=10090 GN=Armt1 PE=1 SV=1	Armt1	0.0554754		0.0554754	-0.355827	Not-significant
A6H6A9	>sp|A6H6A9|RBG1L_MOUSE Rab GTPase-activating protein 1-like OS=Mus musculus OX=10090 GN=Rabgap1l PE=1 SV=1	Rabgap1l	1.87196e-05		1.87196e-05	0.67059	Up-regulated
A6H6E2	>sp|A6H6E2|MMRN2_MOUSE Multimerin-2 OS=Mus musculus OX=10090 GN=Mmrn2 PE=1 SV=1	Mmrn2	0.0326199		0.0326199	-0.397893	Down-regulated
A6H8H2	>sp|A6H8H2|DEN4C_MOUSE DENN domain-containing protein 4C OS=Mus musculus OX=10090 GN=Dennd4c PE=1 SV=1	Dennd4c	0.00240617		0.00240617	0.112964	Not-significant
A6PWV5	>sp|A6PWV5|ARI3C_MOUSE AT-rich interactive domain-containing protein 3C OS=Mus musculus OX=10090 GN=Arid3c PE=2 SV=2	Arid3c	0.0412785		0.0412785	1.01626	Up-regulated
A6PWY4	>sp|A6PWY4|WDR76_MOUSE WD repeat-containing protein 76 OS=Mus musculus OX=10090 GN=Wdr76 PE=1 SV=1	Wdr76	3.93119e-06		3.93119e-06	-1.06687	Down-regulated
A6X8Z5	>sp|A6X8Z5|RHG31_MOUSE Rho GTPase-activating protein 31 OS=Mus musculus OX=10090 GN=Arhgap31 PE=1 SV=1	Arhgap31	0.596245		0.596245	0.131884	Not-significant
A6X919	>sp|A6X919|D19L1_MOUSE Protein C-mannosyl-transferase DPY19L1 OS=Mus musculus OX=10090 GN=Dpy19l1 PE=1 SV=1	Dpy19l1	0.000253512		0.000253512	0.49548	Up-regulated
A6X935	>sp|A6X935|ITIH4_MOUSE Inter alpha-trypsin inhibitor, heavy chain 4 OS=Mus musculus OX=10090 GN=Itih4 PE=1 SV=2	Itih4	0.459473	0.414216	0.459473	-1.12227	Not-significant
A8C756	>sp|A8C756|THADA_MOUSE tRNA (32-2'-O)-methyltransferase regulator THADA OS=Mus musculus OX=10090 GN=Thada PE=1 SV=1	Thada	0.0117236		0.0117236	0.365494	Up-regulated
A8Y5H7	>sp|A8Y5H7|S14L1_MOUSE SEC14-like protein 1 OS=Mus musculus OX=10090 GN=Sec14l1 PE=1 SV=1	Sec14l1	0.00519335		0.00519335	-0.447299	Down-regulated
A9JSM3	>sp|A9JSM3|TM238_MOUSE Transmembrane protein 238 OS=Mus musculus OX=10090 GN=Tmem238 PE=2 SV=1	Tmem238	0.0208315	0.273322	0.0208315	1.51258	Up-regulated
B0V2N1	>sp|B0V2N1|PTPRS_MOUSE Receptor-type tyrosine-protein phosphatase S OS=Mus musculus OX=10090 GN=Ptprs PE=1 SV=1	Ptprs	0.00016354		0.00016354	0.523392	Up-regulated
B1AQJ2	>sp|B1AQJ2|UBP36_MOUSE Ubiquitin carboxyl-terminal hydrolase 36 OS=Mus musculus OX=10090 GN=Usp36 PE=1 SV=1	Usp36	0.0180746		0.0180746	-0.564101	Down-regulated
B1AR13	>sp|B1AR13|CISD3_MOUSE CDGSH iron-sulfur domain-containing protein 3, mitochondrial OS=Mus musculus OX=10090 GN=Cisd3 PE=1 SV=1	Cisd3	0.0573834		0.0573834	-0.700397	Not-significant
B1ARD6	>sp|B1ARD6|SLFN9_MOUSE Schlafen family member 9 OS=Mus musculus OX=10090 GN=Slfn9 PE=2 SV=1	Slfn9	0.00771559		0.00771559	0.149859	Not-significant
B1ARW8	>sp|B1ARW8|CA122_MOUSE Uncharacterized protein C1orf122 homolog OS=Mus musculus OX=10090 PE=4 SV=1		0.986581		0.986581	-0.00247802	Not-significant
B1AUE5	>sp|B1AUE5|PEX10_MOUSE Peroxisome biogenesis factor 10 OS=Mus musculus OX=10090 GN=Pex10 PE=2 SV=1	Pex10	0.0545728		0.0545728	-0.721494	Not-significant
B1AUR6	>sp|B1AUR6|MMS22_MOUSE Protein MMS22-like OS=Mus musculus OX=10090 GN=Mms22l PE=1 SV=1	Mms22l	0.0487397		0.0487397	-0.364002	Down-regulated
B1AVH7	>sp|B1AVH7|TBD2A_MOUSE TBC1 domain family member 2A OS=Mus musculus OX=10090 GN=Tbc1d2 PE=2 SV=1	Tbc1d2	0.160534		0.160534	0.48823	Not-significant
B1AVY7	>sp|B1AVY7|KI16B_MOUSE Kinesin-like protein KIF16B OS=Mus musculus OX=10090 GN=Kif16b PE=1 SV=1	Kif16b	0.219988		0.219988	-0.111779	Not-significant
B1AVZ0	>sp|B1AVZ0|UPP_MOUSE Uracil phosphoribosyltransferase homolog OS=Mus musculus OX=10090 GN=Uprt PE=1 SV=1	Uprt	0.00473674		0.00473674	0.287744	Up-regulated
B1AWL2	>sp|B1AWL2|ZN462_MOUSE Zinc finger protein 462 OS=Mus musculus OX=10090 GN=Znf462 PE=1 SV=1	Znf462	0.0166097		0.0166097	0.263515	Up-regulated
B1AX39	>sp|B1AX39|ZCHC7_MOUSE Zinc finger CCHC domain-containing protein 7 OS=Mus musculus OX=10090 GN=Zcchc7 PE=2 SV=1	Zcchc7	0.155661		0.155661	0.195202	Not-significant
B1AXD8	>sp|B1AXD8|AKIR2_MOUSE Akirin-2 OS=Mus musculus OX=10090 GN=Akirin2 PE=1 SV=1	Akirin2	6.60555e-06		6.60555e-06	-1.95595	Down-regulated
B1AXP6	>sp|B1AXP6|TOM5_MOUSE Mitochondrial import receptor subunit TOM5 homolog OS=Mus musculus OX=10090 GN=Tomm5 PE=3 SV=1	Tomm5	0.00327159		0.00327159	0.404899	Up-regulated
B1AY10	>sp|B1AY10|NFX1_MOUSE Transcriptional repressor NF-X1 OS=Mus musculus OX=10090 GN=Nfx1 PE=1 SV=1	Nfx1	0.186649		0.186649	-0.459481	Not-significant
B1AY13	>sp|B1AY13|UBP24_MOUSE Ubiquitin carboxyl-terminal hydrolase 24 OS=Mus musculus OX=10090 GN=Usp24 PE=1 SV=1	Usp24	0.00044386		0.00044386	0.277446	Up-regulated
B1AZ99	>sp|B1AZ99|OTUD3_MOUSE OTU domain-containing protein 3 OS=Mus musculus OX=10090 GN=Otud3 PE=1 SV=1	Otud3	0.0314408		0.0314408	-0.929125	Down-regulated
B1AZA5	>sp|B1AZA5|TM245_MOUSE Transmembrane protein 245 OS=Mus musculus OX=10090 GN=Tmem245 PE=1 SV=1	Tmem245	0.00104235		0.00104235	0.457413	Up-regulated
B1AZI6	>sp|B1AZI6|THOC2_MOUSE THO complex subunit 2 OS=Mus musculus OX=10090 GN=Thoc2 PE=1 SV=1	Thoc2	0.000622981		0.000622981	-0.373604	Down-regulated
B1AZP2	>sp|B1AZP2|DLGP4_MOUSE Disks large-associated protein 4 OS=Mus musculus OX=10090 GN=Dlgap4 PE=1 SV=1	Dlgap4	0.0302671		0.0302671	-0.376691	Down-regulated
B1B212	>sp|B1B212|H60B_MOUSE Histocompatibility antigen 60b OS=Mus musculus OX=10090 GN=H60b PE=2 SV=1	H60b	0.747713		0.747713	-0.0833006	Not-significant
B2B9E1	>sp|B2B9E1|TRIQK_MOUSE Triple QxxK/R motif-containing protein OS=Mus musculus OX=10090 GN=Triqk PE=2 SV=1	Triqk	0.000821803		0.000821803	0.838274	Up-regulated
B2KF05	>sp|B2KF05|BRPF3_MOUSE Bromodomain and PHD finger-containing protein 3 OS=Mus musculus OX=10090 GN=Brpf3 PE=1 SV=1	Brpf3	0.182591	0.0832645	0.182591	-1.30149	Not-significant
B2RQC2	>sp|B2RQC2|UBP42_MOUSE Ubiquitin carboxyl-terminal hydrolase 42 OS=Mus musculus OX=10090 GN=Usp42 PE=1 SV=1	Usp42	0.0143423		0.0143423	-0.90229	Down-regulated
B2RQC6	>sp|B2RQC6|PYR1_MOUSE Multifunctional protein CAD OS=Mus musculus OX=10090 GN=Cad PE=1 SV=1	Cad	5.08506e-05		5.08506e-05	0.544469	Up-regulated
B2RQE8	>sp|B2RQE8|RHG42_MOUSE Rho GTPase-activating protein 42 OS=Mus musculus OX=10090 GN=Arhgap42 PE=1 SV=1	Arhgap42	0.115313		0.115313	-0.464563	Not-significant
B2RR83	>sp|B2RR83|YTDC2_MOUSE 3'-5' RNA helicase YTHDC2 OS=Mus musculus OX=10090 GN=Ythdc2 PE=1 SV=1	Ythdc2	0.0384364		0.0384364	0.113516	Not-significant
B2RRD7	>sp|B2RRD7|BRPF1_MOUSE Peregrin OS=Mus musculus OX=10090 GN=Brpf1 PE=1 SV=1	Brpf1	0.00650554		0.00650554	-0.563239	Down-regulated
B2RRE7	>sp|B2RRE7|OTUD4_MOUSE OTU domain-containing protein 4 OS=Mus musculus OX=10090 GN=Otud4 PE=1 SV=1	Otud4	0.0012328		0.0012328	-0.288672	Down-regulated
B2RRL2	>sp|B2RRL2|JERKL_MOUSE Jerky protein homolog-like OS=Mus musculus OX=10090 GN=Jrkl PE=2 SV=1	Jrkl	0.0914701		0.0914701	0.328536	Not-significant
B2RS91	>sp|B2RS91|RRN3_MOUSE RNA polymerase I-specific transcription initiation factor RRN3 OS=Mus musculus OX=10090 GN=Rrn3 PE=1 SV=1	Rrn3	0.0601984		0.0601984	0.284529	Not-significant
B2RUR8	>sp|B2RUR8|OTU7B_MOUSE OTU domain-containing protein 7B OS=Mus musculus OX=10090 GN=Otud7b PE=1 SV=1	Otud7b	0.000286439		0.000286439	-0.4696	Down-regulated
B2RVL6	>sp|B2RVL6|ZCH24_MOUSE Zinc finger CCHC domain-containing protein 24 OS=Mus musculus OX=10090 GN=Zcchc24 PE=1 SV=1	Zcchc24	0.000252639		0.000252639	-0.955212	Down-regulated
B2RWS6	>sp|B2RWS6|EP300_MOUSE Histone acetyltransferase p300 OS=Mus musculus OX=10090 GN=Ep300 PE=1 SV=2	Ep300	0.00240134		0.00240134	-0.593871	Down-regulated
B2RX14	>sp|B2RX14|TUT4_MOUSE Terminal uridylyltransferase 4 OS=Mus musculus OX=10090 GN=Tut4 PE=1 SV=2	Tut4	0.896004		0.896004	-0.0118078	Not-significant
B2RXC1	>sp|B2RXC1|TPC11_MOUSE Trafficking protein particle complex subunit 11 OS=Mus musculus OX=10090 GN=Trappc11 PE=1 SV=1	Trappc11	0.00169482		0.00169482	0.32293	Up-regulated
B2RXR6	>sp|B2RXR6|ANR44_MOUSE Serine/threonine-protein phosphatase 6 regulatory ankyrin repeat subunit B OS=Mus musculus OX=10090 GN=Ankrd44 PE=1 SV=1	Ankrd44	0.0222143		0.0222143	0.424295	Up-regulated
B2RXS4	>sp|B2RXS4|PLXB2_MOUSE Plexin-B2 OS=Mus musculus OX=10090 GN=Plxnb2 PE=1 SV=1	Plxnb2	0.000124706		0.000124706	0.557898	Up-regulated
B2RXV4	>sp|B2RXV4|FLVC1_MOUSE Heme transporter FLVCR1 OS=Mus musculus OX=10090 GN=Flvcr1 PE=2 SV=1	Flvcr1	0.639493		0.639493	0.0474771	Not-significant
B2RY04	>sp|B2RY04|DOCK5_MOUSE Dedicator of cytokinesis protein 5 OS=Mus musculus OX=10090 GN=Dock5 PE=1 SV=2	Dock5	0.0997373		0.0997373	0.0823079	Not-significant
B2RY56	>sp|B2RY56|RBM25_MOUSE RNA-binding protein 25 OS=Mus musculus OX=10090 GN=Rbm25 PE=1 SV=2	Rbm25	0.000186337		0.000186337	-0.467117	Down-regulated
B6A8R8	>sp|B6A8R8|TARM1_MOUSE T-cell-interacting, activating receptor on myeloid cells protein 1 OS=Mus musculus OX=10090 GN=Tarm1 PE=2 SV=1	Tarm1	0.00273289	0.0143059	0.00273289	7.25621	Up-regulated
B7ZMP1	>sp|B7ZMP1|XPP3_MOUSE Xaa-Pro aminopeptidase 3 OS=Mus musculus OX=10090 GN=Xpnpep3 PE=1 SV=1	Xpnpep3	0.0839952		0.0839952	0.0441259	Not-significant
B7ZNG0	>sp|B7ZNG0|KIF7_MOUSE Kinesin-like protein KIF7 OS=Mus musculus OX=10090 GN=Kif7 PE=1 SV=1	Kif7	0.201093		0.201093	-0.4009	Not-significant
B7ZNG4	>sp|B7ZNG4|TROAP_MOUSE Tastin OS=Mus musculus OX=10090 GN=Troap PE=2 SV=1	Troap	0.0254969	0.0143059	0.0254969	-6.33272	Down-regulated
B8JKV0	>sp|B8JKV0|AMN1_MOUSE Protein AMN1 homolog OS=Mus musculus OX=10090 GN=Amn1 PE=1 SV=1	Amn1	0.890073		0.890073	-0.0609594	Not-significant
B8ZXI1	>sp|B8ZXI1|QTRT2_MOUSE Queuine tRNA-ribosyltransferase accessory subunit 2 OS=Mus musculus OX=10090 GN=Qtrt2 PE=1 SV=2	Qtrt2	0.188909		0.188909	-0.186234	Not-significant
B9EJ57	>sp|B9EJ57|MTF1B_MOUSE Transcription termination factor 1b, mitochondrial OS=Mus musculus OX=10090 GN=Mterf1b PE=2 SV=1	Mterf1b	0.0699253		0.0699253	-0.572517	Not-significant
B9EJ80	>sp|B9EJ80|PDZD8_MOUSE PDZ domain-containing protein 8 OS=Mus musculus OX=10090 GN=Pdzd8 PE=1 SV=1	Pdzd8	0.79405		0.79405	0.0239381	Not-significant
B9EJ86	>sp|B9EJ86|OSBL8_MOUSE Oxysterol-binding protein-related protein 8 OS=Mus musculus OX=10090 GN=Osbpl8 PE=1 SV=1	Osbpl8	0.638217		0.638217	0.0389592	Not-significant
B9EJR8	>sp|B9EJR8|DAAF5_MOUSE Dynein axonemal assembly factor 5 OS=Mus musculus OX=10090 GN=Dnaaf5 PE=1 SV=1	Dnaaf5	4.24216e-06		4.24216e-06	0.404581	Up-regulated
B9EKI3	>sp|B9EKI3|TMF1_MOUSE TATA element modulatory factor OS=Mus musculus OX=10090 GN=Tmf1 PE=1 SV=2	Tmf1	0.0334626		0.0334626	-0.26259	Not-significant
C0HK79	>sp|C0HK79|ARXS1_MOUSE Adipocyte-related X-chromosome expressed sequence 1 OS=Mus musculus OX=10090 GN=Arxes1 PE=1 SV=1	Arxes1	0.00169024		0.00169024	0.371254	Up-regulated
C0HKD8	>sp|C0HKD8|MFA1A_MOUSE Microfibrillar-associated protein 1A OS=Mus musculus OX=10090 GN=Mfap1a PE=1 SV=1	Mfap1a	2.30177e-05		2.30177e-05	-2.54923	Down-regulated
C0HKE1	>sp|C0HKE1|H2A1B_MOUSE Histone H2A type 1-B OS=Mus musculus OX=10090 GN=H2ac4 PE=1 SV=1	H2ac4	0.422168		0.422168	0.0928328	Not-significant
C0HKG5	>sp|C0HKG5|RNT2A_MOUSE Ribonuclease T2-A OS=Mus musculus OX=10090 GN=Rnaset2a PE=1 SV=1	Rnaset2a	0.00674726		0.00674726	0.125151	Not-significant
C8YR32	>sp|C8YR32|LOXH1_MOUSE Lipoxygenase homology domain-containing protein 1 OS=Mus musculus OX=10090 GN=Loxhd1 PE=2 SV=1	Loxhd1	0.173969	0.0832645	0.173969	1.41623	Not-significant
D2EAC2	>sp|D2EAC2|ZBED6_MOUSE Zinc finger BED domain-containing protein 6 OS=Mus musculus OX=10090 GN=Zbed6 PE=1 SV=1	Zbed6	0.117104	0.273322	0.117104	1.25914	Not-significant
D3YUJ3	>sp|D3YUJ3|CCYL1_MOUSE Cyclin-Y-like protein 1 OS=Mus musculus OX=10090 GN=Ccnyl1 PE=1 SV=1	Ccnyl1	0.572627		0.572627	0.15291	Not-significant
D3YX43	>sp|D3YX43|VSI10_MOUSE V-set and immunoglobulin domain-containing protein 10 OS=Mus musculus OX=10090 GN=Vsig10 PE=3 SV=2	Vsig10	0.999975		0.999975	-2.70288e-06	Not-significant
D3YXK1	>sp|D3YXK1|SAMD1_MOUSE Sterile alpha motif domain-containing protein 1 OS=Mus musculus OX=10090 GN=Samd1 PE=1 SV=1	Samd1	0.00385102		0.00385102	-0.506884	Down-regulated
D3YXK2	>sp|D3YXK2|SAFB1_MOUSE Scaffold attachment factor B1 OS=Mus musculus OX=10090 GN=Safb PE=1 SV=2	Safb	0.000323171		0.000323171	-0.757065	Down-regulated
D3YYU8	>sp|D3YYU8|OBSL1_MOUSE Obscurin-like protein 1 OS=Mus musculus OX=10090 GN=Obsl1 PE=1 SV=1	Obsl1	0.660087		0.660087	0.0613994	Not-significant
D3YZG8	>sp|D3YZG8|MTD2L_MOUSE Bifunctional methylenetetrahydrofolate dehydrogenase/cyclohydrolase 2, mitochondrial OS=Mus musculus OX=10090 GN=Mthfd2l PE=2 SV=1	Mthfd2l	0.158692		0.158692	0.293368	Not-significant
D3YZP9	>sp|D3YZP9|CCDC6_MOUSE Coiled-coil domain-containing protein 6 OS=Mus musculus OX=10090 GN=Ccdc6 PE=1 SV=1	Ccdc6	0.0861829		0.0861829	-0.102634	Not-significant
D3Z2R5	>sp|D3Z2R5|SELN_MOUSE Selenoprotein N OS=Mus musculus OX=10090 GN=Selenon PE=3 SV=2	Selenon	0.00152809		0.00152809	0.85743	Up-regulated
D3Z3K2	>sp|D3Z3K2|CIP1_MOUSE E3 ubiquitin-protein ligase CCNB1IP1 OS=Mus musculus OX=10090 GN=Ccnb1ip1 PE=1 SV=1	Ccnb1ip1	0.0342823	0.273322	0.0342823	2.39542	Up-regulated
D3Z4S3	>sp|D3Z4S3|PTRD1_MOUSE Putative peptidyl-tRNA hydrolase PTRHD1 OS=Mus musculus OX=10090 GN=Ptrhd1 PE=1 SV=1	Ptrhd1	0.141369		0.141369	-0.47109	Not-significant
D3Z7P3	>sp|D3Z7P3|GLSK_MOUSE Glutaminase kidney isoform, mitochondrial OS=Mus musculus OX=10090 GN=Gls PE=1 SV=1	Gls	0.0125601		0.0125601	0.103594	Not-significant
D3Z7Q2	>sp|D3Z7Q2|SIM20_MOUSE Small integral membrane protein 20 OS=Mus musculus OX=10090 GN=Smim20 PE=1 SV=1	Smim20	0.00122284		0.00122284	-1.3543	Down-regulated
E2JF22	>sp|E2JF22|PIEZ1_MOUSE Piezo-type mechanosensitive ion channel component 1 OS=Mus musculus OX=10090 GN=Piezo1 PE=1 SV=1	Piezo1	0.000650399		0.000650399	0.36979	Up-regulated
E9PUQ8	>sp|E9PUQ8|DGKD_MOUSE Diacylglycerol kinase delta OS=Mus musculus OX=10090 GN=Dgkd PE=1 SV=1	Dgkd	0.539204	0.273322	0.539204	-0.476149	Not-significant
E9PV87	>sp|E9PV87|TALD3_MOUSE Protein TALPID3 OS=Mus musculus OX=10090 GN=Talpid3 PE=1 SV=1	Talpid3	0.105423		0.105423	-0.768259	Not-significant
E9PVA8	>sp|E9PVA8|GCN1_MOUSE Stalled ribosome sensor GCN1 OS=Mus musculus OX=10090 GN=Gcn1 PE=1 SV=1	Gcn1	1.04839e-05		1.04839e-05	0.467084	Up-regulated
E9PVB5	>sp|E9PVB5|TTC17_MOUSE Tetratricopeptide repeat protein 17 OS=Mus musculus OX=10090 GN=Ttc17 PE=1 SV=1	Ttc17	0.0769453		0.0769453	-0.353479	Not-significant
E9PVX6	>sp|E9PVX6|KI67_MOUSE Proliferation marker protein Ki-67 OS=Mus musculus OX=10090 GN=Mki67 PE=1 SV=1	Mki67	7.73085e-05		7.73085e-05	-0.722499	Down-regulated
E9PXF8	>sp|E9PXF8|MTMRD_MOUSE Myotubularin-related protein 13 OS=Mus musculus OX=10090 GN=Sbf2 PE=1 SV=1	Sbf2	0.486173		0.486173	0.0706699	Not-significant
E9PY46	>sp|E9PY46|IF140_MOUSE Intraflagellar transport protein 140 homolog OS=Mus musculus OX=10090 GN=Ift140 PE=1 SV=1	Ift140	0.00389544		0.00389544	0.244195	Not-significant
E9PYH6	>sp|E9PYH6|SET1A_MOUSE Histone-lysine N-methyltransferase SETD1A OS=Mus musculus OX=10090 GN=Setd1a PE=1 SV=1	Setd1a	0.00491227		0.00491227	-0.420377	Down-regulated
E9PYK3	>sp|E9PYK3|PARP4_MOUSE Protein mono-ADP-ribosyltransferase PARP4 OS=Mus musculus OX=10090 GN=Parp4 PE=1 SV=1	Parp4	0.000484307		0.000484307	-0.320733	Down-regulated
E9PYL2	>sp|E9PYL2|PRR12_MOUSE Proline-rich protein 12 OS=Mus musculus OX=10090 GN=Prr12 PE=1 SV=1	Prr12	4.46679e-05		4.46679e-05	-1.39759	Down-regulated
E9PZJ8	>sp|E9PZJ8|ASCC3_MOUSE Activating signal cointegrator 1 complex subunit 3 OS=Mus musculus OX=10090 GN=Ascc3 PE=1 SV=1	Ascc3	9.58897e-05		9.58897e-05	0.270748	Up-regulated
E9PZM4	>sp|E9PZM4|CHD2_MOUSE Chromodomain-helicase-DNA-binding protein 2 OS=Mus musculus OX=10090 GN=Chd2 PE=1 SV=1	Chd2	0.00753523		0.00753523	-0.294836	Down-regulated
E9Q0S6	>sp|E9Q0S6|TENS1_MOUSE Tensin-1 OS=Mus musculus OX=10090 GN=Tns1 PE=1 SV=1	Tns1	0.00121042		0.00121042	-0.22755	Not-significant
E9Q137	>sp|E9Q137|TX264_MOUSE Testis-expressed protein 264 homolog OS=Mus musculus OX=10090 GN=Tex264 PE=2 SV=1	Tex264	0.00150398		0.00150398	0.326114	Up-regulated
E9Q1P8	>sp|E9Q1P8|I2BP2_MOUSE Interferon regulatory factor 2-binding protein 2 OS=Mus musculus OX=10090 GN=Irf2bp2 PE=1 SV=1	Irf2bp2	0.000190406		0.000190406	-2.03235	Down-regulated
E9Q236	>sp|E9Q236|MRP4_MOUSE ATP-binding cassette sub-family C member 4 OS=Mus musculus OX=10090 GN=Abcc4 PE=1 SV=1	Abcc4	0.000921623		0.000921623	0.55262	Up-regulated
E9Q286	>sp|E9Q286|ICE1_MOUSE Little elongation complex subunit 1 OS=Mus musculus OX=10090 GN=Ice1 PE=1 SV=1	Ice1	0.00774988		0.00774988	-0.442528	Down-regulated
E9Q309	>sp|E9Q309|CE350_MOUSE Centrosome-associated protein 350 OS=Mus musculus OX=10090 GN=Cep350 PE=1 SV=1	Cep350	0.387383		0.387383	0.282244	Not-significant
E9Q394	>sp|E9Q394|AKP13_MOUSE A-kinase anchor protein 13 OS=Mus musculus OX=10090 GN=Akap13 PE=1 SV=1	Akap13	0.0713163		0.0713163	-0.224945	Not-significant
E9Q3C1	>sp|E9Q3C1|C2CD2_MOUSE C2 domain-containing protein 2 OS=Mus musculus OX=10090 GN=C2cd2 PE=1 SV=1	C2cd2	0.237698		0.237698	-0.317828	Not-significant
E9Q3L2	>sp|E9Q3L2|PI4KA_MOUSE Phosphatidylinositol 4-kinase alpha OS=Mus musculus OX=10090 GN=Pi4ka PE=1 SV=2	Pi4ka	0.00253683		0.00253683	0.185048	Not-significant
E9Q4F7	>sp|E9Q4F7|ANR11_MOUSE Ankyrin repeat domain-containing protein 11 OS=Mus musculus OX=10090 GN=Ankrd11 PE=1 SV=1	Ankrd11	0.0531417		0.0531417	-0.692878	Not-significant
E9Q4N7	>sp|E9Q4N7|ARI1B_MOUSE AT-rich interactive domain-containing protein 1B OS=Mus musculus OX=10090 GN=Arid1b PE=1 SV=2	Arid1b	0.0216903		0.0216903	-0.335462	Down-regulated
E9Q4P1	>sp|E9Q4P1|WDFY1_MOUSE WD repeat and FYVE domain-containing protein 1 OS=Mus musculus OX=10090 GN=Wdfy1 PE=1 SV=1	Wdfy1	0.465672		0.465672	0.0654135	Not-significant
E9Q555	>sp|E9Q555|RN213_MOUSE E3 ubiquitin-protein ligase RNF213 OS=Mus musculus OX=10090 GN=Rnf213 PE=1 SV=3	Rnf213	0.000186311		0.000186311	0.226601	Not-significant
E9Q5C9	>sp|E9Q5C9|NOLC1_MOUSE Nucleolar and coiled-body phosphoprotein 1 OS=Mus musculus OX=10090 GN=Nolc1 PE=1 SV=1	Nolc1	0.00149668		0.00149668	-0.470316	Down-regulated
E9Q5F9	>sp|E9Q5F9|SETD2_MOUSE Histone-lysine N-methyltransferase SETD2 OS=Mus musculus OX=10090 GN=Setd2 PE=1 SV=1	Setd2	0.00302264		0.00302264	-0.710255	Down-regulated
E9Q5G3	>sp|E9Q5G3|KIF23_MOUSE Kinesin-like protein KIF23 OS=Mus musculus OX=10090 GN=Kif23 PE=1 SV=1	Kif23	4.71366e-05		4.71366e-05	-1.02044	Down-regulated
E9Q5K9	>sp|E9Q5K9|YTDC1_MOUSE YTH domain-containing protein 1 OS=Mus musculus OX=10090 GN=Ythdc1 PE=1 SV=2	Ythdc1	0.72069		0.72069	-0.0615444	Not-significant
E9Q634	>sp|E9Q634|MYO1E_MOUSE Unconventional myosin-Ie OS=Mus musculus OX=10090 GN=Myo1e PE=1 SV=1	Myo1e	0.000355335		0.000355335	0.399668	Up-regulated
E9Q6B2	>sp|E9Q6B2|CC85C_MOUSE Coiled-coil domain-containing protein 85C OS=Mus musculus OX=10090 GN=Ccdc85c PE=1 SV=1	Ccdc85c	0.18276	0.273322	0.18276	-0.919427	Not-significant
E9Q6D6	>sp|E9Q6D6|ZN277_MOUSE Zinc finger protein 277 OS=Mus musculus OX=10090 GN=Znf277 PE=1 SV=1	Znf277	0.035945		0.035945	0.607601	Up-regulated
E9Q6E9	>sp|E9Q6E9|SIMC1_MOUSE SUMO-interacting motif-containing protein 1 OS=Mus musculus OX=10090 GN=Simc1 PE=1 SV=1	Simc1	0.619763		0.619763	-0.24389	Not-significant
E9Q6J5	>sp|E9Q6J5|BD1L1_MOUSE Biorientation of chromosomes in cell division protein 1-like 1 OS=Mus musculus OX=10090 GN=Bod1l PE=1 SV=1	Bod1l	0.000844609		0.000844609	-0.753799	Down-regulated
E9Q6P5	>sp|E9Q6P5|TTC7B_MOUSE Tetratricopeptide repeat protein 7B OS=Mus musculus OX=10090 GN=Ttc7b PE=1 SV=1	Ttc7b	1		1	0	Not-significant
E9Q735	>sp|E9Q735|UBE4A_MOUSE Ubiquitin conjugation factor E4 A OS=Mus musculus OX=10090 GN=Ube4a PE=1 SV=1	Ube4a	0.941776		0.941776	-0.00532245	Not-significant
E9Q784	>sp|E9Q784|ZC3HD_MOUSE Zinc finger CCCH domain-containing protein 13 OS=Mus musculus OX=10090 GN=Zc3h13 PE=1 SV=1	Zc3h13	0.00639752		0.00639752	-0.531833	Down-regulated
E9Q7D5	>sp|E9Q7D5|ARHG5_MOUSE Rho guanine nucleotide exchange factor 5 OS=Mus musculus OX=10090 GN=Arhgef5 PE=1 SV=1	Arhgef5	0.190594		0.190594	0.172767	Not-significant
E9Q7E2	>sp|E9Q7E2|ARID2_MOUSE AT-rich interactive domain-containing protein 2 OS=Mus musculus OX=10090 GN=Arid2 PE=1 SV=1	Arid2	0.251765		0.251765	-0.113041	Not-significant
E9Q7F2	>sp|E9Q7F2|RN169_MOUSE E3 ubiquitin-protein ligase RNF169 OS=Mus musculus OX=10090 GN=Rnf169 PE=1 SV=1	Rnf169	0.107691		0.107691	-0.318217	Not-significant
E9Q7G0	>sp|E9Q7G0|NUMA1_MOUSE Nuclear mitotic apparatus protein 1 OS=Mus musculus OX=10090 GN=Numa1 PE=1 SV=1	Numa1	3.36021e-05		3.36021e-05	-0.707621	Down-regulated
E9Q7M2	>sp|E9Q7M2|T22D2_MOUSE TSC22 domain family protein 2 OS=Mus musculus OX=10090 GN=Tsc22d2 PE=1 SV=1	Tsc22d2	0.0467721		0.0467721	-0.45095	Down-regulated
E9Q7X6	>sp|E9Q7X6|HEG1_MOUSE Protein HEG homolog 1 OS=Mus musculus OX=10090 GN=Heg1 PE=1 SV=1	Heg1	0.810437		0.810437	0.0217894	Not-significant
E9Q8D0	>sp|E9Q8D0|DJC21_MOUSE DnaJ homolog subfamily C member 21 OS=Mus musculus OX=10090 GN=Dnajc21 PE=1 SV=1	Dnajc21	0.37563		0.37563	0.0559464	Not-significant
E9Q8I9	>sp|E9Q8I9|FRY_MOUSE Protein furry homolog OS=Mus musculus OX=10090 GN=Fry PE=1 SV=1	Fry	0.00272806		0.00272806	0.494684	Up-regulated
E9Q912	>sp|E9Q912|GDS1_MOUSE Rap1 GTPase-GDP dissociation stimulator 1 OS=Mus musculus OX=10090 GN=Rap1gds1 PE=2 SV=1	Rap1gds1	0.000437604		0.000437604	0.523475	Up-regulated
E9Q9M8	>sp|E9Q9M8|PWP2B_MOUSE PWWP domain-containing protein 2B OS=Mus musculus OX=10090 GN=Pwwp2b PE=1 SV=1	Pwwp2b	0.0105678	0.0832645	0.0105678	-2.38061	Down-regulated
E9Q9R9	>sp|E9Q9R9|DLG5_MOUSE Disks large homolog 5 OS=Mus musculus OX=10090 GN=Dlg5 PE=1 SV=1	Dlg5	0.623335		0.623335	0.0668239	Not-significant
E9QAM5	>sp|E9QAM5|HELZ2_MOUSE 3'-5' exoribonuclease HELZ2 OS=Mus musculus OX=10090 GN=Helz2 PE=1 SV=1	Helz2	0.142028		0.142028	0.101639	Not-significant
E9QAT4	>sp|E9QAT4|SC16A_MOUSE Protein transport protein Sec16A OS=Mus musculus OX=10090 GN=Sec16a PE=1 SV=1	Sec16a	0.073202		0.073202	0.079126	Not-significant
F2Z461	>sp|F2Z461|HERC6_MOUSE E3 ISG15--protein ligase Herc6 OS=Mus musculus OX=10090 GN=Herc6 PE=2 SV=1	Herc6	0.0126736		0.0126736	1.68459	Up-regulated
F6VAN0	>sp|F6VAN0|ATF6A_MOUSE Cyclic AMP-dependent transcription factor ATF-6 alpha OS=Mus musculus OX=10090 GN=Atf6 PE=1 SV=2	Atf6	0.723865	1	0.723865	0.391768	Not-significant
F6ZDS4	>sp|F6ZDS4|TPR_MOUSE Nucleoprotein TPR OS=Mus musculus OX=10090 GN=Tpr PE=1 SV=1	Tpr	0.00567679		0.00567679	-0.273101	Down-regulated
F7BJB9	>sp|F7BJB9|MORC3_MOUSE MORC family CW-type zinc finger protein 3 OS=Mus musculus OX=10090 GN=Morc3 PE=1 SV=1	Morc3	0.739661		0.739661	-0.0247707	Not-significant
F8VPJ6	>sp|F8VPJ6|RFX7_MOUSE DNA-binding protein RFX7 OS=Mus musculus OX=10090 GN=Rfx7 PE=1 SV=1	Rfx7	0.0233777	0.0832645	0.0233777	-2.80897	Down-regulated
F8VPK0	>sp|F8VPK0|SKI3_MOUSE Superkiller complex protein 3 OS=Mus musculus OX=10090 GN=Skic3 PE=3 SV=1	Skic3	0.00190225		0.00190225	0.214846	Not-significant
F8VPQ2	>sp|F8VPQ2|ARI4A_MOUSE AT-rich interactive domain-containing protein 4A OS=Mus musculus OX=10090 GN=Arid4a PE=1 SV=1	Arid4a	0.000736216		0.000736216	-0.711034	Down-regulated
F8VPU2	>sp|F8VPU2|FARP1_MOUSE FERM, ARHGEF and pleckstrin domain-containing protein 1 OS=Mus musculus OX=10090 GN=Farp1 PE=1 SV=1	Farp1	0.00128277		0.00128277	0.290758	Up-regulated
F8VPZ3	>sp|F8VPZ3|UBP32_MOUSE Ubiquitin carboxyl-terminal hydrolase 32 OS=Mus musculus OX=10090 GN=Usp32 PE=2 SV=1	Usp32	0.374555		0.374555	0.0608087	Not-significant
F8VPZ5	>sp|F8VPZ5|ERCC6_MOUSE DNA excision repair protein ERCC-6 OS=Mus musculus OX=10090 GN=Ercc6 PE=1 SV=1	Ercc6	5.76726e-05		5.76726e-05	-1.04164	Down-regulated
F8VPZ9	>sp|F8VPZ9|BICRA_MOUSE BRD4-interacting chromatin-remodeling complex-associated protein OS=Mus musculus OX=10090 GN=Bicra PE=1 SV=1	Bicra	0.293535		0.293535	-0.266707	Not-significant
F8VQB6	>sp|F8VQB6|MYO10_MOUSE Unconventional myosin-X OS=Mus musculus OX=10090 GN=Myo10 PE=1 SV=1	Myo10	0.986625		0.986625	0.00263583	Not-significant
G3UZ78	>sp|G3UZ78|ADGB_MOUSE Androglobin OS=Mus musculus OX=10090 GN=Adgb PE=1 SV=1	Adgb	0.793776		0.793776	0.066231	Not-significant
G3X912	>sp|G3X912|SPRTN_MOUSE DNA-dependent metalloprotease SPRTN OS=Mus musculus OX=10090 GN=Sprtn PE=2 SV=1	Sprtn	0.183989	0.0832645	0.183989	-1.55487	Not-significant
G3X9G7	>sp|G3X9G7|ZN809_MOUSE Zinc finger protein 809 OS=Mus musculus OX=10090 GN=Zfp809 PE=2 SV=1	Zfp809	0.121471	0.273322	0.121471	-1.29131	Not-significant
G3X9J0	>sp|G3X9J0|SI1L3_MOUSE Signal-induced proliferation-associated 1-like protein 3 OS=Mus musculus OX=10090 GN=Sipa1l3 PE=1 SV=1	Sipa1l3	0.0114303		0.0114303	-0.257511	Not-significant
G3X9K3	>sp|G3X9K3|BIG1_MOUSE Brefeldin A-inhibited guanine nucleotide-exchange protein 1 OS=Mus musculus OX=10090 GN=Arfgef1 PE=1 SV=1	Arfgef1	0.176311		0.176311	0.106453	Not-significant
G3X9X1	>sp|G3X9X1|KBTB2_MOUSE Kelch repeat and BTB domain-containing protein 2 OS=Mus musculus OX=10090 GN=Kbtbd2 PE=1 SV=1	Kbtbd2	0.109147		0.109147	-0.43765	Not-significant
G3X9Z4	>sp|G3X9Z4|PCF11_MOUSE Pre-mRNA cleavage complex 2 protein Pcf11 OS=Mus musculus OX=10090 GN=Pcf11 PE=2 SV=1	Pcf11	0.016007		0.016007	-0.310138	Down-regulated
G5E829	>sp|G5E829|AT2B1_MOUSE Plasma membrane calcium-transporting ATPase 1 OS=Mus musculus OX=10090 GN=Atp2b1 PE=1 SV=1	Atp2b1	0.000527828		0.000527828	0.160405	Not-significant
G5E897	>sp|G5E897|PLGT3_MOUSE Protein O-glucosyltransferase 3 OS=Mus musculus OX=10090 GN=Poglut3 PE=1 SV=1	Poglut3	0.0011906		0.0011906	0.355809	Up-regulated
G5E8B9	>sp|G5E8B9|ZBT11_MOUSE Zinc finger and BTB domain-containing protein 11 OS=Mus musculus OX=10090 GN=Zbtb11 PE=2 SV=1	Zbtb11	0.632881		0.632881	0.133246	Not-significant
G5E8F4	>sp|G5E8F4|FPGT_MOUSE Fucose-1-phosphate guanylyltransferase OS=Mus musculus OX=10090 GN=Fpgt PE=1 SV=1	Fpgt	0.71707		0.71707	0.0891211	Not-significant
G5E8K5	>sp|G5E8K5|ANK3_MOUSE Ankyrin-3 OS=Mus musculus OX=10090 GN=Ank3 PE=1 SV=1	Ank3	0.964679		0.964679	0.00291914	Not-significant
G5E8P0	>sp|G5E8P0|GCP6_MOUSE Gamma-tubulin complex component 6 OS=Mus musculus OX=10090 GN=Tubgcp6 PE=1 SV=1	Tubgcp6	0.484371		0.484371	0.206551	Not-significant
G5E8P1	>sp|G5E8P1|BRD1_MOUSE Bromodomain-containing protein 1 OS=Mus musculus OX=10090 GN=Brd1 PE=1 SV=1	Brd1	0.0779488		0.0779488	-0.188356	Not-significant
G5E8V9	>sp|G5E8V9|ARFP1_MOUSE Arfaptin-1 OS=Mus musculus OX=10090 GN=Arfip1 PE=1 SV=1	Arfip1	0.000586913		0.000586913	0.16244	Not-significant
G5E8Z2	>sp|G5E8Z2|TAF4B_MOUSE Transcription initiation factor TFIID subunit 4B OS=Mus musculus OX=10090 GN=Taf4b PE=1 SV=2	Taf4b	0.361076	0.273322	0.361076	-0.604061	Not-significant
I7HJS4	>sp|I7HJS4|ZN683_MOUSE Tissue-resident T-cell transcription regulator protein ZNF683 OS=Mus musculus OX=10090 GN=Znf683 PE=2 SV=1	Znf683	0.243045		0.243045	0.365806	Not-significant
L0N7N1	>sp|L0N7N1|KIF14_MOUSE Kinesin-like protein KIF14 OS=Mus musculus OX=10090 GN=Kif14 PE=1 SV=1	Kif14	0.00102038		0.00102038	-0.739478	Down-regulated
O08528	>sp|O08528|HXK2_MOUSE Hexokinase-2 OS=Mus musculus OX=10090 GN=Hk2 PE=1 SV=1	Hk2	0.012154		0.012154	-0.119115	Not-significant
O08529	>sp|O08529|CAN2_MOUSE Calpain-2 catalytic subunit OS=Mus musculus OX=10090 GN=Capn2 PE=1 SV=4	Capn2	0.00511342		0.00511342	0.178416	Not-significant
O08532	>sp|O08532|CA2D1_MOUSE Voltage-dependent calcium channel subunit alpha-2/delta-1 OS=Mus musculus OX=10090 GN=Cacna2d1 PE=1 SV=1	Cacna2d1	0.000759151		0.000759151	1.34693	Up-regulated
O08539	>sp|O08539|BIN1_MOUSE Myc box-dependent-interacting protein 1 OS=Mus musculus OX=10090 GN=Bin1 PE=1 SV=1	Bin1	0.0014955		0.0014955	-0.226158	Not-significant
O08543	>sp|O08543|EFNA5_MOUSE Ephrin-A5 OS=Mus musculus OX=10090 GN=Efna5 PE=1 SV=1	Efna5	0.0646583	0.273322	0.0646583	-1.47481	Not-significant
O08547	>sp|O08547|SC22B_MOUSE Vesicle-trafficking protein SEC22b OS=Mus musculus OX=10090 GN=Sec22b PE=1 SV=3	Sec22b	0.381508		0.381508	0.0420684	Not-significant
O08550	>sp|O08550|KMT2B_MOUSE Histone-lysine N-methyltransferase 2B OS=Mus musculus OX=10090 GN=Kmt2b PE=1 SV=3	Kmt2b	0.724854		0.724854	-0.0477016	Not-significant
O08553	>sp|O08553|DPYL2_MOUSE Dihydropyrimidinase-related protein 2 OS=Mus musculus OX=10090 GN=Dpysl2 PE=1 SV=2	Dpysl2	0.297551		0.297551	0.0582363	Not-significant
O08573	>sp|O08573|LEG9_MOUSE Galectin-9 OS=Mus musculus OX=10090 GN=Lgals9 PE=1 SV=1	Lgals9	0.00588795		0.00588795	-0.284723	Down-regulated
O08579	>sp|O08579|EMD_MOUSE Emerin OS=Mus musculus OX=10090 GN=Emd PE=1 SV=1	Emd	0.000197088		0.000197088	-0.55169	Down-regulated
O08582	>sp|O08582|GTPB1_MOUSE GTP-binding protein 1 OS=Mus musculus OX=10090 GN=Gtpbp1 PE=1 SV=2	Gtpbp1	0.00185476		0.00185476	0.263076	Up-regulated
O08583	>sp|O08583|THOC4_MOUSE THO complex subunit 4 OS=Mus musculus OX=10090 GN=Alyref PE=1 SV=3	Alyref	0.00776491		0.00776491	-0.595998	Down-regulated
O08585	>sp|O08585|CLCA_MOUSE Clathrin light chain A OS=Mus musculus OX=10090 GN=Clta PE=1 SV=2	Clta	0.951944		0.951944	-0.00352435	Not-significant
O08586	>sp|O08586|PTEN_MOUSE Phosphatidylinositol 3,4,5-trisphosphate 3-phosphatase and dual-specificity protein phosphatase PTEN OS=Mus musculus OX=10090 GN=Pten PE=1 SV=1	Pten	0.0970778		0.0970778	0.303671	Not-significant
O08599	>sp|O08599|STXB1_MOUSE Syntaxin-binding protein 1 OS=Mus musculus OX=10090 GN=Stxbp1 PE=1 SV=2	Stxbp1	0.0137116		0.0137116	-0.246667	Not-significant
O08601	>sp|O08601|MTP_MOUSE Microsomal triglyceride transfer protein large subunit OS=Mus musculus OX=10090 GN=Mttp PE=1 SV=2	Mttp	0.0122667		0.0122667	0.57875	Up-regulated
O08602	>sp|O08602|RAE1A_MOUSE Retinoic acid early-inducible protein 1-alpha OS=Mus musculus OX=10090 GN=Raet1a PE=1 SV=1	Raet1a	0.280001		0.280001	-0.240509	Not-significant
O08605	>sp|O08605|MKNK1_MOUSE MAP kinase-interacting serine/threonine-protein kinase 1 OS=Mus musculus OX=10090 GN=Mknk1 PE=1 SV=2	Mknk1	0.0478946		0.0478946	-0.375322	Down-regulated
O08609	>sp|O08609|MLX_MOUSE Max-like protein X OS=Mus musculus OX=10090 GN=Mlx PE=1 SV=1	Mlx	0.894261		0.894261	-0.0346648	Not-significant
O08638	>sp|O08638|MYH11_MOUSE Myosin-11 OS=Mus musculus OX=10090 GN=Myh11 PE=1 SV=1	Myh11	0.241312	0.0832645	0.241312	-1.25732	Not-significant
O08641	>sp|O08641|SH3Y1_MOUSE SH3 domain-containing YSC84-like protein 1 OS=Mus musculus OX=10090 GN=Sh3yl1 PE=1 SV=1	Sh3yl1	0.477119		0.477119	0.155302	Not-significant
O08648	>sp|O08648|M3K4_MOUSE Mitogen-activated protein kinase kinase kinase 4 OS=Mus musculus OX=10090 GN=Map3k4 PE=1 SV=2	Map3k4	0.0256964		0.0256964	0.176091	Not-significant
O08663	>sp|O08663|MAP2_MOUSE Methionine aminopeptidase 2 OS=Mus musculus OX=10090 GN=Metap2 PE=1 SV=1	Metap2	0.0595192		0.0595192	-0.137587	Not-significant
O08664	>sp|O08664|BCL7C_MOUSE B-cell CLL/lymphoma 7 protein family member C OS=Mus musculus OX=10090 GN=Bcl7c PE=1 SV=1	Bcl7c	0.00261104		0.00261104	-0.23757	Not-significant
O08688	>sp|O08688|CAN5_MOUSE Calpain-5 OS=Mus musculus OX=10090 GN=Capn5 PE=1 SV=1	Capn5	0.118757		0.118757	-0.503878	Not-significant
O08709	>sp|O08709|PRDX6_MOUSE Peroxiredoxin-6 OS=Mus musculus OX=10090 GN=Prdx6 PE=1 SV=3	Prdx6	0.0060182		0.0060182	0.135561	Not-significant
O08715	>sp|O08715|AKAP1_MOUSE A-kinase anchor protein 1, mitochondrial OS=Mus musculus OX=10090 GN=Akap1 PE=1 SV=4	Akap1	0.00387576		0.00387576	-0.329268	Down-regulated
O08734	>sp|O08734|BAK_MOUSE Bcl-2 homologous antagonist/killer OS=Mus musculus OX=10090 GN=Bak1 PE=1 SV=3	Bak1	1.37136e-05		1.37136e-05	0.306999	Up-regulated
O08736	>sp|O08736|CASPC_MOUSE Caspase-12 OS=Mus musculus OX=10090 GN=Casp12 PE=1 SV=1	Casp12	0.713838		0.713838	-0.0361091	Not-significant
O08738	>sp|O08738|CASP6_MOUSE Caspase-6 OS=Mus musculus OX=10090 GN=Casp6 PE=1 SV=1	Casp6	0.0235569		0.0235569	-0.746933	Down-regulated
O08739	>sp|O08739|AMPD3_MOUSE AMP deaminase 3 OS=Mus musculus OX=10090 GN=Ampd3 PE=1 SV=2	Ampd3	0.00118347		0.00118347	-0.253588	Not-significant
O08740	>sp|O08740|RPB11_MOUSE DNA-directed RNA polymerase II subunit RPB11 OS=Mus musculus OX=10090 GN=Polr2j PE=1 SV=1	Polr2j	0.000579275		0.000579275	-1.83851	Down-regulated
O08746	>sp|O08746|MATN2_MOUSE Matrilin-2 OS=Mus musculus OX=10090 GN=Matn2 PE=2 SV=2	Matn2	0.0467454		0.0467454	0.258891	Not-significant
O08749	>sp|O08749|DLDH_MOUSE Dihydrolipoyl dehydrogenase, mitochondrial OS=Mus musculus OX=10090 GN=Dld PE=1 SV=2	Dld	0.00376456		0.00376456	0.157066	Not-significant
O08750	>sp|O08750|NFIL3_MOUSE Nuclear factor interleukin-3-regulated protein OS=Mus musculus OX=10090 GN=Nfil3 PE=1 SV=1	Nfil3	0.0152187	0.273322	0.0152187	-1.6241	Down-regulated
O08756	>sp|O08756|HCD2_MOUSE 3-hydroxyacyl-CoA dehydrogenase type-2 OS=Mus musculus OX=10090 GN=Hsd17b10 PE=1 SV=4	Hsd17b10	0.000344151		0.000344151	0.280576	Up-regulated
O08759	>sp|O08759|UBE3A_MOUSE Ubiquitin-protein ligase E3A OS=Mus musculus OX=10090 GN=Ube3a PE=1 SV=2	Ube3a	0.0316751		0.0316751	0.0680694	Not-significant
O08784	>sp|O08784|TCOF_MOUSE Treacle protein OS=Mus musculus OX=10090 GN=Tcof1 PE=1 SV=1	Tcof1	5.51851e-05		5.51851e-05	-0.406854	Down-regulated
O08785	>sp|O08785|CLOCK_MOUSE Circadian locomoter output cycles protein kaput OS=Mus musculus OX=10090 GN=Clock PE=1 SV=1	Clock	0.176966		0.176966	-0.253745	Not-significant
O08788	>sp|O08788|DCTN1_MOUSE Dynactin subunit 1 OS=Mus musculus OX=10090 GN=Dctn1 PE=1 SV=3	Dctn1	0.742754		0.742754	0.0131673	Not-significant
O08789	>sp|O08789|MNT_MOUSE Max-binding protein MNT OS=Mus musculus OX=10090 GN=Mnt PE=2 SV=2	Mnt	0.00162279		0.00162279	-0.987596	Down-regulated
O08791	>sp|O08791|COE3_MOUSE Transcription factor COE3 OS=Mus musculus OX=10090 GN=Ebf3 PE=1 SV=1	Ebf3	0.0175803		0.0175803	-0.58709	Down-regulated
O08795	>sp|O08795|GLU2B_MOUSE Glucosidase 2 subunit beta OS=Mus musculus OX=10090 GN=Prkcsh PE=1 SV=1	Prkcsh	0.0645518		0.0645518	0.0653036	Not-significant
O08796	>sp|O08796|EF2K_MOUSE Eukaryotic elongation factor 2 kinase OS=Mus musculus OX=10090 GN=Eef2k PE=1 SV=1	Eef2k	6.94769e-05		6.94769e-05	0.40775	Up-regulated
O08807	>sp|O08807|PRDX4_MOUSE Peroxiredoxin-4 OS=Mus musculus OX=10090 GN=Prdx4 PE=1 SV=1	Prdx4	0.0536041		0.0536041	0.14366	Not-significant
O08808	>sp|O08808|DIAP1_MOUSE Protein diaphanous homolog 1 OS=Mus musculus OX=10090 GN=Diaph1 PE=1 SV=1	Diaph1	0.17002		0.17002	0.103218	Not-significant
O08810	>sp|O08810|U5S1_MOUSE 116 kDa U5 small nuclear ribonucleoprotein component OS=Mus musculus OX=10090 GN=Eftud2 PE=1 SV=1	Eftud2	0.00571337		0.00571337	-0.15411	Not-significant
O08811	>sp|O08811|ERCC2_MOUSE General transcription and DNA repair factor IIH helicase subunit XPD OS=Mus musculus OX=10090 GN=Ercc2 PE=1 SV=2	Ercc2	0.974188		0.974188	-0.00206013	Not-significant
O08848	>sp|O08848|RO60_MOUSE RNA-binding protein Ro60 OS=Mus musculus OX=10090 GN=RO60 PE=1 SV=1	RO60	0.298545		0.298545	0.108149	Not-significant
O08856	>sp|O08856|ELL_MOUSE RNA polymerase II elongation factor ELL OS=Mus musculus OX=10090 GN=Ell PE=2 SV=2	Ell	0.086423		0.086423	-0.327721	Not-significant
O08901	>sp|O08901|BUB1_MOUSE Mitotic checkpoint serine/threonine-protein kinase BUB1 OS=Mus musculus OX=10090 GN=Bub1 PE=1 SV=1	Bub1	0.0995029		0.0995029	-0.23333	Not-significant
O08908	>sp|O08908|P85B_MOUSE Phosphatidylinositol 3-kinase regulatory subunit beta OS=Mus musculus OX=10090 GN=Pik3r2 PE=1 SV=2	Pik3r2	0.749202		0.749202	-0.0601206	Not-significant
O08912	>sp|O08912|GALT1_MOUSE Polypeptide N-acetylgalactosaminyltransferase 1 OS=Mus musculus OX=10090 GN=Galnt1 PE=1 SV=1	Galnt1	0.00203001		0.00203001	0.371059	Up-regulated
O08914	>sp|O08914|FAAH1_MOUSE Fatty-acid amide hydrolase 1 OS=Mus musculus OX=10090 GN=Faah PE=1 SV=1	Faah	0.808974		0.808974	0.0326972	Not-significant
O08915	>sp|O08915|AIP_MOUSE AH receptor-interacting protein OS=Mus musculus OX=10090 GN=Aip PE=1 SV=1	Aip	0.00514676		0.00514676	-0.296779	Down-regulated
O08917	>sp|O08917|FLOT1_MOUSE Flotillin-1 OS=Mus musculus OX=10090 GN=Flot1 PE=1 SV=1	Flot1	0.0296992		0.0296992	0.166207	Not-significant
O08919	>sp|O08919|NUMBL_MOUSE Numb-like protein OS=Mus musculus OX=10090 GN=Numbl PE=1 SV=3	Numbl	0.00699891		0.00699891	-0.39258	Down-regulated
O08967	>sp|O08967|CYH3_MOUSE Cytohesin-3 OS=Mus musculus OX=10090 GN=Cyth3 PE=1 SV=1	Cyth3	0.0107269		0.0107269	-0.341942	Down-regulated
O08989	>sp|O08989|RASM_MOUSE Ras-related protein M-Ras OS=Mus musculus OX=10090 GN=Mras PE=1 SV=1	Mras	0.0636723	0.0832645	0.0636723	-1.81858	Not-significant
O08992	>sp|O08992|SDCB1_MOUSE Syntenin-1 OS=Mus musculus OX=10090 GN=Sdcbp PE=1 SV=1	Sdcbp	0.0222975		0.0222975	0.403654	Up-regulated
O08997	>sp|O08997|ATOX1_MOUSE Copper transport protein ATOX1 OS=Mus musculus OX=10090 GN=Atox1 PE=1 SV=1	Atox1	0.36804		0.36804	0.0409777	Not-significant
O09000	>sp|O09000|NCOA3_MOUSE Nuclear receptor coactivator 3 OS=Mus musculus OX=10090 GN=Ncoa3 PE=1 SV=2	Ncoa3	0.03617		0.03617	-0.649337	Down-regulated
O09005	>sp|O09005|DEGS1_MOUSE Sphingolipid delta(4)-desaturase DES1 OS=Mus musculus OX=10090 GN=Degs1 PE=1 SV=1	Degs1	0.0587394		0.0587394	-0.263283	Not-significant
O09012	>sp|O09012|PEX5_MOUSE Peroxisomal targeting signal 1 receptor OS=Mus musculus OX=10090 GN=Pex5 PE=1 SV=2	Pex5	0.00489918		0.00489918	-0.612466	Down-regulated
O09030	>sp|O09030|I13R1_MOUSE Interleukin-13 receptor subunit alpha-1 OS=Mus musculus OX=10090 GN=Il13ra1 PE=2 SV=1	Il13ra1	0.203004		0.203004	0.471046	Not-significant
O09043	>sp|O09043|NAPSA_MOUSE Napsin-A OS=Mus musculus OX=10090 GN=Napsa PE=1 SV=1	Napsa	0.00189791		0.00189791	0.699085	Up-regulated
O09044	>sp|O09044|SNP23_MOUSE Synaptosomal-associated protein 23 OS=Mus musculus OX=10090 GN=Snap23 PE=1 SV=1	Snap23	0.00325402		0.00325402	-0.384	Down-regulated
O09053	>sp|O09053|WRN_MOUSE Bifunctional 3'-5' exonuclease/ATP-dependent helicase WRN OS=Mus musculus OX=10090 GN=Wrn PE=1 SV=3	Wrn	0.178807		0.178807	-0.238478	Not-significant
O09061	>sp|O09061|PSB1_MOUSE Proteasome subunit beta type-1 OS=Mus musculus OX=10090 GN=Psmb1 PE=1 SV=1	Psmb1	0.0106643		0.0106643	-0.161978	Not-significant
O09106	>sp|O09106|HDAC1_MOUSE Histone deacetylase 1 OS=Mus musculus OX=10090 GN=Hdac1 PE=1 SV=1	Hdac1	0.0119928		0.0119928	-0.153759	Not-significant
O09110	>sp|O09110|MP2K3_MOUSE Dual specificity mitogen-activated protein kinase kinase 3 OS=Mus musculus OX=10090 GN=Map2k3 PE=1 SV=2	Map2k3	0.00151953		0.00151953	0.304813	Up-regulated
O09111	>sp|O09111|NDUBB_MOUSE NADH dehydrogenase [ubiquinone] 1 beta subcomplex subunit 11, mitochondrial OS=Mus musculus OX=10090 GN=Ndufb11 PE=1 SV=2	Ndufb11	0.0022008		0.0022008	0.261318	Not-significant
O09117	>sp|O09117|SYPL1_MOUSE Synaptophysin-like protein 1 OS=Mus musculus OX=10090 GN=Sypl1 PE=1 SV=2	Sypl1	0.0837415		0.0837415	0.232412	Not-significant
O09130	>sp|O09130|NF2IP_MOUSE NFATC2-interacting protein OS=Mus musculus OX=10090 GN=Nfatc2ip PE=1 SV=1	Nfatc2ip	0.00457469		0.00457469	-0.468991	Down-regulated
O09131	>sp|O09131|GSTO1_MOUSE Glutathione S-transferase omega-1 OS=Mus musculus OX=10090 GN=Gsto1 PE=1 SV=2	Gsto1	0.00496018		0.00496018	0.329584	Up-regulated
O09159	>sp|O09159|MA2B1_MOUSE Lysosomal alpha-mannosidase OS=Mus musculus OX=10090 GN=Man2b1 PE=1 SV=4	Man2b1	0.00364374		0.00364374	0.254539	Not-significant
O09164	>sp|O09164|SODE_MOUSE Extracellular superoxide dismutase [Cu-Zn] OS=Mus musculus OX=10090 GN=Sod3 PE=1 SV=1	Sod3	0.000440069		0.000440069	-0.407206	Down-regulated
O09167	>sp|O09167|RL21_MOUSE Large ribosomal subunit protein eL21 OS=Mus musculus OX=10090 GN=Rpl21 PE=1 SV=4	Rpl21	0.0143782		0.0143782	0.235304	Not-significant
O09172	>sp|O09172|GSH0_MOUSE Glutamate--cysteine ligase regulatory subunit OS=Mus musculus OX=10090 GN=Gclm PE=1 SV=1	Gclm	0.000128301		0.000128301	0.209272	Not-significant
O09174	>sp|O09174|AMACR_MOUSE Alpha-methylacyl-CoA racemase OS=Mus musculus OX=10090 GN=Amacr PE=1 SV=4	Amacr	0.145458		0.145458	-0.0911482	Not-significant
O35047	>sp|O35047|HOP2_MOUSE Homologous-pairing protein 2 homolog OS=Mus musculus OX=10090 GN=Psmc3ip PE=1 SV=1	Psmc3ip	0.0672363		0.0672363	-0.438604	Not-significant
O35071	>sp|O35071|KIF1C_MOUSE Kinesin-like protein KIF1C OS=Mus musculus OX=10090 GN=Kif1c PE=1 SV=2	Kif1c	0.000749293		0.000749293	0.467776	Up-regulated
O35074	>sp|O35074|PTGIS_MOUSE Prostacyclin synthase OS=Mus musculus OX=10090 GN=Ptgis PE=1 SV=1	Ptgis	0.00635235		0.00635235	0.283111	Up-regulated
O35075	>sp|O35075|VP26C_MOUSE Vacuolar protein sorting-associated protein 26C OS=Mus musculus OX=10090 GN=Vps26c PE=1 SV=1	Vps26c	0.384838		0.384838	0.0984836	Not-significant
O35083	>sp|O35083|PLCA_MOUSE 1-acyl-sn-glycerol-3-phosphate acyltransferase alpha OS=Mus musculus OX=10090 GN=Agpat1 PE=1 SV=1	Agpat1	0.00193905		0.00193905	0.680764	Up-regulated
O35114	>sp|O35114|SCRB2_MOUSE Lysosome membrane protein 2 OS=Mus musculus OX=10090 GN=Scarb2 PE=1 SV=3	Scarb2	1.93662e-05		1.93662e-05	0.583074	Up-regulated
O35126	>sp|O35126|ATN1_MOUSE Atrophin-1 OS=Mus musculus OX=10090 GN=Atn1 PE=1 SV=1	Atn1	0.0427266		0.0427266	-0.553076	Down-regulated
O35127	>sp|O35127|C10_MOUSE Protein C10 OS=Mus musculus OX=10090 GN=Grcc10 PE=1 SV=1	Grcc10	0.0993928		0.0993928	0.260748	Not-significant
O35129	>sp|O35129|PHB2_MOUSE Prohibitin-2 OS=Mus musculus OX=10090 GN=Phb2 PE=1 SV=1	Phb2	0.00323877		0.00323877	0.325816	Up-regulated
O35130	>sp|O35130|NEP1_MOUSE Ribosomal RNA small subunit methyltransferase NEP1 OS=Mus musculus OX=10090 GN=Emg1 PE=1 SV=1	Emg1	5.82756e-06		5.82756e-06	-0.842527	Down-regulated
O35134	>sp|O35134|RPA1_MOUSE DNA-directed RNA polymerase I subunit RPA1 OS=Mus musculus OX=10090 GN=Polr1a PE=1 SV=2	Polr1a	0.000239594		0.000239594	-0.238626	Not-significant
O35143	>sp|O35143|ATIF1_MOUSE ATPase inhibitor, mitochondrial OS=Mus musculus OX=10090 GN=Atp5if1 PE=1 SV=2	Atp5if1	0.662239		0.662239	-0.11534	Not-significant
O35144	>sp|O35144|TERF2_MOUSE Telomeric repeat-binding factor 2 OS=Mus musculus OX=10090 GN=Terf2 PE=1 SV=3	Terf2	0.00193264		0.00193264	-0.869676	Down-regulated
O35149	>sp|O35149|ZNT4_MOUSE Probable proton-coupled zinc antiporter SLC30A4 OS=Mus musculus OX=10090 GN=Slc30a4 PE=1 SV=2	Slc30a4	0.1226		0.1226	0.323757	Not-significant
O35153	>sp|O35153|BET1L_MOUSE BET1-like protein OS=Mus musculus OX=10090 GN=Bet1l PE=3 SV=1	Bet1l	0.00802157		0.00802157	-0.642008	Down-regulated
O35160	>sp|O35160|PITX3_MOUSE Pituitary homeobox 3 OS=Mus musculus OX=10090 GN=Pitx3 PE=1 SV=1	Pitx3	0.737516	1	0.737516	0.689347	Not-significant
O35166	>sp|O35166|GOSR2_MOUSE Golgi SNAP receptor complex member 2 OS=Mus musculus OX=10090 GN=Gosr2 PE=1 SV=2	Gosr2	0.0182099		0.0182099	-0.234752	Not-significant
O35188	>sp|O35188|X3CL1_MOUSE Fractalkine OS=Mus musculus OX=10090 GN=Cx3cl1 PE=1 SV=3	Cx3cl1	0.0031191	0.0832645	0.0031191	-3.09995	Down-regulated
O35207	>sp|O35207|CDKA1_MOUSE Cyclin-dependent kinase 2-associated protein 1 OS=Mus musculus OX=10090 GN=Cdk2ap1 PE=1 SV=2	Cdk2ap1	0.299769		0.299769	-0.294225	Not-significant
O35216	>sp|O35216|CENPA_MOUSE Histone H3-like centromeric protein A OS=Mus musculus OX=10090 GN=Cenpa PE=2 SV=1	Cenpa	0.101986	0.0832645	0.101986	1.63008	Not-significant
O35218	>sp|O35218|CPSF2_MOUSE Cleavage and polyadenylation specificity factor subunit 2 OS=Mus musculus OX=10090 GN=Cpsf2 PE=1 SV=1	Cpsf2	0.000190848		0.000190848	-0.328992	Down-regulated
O35226	>sp|O35226|PSMD4_MOUSE 26S proteasome non-ATPase regulatory subunit 4 OS=Mus musculus OX=10090 GN=Psmd4 PE=1 SV=1	Psmd4	0.435465		0.435465	0.0726161	Not-significant
O35231	>sp|O35231|KIFC3_MOUSE Kinesin-like protein KIFC3 OS=Mus musculus OX=10090 GN=Kifc3 PE=1 SV=4	Kifc3	0.84777	1	0.84777	-0.394106	Not-significant
O35239	>sp|O35239|PTN9_MOUSE Tyrosine-protein phosphatase non-receptor type 9 OS=Mus musculus OX=10090 GN=Ptpn9 PE=1 SV=2	Ptpn9	0.330987		0.330987	0.0695231	Not-significant
O35242	>sp|O35242|FAN_MOUSE Protein FAN OS=Mus musculus OX=10090 GN=Nsmaf PE=1 SV=2	Nsmaf	0.731258		0.731258	0.115972	Not-significant
O35245	>sp|O35245|PKD2_MOUSE Polycystin-2 OS=Mus musculus OX=10090 GN=Pkd2 PE=1 SV=2	Pkd2	0.0504069		0.0504069	0.272131	Not-significant
O35250	>sp|O35250|EXOC7_MOUSE Exocyst complex component 7 OS=Mus musculus OX=10090 GN=Exoc7 PE=1 SV=2	Exoc7	0.00435039		0.00435039	0.246795	Not-significant
O35261	>sp|O35261|E2F3_MOUSE Transcription factor E2F3 OS=Mus musculus OX=10090 GN=E2f3 PE=1 SV=2	E2f3	0.00260786		0.00260786	0.858508	Up-regulated
O35280	>sp|O35280|CHK1_MOUSE Serine/threonine-protein kinase Chk1 OS=Mus musculus OX=10090 GN=Chek1 PE=1 SV=2	Chek1	0.00137332		0.00137332	-0.5726	Down-regulated
O35286	>sp|O35286|DHX15_MOUSE ATP-dependent RNA helicase DHX15 OS=Mus musculus OX=10090 GN=Dhx15 PE=1 SV=2	Dhx15	0.283087		0.283087	-0.0123052	Not-significant
O35295	>sp|O35295|PURB_MOUSE Transcriptional regulator protein Pur-beta OS=Mus musculus OX=10090 GN=Purb PE=1 SV=3	Purb	0.12178		0.12178	-0.087962	Not-significant
O35309	>sp|O35309|NMI_MOUSE N-myc-interactor OS=Mus musculus OX=10090 GN=Nmi PE=1 SV=1	Nmi	0.96998		0.96998	-0.00570971	Not-significant
O35316	>sp|O35316|SC6A6_MOUSE Sodium- and chloride-dependent taurine transporter OS=Mus musculus OX=10090 GN=Slc6a6 PE=1 SV=2	Slc6a6	0.0148228		0.0148228	-0.81795	Down-regulated
O35317	>sp|O35317|PBX3_MOUSE Pre-B-cell leukemia transcription factor 3 OS=Mus musculus OX=10090 GN=Pbx3 PE=1 SV=1	Pbx3	0.155996		0.155996	0.1857	Not-significant
O35326	>sp|O35326|SRSF5_MOUSE Serine/arginine-rich splicing factor 5 OS=Mus musculus OX=10090 GN=Srsf5 PE=1 SV=2	Srsf5	0.572497		0.572497	0.0204368	Not-significant
O35343	>sp|O35343|IMA3_MOUSE Importin subunit alpha-3 OS=Mus musculus OX=10090 GN=Kpna4 PE=1 SV=1	Kpna4	0.0586665		0.0586665	-0.170279	Not-significant
O35344	>sp|O35344|IMA4_MOUSE Importin subunit alpha-4 OS=Mus musculus OX=10090 GN=Kpna3 PE=1 SV=1	Kpna3	0.339085		0.339085	-0.0931779	Not-significant
O35345	>sp|O35345|IMA7_MOUSE Importin subunit alpha-7 OS=Mus musculus OX=10090 GN=Kpna6 PE=1 SV=2	Kpna6	0.00877685		0.00877685	0.181562	Not-significant
O35350	>sp|O35350|CAN1_MOUSE Calpain-1 catalytic subunit OS=Mus musculus OX=10090 GN=Capn1 PE=1 SV=1	Capn1	0.000509805		0.000509805	0.26714	Up-regulated
O35368	>sp|O35368|IFI3_MOUSE Interferon-activable protein 203 OS=Mus musculus OX=10090 GN=Ifi203 PE=1 SV=1	Ifi203	0.0346295		0.0346295	-0.324631	Down-regulated
O35375	>sp|O35375|NRP2_MOUSE Neuropilin-2 OS=Mus musculus OX=10090 GN=Nrp2 PE=1 SV=2	Nrp2	0.00193612		0.00193612	-1.15644	Down-regulated
O35379	>sp|O35379|MRP1_MOUSE Multidrug resistance-associated protein 1 OS=Mus musculus OX=10090 GN=Abcc1 PE=1 SV=1	Abcc1	0.00223092		0.00223092	0.400207	Up-regulated
O35381	>sp|O35381|AN32A_MOUSE Acidic leucine-rich nuclear phosphoprotein 32 family member A OS=Mus musculus OX=10090 GN=Anp32a PE=1 SV=1	Anp32a	0.400319		0.400319	0.0653635	Not-significant
O35382	>sp|O35382|EXOC4_MOUSE Exocyst complex component 4 OS=Mus musculus OX=10090 GN=Exoc4 PE=1 SV=2	Exoc4	0.000309473		0.000309473	0.475631	Up-regulated
O35385	>sp|O35385|PPE2_MOUSE Serine/threonine-protein phosphatase with EF-hands 2 OS=Mus musculus OX=10090 GN=Ppef2 PE=2 SV=1	Ppef2	0.0398906		0.0398906	0.662051	Up-regulated
O35387	>sp|O35387|HAX1_MOUSE HCLS1-associated protein X-1 OS=Mus musculus OX=10090 GN=Hax1 PE=1 SV=1	Hax1	9.90471e-05		9.90471e-05	-1.07991	Down-regulated
O35405	>sp|O35405|PLD3_MOUSE 5'-3' exonuclease PLD3 OS=Mus musculus OX=10090 GN=Pld3 PE=1 SV=1	Pld3	0.534282		0.534282	-0.0599762	Not-significant
O35425	>sp|O35425|BOK_MOUSE Bcl-2-related ovarian killer protein OS=Mus musculus OX=10090 GN=Bok PE=1 SV=1	Bok	0.941009		0.941009	0.00596698	Not-significant
O35435	>sp|O35435|PYRD_MOUSE Dihydroorotate dehydrogenase (quinone), mitochondrial OS=Mus musculus OX=10090 GN=Dhodh PE=1 SV=2	Dhodh	0.00453288		0.00453288	0.29569	Up-regulated
O35448	>sp|O35448|PPT2_MOUSE Lysosomal thioesterase PPT2 OS=Mus musculus OX=10090 GN=Ppt2 PE=1 SV=1	Ppt2	0.0126543		0.0126543	-0.480521	Down-regulated
O35450	>sp|O35450|FKBPL_MOUSE FK506-binding protein-like OS=Mus musculus OX=10090 GN=Fkbpl PE=2 SV=1	Fkbpl	0.414487		0.414487	-0.402329	Not-significant
O35454	>sp|O35454|CLCN6_MOUSE H(+)/Cl(-) exchange transporter 6 OS=Mus musculus OX=10090 GN=Clcn6 PE=1 SV=1	Clcn6	0.323973		0.323973	-0.280762	Not-significant
O35459	>sp|O35459|ECH1_MOUSE Delta(3,5)-Delta(2,4)-dienoyl-CoA isomerase, mitochondrial OS=Mus musculus OX=10090 GN=Ech1 PE=1 SV=1	Ech1	0.00120033		0.00120033	0.382359	Up-regulated
O35465	>sp|O35465|FKBP8_MOUSE Peptidyl-prolyl cis-trans isomerase FKBP8 OS=Mus musculus OX=10090 GN=Fkbp8 PE=1 SV=2	Fkbp8	0.00181554		0.00181554	0.186043	Not-significant
O35473	>sp|O35473|C1D_MOUSE Nuclear nucleic acid-binding protein C1D OS=Mus musculus OX=10090 GN=C1d PE=1 SV=1	C1d	0.00301834		0.00301834	-0.654282	Down-regulated
O35474	>sp|O35474|EDIL3_MOUSE EGF-like repeat and discoidin I-like domain-containing protein 3 OS=Mus musculus OX=10090 GN=Edil3 PE=1 SV=2	Edil3	0.0461184	0.273322	0.0461184	1.62489	Up-regulated
O35490	>sp|O35490|BHMT1_MOUSE Betaine--homocysteine S-methyltransferase 1 OS=Mus musculus OX=10090 GN=Bhmt PE=1 SV=1	Bhmt	0.191537	0.0832645	0.191537	4.22567	Not-significant
O35491	>sp|O35491|CLK2_MOUSE Dual specificity protein kinase CLK2 OS=Mus musculus OX=10090 GN=Clk2 PE=1 SV=2	Clk2	0.00349664		0.00349664	-0.605246	Down-regulated
O35492	>sp|O35492|CLK3_MOUSE Dual specificity protein kinase CLK3 OS=Mus musculus OX=10090 GN=Clk3 PE=1 SV=3	Clk3	0.743894		0.743894	0.11156	Not-significant
O35493	>sp|O35493|CLK4_MOUSE Dual specificity protein kinase CLK4 OS=Mus musculus OX=10090 GN=Clk4 PE=1 SV=1	Clk4	0.0225928		0.0225928	-0.993213	Down-regulated
O35495	>sp|O35495|CDK14_MOUSE Cyclin-dependent kinase 14 OS=Mus musculus OX=10090 GN=Cdk14 PE=1 SV=2	Cdk14	0.244804		0.244804	0.116843	Not-significant
O35516	>sp|O35516|NOTC2_MOUSE Neurogenic locus notch homolog protein 2 OS=Mus musculus OX=10090 GN=Notch2 PE=1 SV=2	Notch2	4.93943e-05		4.93943e-05	-0.703418	Down-regulated
O35522	>sp|O35522|PSB9_MUSMB Proteasome subunit beta type-9 OS=Mus musculus bactrianus OX=35531 GN=Psmb9 PE=1 SV=1	Psmb9	0.500485		0.500485	0.129214	Not-significant
O35526	>sp|O35526|STX1A_MOUSE Syntaxin-1A OS=Mus musculus OX=10090 GN=Stx1a PE=1 SV=3	Stx1a	0.143868		0.143868	0.821538	Not-significant
O35551	>sp|O35551|RABE1_MOUSE Rab GTPase-binding effector protein 1 OS=Mus musculus OX=10090 GN=Rabep1 PE=1 SV=2	Rabep1	0.142831		0.142831	-0.127427	Not-significant
O35566	>sp|O35566|CD151_MOUSE CD151 antigen OS=Mus musculus OX=10090 GN=Cd151 PE=1 SV=2	Cd151	0.798509		0.798509	0.0217822	Not-significant
O35593	>sp|O35593|PSDE_MOUSE 26S proteasome non-ATPase regulatory subunit 14 OS=Mus musculus OX=10090 GN=Psmd14 PE=1 SV=2	Psmd14	0.00520195		0.00520195	0.211549	Not-significant
O35594	>sp|O35594|IFT81_MOUSE Intraflagellar transport protein 81 homolog OS=Mus musculus OX=10090 GN=Ift81 PE=1 SV=4	Ift81	0.393645		0.393645	-0.505687	Not-significant
O35598	>sp|O35598|ADA10_MOUSE Disintegrin and metalloproteinase domain-containing protein 10 OS=Mus musculus OX=10090 GN=Adam10 PE=1 SV=2	Adam10	0.162818		0.162818	0.0764691	Not-significant
O35601	>sp|O35601|FYB1_MOUSE FYN-binding protein 1 OS=Mus musculus OX=10090 GN=Fyb1 PE=1 SV=2	Fyb1	0.0607082		0.0607082	-0.639653	Not-significant
O35604	>sp|O35604|NPC1_MOUSE NPC intracellular cholesterol transporter 1 OS=Mus musculus OX=10090 GN=Npc1 PE=1 SV=2	Npc1	0.00319171		0.00319171	0.258734	Not-significant
O35607	>sp|O35607|BMPR2_MOUSE Bone morphogenetic protein receptor type-2 OS=Mus musculus OX=10090 GN=Bmpr2 PE=1 SV=1	Bmpr2	0.582045		0.582045	-0.0990741	Not-significant
O35609	>sp|O35609|SCAM3_MOUSE Secretory carrier-associated membrane protein 3 OS=Mus musculus OX=10090 GN=Scamp3 PE=1 SV=3	Scamp3	0.0884382		0.0884382	0.114963	Not-significant
O35613	>sp|O35613|DAXX_MOUSE Death domain-associated protein 6 OS=Mus musculus OX=10090 GN=Daxx PE=1 SV=1	Daxx	0.85399		0.85399	-0.0235479	Not-significant
O35621	>sp|O35621|PMM1_MOUSE Phosphomannomutase 1 OS=Mus musculus OX=10090 GN=Pmm1 PE=1 SV=1	Pmm1	0.00597228		0.00597228	0.618986	Up-regulated
O35623	>sp|O35623|BET1_MOUSE BET1 homolog OS=Mus musculus OX=10090 GN=Bet1 PE=1 SV=1	Bet1	0.244318		0.244318	-0.0877813	Not-significant
O35638	>sp|O35638|STAG2_MOUSE Cohesin subunit SA-2 OS=Mus musculus OX=10090 GN=Stag2 PE=1 SV=3	Stag2	3.83192e-05		3.83192e-05	-0.446437	Down-regulated
O35639	>sp|O35639|ANXA3_MOUSE Annexin A3 OS=Mus musculus OX=10090 GN=Anxa3 PE=1 SV=4	Anxa3	0.00825523		0.00825523	0.23102	Not-significant
O35640	>sp|O35640|ANXA8_MOUSE Annexin A8 OS=Mus musculus OX=10090 GN=Anxa8 PE=1 SV=2	Anxa8	0.000643503		0.000643503	0.764168	Up-regulated
O35643	>sp|O35643|AP1B1_MOUSE AP-1 complex subunit beta-1 OS=Mus musculus OX=10090 GN=Ap1b1 PE=1 SV=2	Ap1b1	0.000274843		0.000274843	-0.240685	Not-significant
O35646	>sp|O35646|CAN6_MOUSE Calpain-6 OS=Mus musculus OX=10090 GN=Capn6 PE=1 SV=2	Capn6	0.0346547		0.0346547	0.379437	Up-regulated
O35648	>sp|O35648|CETN3_MOUSE Centrin-3 OS=Mus musculus OX=10090 GN=Cetn3 PE=1 SV=1	Cetn3	0.467008		0.467008	-0.0621858	Not-significant
O35654	>sp|O35654|DPOD2_MOUSE DNA polymerase delta subunit 2 OS=Mus musculus OX=10090 GN=Pold2 PE=1 SV=2	Pold2	0.0168866		0.0168866	-0.253728	Not-significant
O35657	>sp|O35657|NEUR1_MOUSE Sialidase-1 OS=Mus musculus OX=10090 GN=Neu1 PE=1 SV=1	Neu1	0.00808441		0.00808441	-0.366862	Down-regulated
O35658	>sp|O35658|C1QBP_MOUSE Complement component 1 Q subcomponent-binding protein, mitochondrial OS=Mus musculus OX=10090 GN=C1qbp PE=1 SV=1	C1qbp	0.0620366		0.0620366	0.227168	Not-significant
O35664	>sp|O35664|INAR2_MOUSE Interferon alpha/beta receptor 2 OS=Mus musculus OX=10090 GN=Ifnar2 PE=1 SV=2	Ifnar2	0.61054		0.61054	0.142789	Not-significant
O35671	>sp|O35671|ITBP1_MOUSE Integrin beta-1-binding protein 1 OS=Mus musculus OX=10090 GN=Itgb1bp1 PE=1 SV=1	Itgb1bp1	0.00368567		0.00368567	-1.51834	Down-regulated
O35680	>sp|O35680|RT12_MOUSE Small ribosomal subunit protein uS12m OS=Mus musculus OX=10090 GN=Mrps12 PE=1 SV=1	Mrps12	0.059856		0.059856	-0.226398	Not-significant
O35682	>sp|O35682|MYADM_MOUSE Myeloid-associated differentiation marker OS=Mus musculus OX=10090 GN=Myadm PE=1 SV=2	Myadm	0.0128178		0.0128178	0.453897	Up-regulated
O35683	>sp|O35683|NDUA1_MOUSE NADH dehydrogenase [ubiquinone] 1 alpha subcomplex subunit 1 OS=Mus musculus OX=10090 GN=Ndufa1 PE=1 SV=1	Ndufa1	0.158637		0.158637	0.462181	Not-significant
O35684	>sp|O35684|NEUS_MOUSE Neuroserpin OS=Mus musculus OX=10090 GN=Serpini1 PE=1 SV=1	Serpini1	0.234949	0.273322	0.234949	-0.783794	Not-significant
O35685	>sp|O35685|NUDC_MOUSE Nuclear migration protein nudC OS=Mus musculus OX=10090 GN=Nudc PE=1 SV=1	Nudc	0.00287464		0.00287464	-0.290094	Down-regulated
O35691	>sp|O35691|PININ_MOUSE Pinin OS=Mus musculus OX=10090 GN=Pnn PE=1 SV=4	Pnn	0.000313871		0.000313871	-0.362791	Down-regulated
O35704	>sp|O35704|SPTC1_MOUSE Serine palmitoyltransferase 1 OS=Mus musculus OX=10090 GN=Sptlc1 PE=1 SV=2	Sptlc1	0.803777		0.803777	-0.0221645	Not-significant
O35709	>sp|O35709|ENC1_MOUSE Ectoderm-neural cortex protein 1 OS=Mus musculus OX=10090 GN=Enc1 PE=2 SV=2	Enc1	0.00726037	0.0832645	0.00726037	-3.10074	Down-regulated
O35710	>sp|O35710|NOCT_MOUSE Nocturnin OS=Mus musculus OX=10090 GN=Noct PE=1 SV=3	Noct	0.400309		0.400309	-0.616611	Not-significant
O35719	>sp|O35719|RA51B_MOUSE DNA repair protein RAD51 homolog 2 OS=Mus musculus OX=10090 GN=Rad51b PE=2 SV=2	Rad51b	0.0137574		0.0137574	0.673493	Up-regulated
O35730	>sp|O35730|RING1_MOUSE E3 ubiquitin-protein ligase RING1 OS=Mus musculus OX=10090 GN=Ring1 PE=1 SV=2	Ring1	0.0170161		0.0170161	-0.373074	Down-regulated
O35737	>sp|O35737|HNRH1_MOUSE Heterogeneous nuclear ribonucleoprotein H OS=Mus musculus OX=10090 GN=Hnrnph1 PE=1 SV=3	Hnrnph1	0.0105308		0.0105308	-0.289359	Down-regulated
O35841	>sp|O35841|API5_MOUSE Apoptosis inhibitor 5 OS=Mus musculus OX=10090 GN=Api5 PE=1 SV=2	Api5	7.58528e-05		7.58528e-05	-0.659347	Down-regulated
O35855	>sp|O35855|BCAT2_MOUSE Branched-chain-amino-acid aminotransferase, mitochondrial OS=Mus musculus OX=10090 GN=Bcat2 PE=1 SV=2	Bcat2	0.341577		0.341577	0.0498353	Not-significant
O35857	>sp|O35857|TIM44_MOUSE Mitochondrial import inner membrane translocase subunit TIM44 OS=Mus musculus OX=10090 GN=Timm44 PE=1 SV=2	Timm44	0.194463		0.194463	0.0806722	Not-significant
O35864	>sp|O35864|CSN5_MOUSE COP9 signalosome complex subunit 5 OS=Mus musculus OX=10090 GN=Cops5 PE=1 SV=3	Cops5	0.0262578		0.0262578	-0.194562	Not-significant
O35874	>sp|O35874|SATT_MOUSE Neutral amino acid transporter A OS=Mus musculus OX=10090 GN=Slc1a4 PE=1 SV=1	Slc1a4	0.918493		0.918493	-0.00922016	Not-significant
O35887	>sp|O35887|CALU_MOUSE Calumenin OS=Mus musculus OX=10090 GN=Calu PE=1 SV=1	Calu	0.00036673		0.00036673	0.282151	Up-regulated
O35892	>sp|O35892|SP100_MOUSE Nuclear autoantigen Sp-100 OS=Mus musculus OX=10090 GN=Sp100 PE=1 SV=2	Sp100	0.488624		0.488624	-0.315031	Not-significant
O35900	>sp|O35900|LSM2_MOUSE U6 snRNA-associated Sm-like protein LSm2 OS=Mus musculus OX=10090 GN=Lsm2 PE=1 SV=1	Lsm2	0.000534398		0.000534398	-0.473987	Down-regulated
O35902	>sp|O35902|DSG3_MOUSE Desmoglein-3 OS=Mus musculus OX=10090 GN=Dsg3 PE=2 SV=1	Dsg3	0.20198		0.20198	1.01746	Not-significant
O35912	>sp|O35912|EMP3_MOUSE Epithelial membrane protein 3 OS=Mus musculus OX=10090 GN=Emp3 PE=2 SV=2	Emp3	0.519787		0.519787	0.0766856	Not-significant
O35943	>sp|O35943|FRDA_MOUSE Frataxin, mitochondrial OS=Mus musculus OX=10090 GN=Fxn PE=1 SV=1	Fxn	0.813288		0.813288	0.0214749	Not-significant
O35945	>sp|O35945|AL1A7_MOUSE Aldehyde dehydrogenase, cytosolic 1 OS=Mus musculus OX=10090 GN=Aldh1a7 PE=1 SV=1	Aldh1a7	0.00691899		0.00691899	0.401402	Up-regulated
O35954	>sp|O35954|PITM1_MOUSE Membrane-associated phosphatidylinositol transfer protein 1 OS=Mus musculus OX=10090 GN=Pitpnm1 PE=1 SV=1	Pitpnm1	0.00747078		0.00747078	0.302223	Up-regulated
O35955	>sp|O35955|PSB10_MOUSE Proteasome subunit beta type-10 OS=Mus musculus OX=10090 GN=Psmb10 PE=1 SV=1	Psmb10	0.00457425		0.00457425	-0.456509	Down-regulated
O35963	>sp|O35963|RB33B_MOUSE Ras-related protein Rab-33B OS=Mus musculus OX=10090 GN=Rab33b PE=1 SV=1	Rab33b	0.136667		0.136667	-0.185392	Not-significant
O35969	>sp|O35969|GAMT_MOUSE Guanidinoacetate N-methyltransferase OS=Mus musculus OX=10090 GN=Gamt PE=1 SV=1	Gamt	0.400437		0.400437	0.213667	Not-significant
O35972	>sp|O35972|RM23_MOUSE Large ribosomal subunit protein uL23m OS=Mus musculus OX=10090 GN=Mrpl23 PE=1 SV=1	Mrpl23	0.475311		0.475311	0.0821639	Not-significant
O35973	>sp|O35973|PER1_MOUSE Period circadian protein homolog 1 OS=Mus musculus OX=10090 GN=Per1 PE=1 SV=2	Per1	0.157383	0.273322	0.157383	-1.05989	Not-significant
O35980	>sp|O35980|NTH_MOUSE Endonuclease III-like protein 1 OS=Mus musculus OX=10090 GN=Nthl1 PE=2 SV=2	Nthl1	0.194337	0.273322	0.194337	-1.07144	Not-significant
O35988	>sp|O35988|SDC4_MOUSE Syndecan-4 OS=Mus musculus OX=10090 GN=Sdc4 PE=1 SV=1	Sdc4	0.0300812		0.0300812	0.135007	Not-significant
O54692	>sp|O54692|ZW10_MOUSE Centromere/kinetochore protein zw10 homolog OS=Mus musculus OX=10090 GN=Zw10 PE=1 SV=3	Zw10	0.032023		0.032023	0.214979	Not-significant
O54724	>sp|O54724|CAVN1_MOUSE Caveolae-associated protein 1 OS=Mus musculus OX=10090 GN=Cavin1 PE=1 SV=1	Cavin1	0.0118937		0.0118937	0.14468	Not-significant
O54734	>sp|O54734|OST48_MOUSE Dolichyl-diphosphooligosaccharide--protein glycosyltransferase 48 kDa subunit OS=Mus musculus OX=10090 GN=Ddost PE=1 SV=2	Ddost	0.000743058		0.000743058	0.408341	Up-regulated
O54750	>sp|O54750|CP2J6_MOUSE Cytochrome P450 2J6 OS=Mus musculus OX=10090 GN=Cyp2j6 PE=2 SV=2	Cyp2j6	0.149891		0.149891	-0.215556	Not-significant
O54754	>sp|O54754|AOXA_MOUSE Aldehyde oxidase 1 OS=Mus musculus OX=10090 GN=Aox1 PE=1 SV=2	Aox1	0.0385058		0.0385058	0.719325	Up-regulated
O54774	>sp|O54774|AP3D1_MOUSE AP-3 complex subunit delta-1 OS=Mus musculus OX=10090 GN=Ap3d1 PE=1 SV=1	Ap3d1	0.0189978		0.0189978	0.126725	Not-significant
O54781	>sp|O54781|SRPK2_MOUSE SRSF protein kinase 2 OS=Mus musculus OX=10090 GN=Srpk2 PE=1 SV=2	Srpk2	0.5222		0.5222	-0.0359031	Not-significant
O54782	>sp|O54782|MA2B2_MOUSE Epididymis-specific alpha-mannosidase OS=Mus musculus OX=10090 GN=Man2b2 PE=1 SV=2	Man2b2	0.00211506		0.00211506	0.336329	Up-regulated
O54784	>sp|O54784|DAPK3_MOUSE Death-associated protein kinase 3 OS=Mus musculus OX=10090 GN=Dapk3 PE=1 SV=1	Dapk3	0.107375		0.107375	-0.359991	Not-significant
O54785	>sp|O54785|LIMK2_MOUSE LIM domain kinase 2 OS=Mus musculus OX=10090 GN=Limk2 PE=1 SV=2	Limk2	0.0452976		0.0452976	0.561986	Up-regulated
O54786	>sp|O54786|DFFA_MOUSE DNA fragmentation factor subunit alpha OS=Mus musculus OX=10090 GN=Dffa PE=1 SV=2	Dffa	0.0121554		0.0121554	-0.536914	Down-regulated
O54790	>sp|O54790|MAFG_MOUSE Transcription factor MafG OS=Mus musculus OX=10090 GN=Mafg PE=1 SV=1	Mafg	0.0136485		0.0136485	-0.458404	Down-regulated
O54791	>sp|O54791|MAFF_MOUSE Transcription factor MafF OS=Mus musculus OX=10090 GN=Maff PE=2 SV=1	Maff	0.00410427		0.00410427	-0.620386	Down-regulated
O54804	>sp|O54804|CHKA_MOUSE Choline kinase alpha OS=Mus musculus OX=10090 GN=Chka PE=1 SV=3	Chka	0.00125412		0.00125412	0.157225	Not-significant
O54825	>sp|O54825|BYST_MOUSE Bystin OS=Mus musculus OX=10090 GN=Bysl PE=1 SV=3	Bysl	2.12429e-05		2.12429e-05	-1.13604	Down-regulated
O54826	>sp|O54826|AF10_MOUSE Protein AF-10 OS=Mus musculus OX=10090 GN=Mllt10 PE=1 SV=2	Mllt10	0.206501	0.273322	0.206501	-0.918769	Not-significant
O54827	>sp|O54827|AT10A_MOUSE Phospholipid-transporting ATPase VA OS=Mus musculus OX=10090 GN=Atp10a PE=1 SV=4	Atp10a	0.170065	0.273322	0.170065	0.89396	Not-significant
O54833	>sp|O54833|CSK22_MOUSE Casein kinase II subunit alpha' OS=Mus musculus OX=10090 GN=Csnk2a2 PE=1 SV=1	Csnk2a2	0.0359929		0.0359929	0.255899	Not-significant
O54836	>sp|O54836|ZMAT3_MOUSE Zinc finger matrin-type protein 3 OS=Mus musculus OX=10090 GN=Zmat3 PE=2 SV=1	Zmat3	0.0158499		0.0158499	-0.572011	Down-regulated
O54864	>sp|O54864|SUV91_MOUSE Histone-lysine N-methyltransferase SUV39H1 OS=Mus musculus OX=10090 GN=Suv39h1 PE=1 SV=1	Suv39h1	0.0807173		0.0807173	0.265714	Not-significant
O54879	>sp|O54879|HMGB3_MOUSE High mobility group protein B3 OS=Mus musculus OX=10090 GN=Hmgb3 PE=1 SV=3	Hmgb3	0.0737262		0.0737262	-0.174517	Not-significant
O54890	>sp|O54890|ITB3_MOUSE Integrin beta-3 OS=Mus musculus OX=10090 GN=Itgb3 PE=1 SV=2	Itgb3	0.525402		0.525402	0.0695847	Not-significant
O54901	>sp|O54901|OX2G_MOUSE OX-2 membrane glycoprotein OS=Mus musculus OX=10090 GN=Cd200 PE=1 SV=1	Cd200	0.660112		0.660112	-0.100796	Not-significant
O54916	>sp|O54916|REPS1_MOUSE RalBP1-associated Eps domain-containing protein 1 OS=Mus musculus OX=10090 GN=Reps1 PE=1 SV=2	Reps1	0.234354		0.234354	-0.086933	Not-significant
O54918	>sp|O54918|B2L11_MOUSE Bcl-2-like protein 11 OS=Mus musculus OX=10090 GN=Bcl2l11 PE=1 SV=1	Bcl2l11	0.00204046		0.00204046	-0.431255	Down-regulated
O54926	>sp|O54926|SIVA_MOUSE Apoptosis regulatory protein Siva OS=Mus musculus OX=10090 GN=Siva1 PE=1 SV=1	Siva1	0.421108	0.273322	0.421108	0.588492	Not-significant
O54931	>sp|O54931|AKAP2_MOUSE PALM2-AKAP2 fusion protein OS=Mus musculus OX=10090 GN=Pakap PE=1 SV=4	Pakap	0.00434056		0.00434056	-0.261951	Not-significant
O54940	>sp|O54940|BNIP2_MOUSE BCL2/adenovirus E1B 19 kDa protein-interacting protein 2 OS=Mus musculus OX=10090 GN=Bnip2 PE=1 SV=2	Bnip2	0.0320462		0.0320462	0.231953	Not-significant
O54941	>sp|O54941|SMCE1_MOUSE SWI/SNF-related matrix-associated actin-dependent regulator of chromatin subfamily E member 1 OS=Mus musculus OX=10090 GN=Smarce1 PE=1 SV=1	Smarce1	1.01058e-05		1.01058e-05	-0.390596	Down-regulated
O54946	>sp|O54946|DNJB6_MOUSE DnaJ homolog subfamily B member 6 OS=Mus musculus OX=10090 GN=Dnajb6 PE=1 SV=4	Dnajb6	0.00760993		0.00760993	-0.28388	Down-regulated
O54950	>sp|O54950|AAKG1_MOUSE 5'-AMP-activated protein kinase subunit gamma-1 OS=Mus musculus OX=10090 GN=Prkag1 PE=1 SV=2	Prkag1	0.00287629		0.00287629	0.304856	Up-regulated
O54951	>sp|O54951|SEM6B_MOUSE Semaphorin-6B OS=Mus musculus OX=10090 GN=Sema6b PE=1 SV=1	Sema6b	0.197862	0.273322	0.197862	-1.00538	Not-significant
O54956	>sp|O54956|DPOE2_MOUSE DNA polymerase epsilon subunit 2 OS=Mus musculus OX=10090 GN=Pole2 PE=2 SV=2	Pole2	0.0478491		0.0478491	-0.295893	Down-regulated
O54962	>sp|O54962|BAF_MOUSE Barrier-to-autointegration factor OS=Mus musculus OX=10090 GN=Banf1 PE=1 SV=1	Banf1	0.000495816		0.000495816	0.429841	Up-regulated
O54965	>sp|O54965|RNF13_MOUSE E3 ubiquitin-protein ligase RNF13 OS=Mus musculus OX=10090 GN=Rnf13 PE=1 SV=2	Rnf13	0.182789		0.182789	-0.17146	Not-significant
O54967	>sp|O54967|ACK1_MOUSE Activated CDC42 kinase 1 OS=Mus musculus OX=10090 GN=Tnk2 PE=1 SV=2	Tnk2	0.0236564		0.0236564	-0.402595	Down-regulated
O54984	>sp|O54984|GET3_MOUSE ATPase GET3 OS=Mus musculus OX=10090 GN=Get3 PE=1 SV=2	Get3	0.00213412		0.00213412	0.292939	Up-regulated
O54988	>sp|O54988|SLK_MOUSE STE20-like serine/threonine-protein kinase OS=Mus musculus OX=10090 GN=Slk PE=1 SV=2	Slk	0.110267		0.110267	0.119305	Not-significant
O54992	>sp|O54992|MAPK5_MOUSE MAP kinase-activated protein kinase 5 OS=Mus musculus OX=10090 GN=Mapkapk5 PE=1 SV=1	Mapkapk5	0.0862543		0.0862543	-0.479829	Not-significant
O54998	>sp|O54998|FKBP7_MOUSE Peptidyl-prolyl cis-trans isomerase FKBP7 OS=Mus musculus OX=10090 GN=Fkbp7 PE=1 SV=1	Fkbp7	0.619317		0.619317	0.0351712	Not-significant
O55003	>sp|O55003|BNIP3_MOUSE BCL2/adenovirus E1B 19 kDa protein-interacting protein 3 OS=Mus musculus OX=10090 GN=Bnip3 PE=1 SV=1	Bnip3	0.0059258		0.0059258	-0.654958	Down-regulated
O55013	>sp|O55013|TPPC3_MOUSE Trafficking protein particle complex subunit 3 OS=Mus musculus OX=10090 GN=Trappc3 PE=1 SV=1	Trappc3	0.00461505		0.00461505	0.241084	Not-significant
O55022	>sp|O55022|PGRC1_MOUSE Membrane-associated progesterone receptor component 1 OS=Mus musculus OX=10090 GN=Pgrmc1 PE=1 SV=4	Pgrmc1	7.26133e-06		7.26133e-06	0.629501	Up-regulated
O55023	>sp|O55023|IMPA1_MOUSE Inositol monophosphatase 1 OS=Mus musculus OX=10090 GN=Impa1 PE=1 SV=1	Impa1	0.000958856		0.000958856	-0.130339	Not-significant
O55028	>sp|O55028|BCKD_MOUSE Branched-chain alpha-ketoacid dehydrogenase kinase OS=Mus musculus OX=10090 GN=Bckdk PE=1 SV=1	Bckdk	0.144321		0.144321	-0.156032	Not-significant
O55029	>sp|O55029|COPB2_MOUSE Coatomer subunit beta' OS=Mus musculus OX=10090 GN=Copb2 PE=1 SV=2	Copb2	0.00356835		0.00356835	0.185691	Not-significant
O55033	>sp|O55033|NCK2_MOUSE Cytoplasmic protein NCK2 OS=Mus musculus OX=10090 GN=Nck2 PE=1 SV=1	Nck2	0.00730111		0.00730111	0.348648	Up-regulated
O55047	>sp|O55047|TLK2_MOUSE Serine/threonine-protein kinase tousled-like 2 OS=Mus musculus OX=10090 GN=Tlk2 PE=1 SV=2	Tlk2	0.14309		0.14309	-0.389708	Not-significant
O55055	>sp|O55055|TRDMT_MOUSE tRNA (cytosine(38)-C(5))-methyltransferase OS=Mus musculus OX=10090 GN=Trdmt1 PE=1 SV=2	Trdmt1	0.0781931		0.0781931	0.815314	Not-significant
O55057	>sp|O55057|PDE6D_MOUSE Retinal rod rhodopsin-sensitive cGMP 3',5'-cyclic phosphodiesterase subunit delta OS=Mus musculus OX=10090 GN=Pde6d PE=1 SV=1	Pde6d	0.492824		0.492824	0.0334731	Not-significant
O55060	>sp|O55060|TPMT_MOUSE Thiopurine S-methyltransferase OS=Mus musculus OX=10090 GN=Tpmt PE=1 SV=1	Tpmt	0.283468		0.283468	0.103119	Not-significant
O55098	>sp|O55098|STK10_MOUSE Serine/threonine-protein kinase 10 OS=Mus musculus OX=10090 GN=Stk10 PE=1 SV=2	Stk10	0.300795		0.300795	0.0897858	Not-significant
O55101	>sp|O55101|SNG2_MOUSE Synaptogyrin-2 OS=Mus musculus OX=10090 GN=Syngr2 PE=2 SV=1	Syngr2	0.0120956		0.0120956	0.758298	Up-regulated
O55102	>sp|O55102|BL1S1_MOUSE Biogenesis of lysosome-related organelles complex 1 subunit 1 OS=Mus musculus OX=10090 GN=Bloc1s1 PE=1 SV=2	Bloc1s1	0.676811		0.676811	-0.103949	Not-significant
O55103	>sp|O55103|PRAX_MOUSE Periaxin OS=Mus musculus OX=10090 GN=Prx PE=1 SV=1	Prx	0.42265	0.273322	0.42265	4.84226	Not-significant
O55106	>sp|O55106|STRN_MOUSE Striatin OS=Mus musculus OX=10090 GN=Strn PE=1 SV=2	Strn	0.000208231		0.000208231	-0.39375	Down-regulated
O55125	>sp|O55125|NIPS1_MOUSE Protein NipSnap homolog 1 OS=Mus musculus OX=10090 GN=Nipsnap1 PE=1 SV=1	Nipsnap1	0.0166812		0.0166812	0.31656	Up-regulated
O55126	>sp|O55126|NIPS2_MOUSE Protein NipSnap homolog 2 OS=Mus musculus OX=10090 GN=Nipsnap2 PE=1 SV=1	Nipsnap2	0.00368568		0.00368568	0.482018	Up-regulated
O55128	>sp|O55128|SAP18_MOUSE Histone deacetylase complex subunit SAP18 OS=Mus musculus OX=10090 GN=Sap18 PE=1 SV=1	Sap18	0.00015669		0.00015669	-0.588488	Down-regulated
O55131	>sp|O55131|SEPT7_MOUSE Septin-7 OS=Mus musculus OX=10090 GN=Septin7 PE=1 SV=1	Septin7	0.029433		0.029433	-0.11849	Not-significant
O55135	>sp|O55135|IF6_MOUSE Eukaryotic translation initiation factor 6 OS=Mus musculus OX=10090 GN=Eif6 PE=1 SV=2	Eif6	0.0338493		0.0338493	-0.273323	Down-regulated
O55137	>sp|O55137|ACOT1_MOUSE Acyl-coenzyme A thioesterase 1 OS=Mus musculus OX=10090 GN=Acot1 PE=1 SV=1	Acot1	0.366931		0.366931	0.143689	Not-significant
O55142	>sp|O55142|RL35A_MOUSE Large ribosomal subunit protein eL33 OS=Mus musculus OX=10090 GN=Rpl35a PE=1 SV=2	Rpl35a	0.145709		0.145709	0.178932	Not-significant
O55143	>sp|O55143|AT2A2_MOUSE Sarcoplasmic/endoplasmic reticulum calcium ATPase 2 OS=Mus musculus OX=10090 GN=Atp2a2 PE=1 SV=2	Atp2a2	0.000168399		0.000168399	0.195221	Not-significant
O55187	>sp|O55187|CBX4_MOUSE E3 SUMO-protein ligase CBX4 OS=Mus musculus OX=10090 GN=Cbx4 PE=1 SV=2	Cbx4	0.00302596		0.00302596	-1.08136	Down-regulated
O55201	>sp|O55201|SPT5H_MOUSE Transcription elongation factor SPT5 OS=Mus musculus OX=10090 GN=Supt5h PE=1 SV=1	Supt5h	0.295104		0.295104	-0.031042	Not-significant
O55222	>sp|O55222|ILK_MOUSE Integrin-linked protein kinase OS=Mus musculus OX=10090 GN=Ilk PE=1 SV=2	Ilk	1.39812e-05		1.39812e-05	0.546589	Up-regulated
O55229	>sp|O55229|CHKB_MOUSE Choline/ethanolamine kinase OS=Mus musculus OX=10090 GN=Chkb PE=1 SV=3	Chkb	0.256124		0.256124	0.0604197	Not-significant
O55230	>sp|O55230|RA51D_MOUSE DNA repair protein RAD51 homolog 4 OS=Mus musculus OX=10090 GN=Rad51d PE=1 SV=1	Rad51d	0.221727		0.221727	0.375332	Not-significant
O55234	>sp|O55234|PSB5_MOUSE Proteasome subunit beta type-5 OS=Mus musculus OX=10090 GN=Psmb5 PE=1 SV=3	Psmb5	0.022364		0.022364	-0.153405	Not-significant
O55236	>sp|O55236|MCE1_MOUSE mRNA-capping enzyme OS=Mus musculus OX=10090 GN=Rngtt PE=1 SV=1	Rngtt	0.493544		0.493544	0.0329705	Not-significant
O55239	>sp|O55239|NNMT_MOUSE Nicotinamide N-methyltransferase OS=Mus musculus OX=10090 GN=Nnmt PE=1 SV=1	Nnmt	0.00210823		0.00210823	0.558227	Up-regulated
O55242	>sp|O55242|SGMR1_MOUSE Sigma non-opioid intracellular receptor 1 OS=Mus musculus OX=10090 GN=Sigmar1 PE=1 SV=1	Sigmar1	0.000445729		0.000445729	0.675068	Up-regulated
O70126	>sp|O70126|AURKB_MOUSE Aurora kinase B OS=Mus musculus OX=10090 GN=Aurkb PE=1 SV=2	Aurkb	0.000707545		0.000707545	-0.501724	Down-regulated
O70133	>sp|O70133|DHX9_MOUSE ATP-dependent RNA helicase A OS=Mus musculus OX=10090 GN=Dhx9 PE=1 SV=2	Dhx9	0.000607063		0.000607063	-0.210936	Not-significant
O70152	>sp|O70152|DPM1_MOUSE Dolichol-phosphate mannosyltransferase subunit 1 OS=Mus musculus OX=10090 GN=Dpm1 PE=1 SV=1	Dpm1	0.0139907		0.0139907	0.25716	Not-significant
O70157	>sp|O70157|TOP3A_MOUSE DNA topoisomerase 3-alpha OS=Mus musculus OX=10090 GN=Top3a PE=2 SV=1	Top3a	0.168087		0.168087	-0.351815	Not-significant
O70161	>sp|O70161|PI51C_MOUSE Phosphatidylinositol 4-phosphate 5-kinase type-1 gamma OS=Mus musculus OX=10090 GN=Pip5k1c PE=1 SV=2	Pip5k1c	0.00238534		0.00238534	0.518386	Up-regulated
O70167	>sp|O70167|P3C2G_MOUSE Phosphatidylinositol 3-kinase C2 domain-containing subunit gamma OS=Mus musculus OX=10090 GN=Pik3c2g PE=1 SV=1	Pik3c2g	2.09431e-06		2.09431e-06	2.12974	Up-regulated
O70172	>sp|O70172|PI42A_MOUSE Phosphatidylinositol 5-phosphate 4-kinase type-2 alpha OS=Mus musculus OX=10090 GN=Pip4k2a PE=1 SV=1	Pip4k2a	0.399136		0.399136	0.103892	Not-significant
O70194	>sp|O70194|EIF3D_MOUSE Eukaryotic translation initiation factor 3 subunit D OS=Mus musculus OX=10090 GN=Eif3d PE=1 SV=2	Eif3d	0.000372824		0.000372824	-0.372231	Down-regulated
O70201	>sp|O70201|BIRC5_MOUSE Baculoviral IAP repeat-containing protein 5 OS=Mus musculus OX=10090 GN=Birc5 PE=1 SV=1	Birc5	0.00406383		0.00406383	-0.642771	Down-regulated
O70230	>sp|O70230|ZN143_MOUSE Zinc finger protein 143 OS=Mus musculus OX=10090 GN=Znf143 PE=1 SV=2	Znf143	0.00927535		0.00927535	-0.901352	Down-regulated
O70251	>sp|O70251|EF1B_MOUSE Elongation factor 1-beta OS=Mus musculus OX=10090 GN=Eef1b PE=1 SV=5	Eef1b	0.0169946		0.0169946	0.250232	Not-significant
O70252	>sp|O70252|HMOX2_MOUSE Heme oxygenase 2 OS=Mus musculus OX=10090 GN=Hmox2 PE=1 SV=1	Hmox2	0.0020238		0.0020238	-0.397528	Down-regulated
O70274	>sp|O70274|TP4A2_MOUSE Protein tyrosine phosphatase type IVA 2 OS=Mus musculus OX=10090 GN=Ptp4a2 PE=1 SV=1	Ptp4a2	0.0253902	0.0832645	0.0253902	-2.13668	Down-regulated
O70279	>sp|O70279|ESS2_MOUSE Splicing factor ESS-2 homolog OS=Mus musculus OX=10090 GN=Ess2 PE=1 SV=2	Ess2	0.0045179	0.273322	0.0045179	-2.03735	Down-regulated
O70281	>sp|O70281|TPST1_MOUSE Protein-tyrosine sulfotransferase 1 OS=Mus musculus OX=10090 GN=Tpst1 PE=1 SV=1	Tpst1	0.0654875		0.0654875	0.427728	Not-significant
O70293	>sp|O70293|GRK6_MOUSE G protein-coupled receptor kinase 6 OS=Mus musculus OX=10090 GN=Grk6 PE=1 SV=1	Grk6	0.0118776		0.0118776	0.413273	Up-regulated
O70299	>sp|O70299|MB211_MOUSE Putative nucleotidyltransferase MAB21L1 OS=Mus musculus OX=10090 GN=Mab21l1 PE=2 SV=1	Mab21l1	0.532871		0.532871	-0.275753	Not-significant
O70305	>sp|O70305|ATX2_MOUSE Ataxin-2 OS=Mus musculus OX=10090 GN=Atxn2 PE=1 SV=1	Atxn2	0.00162008		0.00162008	-0.37755	Down-regulated
O70309	>sp|O70309|ITB5_MOUSE Integrin beta-5 OS=Mus musculus OX=10090 GN=Itgb5 PE=1 SV=2	Itgb5	0.0170611		0.0170611	0.269698	Up-regulated
O70310	>sp|O70310|NMT1_MOUSE Glycylpeptide N-tetradecanoyltransferase 1 OS=Mus musculus OX=10090 GN=Nmt1 PE=1 SV=1	Nmt1	0.0119276		0.0119276	-0.0752601	Not-significant
O70311	>sp|O70311|NMT2_MOUSE Glycylpeptide N-tetradecanoyltransferase 2 OS=Mus musculus OX=10090 GN=Nmt2 PE=1 SV=1	Nmt2	0.00225229		0.00225229	0.292359	Up-regulated
O70318	>sp|O70318|E41L2_MOUSE Band 4.1-like protein 2 OS=Mus musculus OX=10090 GN=Epb41l2 PE=1 SV=2	Epb41l2	0.0361881		0.0361881	-0.0711451	Not-significant
O70325	>sp|O70325|GPX4_MOUSE Phospholipid hydroperoxide glutathione peroxidase GPX4 OS=Mus musculus OX=10090 GN=Gpx4 PE=1 SV=4	Gpx4	2.28648e-05		2.28648e-05	1.28399	Up-regulated
O70333	>sp|O70333|CRIPT_MOUSE Cysteine-rich PDZ-binding protein OS=Mus musculus OX=10090 GN=Cript PE=1 SV=1	Cript	0.759141		0.759141	-0.104739	Not-significant
O70338	>sp|O70338|RNH1_MOUSE Ribonuclease H1 OS=Mus musculus OX=10090 GN=Rnaseh1 PE=2 SV=1	Rnaseh1	0.0047905		0.0047905	-0.590062	Down-regulated
O70342	>sp|O70342|NPY5R_MOUSE Neuropeptide Y receptor type 5 OS=Mus musculus OX=10090 GN=Npy5r PE=2 SV=2	Npy5r	0.0101551	0.273322	0.0101551	1.97986	Up-regulated
O70348	>sp|O70348|DXO_MOUSE Decapping and exoribonuclease protein OS=Mus musculus OX=10090 GN=Dxo PE=1 SV=2	Dxo	0.309699		0.309699	-0.130849	Not-significant
O70378	>sp|O70378|EMC8_MOUSE ER membrane protein complex subunit 8 OS=Mus musculus OX=10090 GN=Emc8 PE=1 SV=1	Emc8	0.141299		0.141299	0.1252	Not-significant
O70400	>sp|O70400|PDLI1_MOUSE PDZ and LIM domain protein 1 OS=Mus musculus OX=10090 GN=Pdlim1 PE=1 SV=4	Pdlim1	0.0344853		0.0344853	0.155151	Not-significant
O70401	>sp|O70401|TSN6_MOUSE Tetraspanin-6 OS=Mus musculus OX=10090 GN=Tspan6 PE=1 SV=1	Tspan6	0.00443815		0.00443815	0.497511	Up-regulated
O70404	>sp|O70404|VAMP8_MOUSE Vesicle-associated membrane protein 8 OS=Mus musculus OX=10090 GN=Vamp8 PE=1 SV=1	Vamp8	0.111659		0.111659	-0.149194	Not-significant
O70405	>sp|O70405|ULK1_MOUSE Serine/threonine-protein kinase ULK1 OS=Mus musculus OX=10090 GN=Ulk1 PE=1 SV=1	Ulk1	0.964388		0.964388	-0.00736371	Not-significant
O70422	>sp|O70422|TF2H4_MOUSE General transcription factor IIH subunit 4 OS=Mus musculus OX=10090 GN=Gtf2h4 PE=1 SV=1	Gtf2h4	0.192404		0.192404	-0.247263	Not-significant
O70423	>sp|O70423|AOC3_MOUSE Amine oxidase [copper-containing] 3 OS=Mus musculus OX=10090 GN=Aoc3 PE=1 SV=3	Aoc3	0.21227		0.21227	-1.22521	Not-significant
O70433	>sp|O70433|FHL2_MOUSE Four and a half LIM domains protein 2 OS=Mus musculus OX=10090 GN=Fhl2 PE=1 SV=1	Fhl2	0.0404619		0.0404619	0.134578	Not-significant
O70435	>sp|O70435|PSA3_MOUSE Proteasome subunit alpha type-3 OS=Mus musculus OX=10090 GN=Psma3 PE=1 SV=3	Psma3	0.0121465		0.0121465	-0.101022	Not-significant
O70439	>sp|O70439|STX7_MOUSE Syntaxin-7 OS=Mus musculus OX=10090 GN=Stx7 PE=1 SV=3	Stx7	0.0131834		0.0131834	-0.53806	Down-regulated
O70445	>sp|O70445|BARD1_MOUSE BRCA1-associated RING domain protein 1 OS=Mus musculus OX=10090 GN=Bard1 PE=2 SV=1	Bard1	0.883776		0.883776	-0.0669873	Not-significant
O70458	>sp|O70458|OSMR_MOUSE Oncostatin-M-specific receptor subunit beta OS=Mus musculus OX=10090 GN=Osmr PE=1 SV=1	Osmr	0.000159065		0.000159065	-0.690174	Down-regulated
O70472	>sp|O70472|TM131_MOUSE Transmembrane protein 131 OS=Mus musculus OX=10090 GN=Tmem131 PE=2 SV=2	Tmem131	0.0679029		0.0679029	0.0667821	Not-significant
O70475	>sp|O70475|UGDH_MOUSE UDP-glucose 6-dehydrogenase OS=Mus musculus OX=10090 GN=Ugdh PE=1 SV=1	Ugdh	0.000123855		0.000123855	0.330417	Up-regulated
O70477	>sp|O70477|PKNX1_MOUSE Homeobox protein PKNOX1 OS=Mus musculus OX=10090 GN=Pknox1 PE=1 SV=3	Pknox1	0.411918		0.411918	-0.273308	Not-significant
O70479	>sp|O70479|BACD2_MOUSE BTB/POZ domain-containing adapter for CUL3-mediated RhoA degradation protein 2 OS=Mus musculus OX=10090 GN=Tnfaip1 PE=2 SV=1	Tnfaip1	0.17776	0.273322	0.17776	-0.948275	Not-significant
O70480	>sp|O70480|VAMP4_MOUSE Vesicle-associated membrane protein 4 OS=Mus musculus OX=10090 GN=Vamp4 PE=1 SV=1	Vamp4	0.000546385		0.000546385	-1.08811	Down-regulated
O70481	>sp|O70481|UBR1_MOUSE E3 ubiquitin-protein ligase UBR1 OS=Mus musculus OX=10090 GN=Ubr1 PE=1 SV=2	Ubr1	0.0226583		0.0226583	0.255714	Not-significant
O70492	>sp|O70492|SNX3_MOUSE Sorting nexin-3 OS=Mus musculus OX=10090 GN=Snx3 PE=1 SV=3	Snx3	0.0710107		0.0710107	-0.0711297	Not-significant
O70493	>sp|O70493|SNX12_MOUSE Sorting nexin-12 OS=Mus musculus OX=10090 GN=Snx12 PE=1 SV=1	Snx12	0.805232		0.805232	-0.0151979	Not-significant
O70494	>sp|O70494|SP3_MOUSE Transcription factor Sp3 OS=Mus musculus OX=10090 GN=Sp3 PE=1 SV=2	Sp3	0.0823645		0.0823645	-0.258845	Not-significant
O70496	>sp|O70496|CLCN7_MOUSE H(+)/Cl(-) exchange transporter 7 OS=Mus musculus OX=10090 GN=Clcn7 PE=1 SV=1	Clcn7	0.0117883		0.0117883	0.197222	Not-significant
O70503	>sp|O70503|DHB12_MOUSE Very-long-chain 3-oxoacyl-CoA reductase OS=Mus musculus OX=10090 GN=Hsd17b12 PE=1 SV=1	Hsd17b12	0.06401		0.06401	0.115849	Not-significant
O70546	>sp|O70546|KDM6A_MOUSE Lysine-specific demethylase 6A OS=Mus musculus OX=10090 GN=Kdm6a PE=1 SV=2	Kdm6a	0.0598362		0.0598362	-0.616336	Not-significant
O70551	>sp|O70551|SRPK1_MOUSE SRSF protein kinase 1 OS=Mus musculus OX=10090 GN=Srpk1 PE=1 SV=2	Srpk1	0.212983		0.212983	0.10214	Not-significant
O70566	>sp|O70566|DIAP2_MOUSE Protein diaphanous homolog 2 OS=Mus musculus OX=10090 GN=Diaph2 PE=1 SV=2	Diaph2	0.000263021		0.000263021	0.457474	Up-regulated
O70572	>sp|O70572|NSMA_MOUSE Sphingomyelin phosphodiesterase 2 OS=Mus musculus OX=10090 GN=Smpd2 PE=1 SV=1	Smpd2	0.348095		0.348095	0.199312	Not-significant
O70579	>sp|O70579|PM34_MOUSE Peroxisomal membrane protein PMP34 OS=Mus musculus OX=10090 GN=Slc25a17 PE=1 SV=1	Slc25a17	0.967971		0.967971	0.00453048	Not-significant
O70583	>sp|O70583|TRI18_MOUSE E3 ubiquitin-protein ligase Midline-1 OS=Mus musculus OX=10090 GN=Mid1 PE=1 SV=2	Mid1	0.0550099		0.0550099	0.175883	Not-significant
O70585	>sp|O70585|DTNB_MOUSE Dystrobrevin beta OS=Mus musculus OX=10090 GN=Dtnb PE=1 SV=3	Dtnb	0.336607		0.336607	0.241655	Not-significant
O70589	>sp|O70589|CSKP_MOUSE Peripheral plasma membrane protein CASK OS=Mus musculus OX=10090 GN=Cask PE=1 SV=2	Cask	0.0235645		0.0235645	0.114675	Not-significant
O70591	>sp|O70591|PFD2_MOUSE Prefoldin subunit 2 OS=Mus musculus OX=10090 GN=Pfdn2 PE=1 SV=2	Pfdn2	0.0319676		0.0319676	-0.16941	Not-significant
O88196	>sp|O88196|TTC3_MOUSE E3 ubiquitin-protein ligase TTC3 OS=Mus musculus OX=10090 GN=Ttc3 PE=1 SV=2	Ttc3	0.132106		0.132106	-0.223025	Not-significant
O88207	>sp|O88207|CO5A1_MOUSE Collagen alpha-1(V) chain OS=Mus musculus OX=10090 GN=Col5a1 PE=1 SV=2	Col5a1	0.0111895		0.0111895	-0.528732	Down-regulated
O88271	>sp|O88271|CFDP1_MOUSE Craniofacial development protein 1 OS=Mus musculus OX=10090 GN=Cfdp1 PE=1 SV=1	Cfdp1	0.000451672		0.000451672	-0.485352	Down-regulated
O88286	>sp|O88286|WIZ_MOUSE Protein Wiz OS=Mus musculus OX=10090 GN=Wiz PE=1 SV=2	Wiz	0.0133533		0.0133533	-0.0778062	Not-significant
O88291	>sp|O88291|ZN326_MOUSE DBIRD complex subunit ZNF326 OS=Mus musculus OX=10090 GN=Znf326 PE=1 SV=1	Znf326	0.320701		0.320701	0.1087	Not-significant
O88342	>sp|O88342|WDR1_MOUSE WD repeat-containing protein 1 OS=Mus musculus OX=10090 GN=Wdr1 PE=1 SV=3	Wdr1	0.00268443		0.00268443	0.0652127	Not-significant
O88351	>sp|O88351|IKKB_MOUSE Inhibitor of nuclear factor kappa-B kinase subunit beta OS=Mus musculus OX=10090 GN=Ikbkb PE=1 SV=1	Ikbkb	0.000627364		0.000627364	0.615035	Up-regulated
O88379	>sp|O88379|BAZ1A_MOUSE Bromodomain adjacent to zinc finger domain protein 1A OS=Mus musculus OX=10090 GN=Baz1a PE=1 SV=3	Baz1a	0.00124418		0.00124418	-0.280493	Down-regulated
O88384	>sp|O88384|VTI1B_MOUSE Vesicle transport through interaction with t-SNAREs homolog 1B OS=Mus musculus OX=10090 GN=Vti1b PE=1 SV=1	Vti1b	0.22196		0.22196	-0.149691	Not-significant
O88393	>sp|O88393|TGBR3_MOUSE Transforming growth factor beta receptor type 3 OS=Mus musculus OX=10090 GN=Tgfbr3 PE=1 SV=1	Tgfbr3	2.70303e-05		2.70303e-05	-0.99877	Down-regulated
O88396	>sp|O88396|GRPE2_MOUSE GrpE protein homolog 2, mitochondrial OS=Mus musculus OX=10090 GN=Grpel2 PE=2 SV=2	Grpel2	0.000559442		0.000559442	-1.39473	Down-regulated
O88398	>sp|O88398|AVIL_MOUSE Advillin OS=Mus musculus OX=10090 GN=Avil PE=1 SV=2	Avil	0.0171875	0.0832645	0.0171875	2.54984	Up-regulated
O88413	>sp|O88413|TULP3_MOUSE Tubby-related protein 3 OS=Mus musculus OX=10090 GN=Tulp3 PE=1 SV=1	Tulp3	0.059411		0.059411	-0.278086	Not-significant
O88425	>sp|O88425|NDK6_MOUSE Nucleoside diphosphate kinase 6 OS=Mus musculus OX=10090 GN=Nme6 PE=1 SV=1	Nme6	0.0213353		0.0213353	0.539705	Up-regulated
O88428	>sp|O88428|PAPS2_MOUSE Bifunctional 3'-phosphoadenosine 5'-phosphosulfate synthase 2 OS=Mus musculus OX=10090 GN=Papss2 PE=1 SV=2	Papss2	7.03236e-05		7.03236e-05	0.418977	Up-regulated
O88441	>sp|O88441|MTX2_MOUSE Metaxin-2 OS=Mus musculus OX=10090 GN=Mtx2 PE=1 SV=1	Mtx2	0.097205		0.097205	0.202764	Not-significant
O88447	>sp|O88447|KLC1_MOUSE Kinesin light chain 1 OS=Mus musculus OX=10090 GN=Klc1 PE=1 SV=3	Klc1	0.00377398		0.00377398	0.206168	Not-significant
O88448	>sp|O88448|KLC2_MOUSE Kinesin light chain 2 OS=Mus musculus OX=10090 GN=Klc2 PE=1 SV=1	Klc2	0.0285545		0.0285545	0.292522	Up-regulated
O88455	>sp|O88455|DHCR7_MOUSE 7-dehydrocholesterol reductase OS=Mus musculus OX=10090 GN=Dhcr7 PE=1 SV=1	Dhcr7	0.678122		0.678122	-0.0176634	Not-significant
O88456	>sp|O88456|CPNS1_MOUSE Calpain small subunit 1 OS=Mus musculus OX=10090 GN=Capns1 PE=1 SV=2	Capns1	0.0414076		0.0414076	0.176459	Not-significant
O88466	>sp|O88466|ZN106_MOUSE Zinc finger protein 106 OS=Mus musculus OX=10090 GN=Znf106 PE=1 SV=3	Znf106	0.0264215		0.0264215	0.146084	Not-significant
O88477	>sp|O88477|IF2B1_MOUSE Insulin-like growth factor 2 mRNA-binding protein 1 OS=Mus musculus OX=10090 GN=Igf2bp1 PE=1 SV=1	Igf2bp1	0.00893453		0.00893453	0.194363	Not-significant
O88487	>sp|O88487|DC1I2_MOUSE Cytoplasmic dynein 1 intermediate chain 2 OS=Mus musculus OX=10090 GN=Dync1i2 PE=1 SV=1	Dync1i2	0.0228187		0.0228187	-0.260298	Not-significant
O88508	>sp|O88508|DNM3A_MOUSE DNA (cytosine-5)-methyltransferase 3A OS=Mus musculus OX=10090 GN=Dnmt3a PE=1 SV=2	Dnmt3a	0.58783		0.58783	0.0515712	Not-significant
O88512	>sp|O88512|AP1G2_MOUSE AP-1 complex subunit gamma-like 2 OS=Mus musculus OX=10090 GN=Ap1g2 PE=1 SV=2	Ap1g2	0.95387		0.95387	-0.0192481	Not-significant
O88513	>sp|O88513|GEMI_MOUSE Geminin OS=Mus musculus OX=10090 GN=Gmnn PE=1 SV=1	Gmnn	0.00146752		0.00146752	-0.856315	Down-regulated
O88520	>sp|O88520|SHOC2_MOUSE Leucine-rich repeat protein SHOC-2 OS=Mus musculus OX=10090 GN=Shoc2 PE=1 SV=2	Shoc2	0.00782074		0.00782074	-0.473556	Down-regulated
O88522	>sp|O88522|NEMO_MOUSE NF-kappa-B essential modulator OS=Mus musculus OX=10090 GN=Ikbkg PE=1 SV=2	Ikbkg	0.0178349		0.0178349	0.186309	Not-significant
O88531	>sp|O88531|PPT1_MOUSE Palmitoyl-protein thioesterase 1 OS=Mus musculus OX=10090 GN=Ppt1 PE=1 SV=2	Ppt1	0.0396057		0.0396057	-0.280882	Down-regulated
O88532	>sp|O88532|ZFR_MOUSE Zinc finger RNA-binding protein OS=Mus musculus OX=10090 GN=Zfr PE=1 SV=2	Zfr	0.983191		0.983191	-0.000314042	Not-significant
O88543	>sp|O88543|CSN3_MOUSE COP9 signalosome complex subunit 3 OS=Mus musculus OX=10090 GN=Cops3 PE=1 SV=3	Cops3	0.292632		0.292632	-0.0714298	Not-significant
O88544	>sp|O88544|CSN4_MOUSE COP9 signalosome complex subunit 4 OS=Mus musculus OX=10090 GN=Cops4 PE=1 SV=1	Cops4	0.00103428		0.00103428	-0.216966	Not-significant
O88545	>sp|O88545|CSN6_MOUSE COP9 signalosome complex subunit 6 OS=Mus musculus OX=10090 GN=Cops6 PE=1 SV=1	Cops6	0.000564767		0.000564767	-0.258818	Not-significant
O88554	>sp|O88554|PARP2_MOUSE Poly [ADP-ribose] polymerase 2 OS=Mus musculus OX=10090 GN=Parp2 PE=1 SV=3	Parp2	0.113521		0.113521	-0.137633	Not-significant
O88559	>sp|O88559|MEN1_MOUSE Menin OS=Mus musculus OX=10090 GN=Men1 PE=1 SV=2	Men1	0.021185		0.021185	-0.390389	Down-regulated
O88569	>sp|O88569|ROA2_MOUSE Heterogeneous nuclear ribonucleoproteins A2/B1 OS=Mus musculus OX=10090 GN=Hnrnpa2b1 PE=1 SV=2	Hnrnpa2b1	9.7294e-05		9.7294e-05	-0.789094	Down-regulated
O88572	>sp|O88572|LRP6_MOUSE Low-density lipoprotein receptor-related protein 6 OS=Mus musculus OX=10090 GN=Lrp6 PE=1 SV=1	Lrp6	0.463496		0.463496	0.19712	Not-significant
O88573	>sp|O88573|AFF1_MOUSE AF4/FMR2 family member 1 OS=Mus musculus OX=10090 GN=Aff1 PE=1 SV=2	Aff1	0.0673874		0.0673874	0.336918	Not-significant
O88574	>sp|O88574|SAP30_MOUSE Histone deacetylase complex subunit SAP30 OS=Mus musculus OX=10090 GN=Sap30 PE=1 SV=1	Sap30	0.00267955	0.0143059	0.00267955	-4.92583	Down-regulated
O88587	>sp|O88587|COMT_MOUSE Catechol O-methyltransferase OS=Mus musculus OX=10090 GN=Comt PE=1 SV=2	Comt	0.0397402		0.0397402	0.208576	Not-significant
O88597	>sp|O88597|BECN1_MOUSE Beclin-1 OS=Mus musculus OX=10090 GN=Becn1 PE=1 SV=3	Becn1	0.115314		0.115314	0.158626	Not-significant
O88622	>sp|O88622|PARG_MOUSE Poly(ADP-ribose) glycohydrolase OS=Mus musculus OX=10090 GN=Parg PE=1 SV=2	Parg	0.583461		0.583461	-0.0342155	Not-significant
O88627	>sp|O88627|S28A2_MOUSE Sodium/nucleoside cotransporter 2 OS=Mus musculus OX=10090 GN=Slc28a2 PE=1 SV=2	Slc28a2	0.609067	0.273322	0.609067	-0.391167	Not-significant
O88630	>sp|O88630|GOSR1_MOUSE Golgi SNAP receptor complex member 1 OS=Mus musculus OX=10090 GN=Gosr1 PE=1 SV=2	Gosr1	0.0669251		0.0669251	0.199854	Not-significant
O88632	>sp|O88632|SEM3F_MOUSE Semaphorin-3F OS=Mus musculus OX=10090 GN=Sema3f PE=2 SV=2	Sema3f	0.945578		0.945578	-0.0319684	Not-significant
O88643	>sp|O88643|PAK1_MOUSE Serine/threonine-protein kinase PAK 1 OS=Mus musculus OX=10090 GN=Pak1 PE=1 SV=1	Pak1	0.00176042		0.00176042	-0.475476	Down-regulated
O88653	>sp|O88653|LTOR3_MOUSE Ragulator complex protein LAMTOR3 OS=Mus musculus OX=10090 GN=Lamtor3 PE=1 SV=1	Lamtor3	0.147233		0.147233	-0.15903	Not-significant
O88662	>sp|O88662|EMP2_MOUSE Epithelial membrane protein 2 OS=Mus musculus OX=10090 GN=Emp2 PE=1 SV=1	Emp2	0.0698165		0.0698165	0.829506	Not-significant
O88665	>sp|O88665|BRD7_MOUSE Bromodomain-containing protein 7 OS=Mus musculus OX=10090 GN=Brd7 PE=1 SV=1	Brd7	0.107738		0.107738	-0.277474	Not-significant
O88668	>sp|O88668|CREG1_MOUSE Protein CREG1 OS=Mus musculus OX=10090 GN=Creg1 PE=1 SV=1	Creg1	0.0135282		0.0135282	0.471447	Up-regulated
O88673	>sp|O88673|DGKA_MOUSE Diacylglycerol kinase alpha OS=Mus musculus OX=10090 GN=Dgka PE=1 SV=2	Dgka	0.253504		0.253504	0.521537	Not-significant
O88685	>sp|O88685|PRS6A_MOUSE 26S proteasome regulatory subunit 6A OS=Mus musculus OX=10090 GN=Psmc3 PE=1 SV=2	Psmc3	0.00703441		0.00703441	0.119621	Not-significant
O88693	>sp|O88693|CEGT_MOUSE Ceramide glucosyltransferase OS=Mus musculus OX=10090 GN=Ugcg PE=1 SV=1	Ugcg	0.000591413		0.000591413	-1.15987	Down-regulated
O88696	>sp|O88696|CLPP_MOUSE ATP-dependent Clp protease proteolytic subunit, mitochondrial OS=Mus musculus OX=10090 GN=Clpp PE=1 SV=1	Clpp	0.00027891		0.00027891	0.357709	Up-regulated
O88697	>sp|O88697|STK16_MOUSE Serine/threonine-protein kinase 16 OS=Mus musculus OX=10090 GN=Stk16 PE=1 SV=3	Stk16	0.300115		0.300115	0.277994	Not-significant
O88700	>sp|O88700|BLM_MOUSE RecQ-like DNA helicase BLM OS=Mus musculus OX=10090 GN=Blm PE=1 SV=1	Blm	0.0494128		0.0494128	-0.577205	Down-regulated
O88708	>sp|O88708|ORC4_MOUSE Origin recognition complex subunit 4 OS=Mus musculus OX=10090 GN=Orc4 PE=1 SV=2	Orc4	0.00388599		0.00388599	-0.245229	Not-significant
O88712	>sp|O88712|CTBP1_MOUSE C-terminal-binding protein 1 OS=Mus musculus OX=10090 GN=Ctbp1 PE=1 SV=2	Ctbp1	0.08985		0.08985	0.127931	Not-significant
O88736	>sp|O88736|DHB7_MOUSE 3-keto-steroid reductase/17-beta-hydroxysteroid dehydrogenase 7 OS=Mus musculus OX=10090 GN=Hsd17b7 PE=1 SV=1	Hsd17b7	0.426625		0.426625	0.058301	Not-significant
O88738	>sp|O88738|BIRC6_MOUSE Baculoviral IAP repeat-containing protein 6 OS=Mus musculus OX=10090 GN=Birc6 PE=1 SV=2	Birc6	0.0290617		0.0290617	-0.055211	Not-significant
O88746	>sp|O88746|TOM1_MOUSE Target of Myb1 membrane trafficking protein OS=Mus musculus OX=10090 GN=Tom1 PE=1 SV=1	Tom1	0.346645		0.346645	-0.0417253	Not-significant
O88783	>sp|O88783|FA5_MOUSE Coagulation factor V OS=Mus musculus OX=10090 GN=F5 PE=1 SV=1	F5	8.52325e-06		8.52325e-06	2.61781	Up-regulated
O88796	>sp|O88796|RPP30_MOUSE Ribonuclease P protein subunit p30 OS=Mus musculus OX=10090 GN=Rpp30 PE=1 SV=1	Rpp30	0.00107277		0.00107277	-0.471554	Down-regulated
O88811	>sp|O88811|STAM2_MOUSE Signal transducing adapter molecule 2 OS=Mus musculus OX=10090 GN=Stam2 PE=1 SV=1	Stam2	0.189045		0.189045	0.0855894	Not-significant
O88824	>sp|O88824|JTB_MOUSE Protein JTB OS=Mus musculus OX=10090 GN=Jtb PE=1 SV=1	Jtb	0.939479		0.939479	0.0325354	Not-significant
O88838	>sp|O88838|SPSB2_MOUSE SPRY domain-containing SOCS box protein 2 OS=Mus musculus OX=10090 GN=Spsb2 PE=1 SV=1	Spsb2	0.00960544	0.0832645	0.00960544	-2.77618	Down-regulated
O88842	>sp|O88842|FGD3_MOUSE FYVE, RhoGEF and PH domain-containing protein 3 OS=Mus musculus OX=10090 GN=Fgd3 PE=1 SV=1	Fgd3	0.00618555		0.00618555	-0.885106	Down-regulated
O88843	>sp|O88843|CRADD_MOUSE Death domain-containing protein CRADD OS=Mus musculus OX=10090 GN=Cradd PE=1 SV=2	Cradd	0.640779		0.640779	0.25099	Not-significant
O88844	>sp|O88844|IDHC_MOUSE Isocitrate dehydrogenase [NADP] cytoplasmic OS=Mus musculus OX=10090 GN=Idh1 PE=1 SV=2	Idh1	0.000142794		0.000142794	-0.369693	Down-regulated
O88845	>sp|O88845|AKA10_MOUSE A-kinase anchor protein 10, mitochondrial OS=Mus musculus OX=10090 GN=Akap10 PE=1 SV=3	Akap10	0.0016554		0.0016554	-0.308692	Down-regulated
O88848	>sp|O88848|ARL6_MOUSE ADP-ribosylation factor-like protein 6 OS=Mus musculus OX=10090 GN=Arl6 PE=1 SV=1	Arl6	0.00738186		0.00738186	0.670541	Up-regulated
O88851	>sp|O88851|RBBP9_MOUSE Putative hydrolase RBBP9 OS=Mus musculus OX=10090 GN=Rbbp9 PE=1 SV=2	Rbbp9	0.0412109		0.0412109	-0.273527	Down-regulated
O88852	>sp|O88852|TSYL1_MOUSE Testis-specific Y-encoded-like protein 1 OS=Mus musculus OX=10090 GN=Tspyl1 PE=2 SV=1	Tspyl1	0.06723		0.06723	-0.793286	Not-significant
O88856	>sp|O88856|TPST2_MOUSE Protein-tyrosine sulfotransferase 2 OS=Mus musculus OX=10090 GN=Tpst2 PE=1 SV=1	Tpst2	0.620284		0.620284	0.0383255	Not-significant
O88874	>sp|O88874|CCNK_MOUSE Cyclin-K OS=Mus musculus OX=10090 GN=Ccnk PE=1 SV=3	Ccnk	0.000259136		0.000259136	-0.719422	Down-regulated
O88878	>sp|O88878|ZFAN5_MOUSE AN1-type zinc finger protein 5 OS=Mus musculus OX=10090 GN=Zfand5 PE=1 SV=1	Zfand5	0.00631665	0.0143059	0.00631665	-6.15146	Down-regulated
O88879	>sp|O88879|APAF_MOUSE Apoptotic protease-activating factor 1 OS=Mus musculus OX=10090 GN=Apaf1 PE=1 SV=3	Apaf1	0.0321698		0.0321698	-0.148886	Not-significant
O88888	>sp|O88888|APBA3_MOUSE Amyloid-beta A4 precursor protein-binding family A member 3 OS=Mus musculus OX=10090 GN=Apba3 PE=1 SV=1	Apba3	0.0327703		0.0327703	0.569893	Up-regulated
O88895	>sp|O88895|HDAC3_MOUSE Histone deacetylase 3 OS=Mus musculus OX=10090 GN=Hdac3 PE=1 SV=2	Hdac3	0.00368151		0.00368151	-0.53969	Down-regulated
O88907	>sp|O88907|PIAS1_MOUSE E3 SUMO-protein ligase PIAS1 OS=Mus musculus OX=10090 GN=Pias1 PE=1 SV=2	Pias1	0.0137488		0.0137488	-0.593879	Down-regulated
O88935	>sp|O88935|SYN1_MOUSE Synapsin-1 OS=Mus musculus OX=10090 GN=Syn1 PE=1 SV=2	Syn1	0.000994573		0.000994573	0.629352	Up-regulated
O88939	>sp|O88939|ZBT7A_MOUSE Zinc finger and BTB domain-containing protein 7A OS=Mus musculus OX=10090 GN=Zbtb7a PE=1 SV=2	Zbtb7a	0.002399		0.002399	-0.906752	Down-regulated
O88942	>sp|O88942|NFAC1_MOUSE Nuclear factor of activated T-cells, cytoplasmic 1 OS=Mus musculus OX=10090 GN=Nfatc1 PE=1 SV=1	Nfatc1	0.314535		0.314535	-0.420991	Not-significant
O88952	>sp|O88952|LIN7C_MOUSE Protein lin-7 homolog C OS=Mus musculus OX=10090 GN=Lin7c PE=1 SV=2	Lin7c	0.000117797		0.000117797	-0.32663	Down-regulated
O88958	>sp|O88958|GNPI1_MOUSE Glucosamine-6-phosphate isomerase 1 OS=Mus musculus OX=10090 GN=Gnpda1 PE=1 SV=3	Gnpda1	0.066091		0.066091	-0.122859	Not-significant
O88967	>sp|O88967|YMEL1_MOUSE ATP-dependent zinc metalloprotease YME1L1 OS=Mus musculus OX=10090 GN=Yme1l1 PE=1 SV=1	Yme1l1	0.000963385		0.000963385	-0.251141	Not-significant
O88968	>sp|O88968|TCO2_MOUSE Transcobalamin-2 OS=Mus musculus OX=10090 GN=Tcn2 PE=1 SV=1	Tcn2	0.42265	0.273322	0.42265	-5.3915	Not-significant
O88974	>sp|O88974|SETB1_MOUSE Histone-lysine N-methyltransferase SETDB1 OS=Mus musculus OX=10090 GN=Setdb1 PE=1 SV=1	Setdb1	0.48943		0.48943	0.048874	Not-significant
O88983	>sp|O88983|STX8_MOUSE Syntaxin-8 OS=Mus musculus OX=10090 GN=Stx8 PE=1 SV=1	Stx8	0.191213		0.191213	-0.0818479	Not-significant
O88986	>sp|O88986|KBL_MOUSE 2-amino-3-ketobutyrate coenzyme A ligase, mitochondrial OS=Mus musculus OX=10090 GN=Gcat PE=1 SV=2	Gcat	0.893366		0.893366	0.00959008	Not-significant
O88990	>sp|O88990|ACTN3_MOUSE Alpha-actinin-3 OS=Mus musculus OX=10090 GN=Actn3 PE=1 SV=1	Actn3	0.42265	0.273322	0.42265	-5.63767	Not-significant
O89001	>sp|O89001|CBPD_MOUSE Carboxypeptidase D OS=Mus musculus OX=10090 GN=Cpd PE=1 SV=2	Cpd	0.000827698		0.000827698	0.36334	Up-regulated
O89016	>sp|O89016|ABCD4_MOUSE Lysosomal cobalamin transporter ABCD4 OS=Mus musculus OX=10090 GN=Abcd4 PE=1 SV=2	Abcd4	0.0229113		0.0229113	0.606647	Up-regulated
O89017	>sp|O89017|LGMN_MOUSE Legumain OS=Mus musculus OX=10090 GN=Lgmn PE=1 SV=1	Lgmn	0.144072		0.144072	-0.220494	Not-significant
O89023	>sp|O89023|TPP1_MOUSE Tripeptidyl-peptidase 1 OS=Mus musculus OX=10090 GN=Tpp1 PE=1 SV=2	Tpp1	0.629257		0.629257	-0.0348421	Not-significant
O89032	>sp|O89032|SPD2A_MOUSE SH3 and PX domain-containing protein 2A OS=Mus musculus OX=10090 GN=Sh3pxd2a PE=1 SV=2	Sh3pxd2a	0.00688989		0.00688989	0.296032	Up-regulated
O89033	>sp|O89033|CDC6_MOUSE Cell division control protein 6 homolog OS=Mus musculus OX=10090 GN=Cdc6 PE=1 SV=2	Cdc6	0.0166292	0.273322	0.0166292	-1.86198	Down-regulated
O89050	>sp|O89050|MKLN1_MOUSE Muskelin OS=Mus musculus OX=10090 GN=Mkln1 PE=1 SV=1	Mkln1	0.168072		0.168072	-0.0542103	Not-significant
O89051	>sp|O89051|ITM2B_MOUSE Integral membrane protein 2B OS=Mus musculus OX=10090 GN=Itm2b PE=1 SV=1	Itm2b	0.0483237		0.0483237	0.298152	Up-regulated
O89079	>sp|O89079|COPE_MOUSE Coatomer subunit epsilon OS=Mus musculus OX=10090 GN=Cope PE=1 SV=3	Cope	0.210079		0.210079	0.0414843	Not-significant
O89084	>sp|O89084|PDE4A_MOUSE 3',5'-cyclic-AMP phosphodiesterase 4A OS=Mus musculus OX=10090 GN=Pde4a PE=1 SV=2	Pde4a	0.480766		0.480766	-0.123901	Not-significant
O89086	>sp|O89086|RBM3_MOUSE RNA-binding protein 3 OS=Mus musculus OX=10090 GN=Rbm3 PE=1 SV=1	Rbm3	0.000120775		0.000120775	-0.768498	Down-regulated
O89090	>sp|O89090|SP1_MOUSE Transcription factor Sp1 OS=Mus musculus OX=10090 GN=Sp1 PE=1 SV=2	Sp1	0.0614415		0.0614415	-0.85815	Not-significant
O89110	>sp|O89110|CASP8_MOUSE Caspase-8 OS=Mus musculus OX=10090 GN=Casp8 PE=1 SV=1	Casp8	0.0151954		0.0151954	0.23004	Not-significant
O89112	>sp|O89112|LANC1_MOUSE Glutathione S-transferase LANCL1 OS=Mus musculus OX=10090 GN=Lancl1 PE=1 SV=1	Lancl1	0.00500454		0.00500454	0.365423	Up-regulated
O89116	>sp|O89116|VTI1A_MOUSE Vesicle transport through interaction with t-SNAREs homolog 1A OS=Mus musculus OX=10090 GN=Vti1a PE=1 SV=1	Vti1a	0.517545		0.517545	0.0530515	Not-significant
P00158	>sp|P00158|CYB_MOUSE Cytochrome b OS=Mus musculus OX=10090 GN=Mt-Cyb PE=1 SV=1	Mt-Cyb	0.470206		0.470206	0.169894	Not-significant
P00329	>sp|P00329|ADH1_MOUSE Alcohol dehydrogenase 1 OS=Mus musculus OX=10090 GN=Adh1 PE=1 SV=2	Adh1	0.178406	0.0143059	0.0143059	6.11552	Up-regulated
P00375	>sp|P00375|DYR_MOUSE Dihydrofolate reductase OS=Mus musculus OX=10090 GN=Dhfr PE=1 SV=3	Dhfr	2.67497e-05		2.67497e-05	0.592814	Up-regulated
P00397	>sp|P00397|COX1_MOUSE Cytochrome c oxidase subunit 1 OS=Mus musculus OX=10090 GN=Mtco1 PE=1 SV=2	Mtco1	0.2954		0.2954	0.125834	Not-significant
P00405	>sp|P00405|COX2_MOUSE Cytochrome c oxidase subunit 2 OS=Mus musculus OX=10090 GN=Mtco2 PE=1 SV=1	Mtco2	0.000368934		0.000368934	0.471694	Up-regulated
P00416	>sp|P00416|COX3_MOUSE Cytochrome c oxidase subunit 3 OS=Mus musculus OX=10090 GN=mt-Co3 PE=1 SV=2	mt-Co3	0.718825		0.718825	0.244035	Not-significant
P00493	>sp|P00493|HPRT_MOUSE Hypoxanthine-guanine phosphoribosyltransferase OS=Mus musculus OX=10090 GN=Hprt1 PE=1 SV=3	Hprt1	0.00734032		0.00734032	0.398255	Up-regulated
P00520	>sp|P00520|ABL1_MOUSE Tyrosine-protein kinase ABL1 OS=Mus musculus OX=10090 GN=Abl1 PE=1 SV=3	Abl1	0.162591	0.273322	0.162591	-1.2325	Not-significant
P00848	>sp|P00848|ATP6_MOUSE ATP synthase subunit a OS=Mus musculus OX=10090 GN=Mtatp6 PE=1 SV=1	Mtatp6	0.814488		0.814488	0.0681628	Not-significant
P00920	>sp|P00920|CAH2_MOUSE Carbonic anhydrase 2 OS=Mus musculus OX=10090 GN=Ca2 PE=1 SV=4	Ca2	0.288773	0.414216	0.288773	3.1231	Not-significant
P01027	>sp|P01027|CO3_MOUSE Complement C3 OS=Mus musculus OX=10090 GN=C3 PE=1 SV=3	C3	0.273065		0.273065	0.173475	Not-significant
P01029	>sp|P01029|CO4B_MOUSE Complement C4-B OS=Mus musculus OX=10090 GN=C4b PE=1 SV=3	C4b	0.276573	0.273322	0.276573	0.897072	Not-significant
P01101	>sp|P01101|FOS_MOUSE Protein c-Fos OS=Mus musculus OX=10090 GN=Fos PE=1 SV=1	Fos	0.01115	0.0143059	0.01115	6.04511	Up-regulated
P01837	>sp|P01837|IGKC_MOUSE Immunoglobulin kappa constant OS=Mus musculus OX=10090 GN=Igkc PE=1 SV=2	Igkc	0.42265	0.273322	0.42265	4.93978	Not-significant
P01887	>sp|P01887|B2MG_MOUSE Beta-2-microglobulin OS=Mus musculus OX=10090 GN=B2m PE=1 SV=2	B2m	0.0112307		0.0112307	0.238656	Not-significant
P01897	>sp|P01897|HA1L_MOUSE H-2 class I histocompatibility antigen, L-D alpha chain OS=Mus musculus OX=10090 GN=H2-L PE=1 SV=2	H2-L	0.0110174		0.0110174	0.310028	Up-regulated
P01899	>sp|P01899|HA11_MOUSE H-2 class I histocompatibility antigen, D-B alpha chain OS=Mus musculus OX=10090 GN=H2-D1 PE=1 SV=2	H2-D1	0.0418122		0.0418122	0.180149	Not-significant
P01900	>sp|P01900|HA12_MOUSE H-2 class I histocompatibility antigen, D-D alpha chain OS=Mus musculus OX=10090 GN=H2-D1 PE=1 SV=1	H2-D1	0.955318		0.955318	-0.0177122	Not-significant
P01901	>sp|P01901|HA1B_MOUSE H-2 class I histocompatibility antigen, K-B alpha chain OS=Mus musculus OX=10090 GN=H2-K1 PE=1 SV=1	H2-K1	0.957015		0.957015	0.0173542	Not-significant
P01942	>sp|P01942|HBA_MOUSE Hemoglobin subunit alpha OS=Mus musculus OX=10090 GN=Hba PE=1 SV=2	Hba	0.0702425		0.0702425	2.00723	Not-significant
P02088	>sp|P02088|HBB1_MOUSE Hemoglobin subunit beta-1 OS=Mus musculus OX=10090 GN=Hbb-b1 PE=1 SV=2	Hbb-b1	0.216163		0.216163	2.26724	Not-significant
P02104	>sp|P02104|HBE_MOUSE Hemoglobin subunit epsilon-Y2 OS=Mus musculus OX=10090 GN=Hbb-y PE=1 SV=2	Hbb-y	9.47681e-05		9.47681e-05	1.68384	Up-regulated
P02301	>sp|P02301|H3C_MOUSE Histone H3.3C OS=Mus musculus OX=10090 GN=H3-5 PE=3 SV=3	H3-5	0.0489584		0.0489584	0.219196	Not-significant
P02340	>sp|P02340|P53_MOUSE Cellular tumor antigen p53 OS=Mus musculus OX=10090 GN=Tp53 PE=1 SV=4	Tp53	0.00110325		0.00110325	3.55893	Up-regulated
P02463	>sp|P02463|CO4A1_MOUSE Collagen alpha-1(IV) chain OS=Mus musculus OX=10090 GN=Col4a1 PE=1 SV=4	Col4a1	0.00346164		0.00346164	-1.09895	Down-regulated
P02468	>sp|P02468|LAMC1_MOUSE Laminin subunit gamma-1 OS=Mus musculus OX=10090 GN=Lamc1 PE=1 SV=2	Lamc1	5.96487e-06		5.96487e-06	0.37102	Up-regulated
P02469	>sp|P02469|LAMB1_MOUSE Laminin subunit beta-1 OS=Mus musculus OX=10090 GN=Lamb1 PE=1 SV=3	Lamb1	0.018504		0.018504	0.145857	Not-significant
P02535	>sp|P02535|K1C10_MOUSE Keratin, type I cytoskeletal 10 OS=Mus musculus OX=10090 GN=Krt10 PE=1 SV=3	Krt10	0.421946		0.421946	3.26675	Not-significant
P03888	>sp|P03888|NU1M_MOUSE NADH-ubiquinone oxidoreductase chain 1 OS=Mus musculus OX=10090 GN=Mtnd1 PE=1 SV=3	Mtnd1	0.0362578		0.0362578	0.190641	Not-significant
P03893	>sp|P03893|NU2M_MOUSE NADH-ubiquinone oxidoreductase chain 2 OS=Mus musculus OX=10090 GN=mt-Nd2 PE=1 SV=2	mt-Nd2	0.689527		0.689527	-0.0593144	Not-significant
P03899	>sp|P03899|NU3M_MOUSE NADH-ubiquinone oxidoreductase chain 3 OS=Mus musculus OX=10090 GN=mt-Nd3 PE=1 SV=3	mt-Nd3	0.793453		0.793453	-0.0804195	Not-significant
P03911	>sp|P03911|NU4M_MOUSE NADH-ubiquinone oxidoreductase chain 4 OS=Mus musculus OX=10090 GN=Mtnd4 PE=1 SV=1	Mtnd4	0.0772898		0.0772898	0.213512	Not-significant
P03921	>sp|P03921|NU5M_MOUSE NADH-ubiquinone oxidoreductase chain 5 OS=Mus musculus OX=10090 GN=Mtnd5 PE=1 SV=3	Mtnd5	0.153075		0.153075	0.102773	Not-significant
P03930	>sp|P03930|ATP8_MOUSE ATP synthase protein 8 OS=Mus musculus OX=10090 GN=Mtatp8 PE=1 SV=1	Mtatp8	0.000137449		0.000137449	0.489246	Up-regulated
P03958	>sp|P03958|ADA_MOUSE Adenosine deaminase OS=Mus musculus OX=10090 GN=Ada PE=1 SV=3	Ada	0.00052313		0.00052313	0.339301	Up-regulated
P03975	>sp|P03975|IGEB_MOUSE IgE-binding protein OS=Mus musculus OX=10090 GN=Iap PE=2 SV=1	Iap	1.04545e-05		1.04545e-05	-1.10891	Down-regulated
P04104	>sp|P04104|K2C1_MOUSE Keratin, type II cytoskeletal 1 OS=Mus musculus OX=10090 GN=Krt1 PE=1 SV=4	Krt1	0.427106		0.427106	2.7081	Not-significant
P04117	>sp|P04117|FABP4_MOUSE Fatty acid-binding protein, adipocyte OS=Mus musculus OX=10090 GN=Fabp4 PE=1 SV=3	Fabp4	0.166004		0.166004	0.388409	Not-significant
P04202	>sp|P04202|TGFB1_MOUSE Transforming growth factor beta-1 proprotein OS=Mus musculus OX=10090 GN=Tgfb1 PE=1 SV=1	Tgfb1	0.264134	0.414216	0.264134	-1.66337	Not-significant
P04247	>sp|P04247|MYG_MOUSE Myoglobin OS=Mus musculus OX=10090 GN=Mb PE=1 SV=3	Mb	0.42265	0.273322	0.42265	5.87142	Not-significant
P04627	>sp|P04627|ARAF_MOUSE Serine/threonine-protein kinase A-Raf OS=Mus musculus OX=10090 GN=Araf PE=1 SV=2	Araf	7.73268e-06		7.73268e-06	0.650748	Up-regulated
P04925	>sp|P04925|PRIO_MOUSE Major prion protein OS=Mus musculus OX=10090 GN=Prnp PE=1 SV=2	Prnp	0.045957		0.045957	0.429879	Up-regulated
P05064	>sp|P05064|ALDOA_MOUSE Fructose-bisphosphate aldolase A OS=Mus musculus OX=10090 GN=Aldoa PE=1 SV=2	Aldoa	0.121436		0.121436	-0.0814044	Not-significant
P05132	>sp|P05132|KAPCA_MOUSE cAMP-dependent protein kinase catalytic subunit alpha OS=Mus musculus OX=10090 GN=Prkaca PE=1 SV=3	Prkaca	0.347875		0.347875	0.130752	Not-significant
P05201	>sp|P05201|AATC_MOUSE Aspartate aminotransferase, cytoplasmic OS=Mus musculus OX=10090 GN=Got1 PE=1 SV=3	Got1	0.991099		0.991099	0.000365399	Not-significant
P05202	>sp|P05202|AATM_MOUSE Aspartate aminotransferase, mitochondrial OS=Mus musculus OX=10090 GN=Got2 PE=1 SV=1	Got2	0.000430228		0.000430228	0.304073	Up-regulated
P05214	>sp|P05214|TBA3_MOUSE Tubulin alpha-3 chain OS=Mus musculus OX=10090 GN=Tuba3a PE=1 SV=1	Tuba3a	0.0754149		0.0754149	0.509827	Not-significant
P05480	>sp|P05480|SRC_MOUSE Proto-oncogene tyrosine-protein kinase Src OS=Mus musculus OX=10090 GN=Src PE=1 SV=5	Src	0.00296533		0.00296533	-0.344015	Down-regulated
P05531	>sp|P05531|XLR_MOUSE X-linked lymphocyte-regulated protein PM1 OS=Mus musculus OX=10090 GN=Xlr PE=2 SV=1	Xlr	0.0253615		0.0253615	-0.691216	Down-regulated
P05622	>sp|P05622|PGFRB_MOUSE Platelet-derived growth factor receptor beta OS=Mus musculus OX=10090 GN=Pdgfrb PE=1 SV=2	Pdgfrb	2.78655e-05		2.78655e-05	-1.15078	Down-regulated
P05627	>sp|P05627|JUN_MOUSE Transcription factor Jun OS=Mus musculus OX=10090 GN=Jun PE=1 SV=3	Jun	7.02752e-05		7.02752e-05	-0.871839	Down-regulated
P05977	>sp|P05977|MYL1_MOUSE Myosin light chain 1/3, skeletal muscle isoform OS=Mus musculus OX=10090 GN=Myl1 PE=1 SV=2	Myl1	0.0935727		0.0935727	0.17422	Not-significant
P06151	>sp|P06151|LDHA_MOUSE L-lactate dehydrogenase A chain OS=Mus musculus OX=10090 GN=Ldha PE=1 SV=3	Ldha	0.399056		0.399056	-0.0415036	Not-significant
P06537	>sp|P06537|GCR_MOUSE Glucocorticoid receptor OS=Mus musculus OX=10090 GN=Nr3c1 PE=1 SV=2	Nr3c1	0.00021276		0.00021276	-0.691141	Down-regulated
P06745	>sp|P06745|G6PI_MOUSE Glucose-6-phosphate isomerase OS=Mus musculus OX=10090 GN=Gpi PE=1 SV=4	Gpi	0.0745287		0.0745287	-0.065412	Not-significant
P06795	>sp|P06795|MDR1B_MOUSE ATP-dependent translocase ABCB1 OS=Mus musculus OX=10090 GN=Abcb1b PE=1 SV=1	Abcb1b	0.000453356		0.000453356	0.267224	Up-regulated
P06797	>sp|P06797|CATL1_MOUSE Procathepsin L OS=Mus musculus OX=10090 GN=Ctsl PE=1 SV=2	Ctsl	7.82855e-05		7.82855e-05	-0.679245	Down-regulated
P06801	>sp|P06801|MAOX_MOUSE NADP-dependent malic enzyme OS=Mus musculus OX=10090 GN=Me1 PE=1 SV=2	Me1	0.0178878		0.0178878	0.106337	Not-significant
P06802	>sp|P06802|ENPP1_MOUSE Ectonucleotide pyrophosphatase/phosphodiesterase family member 1 OS=Mus musculus OX=10090 GN=Enpp1 PE=1 SV=4	Enpp1	0.185383		0.185383	0.200099	Not-significant
P06869	>sp|P06869|UROK_MOUSE Urokinase-type plasminogen activator OS=Mus musculus OX=10090 GN=Plau PE=1 SV=1	Plau	0.302732	0.273322	0.302732	-0.761416	Not-significant
P06909	>sp|P06909|CFAH_MOUSE Complement factor H OS=Mus musculus OX=10090 GN=Cfh PE=1 SV=2	Cfh	0.808065	1	0.808065	-0.471226	Not-significant
P07091	>sp|P07091|S10A4_MOUSE Protein S100-A4 OS=Mus musculus OX=10090 GN=S100a4 PE=1 SV=1	S100a4	0.0020856		0.0020856	0.300405	Up-regulated
P07141	>sp|P07141|CSF1_MOUSE Macrophage colony-stimulating factor 1 OS=Mus musculus OX=10090 GN=Csf1 PE=1 SV=2	Csf1	0.00279698		0.00279698	-0.842607	Down-regulated
P07214	>sp|P07214|SPRC_MOUSE SPARC OS=Mus musculus OX=10090 GN=Sparc PE=1 SV=1	Sparc	0.000122287		0.000122287	-0.927476	Down-regulated
P07356	>sp|P07356|ANXA2_MOUSE Annexin A2 OS=Mus musculus OX=10090 GN=Anxa2 PE=1 SV=2	Anxa2	0.000375279		0.000375279	0.326688	Up-regulated
P07607	>sp|P07607|TYSY_MOUSE Thymidylate synthase OS=Mus musculus OX=10090 GN=Tyms PE=1 SV=1	Tyms	0.00506363		0.00506363	-0.28104	Down-regulated
P07724	>sp|P07724|ALBU_MOUSE Albumin OS=Mus musculus OX=10090 GN=Alb PE=1 SV=3	Alb	0.188553		0.188553	1.26835	Not-significant
P07742	>sp|P07742|RIR1_MOUSE Ribonucleoside-diphosphate reductase large subunit OS=Mus musculus OX=10090 GN=Rrm1 PE=1 SV=2	Rrm1	8.85767e-07		8.85767e-07	-1.63989	Down-regulated
P07759	>sp|P07759|SPA3K_MOUSE Serine protease inhibitor A3K OS=Mus musculus OX=10090 GN=Serpina3k PE=1 SV=2	Serpina3k	0.42265	0.273322	0.42265	7.39752	Not-significant
P07901	>sp|P07901|HS90A_MOUSE Heat shock protein HSP 90-alpha OS=Mus musculus OX=10090 GN=Hsp90aa1 PE=1 SV=4	Hsp90aa1	0.0649204		0.0649204	-0.0518225	Not-significant
P07903	>sp|P07903|ERCC1_MOUSE DNA excision repair protein ERCC-1 OS=Mus musculus OX=10090 GN=Ercc1 PE=2 SV=2	Ercc1	0.747368		0.747368	0.139583	Not-significant
P08003	>sp|P08003|PDIA4_MOUSE Protein disulfide-isomerase A4 OS=Mus musculus OX=10090 GN=Pdia4 PE=1 SV=3	Pdia4	0.00141483		0.00141483	0.302384	Up-regulated
P08030	>sp|P08030|APT_MOUSE Adenine phosphoribosyltransferase OS=Mus musculus OX=10090 GN=Aprt PE=1 SV=2	Aprt	3.78291e-05		3.78291e-05	0.513249	Up-regulated
P08074	>sp|P08074|CBR2_MOUSE Carbonyl reductase [NADPH] 2 OS=Mus musculus OX=10090 GN=Cbr2 PE=1 SV=1	Cbr2	0.00970324		0.00970324	0.365712	Up-regulated
P08113	>sp|P08113|ENPL_MOUSE Endoplasmin OS=Mus musculus OX=10090 GN=Hsp90b1 PE=1 SV=2	Hsp90b1	0.000163771		0.000163771	0.263154	Up-regulated
P08121	>sp|P08121|CO3A1_MOUSE Collagen alpha-1(III) chain OS=Mus musculus OX=10090 GN=Col3a1 PE=1 SV=4	Col3a1	0.0361852		0.0361852	-0.483465	Down-regulated
P08152	>sp|P08152|EGR2_MOUSE E3 SUMO-protein ligase EGR2 OS=Mus musculus OX=10090 GN=Egr2 PE=1 SV=3	Egr2	0.42265	0.273322	0.42265	-2.0299	Not-significant
P08207	>sp|P08207|S10AA_MOUSE Protein S100-A10 OS=Mus musculus OX=10090 GN=S100a10 PE=1 SV=2	S100a10	0.043673		0.043673	0.183828	Not-significant
P08228	>sp|P08228|SODC_MOUSE Superoxide dismutase [Cu-Zn] OS=Mus musculus OX=10090 GN=Sod1 PE=1 SV=2	Sod1	0.0171332		0.0171332	0.301912	Up-regulated
P08249	>sp|P08249|MDHM_MOUSE Malate dehydrogenase, mitochondrial OS=Mus musculus OX=10090 GN=Mdh2 PE=1 SV=3	Mdh2	0.00116466		0.00116466	0.304755	Up-regulated
P08556	>sp|P08556|RASN_MOUSE GTPase NRas OS=Mus musculus OX=10090 GN=Nras PE=1 SV=1	Nras	0.816266		0.816266	-0.0208893	Not-significant
P08752	>sp|P08752|GNAI2_MOUSE Guanine nucleotide-binding protein G(i) subunit alpha-2 OS=Mus musculus OX=10090 GN=Gnai2 PE=1 SV=5	Gnai2	0.00725549		0.00725549	0.163842	Not-significant
P08775	>sp|P08775|RPB1_MOUSE DNA-directed RNA polymerase II subunit RPB1 OS=Mus musculus OX=10090 GN=Polr2a PE=1 SV=3	Polr2a	6.5693e-07		6.5693e-07	-2.36931	Down-regulated
P08905	>sp|P08905|LYZ2_MOUSE Lysozyme C-2 OS=Mus musculus OX=10090 GN=Lyz2 PE=1 SV=2	Lyz2	0.0901396	0.273322	0.0901396	1.1383	Not-significant
P09021	>sp|P09021|HXA5_MOUSE Homeobox protein Hox-A5 OS=Mus musculus OX=10090 GN=Hoxa5 PE=1 SV=1	Hoxa5	0.372221	0.273322	0.372221	-0.67298	Not-significant
P09041	>sp|P09041|PGK2_MOUSE Phosphoglycerate kinase 2 OS=Mus musculus OX=10090 GN=Pgk2 PE=1 SV=4	Pgk2	0.249119		0.249119	0.180138	Not-significant
P09055	>sp|P09055|ITB1_MOUSE Integrin beta-1 OS=Mus musculus OX=10090 GN=Itgb1 PE=1 SV=1	Itgb1	0.000402998		0.000402998	0.594898	Up-regulated
P09084	>sp|P09084|PAX1_MOUSE Paired box protein Pax-1 OS=Mus musculus OX=10090 GN=Pax1 PE=1 SV=4	Pax1	0.430691	0.414216	0.430691	1.23499	Not-significant
P09103	>sp|P09103|PDIA1_MOUSE Protein disulfide-isomerase OS=Mus musculus OX=10090 GN=P4hb PE=1 SV=2	P4hb	0.00314558		0.00314558	0.157636	Not-significant
P09242	>sp|P09242|PPBT_MOUSE Alkaline phosphatase, tissue-nonspecific isozyme OS=Mus musculus OX=10090 GN=Alpl PE=1 SV=2	Alpl	0.189865	0.414216	0.189865	2.79873	Not-significant
P09405	>sp|P09405|NUCL_MOUSE Nucleolin OS=Mus musculus OX=10090 GN=Ncl PE=1 SV=2	Ncl	0.891913		0.891913	-0.00339937	Not-significant
P09411	>sp|P09411|PGK1_MOUSE Phosphoglycerate kinase 1 OS=Mus musculus OX=10090 GN=Pgk1 PE=1 SV=4	Pgk1	0.000482		0.000482	0.296696	Up-regulated
P09450	>sp|P09450|JUNB_MOUSE Transcription factor JunB OS=Mus musculus OX=10090 GN=Junb PE=1 SV=1	Junb	0.00222598		0.00222598	-1.11248	Down-regulated
P09528	>sp|P09528|FRIH_MOUSE Ferritin heavy chain OS=Mus musculus OX=10090 GN=Fth1 PE=1 SV=2	Fth1	0.000206782		0.000206782	1.22935	Up-regulated
P09671	>sp|P09671|SODM_MOUSE Superoxide dismutase [Mn], mitochondrial OS=Mus musculus OX=10090 GN=Sod2 PE=1 SV=3	Sod2	0.0436247		0.0436247	0.287997	Up-regulated
P09690	>sp|P09690|ACHB_MOUSE Acetylcholine receptor subunit beta OS=Mus musculus OX=10090 GN=Chrnb1 PE=2 SV=1	Chrnb1	0.698448	1	0.698448	0.454558	Not-significant
P09925	>sp|P09925|SURF1_MOUSE Surfeit locus protein 1 OS=Mus musculus OX=10090 GN=Surf1 PE=1 SV=3	Surf1	0.0167987		0.0167987	-0.418385	Down-regulated
P09926	>sp|P09926|SURF2_MOUSE Surfeit locus protein 2 OS=Mus musculus OX=10090 GN=Surf2 PE=1 SV=1	Surf2	0.0721118		0.0721118	-0.387222	Not-significant
P0C090	>sp|P0C090|RC3H2_MOUSE Roquin-2 OS=Mus musculus OX=10090 GN=Rc3h2 PE=1 SV=1	Rc3h2	0.0816528	0.0832645	0.0816528	-1.94899	Not-significant
P0C0A3	>sp|P0C0A3|CHMP6_MOUSE Charged multivesicular body protein 6 OS=Mus musculus OX=10090 GN=Chmp6 PE=1 SV=2	Chmp6	0.0177449		0.0177449	-0.334891	Down-regulated
P0C0S6	>sp|P0C0S6|H2AZ_MOUSE Histone H2A.Z OS=Mus musculus OX=10090 GN=H2az1 PE=1 SV=2	H2az1	0.492698		0.492698	0.0307766	Not-significant
P0C7N9	>sp|P0C7N9|PSMG4_MOUSE Proteasome assembly chaperone 4 OS=Mus musculus OX=10090 GN=Psmg4 PE=1 SV=1	Psmg4	0.0188648		0.0188648	-0.285146	Down-regulated
P0C7T6	>sp|P0C7T6|ATX1L_MOUSE Ataxin-1-like OS=Mus musculus OX=10090 GN=Atxn1l PE=1 SV=1	Atxn1l	0.162993		0.162993	-0.24202	Not-significant
P0CB42	>sp|P0CB42|ALKB1_MOUSE Nucleic acid dioxygenase ALKBH1 OS=Mus musculus OX=10090 GN=Alkbh1 PE=1 SV=1	Alkbh1	0.447799	0.273322	0.447799	-0.600586	Not-significant
P0CG14	>sp|P0CG14|DERPC_MOUSE Decreased expression in renal and prostate cancer protein OS=Mus musculus OX=10090 GN=Derpc PE=1 SV=1	Derpc	0.00209635		0.00209635	-1.28368	Down-regulated
P0CG15	>sp|P0CG15|CTF8_MOUSE Chromosome transmission fidelity protein 8 homolog OS=Mus musculus OX=10090 GN=Chtf8 PE=3 SV=1	Chtf8	0.977186		0.977186	-0.00504102	Not-significant
P0DJF2	>sp|P0DJF2|PT117_MOUSE Protein PET117 homolog, mitochondrial OS=Mus musculus OX=10090 GN=Pet117 PE=3 SV=1	Pet117	0.0214292		0.0214292	-0.913476	Down-regulated
P0DN34	>sp|P0DN34|NDUB1_MOUSE NADH dehydrogenase [ubiquinone] 1 beta subcomplex subunit 1 OS=Mus musculus OX=10090 GN=Ndufb1 PE=1 SV=1	Ndufb1	0.000118346		0.000118346	0.38576	Up-regulated
P0DN89	>sp|P0DN89|TM254_MOUSE Transmembrane protein 254 OS=Mus musculus OX=10090 GN=Tmem254 PE=1 SV=1	Tmem254	0.197737		0.197737	-0.247964	Not-significant
P0DOV2	>sp|P0DOV2|IFI4_MOUSE Interferon-activable protein 204 OS=Mus musculus OX=10090 GN=Ifi204 PE=1 SV=1	Ifi204	0.0655168		0.0655168	0.0942292	Not-significant
P0DP26	>sp|P0DP26|CALM1_MOUSE Calmodulin-1 OS=Mus musculus OX=10090 GN=Calm1 PE=1 SV=1	Calm1	0.104908		0.104908	-0.161713	Not-significant
P0DPE0	>sp|P0DPE0|EFMT4_MOUSE EEF1A lysine methyltransferase 4 OS=Mus musculus OX=10090 GN=Eef1akmt4 PE=2 SV=1	Eef1akmt4	0.138965		0.138965	-0.52267	Not-significant
P0DW87	>sp|P0DW87|ZTRF1_MOUSE Zinc finger TRAF-type-containing protein 1 OS=Mus musculus OX=10090 GN=Zftraf1 PE=1 SV=1	Zftraf1	0.186492		0.186492	0.499513	Not-significant
P10107	>sp|P10107|ANXA1_MOUSE Annexin A1 OS=Mus musculus OX=10090 GN=Anxa1 PE=1 SV=2	Anxa1	0.00190024		0.00190024	0.24367	Not-significant
P10126	>sp|P10126|EF1A1_MOUSE Elongation factor 1-alpha 1 OS=Mus musculus OX=10090 GN=Eef1a1 PE=1 SV=3	Eef1a1	0.000280469		0.000280469	0.494955	Up-regulated
P10148	>sp|P10148|CCL2_MOUSE C-C motif chemokine 2 OS=Mus musculus OX=10090 GN=Ccl2 PE=1 SV=1	Ccl2	0.00388426	0.0143059	0.00388426	-7.37969	Down-regulated
P10400	>sp|P10400|POL1_MOUSE Retrovirus-related Pol polyprotein (Fragment) OS=Mus musculus OX=10090 GN=Pol PE=2 SV=1	Pol	0.0597972		0.0597972	-0.379361	Not-significant
P10404	>sp|P10404|ENV1_MOUSE MLV-related proviral Env polyprotein OS=Mus musculus OX=10090 PE=1 SV=3		0.0414248		0.0414248	0.697675	Up-regulated
P10417	>sp|P10417|BCL2_MOUSE Apoptosis regulator Bcl-2 OS=Mus musculus OX=10090 GN=Bcl2 PE=1 SV=3	Bcl2	0.0364641		0.0364641	0.312292	Up-regulated
P10493	>sp|P10493|NID1_MOUSE Nidogen-1 OS=Mus musculus OX=10090 GN=Nid1 PE=1 SV=2	Nid1	0.00173085		0.00173085	0.447273	Up-regulated
P10518	>sp|P10518|HEM2_MOUSE Delta-aminolevulinic acid dehydratase OS=Mus musculus OX=10090 GN=Alad PE=1 SV=1	Alad	0.00393257		0.00393257	-0.212922	Not-significant
P10605	>sp|P10605|CATB_MOUSE Cathepsin B OS=Mus musculus OX=10090 GN=Ctsb PE=1 SV=2	Ctsb	0.132783		0.132783	-0.0971573	Not-significant
P10630	>sp|P10630|IF4A2_MOUSE Eukaryotic initiation factor 4A-II OS=Mus musculus OX=10090 GN=Eif4a2 PE=1 SV=2	Eif4a2	0.000851114		0.000851114	0.597755	Up-regulated
P10639	>sp|P10639|THIO_MOUSE Thioredoxin OS=Mus musculus OX=10090 GN=Txn PE=1 SV=3	Txn	0.0256741		0.0256741	-0.392529	Down-regulated
P10648	>sp|P10648|GSTA2_MOUSE Glutathione S-transferase A2 OS=Mus musculus OX=10090 GN=Gsta2 PE=1 SV=3	Gsta2	0.00206873		0.00206873	-0.63626	Down-regulated
P10649	>sp|P10649|GSTM1_MOUSE Glutathione S-transferase Mu 1 OS=Mus musculus OX=10090 GN=Gstm1 PE=1 SV=2	Gstm1	0.270647		0.270647	0.0313213	Not-significant
P10711	>sp|P10711|TCEA1_MOUSE Transcription elongation factor A protein 1 OS=Mus musculus OX=10090 GN=Tcea1 PE=1 SV=2	Tcea1	0.0495742		0.0495742	0.102455	Not-significant
P10833	>sp|P10833|RRAS_MOUSE Ras-related protein R-Ras OS=Mus musculus OX=10090 GN=Rras PE=1 SV=1	Rras	0.00701844		0.00701844	0.319417	Up-regulated
P10852	>sp|P10852|4F2_MOUSE Amino acid transporter heavy chain SLC3A2 OS=Mus musculus OX=10090 GN=Slc3a2 PE=1 SV=1	Slc3a2	7.47576e-05		7.47576e-05	0.436924	Up-regulated
P10922	>sp|P10922|H10_MOUSE Histone H1.0 OS=Mus musculus OX=10090 GN=H1-0 PE=2 SV=4	H1-0	0.668755		0.668755	-0.0320934	Not-significant
P10923	>sp|P10923|OSTP_MOUSE Osteopontin OS=Mus musculus OX=10090 GN=Spp1 PE=1 SV=1	Spp1	4.94906e-05		4.94906e-05	-1.50778	Down-regulated
P11031	>sp|P11031|TCP4_MOUSE Activated RNA polymerase II transcriptional coactivator p15 OS=Mus musculus OX=10090 GN=Sub1 PE=1 SV=3	Sub1	0.649146		0.649146	0.034624	Not-significant
P11087	>sp|P11087|CO1A1_MOUSE Collagen alpha-1(I) chain OS=Mus musculus OX=10090 GN=Col1a1 PE=1 SV=4	Col1a1	0.00200764		0.00200764	-0.945755	Down-regulated
P11103	>sp|P11103|PARP1_MOUSE Poly [ADP-ribose] polymerase 1 OS=Mus musculus OX=10090 GN=Parp1 PE=1 SV=3	Parp1	0.00470418		0.00470418	-0.210475	Not-significant
P11152	>sp|P11152|LIPL_MOUSE Lipoprotein lipase OS=Mus musculus OX=10090 GN=Lpl PE=1 SV=3	Lpl	5.42547e-06		5.42547e-06	0.789621	Up-regulated
P11157	>sp|P11157|RIR2_MOUSE Ribonucleoside-diphosphate reductase subunit M2 OS=Mus musculus OX=10090 GN=Rrm2 PE=1 SV=1	Rrm2	0.00460896		0.00460896	-0.297808	Down-regulated
P11214	>sp|P11214|TPA_MOUSE Tissue-type plasminogen activator OS=Mus musculus OX=10090 GN=Plat PE=1 SV=3	Plat	0.00598308		0.00598308	0.682274	Up-regulated
P11276	>sp|P11276|FINC_MOUSE Fibronectin OS=Mus musculus OX=10090 GN=Fn1 PE=1 SV=4	Fn1	0.177401		0.177401	-0.0567826	Not-significant
P11352	>sp|P11352|GPX1_MOUSE Glutathione peroxidase 1 OS=Mus musculus OX=10090 GN=Gpx1 PE=1 SV=2	Gpx1	0.00565895		0.00565895	0.904955	Up-regulated
P11370	>sp|P11370|ENV2_MOUSE Retrovirus-related Env polyprotein from Fv-4 locus OS=Mus musculus OX=10090 GN=Fv4 PE=1 SV=2	Fv4	0.0040006		0.0040006	0.626015	Up-regulated
P11438	>sp|P11438|LAMP1_MOUSE Lysosome-associated membrane glycoprotein 1 OS=Mus musculus OX=10090 GN=Lamp1 PE=1 SV=2	Lamp1	0.000434177		0.000434177	0.571476	Up-regulated
P11440	>sp|P11440|CDK1_MOUSE Cyclin-dependent kinase 1 OS=Mus musculus OX=10090 GN=Cdk1 PE=1 SV=3	Cdk1	6.8124e-05		6.8124e-05	-0.468002	Down-regulated
P11499	>sp|P11499|HS90B_MOUSE Heat shock protein HSP 90-beta OS=Mus musculus OX=10090 GN=Hsp90ab1 PE=1 SV=3	Hsp90ab1	0.0136556		0.0136556	-0.148164	Not-significant
P11531	>sp|P11531|DMD_MOUSE Dystrophin OS=Mus musculus OX=10090 GN=Dmd PE=1 SV=3	Dmd	0.750467		0.750467	0.05684	Not-significant
P11688	>sp|P11688|ITA5_MOUSE Integrin alpha-5 OS=Mus musculus OX=10090 GN=Itga5 PE=1 SV=3	Itga5	0.000591614		0.000591614	-0.120538	Not-significant
P11862	>sp|P11862|GAS2_MOUSE Growth arrest-specific protein 2 OS=Mus musculus OX=10090 GN=Gas2 PE=1 SV=1	Gas2	0.461518		0.461518	0.126283	Not-significant
P11881	>sp|P11881|ITPR1_MOUSE Inositol 1,4,5-trisphosphate-gated calcium channel ITPR1 OS=Mus musculus OX=10090 GN=Itpr1 PE=1 SV=2	Itpr1	0.000519432		0.000519432	0.39041	Up-regulated
P11928	>sp|P11928|OAS1A_MOUSE 2'-5'-oligoadenylate synthase 1A OS=Mus musculus OX=10090 GN=Oas1a PE=1 SV=2	Oas1a	0.522949		0.522949	-0.23219	Not-significant
P11930	>sp|P11930|NUD19_MOUSE Acyl-coenzyme A diphosphatase NUDT19 OS=Mus musculus OX=10090 GN=Nudt19 PE=1 SV=2	Nudt19	0.116333		0.116333	0.123912	Not-significant
P11983	>sp|P11983|TCPA_MOUSE T-complex protein 1 subunit alpha OS=Mus musculus OX=10090 GN=Tcp1 PE=1 SV=3	Tcp1	0.443235		0.443235	0.0239319	Not-significant
P12023	>sp|P12023|A4_MOUSE Amyloid-beta precursor protein OS=Mus musculus OX=10090 GN=App PE=1 SV=3	App	0.00375291		0.00375291	0.419576	Up-regulated
P12265	>sp|P12265|BGLR_MOUSE Beta-glucuronidase OS=Mus musculus OX=10090 GN=Gusb PE=1 SV=2	Gusb	0.00307497		0.00307497	0.326249	Up-regulated
P12367	>sp|P12367|KAP2_MOUSE cAMP-dependent protein kinase type II-alpha regulatory subunit OS=Mus musculus OX=10090 GN=Prkar2a PE=1 SV=2	Prkar2a	0.0538676		0.0538676	0.193914	Not-significant
P12382	>sp|P12382|PFKAL_MOUSE ATP-dependent 6-phosphofructokinase, liver type OS=Mus musculus OX=10090 GN=Pfkl PE=1 SV=4	Pfkl	0.00019029		0.00019029	0.548038	Up-regulated
P12399	>sp|P12399|CTL2A_MOUSE Protein CTLA-2-alpha OS=Mus musculus OX=10090 GN=Ctla2a PE=2 SV=2	Ctla2a	0.110818		0.110818	0.330121	Not-significant
P12710	>sp|P12710|FABPL_MOUSE Fatty acid-binding protein, liver OS=Mus musculus OX=10090 GN=Fabp1 PE=1 SV=2	Fabp1	0.240905	0.273322	0.240905	0.791368	Not-significant
P12787	>sp|P12787|COX5A_MOUSE Cytochrome c oxidase subunit 5A, mitochondrial OS=Mus musculus OX=10090 GN=Cox5a PE=1 SV=2	Cox5a	0.00141629		0.00141629	0.240914	Not-significant
P12815	>sp|P12815|PDCD6_MOUSE Programmed cell death protein 6 OS=Mus musculus OX=10090 GN=Pdcd6 PE=1 SV=2	Pdcd6	0.000217915		0.000217915	0.37581	Up-regulated
P12970	>sp|P12970|RL7A_MOUSE Large ribosomal subunit protein eL8 OS=Mus musculus OX=10090 GN=Rpl7a PE=1 SV=2	Rpl7a	0.413803		0.413803	0.124423	Not-significant
P13011	>sp|P13011|SCD2_MOUSE Stearoyl-CoA desaturase 2 OS=Mus musculus OX=10090 GN=Scd2 PE=1 SV=2	Scd2	0.0311699		0.0311699	-2.52524	Down-regulated
P13020	>sp|P13020|GELS_MOUSE Gelsolin OS=Mus musculus OX=10090 GN=Gsn PE=1 SV=3	Gsn	0.000388641		0.000388641	0.346552	Up-regulated
P13346	>sp|P13346|FOSB_MOUSE Protein FosB OS=Mus musculus OX=10090 GN=Fosb PE=1 SV=1	Fosb	0.0595201	0.0832645	0.0595201	1.96021	Not-significant
P13405	>sp|P13405|RB_MOUSE Retinoblastoma-associated protein OS=Mus musculus OX=10090 GN=Rb1 PE=1 SV=2	Rb1	0.0222014		0.0222014	0.435004	Up-regulated
P13439	>sp|P13439|UMPS_MOUSE Uridine 5'-monophosphate synthase OS=Mus musculus OX=10090 GN=Umps PE=1 SV=3	Umps	1.45908e-06		1.45908e-06	0.356113	Up-regulated
P13516	>sp|P13516|ACOD1_MOUSE Acyl-CoA desaturase 1 OS=Mus musculus OX=10090 GN=Scd1 PE=1 SV=2	Scd1	0.000440462		0.000440462	-1.3889	Down-regulated
P13595	>sp|P13595|NCAM1_MOUSE Neural cell adhesion molecule 1 OS=Mus musculus OX=10090 GN=Ncam1 PE=1 SV=3	Ncam1	0.00224873		0.00224873	0.257124	Not-significant
P13705	>sp|P13705|MSH3_MOUSE DNA mismatch repair protein Msh3 OS=Mus musculus OX=10090 GN=Msh3 PE=2 SV=3	Msh3	0.551307		0.551307	0.0577058	Not-significant
P13808	>sp|P13808|B3A2_MOUSE Anion exchange protein 2 OS=Mus musculus OX=10090 GN=Slc4a2 PE=1 SV=1	Slc4a2	0.0906395		0.0906395	-0.211681	Not-significant
P13864	>sp|P13864|DNMT1_MOUSE DNA (cytosine-5)-methyltransferase 1 OS=Mus musculus OX=10090 GN=Dnmt1 PE=1 SV=5	Dnmt1	0.000338173		0.000338173	-0.165829	Not-significant
P14069	>sp|P14069|S10A6_MOUSE Protein S100-A6 OS=Mus musculus OX=10090 GN=S100a6 PE=1 SV=3	S100a6	0.00114121		0.00114121	0.371267	Up-regulated
P14115	>sp|P14115|RL27A_MOUSE Large ribosomal subunit protein uL15 OS=Mus musculus OX=10090 GN=Rpl27a PE=1 SV=5	Rpl27a	0.730596		0.730596	-0.0792818	Not-significant
P14131	>sp|P14131|RS16_MOUSE Small ribosomal subunit protein uS9 OS=Mus musculus OX=10090 GN=Rps16 PE=1 SV=4	Rps16	0.0205361		0.0205361	0.295622	Up-regulated
P14148	>sp|P14148|RL7_MOUSE Large ribosomal subunit protein uL30 OS=Mus musculus OX=10090 GN=Rpl7 PE=1 SV=2	Rpl7	0.486813		0.486813	0.112958	Not-significant
P14152	>sp|P14152|MDHC_MOUSE Malate dehydrogenase, cytoplasmic OS=Mus musculus OX=10090 GN=Mdh1 PE=1 SV=3	Mdh1	0.2996		0.2996	0.0355568	Not-significant
P14206	>sp|P14206|RSSA_MOUSE Small ribosomal subunit protein uS2 OS=Mus musculus OX=10090 GN=Rpsa PE=1 SV=4	Rpsa	0.00451887		0.00451887	-0.385092	Down-regulated
P14211	>sp|P14211|CALR_MOUSE Calreticulin OS=Mus musculus OX=10090 GN=Calr PE=1 SV=1	Calr	0.0159746		0.0159746	0.193199	Not-significant
P14576	>sp|P14576|SRP54_MOUSE Signal recognition particle subunit SRP54 OS=Mus musculus OX=10090 GN=Srp54 PE=1 SV=2	Srp54	0.950382		0.950382	-0.00346082	Not-significant
P14602	>sp|P14602|HSPB1_MOUSE Heat shock protein beta-1 OS=Mus musculus OX=10090 GN=Hspb1 PE=1 SV=3	Hspb1	0.42265	0.273322	0.42265	4.83095	Not-significant
P14685	>sp|P14685|PSMD3_MOUSE 26S proteasome non-ATPase regulatory subunit 3 OS=Mus musculus OX=10090 GN=Psmd3 PE=1 SV=3	Psmd3	0.000986722		0.000986722	0.263688	Up-regulated
P14719	>sp|P14719|ILRL1_MOUSE Interleukin-1 receptor-like 1 OS=Mus musculus OX=10090 GN=Il1rl1 PE=1 SV=2	Il1rl1	0.0465946	0.0143059	0.0465946	-5.49643	Down-regulated
P14733	>sp|P14733|LMNB1_MOUSE Lamin-B1 OS=Mus musculus OX=10090 GN=Lmnb1 PE=1 SV=3	Lmnb1	0.000114471		0.000114471	-0.31312	Down-regulated
P14824	>sp|P14824|ANXA6_MOUSE Annexin A6 OS=Mus musculus OX=10090 GN=Anxa6 PE=1 SV=3	Anxa6	4.69218e-05		4.69218e-05	0.492581	Up-regulated
P14869	>sp|P14869|RLA0_MOUSE Large ribosomal subunit protein uL10 OS=Mus musculus OX=10090 GN=Rplp0 PE=1 SV=3	Rplp0	0.576996		0.576996	0.0207798	Not-significant
P14873	>sp|P14873|MAP1B_MOUSE Microtubule-associated protein 1B OS=Mus musculus OX=10090 GN=Map1b PE=1 SV=2	Map1b	0.318354		0.318354	-0.0193322	Not-significant
P14901	>sp|P14901|HMOX1_MOUSE Heme oxygenase 1 OS=Mus musculus OX=10090 GN=Hmox1 PE=1 SV=1	Hmox1	2.48685e-05		2.48685e-05	-0.846739	Down-regulated
P15066	>sp|P15066|JUND_MOUSE Transcription factor JunD OS=Mus musculus OX=10090 GN=Jund PE=1 SV=1	Jund	0.00723487		0.00723487	-0.30387	Down-regulated
P15105	>sp|P15105|GLNA_MOUSE Glutamine synthetase OS=Mus musculus OX=10090 GN=Glul PE=1 SV=6	Glul	0.00319055		0.00319055	-0.560077	Down-regulated
P15116	>sp|P15116|CADH2_MOUSE Cadherin-2 OS=Mus musculus OX=10090 GN=Cdh2 PE=1 SV=2	Cdh2	0.0249657		0.0249657	-0.174623	Not-significant
P15208	>sp|P15208|INSR_MOUSE Insulin receptor OS=Mus musculus OX=10090 GN=Insr PE=1 SV=2	Insr	0.395181		0.395181	0.0631414	Not-significant
P15306	>sp|P15306|TRBM_MOUSE Thrombomodulin OS=Mus musculus OX=10090 GN=Thbd PE=1 SV=1	Thbd	0.0246276		0.0246276	-0.288266	Down-regulated
P15307	>sp|P15307|REL_MOUSE Proto-oncogene c-Rel OS=Mus musculus OX=10090 GN=Rel PE=1 SV=2	Rel	0.642419		0.642419	0.057182	Not-significant
P15327	>sp|P15327|PMGE_MOUSE Bisphosphoglycerate mutase OS=Mus musculus OX=10090 GN=Bpgm PE=1 SV=2	Bpgm	0.100635		0.100635	-0.326818	Not-significant
P15379	>sp|P15379|CD44_MOUSE CD44 antigen OS=Mus musculus OX=10090 GN=Cd44 PE=1 SV=3	Cd44	0.796531		0.796531	-0.00544349	Not-significant
P15532	>sp|P15532|NDKA_MOUSE Nucleoside diphosphate kinase A OS=Mus musculus OX=10090 GN=Nme1 PE=1 SV=1	Nme1	0.139394		0.139394	-0.0813874	Not-significant
P15535	>sp|P15535|B4GT1_MOUSE Beta-1,4-galactosyltransferase 1 OS=Mus musculus OX=10090 GN=B4galt1 PE=1 SV=1	B4galt1	0.0331179		0.0331179	0.129481	Not-significant
P15626	>sp|P15626|GSTM2_MOUSE Glutathione S-transferase Mu 2 OS=Mus musculus OX=10090 GN=Gstm2 PE=1 SV=2	Gstm2	0.00204369		0.00204369	0.199598	Not-significant
P15806	>sp|P15806|TFE2_MOUSE Transcription factor E2-alpha OS=Mus musculus OX=10090 GN=Tcf3 PE=1 SV=2	Tcf3	0.0140557	0.0143059	0.0140557	-4.50824	Down-regulated
P15864	>sp|P15864|H12_MOUSE Histone H1.2 OS=Mus musculus OX=10090 GN=H1-2 PE=1 SV=2	H1-2	0.251737		0.251737	-0.158449	Not-significant
P15920	>sp|P15920|VPP2_MOUSE V-type proton ATPase 116 kDa subunit a 2 OS=Mus musculus OX=10090 GN=Atp6v0a2 PE=1 SV=2	Atp6v0a2	0.0012856		0.0012856	0.531359	Up-regulated
P15975	>sp|P15975|UBP53_MOUSE Inactive ubiquitin carboxyl-terminal hydrolase 53 OS=Mus musculus OX=10090 GN=Usp53 PE=1 SV=2	Usp53	0.0209336	0.0143059	0.0209336	-4.48155	Down-regulated
P16015	>sp|P16015|CAH3_MOUSE Carbonic anhydrase 3 OS=Mus musculus OX=10090 GN=Ca3 PE=1 SV=3	Ca3	0.237098	0.273322	0.237098	1.03449	Not-significant
P16045	>sp|P16045|LEG1_MOUSE Galectin-1 OS=Mus musculus OX=10090 GN=Lgals1 PE=1 SV=3	Lgals1	0.0171629		0.0171629	0.118329	Not-significant
P16054	>sp|P16054|KPCE_MOUSE Protein kinase C epsilon type OS=Mus musculus OX=10090 GN=Prkce PE=1 SV=1	Prkce	0.557202		0.557202	0.117585	Not-significant
P16056	>sp|P16056|MET_MOUSE Hepatocyte growth factor receptor OS=Mus musculus OX=10090 GN=Met PE=1 SV=1	Met	0.00264515		0.00264515	-0.432105	Down-regulated
P16092	>sp|P16092|FGFR1_MOUSE Fibroblast growth factor receptor 1 OS=Mus musculus OX=10090 GN=Fgfr1 PE=1 SV=2	Fgfr1	0.0030908		0.0030908	-0.839408	Down-regulated
P16110	>sp|P16110|LEG3_MOUSE Galectin-3 OS=Mus musculus OX=10090 GN=Lgals3 PE=1 SV=3	Lgals3	0.14383		0.14383	-0.0938437	Not-significant
P16125	>sp|P16125|LDHB_MOUSE L-lactate dehydrogenase B chain OS=Mus musculus OX=10090 GN=Ldhb PE=1 SV=2	Ldhb	0.000513282		0.000513282	0.195926	Not-significant
P16254	>sp|P16254|SRP14_MOUSE Signal recognition particle 14 kDa protein OS=Mus musculus OX=10090 GN=Srp14 PE=1 SV=1	Srp14	0.0331067		0.0331067	0.12811	Not-significant
P16332	>sp|P16332|MUTA_MOUSE Methylmalonyl-CoA mutase, mitochondrial OS=Mus musculus OX=10090 GN=Mmut PE=1 SV=2	Mmut	0.0390057		0.0390057	0.0576188	Not-significant
P16382	>sp|P16382|IL4RA_MOUSE Interleukin-4 receptor subunit alpha OS=Mus musculus OX=10090 GN=Il4r PE=1 SV=1	Il4r	0.692673	0.273322	0.692673	0.375533	Not-significant
P16460	>sp|P16460|ASSY_MOUSE Argininosuccinate synthase OS=Mus musculus OX=10090 GN=Ass1 PE=1 SV=1	Ass1	0.229776	0.0832645	0.229776	5.25555	Not-significant
P16546	>sp|P16546|SPTN1_MOUSE Spectrin alpha chain, non-erythrocytic 1 OS=Mus musculus OX=10090 GN=Sptan1 PE=1 SV=4	Sptan1	0.00109004		0.00109004	-0.192576	Not-significant
P16627	>sp|P16627|HS71L_MOUSE Heat shock 70 kDa protein 1-like OS=Mus musculus OX=10090 GN=Hspa1l PE=1 SV=4	Hspa1l	0.016164		0.016164	-0.40554	Down-regulated
P16675	>sp|P16675|PPGB_MOUSE Lysosomal protective protein OS=Mus musculus OX=10090 GN=Ctsa PE=1 SV=1	Ctsa	0.00598204		0.00598204	-0.298847	Down-regulated
P16858	>sp|P16858|G3P_MOUSE Glyceraldehyde-3-phosphate dehydrogenase OS=Mus musculus OX=10090 GN=Gapdh PE=1 SV=2	Gapdh	0.0112106		0.0112106	0.501273	Up-regulated
P16951	>sp|P16951|ATF2_MOUSE Cyclic AMP-dependent transcription factor ATF-2 OS=Mus musculus OX=10090 GN=Atf2 PE=1 SV=2	Atf2	0.000904057		0.000904057	-0.942707	Down-regulated
P17012	>sp|P17012|ZFX_MOUSE Zinc finger X-chromosomal protein OS=Mus musculus OX=10090 GN=Zfx PE=1 SV=2	Zfx	0.0632624		0.0632624	0.392827	Not-significant
P17047	>sp|P17047|LAMP2_MOUSE Lysosome-associated membrane glycoprotein 2 OS=Mus musculus OX=10090 GN=Lamp2 PE=1 SV=2	Lamp2	0.00349222		0.00349222	0.44351	Up-regulated
P17095	>sp|P17095|HMGA1_MOUSE High mobility group protein HMG-I/HMG-Y OS=Mus musculus OX=10090 GN=Hmga1 PE=1 SV=4	Hmga1	0.00857457		0.00857457	0.254868	Not-significant
P17125	>sp|P17125|TGFB3_MOUSE Transforming growth factor beta-3 proprotein OS=Mus musculus OX=10090 GN=Tgfb3 PE=1 SV=1	Tgfb3	0.020664	0.0143059	0.020664	-4.61685	Down-regulated
P17141	>sp|P17141|ZFP37_MOUSE Zinc finger protein 37 OS=Mus musculus OX=10090 GN=Zfp37 PE=2 SV=4	Zfp37	0.543299		0.543299	0.0412506	Not-significant
P17156	>sp|P17156|HSP72_MOUSE Heat shock-related 70 kDa protein 2 OS=Mus musculus OX=10090 GN=Hspa2 PE=1 SV=2	Hspa2	0.0129694		0.0129694	0.179083	Not-significant
P17182	>sp|P17182|ENOA_MOUSE Alpha-enolase OS=Mus musculus OX=10090 GN=Eno1 PE=1 SV=3	Eno1	0.0658529		0.0658529	0.155525	Not-significant
P17183	>sp|P17183|ENOG_MOUSE Gamma-enolase OS=Mus musculus OX=10090 GN=Eno2 PE=1 SV=2	Eno2	0.181707		0.181707	0.178921	Not-significant
P17225	>sp|P17225|PTBP1_MOUSE Polypyrimidine tract-binding protein 1 OS=Mus musculus OX=10090 GN=Ptbp1 PE=1 SV=3	Ptbp1	0.000171175		0.000171175	-0.538052	Down-regulated
P17426	>sp|P17426|AP2A1_MOUSE AP-2 complex subunit alpha-1 OS=Mus musculus OX=10090 GN=Ap2a1 PE=1 SV=1	Ap2a1	4.79562e-05		4.79562e-05	-0.395468	Down-regulated
P17427	>sp|P17427|AP2A2_MOUSE AP-2 complex subunit alpha-2 OS=Mus musculus OX=10090 GN=Ap2a2 PE=1 SV=2	Ap2a2	0.00253257		0.00253257	-0.0840077	Not-significant
P17439	>sp|P17439|GBA1_MOUSE Lysosomal acid glucosylceramidase OS=Mus musculus OX=10090 GN=Gba1 PE=1 SV=1	Gba1	0.0170425		0.0170425	0.193395	Not-significant
P17563	>sp|P17563|SBP1_MOUSE Methanethiol oxidase OS=Mus musculus OX=10090 GN=Selenbp1 PE=1 SV=2	Selenbp1	0.111045		0.111045	0.881473	Not-significant
P17665	>sp|P17665|COX7C_MOUSE Cytochrome c oxidase subunit 7C, mitochondrial OS=Mus musculus OX=10090 GN=Cox7c PE=1 SV=1	Cox7c	0.0434359		0.0434359	0.439812	Up-regulated
P17710	>sp|P17710|HXK1_MOUSE Hexokinase-1 OS=Mus musculus OX=10090 GN=Hk1 PE=1 SV=3	Hk1	0.00011654		0.00011654	0.276014	Up-regulated
P17742	>sp|P17742|PPIA_MOUSE Peptidyl-prolyl cis-trans isomerase A OS=Mus musculus OX=10090 GN=Ppia PE=1 SV=2	Ppia	0.158632		0.158632	0.0843803	Not-significant
P17751	>sp|P17751|TPIS_MOUSE Triosephosphate isomerase OS=Mus musculus OX=10090 GN=Tpi1 PE=1 SV=5	Tpi1	0.0190552		0.0190552	-0.116601	Not-significant
P17809	>sp|P17809|GTR1_MOUSE Solute carrier family 2, facilitated glucose transporter member 1 OS=Mus musculus OX=10090 GN=Slc2a1 PE=1 SV=4	Slc2a1	0.0201193		0.0201193	-0.368588	Down-regulated
P17879	>sp|P17879|HS71B_MOUSE Heat shock 70 kDa protein 1B OS=Mus musculus OX=10090 GN=Hspa1b PE=1 SV=3	Hspa1b	1.19979e-05		1.19979e-05	-0.627861	Down-regulated
P17918	>sp|P17918|PCNA_MOUSE Proliferating cell nuclear antigen OS=Mus musculus OX=10090 GN=Pcna PE=1 SV=2	Pcna	0.00146069		0.00146069	-0.104276	Not-significant
P17950	>sp|P17950|IER2_MOUSE Immediate early response gene 2 protein OS=Mus musculus OX=10090 GN=Ier2 PE=2 SV=3	Ier2	1		1	0	Not-significant
P18052	>sp|P18052|PTPRA_MOUSE Receptor-type tyrosine-protein phosphatase alpha OS=Mus musculus OX=10090 GN=Ptpra PE=1 SV=3	Ptpra	0.341436		0.341436	-0.0421492	Not-significant
P18155	>sp|P18155|MTDC_MOUSE Bifunctional methylenetetrahydrofolate dehydrogenase/cyclohydrolase, mitochondrial OS=Mus musculus OX=10090 GN=Mthfd2 PE=1 SV=1	Mthfd2	0.0122459		0.0122459	-0.180354	Not-significant
P18242	>sp|P18242|CATD_MOUSE Cathepsin D OS=Mus musculus OX=10090 GN=Ctsd PE=1 SV=1	Ctsd	0.997632		0.997632	0.000286035	Not-significant
P18406	>sp|P18406|CCN1_MOUSE CCN family member 1 OS=Mus musculus OX=10090 GN=Ccn1 PE=1 SV=1	Ccn1	0.000508409		0.000508409	-1.85554	Down-regulated
P18572	>sp|P18572|BASI_MOUSE Basigin OS=Mus musculus OX=10090 GN=Bsg PE=1 SV=2	Bsg	0.000328417		0.000328417	0.273338	Up-regulated
P18608	>sp|P18608|HMGN1_MOUSE Non-histone chromosomal protein HMG-14 OS=Mus musculus OX=10090 GN=Hmgn1 PE=1 SV=2	Hmgn1	0.118985		0.118985	-0.865852	Not-significant
P18654	>sp|P18654|KS6A3_MOUSE Ribosomal protein S6 kinase alpha-3 OS=Mus musculus OX=10090 GN=Rps6ka3 PE=1 SV=2	Rps6ka3	1.72699e-06		1.72699e-06	0.658625	Up-regulated
P18760	>sp|P18760|COF1_MOUSE Cofilin-1 OS=Mus musculus OX=10090 GN=Cfl1 PE=1 SV=3	Cfl1	0.732624		0.732624	0.0191995	Not-significant
P18762	>sp|P18762|ADRB2_MOUSE Beta-2 adrenergic receptor OS=Mus musculus OX=10090 GN=Adrb2 PE=1 SV=2	Adrb2	0.314058	0.273322	0.314058	-0.877796	Not-significant
P18826	>sp|P18826|KPB1_MOUSE Phosphorylase b kinase regulatory subunit alpha, skeletal muscle isoform OS=Mus musculus OX=10090 GN=Phka1 PE=1 SV=3	Phka1	0.0895663		0.0895663	-0.461134	Not-significant
P18828	>sp|P18828|SDC1_MOUSE Syndecan-1 OS=Mus musculus OX=10090 GN=Sdc1 PE=1 SV=1	Sdc1	0.0371009		0.0371009	-0.518283	Down-regulated
P18872	>sp|P18872|GNAO_MOUSE Guanine nucleotide-binding protein G(o) subunit alpha OS=Mus musculus OX=10090 GN=Gnao1 PE=1 SV=3	Gnao1	0.00020181		0.00020181	0.302761	Up-regulated
P19001	>sp|P19001|K1C19_MOUSE Keratin, type I cytoskeletal 19 OS=Mus musculus OX=10090 GN=Krt19 PE=1 SV=1	Krt19	0.42265	0.273322	0.42265	5.21797	Not-significant
P19096	>sp|P19096|FAS_MOUSE Fatty acid synthase OS=Mus musculus OX=10090 GN=Fasn PE=1 SV=2	Fasn	0.454167		0.454167	-0.0202244	Not-significant
P19157	>sp|P19157|GSTP1_MOUSE Glutathione S-transferase P 1 OS=Mus musculus OX=10090 GN=Gstp1 PE=1 SV=2	Gstp1	0.000767079		0.000767079	0.387181	Up-regulated
P19182	>sp|P19182|IFRD1_MOUSE Interferon-related developmental regulator 1 OS=Mus musculus OX=10090 GN=Ifrd1 PE=1 SV=2	Ifrd1	0.0104657		0.0104657	-1.00221	Down-regulated
P19221	>sp|P19221|THRB_MOUSE Prothrombin OS=Mus musculus OX=10090 GN=F2 PE=1 SV=1	F2	0.0259816		0.0259816	2.25635	Up-regulated
P19253	>sp|P19253|RL13A_MOUSE Large ribosomal subunit protein uL13 OS=Mus musculus OX=10090 GN=Rpl13a PE=1 SV=4	Rpl13a	0.0746405		0.0746405	0.28711	Not-significant
P19258	>sp|P19258|MPV17_MOUSE Protein Mpv17 OS=Mus musculus OX=10090 GN=Mpv17 PE=1 SV=1	Mpv17	0.69037		0.69037	-0.0744617	Not-significant
P19324	>sp|P19324|SERPH_MOUSE Serpin H1 OS=Mus musculus OX=10090 GN=Serpinh1 PE=1 SV=3	Serpinh1	0.000883364		0.000883364	0.27268	Up-regulated
P19426	>sp|P19426|NELFE_MOUSE Negative elongation factor E OS=Mus musculus OX=10090 GN=Nelfe PE=1 SV=2	Nelfe	3.16579e-05		3.16579e-05	-0.457566	Down-regulated
P19536	>sp|P19536|COX5B_MOUSE Cytochrome c oxidase subunit 5B, mitochondrial OS=Mus musculus OX=10090 GN=Cox5b PE=1 SV=1	Cox5b	6.78022e-07		6.78022e-07	0.393772	Up-regulated
P19783	>sp|P19783|COX41_MOUSE Cytochrome c oxidase subunit 4 isoform 1, mitochondrial OS=Mus musculus OX=10090 GN=Cox4i1 PE=1 SV=2	Cox4i1	0.00703325		0.00703325	0.259199	Not-significant
P20029	>sp|P20029|BIP_MOUSE Endoplasmic reticulum chaperone BiP OS=Mus musculus OX=10090 GN=Hspa5 PE=1 SV=3	Hspa5	0.0001985		0.0001985	0.338859	Up-regulated
P20060	>sp|P20060|HEXB_MOUSE Beta-hexosaminidase subunit beta OS=Mus musculus OX=10090 GN=Hexb PE=1 SV=2	Hexb	0.000375151		0.000375151	0.32268	Up-regulated
P20065	>sp|P20065|TYB4_MOUSE Thymosin beta-4 OS=Mus musculus OX=10090 GN=Tmsb4x PE=1 SV=1	Tmsb4x	0.41553	0.414216	0.41553	1.50421	Not-significant
P20108	>sp|P20108|PRDX3_MOUSE Thioredoxin-dependent peroxide reductase, mitochondrial OS=Mus musculus OX=10090 GN=Prdx3 PE=1 SV=1	Prdx3	0.000994175		0.000994175	0.435994	Up-regulated
P20152	>sp|P20152|VIME_MOUSE Vimentin OS=Mus musculus OX=10090 GN=Vim PE=1 SV=3	Vim	0.00300372		0.00300372	-0.298311	Down-regulated
P20352	>sp|P20352|TF_MOUSE Tissue factor OS=Mus musculus OX=10090 GN=F3 PE=1 SV=2	F3	0.00712973		0.00712973	-1.28262	Down-regulated
P20444	>sp|P20444|KPCA_MOUSE Protein kinase C alpha type OS=Mus musculus OX=10090 GN=Prkca PE=1 SV=3	Prkca	0.000213853		0.000213853	0.911065	Up-regulated
P20615	>sp|P20615|HXB9_MOUSE Homeobox protein Hox-B9 OS=Mus musculus OX=10090 GN=Hoxb9 PE=2 SV=3	Hoxb9	0.734011		0.734011	-0.041859	Not-significant
P20664	>sp|P20664|PRI1_MOUSE DNA primase small subunit OS=Mus musculus OX=10090 GN=Prim1 PE=1 SV=1	Prim1	0.0849486		0.0849486	0.1492	Not-significant
P20826	>sp|P20826|SCF_MOUSE Kit ligand OS=Mus musculus OX=10090 GN=Kitlg PE=1 SV=1	Kitlg	0.0397826	0.0143059	0.0397826	-5.43203	Down-regulated
P21107	>sp|P21107|TPM3_MOUSE Tropomyosin alpha-3 chain OS=Mus musculus OX=10090 GN=Tpm3 PE=1 SV=3	Tpm3	0.247871		0.247871	0.0330426	Not-significant
P21126	>sp|P21126|UBL4A_MOUSE Ubiquitin-like protein 4A OS=Mus musculus OX=10090 GN=Ubl4a PE=1 SV=1	Ubl4a	0.00553909		0.00553909	-0.216533	Not-significant
P21278	>sp|P21278|GNA11_MOUSE Guanine nucleotide-binding protein subunit alpha-11 OS=Mus musculus OX=10090 GN=Gna11 PE=1 SV=1	Gna11	0.042394		0.042394	0.119985	Not-significant
P21279	>sp|P21279|GNAQ_MOUSE Guanine nucleotide-binding protein G(q) subunit alpha OS=Mus musculus OX=10090 GN=Gnaq PE=1 SV=4	Gnaq	0.282449		0.282449	-0.0783906	Not-significant
P21300	>sp|P21300|ALD1_MOUSE Aldo-keto reductase family 1 member B7 OS=Mus musculus OX=10090 GN=Akr1b7 PE=1 SV=4	Akr1b7	0.565393		0.565393	0.0652428	Not-significant
P21460	>sp|P21460|CYTC_MOUSE Cystatin-C OS=Mus musculus OX=10090 GN=Cst3 PE=1 SV=2	Cst3	0.152167		0.152167	-0.144085	Not-significant
P21550	>sp|P21550|ENOB_MOUSE Beta-enolase OS=Mus musculus OX=10090 GN=Eno3 PE=1 SV=3	Eno3	0.000791737		0.000791737	0.202123	Not-significant
P21619	>sp|P21619|LMNB2_MOUSE Lamin-B2 OS=Mus musculus OX=10090 GN=Lmnb2 PE=1 SV=2	Lmnb2	0.0620838		0.0620838	-0.113129	Not-significant
P21956	>sp|P21956|MFGM_MOUSE Lactadherin OS=Mus musculus OX=10090 GN=Mfge8 PE=1 SV=3	Mfge8	0.0178543		0.0178543	0.463658	Up-regulated
P21958	>sp|P21958|TAP1_MOUSE Antigen peptide transporter 1 OS=Mus musculus OX=10090 GN=Tap1 PE=1 SV=3	Tap1	0.00867853		0.00867853	0.318471	Up-regulated
P21981	>sp|P21981|TGM2_MOUSE Protein-glutamine gamma-glutamyltransferase 2 OS=Mus musculus OX=10090 GN=Tgm2 PE=1 SV=4	Tgm2	0.000480083		0.000480083	0.352095	Up-regulated
P21995	>sp|P21995|EMB_MOUSE Embigin OS=Mus musculus OX=10090 GN=Emb PE=1 SV=2	Emb	0.000322836		0.000322836	0.444342	Up-regulated
P22315	>sp|P22315|HEMH_MOUSE Ferrochelatase, mitochondrial OS=Mus musculus OX=10090 GN=Fech PE=1 SV=3	Fech	0.000743969		0.000743969	0.22207	Not-significant
P22366	>sp|P22366|MYD88_MOUSE Myeloid differentiation primary response protein MyD88 OS=Mus musculus OX=10090 GN=Myd88 PE=1 SV=3	Myd88	0.132229		0.132229	-0.0588323	Not-significant
P22437	>sp|P22437|PGH1_MOUSE Prostaglandin G/H synthase 1 OS=Mus musculus OX=10090 GN=Ptgs1 PE=1 SV=1	Ptgs1	0.000678834		0.000678834	0.746576	Up-regulated
P22518	>sp|P22518|CLK1_MOUSE Dual specificity protein kinase CLK1 OS=Mus musculus OX=10090 GN=Clk1 PE=1 SV=2	Clk1	0.000509738		0.000509738	-1.54541	Down-regulated
P22682	>sp|P22682|CBL_MOUSE E3 ubiquitin-protein ligase CBL OS=Mus musculus OX=10090 GN=Cbl PE=1 SV=3	Cbl	0.00489276		0.00489276	-0.418609	Down-regulated
P22725	>sp|P22725|WNT5A_MOUSE Protein Wnt-5a OS=Mus musculus OX=10090 GN=Wnt5a PE=1 SV=2	Wnt5a	0.101912		0.101912	-0.59181	Not-significant
P22777	>sp|P22777|PAI1_MOUSE Plasminogen activator inhibitor 1 OS=Mus musculus OX=10090 GN=Serpine1 PE=1 SV=1	Serpine1	0.0276861		0.0276861	-0.26657	Not-significant
P22892	>sp|P22892|AP1G1_MOUSE AP-1 complex subunit gamma-1 OS=Mus musculus OX=10090 GN=Ap1g1 PE=1 SV=3	Ap1g1	0.00165205		0.00165205	-0.215092	Not-significant
P22893	>sp|P22893|TTP_MOUSE mRNA decay activator protein ZFP36 OS=Mus musculus OX=10090 GN=Zfp36 PE=1 SV=1	Zfp36	0.00672672	0.0143059	0.00672672	3.99429	Up-regulated
P22907	>sp|P22907|HEM3_MOUSE Porphobilinogen deaminase OS=Mus musculus OX=10090 GN=Hmbs PE=1 SV=2	Hmbs	0.731311		0.731311	0.0147559	Not-significant
P23116	>sp|P23116|EIF3A_MOUSE Eukaryotic translation initiation factor 3 subunit A OS=Mus musculus OX=10090 GN=Eif3a PE=1 SV=5	Eif3a	8.21384e-06		8.21384e-06	-0.513239	Down-regulated
P23188	>sp|P23188|FURIN_MOUSE Furin OS=Mus musculus OX=10090 GN=Furin PE=1 SV=2	Furin	0.0651188		0.0651188	-1.15737	Not-significant
P23198	>sp|P23198|CBX3_MOUSE Chromobox protein homolog 3 OS=Mus musculus OX=10090 GN=Cbx3 PE=1 SV=2	Cbx3	4.58011e-05		4.58011e-05	-0.282459	Down-regulated
P23242	>sp|P23242|CXA1_MOUSE Gap junction alpha-1 protein OS=Mus musculus OX=10090 GN=Gja1 PE=1 SV=2	Gja1	2.36947e-05		2.36947e-05	-1.27462	Down-regulated
P23249	>sp|P23249|MOV10_MOUSE Putative helicase MOV-10 OS=Mus musculus OX=10090 GN=Mov10 PE=1 SV=2	Mov10	0.117066		0.117066	-0.0955439	Not-significant
P23336	>sp|P23336|GGTA1_MOUSE N-acetyllactosaminide alpha-1,3-galactosyltransferase OS=Mus musculus OX=10090 GN=Ggta1 PE=2 SV=1	Ggta1	0.0115299		0.0115299	-0.8609	Down-regulated
P23475	>sp|P23475|XRCC6_MOUSE X-ray repair cross-complementing protein 6 OS=Mus musculus OX=10090 GN=Xrcc6 PE=1 SV=5	Xrcc6	0.870735		0.870735	-0.00637813	Not-significant
P23492	>sp|P23492|PNPH_MOUSE Purine nucleoside phosphorylase OS=Mus musculus OX=10090 GN=Pnp PE=1 SV=2	Pnp	0.064441		0.064441	-0.142687	Not-significant
P23506	>sp|P23506|PIMT_MOUSE Protein-L-isoaspartate(D-aspartate) O-methyltransferase OS=Mus musculus OX=10090 GN=Pcmt1 PE=1 SV=3	Pcmt1	0.173208		0.173208	-0.057172	Not-significant
P23591	>sp|P23591|FCL_MOUSE GDP-L-fucose synthase OS=Mus musculus OX=10090 GN=Gfus PE=1 SV=3	Gfus	0.829967		0.829967	-0.0125496	Not-significant
P23708	>sp|P23708|NFYA_MOUSE Nuclear transcription factor Y subunit alpha OS=Mus musculus OX=10090 GN=Nfya PE=1 SV=2	Nfya	0.594287		0.594287	-0.0979029	Not-significant
P23780	>sp|P23780|BGAL_MOUSE Beta-galactosidase OS=Mus musculus OX=10090 GN=Glb1 PE=1 SV=1	Glb1	0.0020649		0.0020649	0.214548	Not-significant
P23798	>sp|P23798|PCGF2_MOUSE Polycomb group RING finger protein 2 OS=Mus musculus OX=10090 GN=Pcgf2 PE=1 SV=2	Pcgf2	0.0409994		0.0409994	-1.31977	Down-regulated
P23804	>sp|P23804|MDM2_MOUSE E3 ubiquitin-protein ligase Mdm2 OS=Mus musculus OX=10090 GN=Mdm2 PE=1 SV=3	Mdm2	0.00508726	0.273322	0.00508726	-2.92801	Down-regulated
P23906	>sp|P23906|IRF2_MOUSE Interferon regulatory factor 2 OS=Mus musculus OX=10090 GN=Irf2 PE=1 SV=1	Irf2	0.00884042		0.00884042	-1.74421	Down-regulated
P23949	>sp|P23949|TISD_MOUSE mRNA decay activator protein ZFP36L2 OS=Mus musculus OX=10090 GN=Zfp36l2 PE=1 SV=2	Zfp36l2	0.000158237		0.000158237	-2.1394	Down-regulated
P23950	>sp|P23950|TISB_MOUSE mRNA decay activator protein ZFP36L1 OS=Mus musculus OX=10090 GN=Zfp36l1 PE=1 SV=1	Zfp36l1	0.00240898	0.0832645	0.00240898	-3.0221	Down-regulated
P24270	>sp|P24270|CATA_MOUSE Catalase OS=Mus musculus OX=10090 GN=Cat PE=1 SV=4	Cat	0.755441		0.755441	0.0143627	Not-significant
P24288	>sp|P24288|BCAT1_MOUSE Branched-chain-amino-acid aminotransferase, cytosolic OS=Mus musculus OX=10090 GN=Bcat1 PE=1 SV=2	Bcat1	0.00845739		0.00845739	0.206337	Not-significant
P24369	>sp|P24369|PPIB_MOUSE Peptidyl-prolyl cis-trans isomerase B OS=Mus musculus OX=10090 GN=Ppib PE=1 SV=2	Ppib	5.62491e-05		5.62491e-05	0.266876	Up-regulated
P24452	>sp|P24452|CAPG_MOUSE Macrophage-capping protein OS=Mus musculus OX=10090 GN=Capg PE=1 SV=2	Capg	0.0102747		0.0102747	-0.0680124	Not-significant
P24457	>sp|P24457|CP2DB_MOUSE Cytochrome P450 2D11 OS=Mus musculus OX=10090 GN=Cyp2d11 PE=2 SV=2	Cyp2d11	0.000845404		0.000845404	0.843503	Up-regulated
P24472	>sp|P24472|GSTA4_MOUSE Glutathione S-transferase A4 OS=Mus musculus OX=10090 GN=Gsta4 PE=1 SV=3	Gsta4	0.000397483		0.000397483	-0.543642	Down-regulated
P24527	>sp|P24527|LKHA4_MOUSE Leukotriene A-4 hydrolase OS=Mus musculus OX=10090 GN=Lta4h PE=1 SV=4	Lta4h	0.151926		0.151926	0.051386	Not-significant
P24547	>sp|P24547|IMDH2_MOUSE Inosine-5'-monophosphate dehydrogenase 2 OS=Mus musculus OX=10090 GN=Impdh2 PE=1 SV=2	Impdh2	1.8905e-05		1.8905e-05	0.260449	Not-significant
P24549	>sp|P24549|AL1A1_MOUSE Aldehyde dehydrogenase 1A1 OS=Mus musculus OX=10090 GN=Aldh1a1 PE=1 SV=5	Aldh1a1	8.9513e-06		8.9513e-06	0.638221	Up-regulated
P24638	>sp|P24638|PPAL_MOUSE Lysosomal acid phosphatase OS=Mus musculus OX=10090 GN=Acp2 PE=1 SV=2	Acp2	0.0358666		0.0358666	0.174745	Not-significant
P24668	>sp|P24668|MPRD_MOUSE Cation-dependent mannose-6-phosphate receptor OS=Mus musculus OX=10090 GN=M6pr PE=1 SV=1	M6pr	0.00910627		0.00910627	0.467334	Up-regulated
P24788	>sp|P24788|CD11B_MOUSE Cyclin-dependent kinase 11B OS=Mus musculus OX=10090 GN=Cdk11b PE=1 SV=2	Cdk11b	0.903998		0.903998	-0.00829658	Not-significant
P24815	>sp|P24815|3BHS1_MOUSE 3 beta-hydroxysteroid dehydrogenase/Delta 5-->4-isomerase type 1 OS=Mus musculus OX=10090 GN=Hsd3b1 PE=1 SV=3	Hsd3b1	0.679194	0.273322	0.679194	0.539442	Not-significant
P24860	>sp|P24860|CCNB1_MOUSE G2/mitotic-specific cyclin-B1 OS=Mus musculus OX=10090 GN=Ccnb1 PE=1 SV=3	Ccnb1	1.48639e-05		1.48639e-05	-1.26897	Down-regulated
P25118	>sp|P25118|TNR1A_MOUSE Tumor necrosis factor receptor superfamily member 1A OS=Mus musculus OX=10090 GN=Tnfrsf1a PE=1 SV=1	Tnfrsf1a	0.0101451	0.0832645	0.0101451	-3.76901	Down-regulated
P25119	>sp|P25119|TNR1B_MOUSE Tumor necrosis factor receptor superfamily member 1B OS=Mus musculus OX=10090 GN=Tnfrsf1b PE=2 SV=1	Tnfrsf1b	0.000972702	0.0143059	0.000972702	-5.25412	Down-regulated
P25206	>sp|P25206|MCM3_MOUSE DNA replication licensing factor MCM3 OS=Mus musculus OX=10090 GN=Mcm3 PE=1 SV=2	Mcm3	0.00469952		0.00469952	0.217856	Not-significant
P25322	>sp|P25322|CCND1_MOUSE G1/S-specific cyclin-D1 OS=Mus musculus OX=10090 GN=Ccnd1 PE=1 SV=1	Ccnd1	0.264313		0.264313	-0.0611699	Not-significant
P25425	>sp|P25425|PO2F1_MOUSE POU domain, class 2, transcription factor 1 OS=Mus musculus OX=10090 GN=Pou2f1 PE=1 SV=3	Pou2f1	0.409879		0.409879	0.129531	Not-significant
P25444	>sp|P25444|RS2_MOUSE Small ribosomal subunit protein uS5 OS=Mus musculus OX=10090 GN=Rps2 PE=1 SV=3	Rps2	0.0558747		0.0558747	0.266866	Not-significant
P25446	>sp|P25446|TNR6_MOUSE Tumor necrosis factor receptor superfamily member 6 OS=Mus musculus OX=10090 GN=Fas PE=1 SV=2	Fas	0.272069		0.272069	0.19751	Not-significant
P25785	>sp|P25785|TIMP2_MOUSE Metalloproteinase inhibitor 2 OS=Mus musculus OX=10090 GN=Timp2 PE=1 SV=2	Timp2	0.01048		0.01048	0.702104	Up-regulated
P25799	>sp|P25799|NFKB1_MOUSE Nuclear factor NF-kappa-B p105 subunit OS=Mus musculus OX=10090 GN=Nfkb1 PE=1 SV=2	Nfkb1	0.011808		0.011808	0.189212	Not-significant
P25916	>sp|P25916|BMI1_MOUSE Polycomb complex protein BMI-1 OS=Mus musculus OX=10090 GN=Bmi1 PE=1 SV=1	Bmi1	0.031938		0.031938	-0.192488	Not-significant
P25976	>sp|P25976|UBF1_MOUSE Nucleolar transcription factor 1 OS=Mus musculus OX=10090 GN=Ubtf PE=1 SV=1	Ubtf	0.00304376		0.00304376	-0.134675	Not-significant
P26011	>sp|P26011|ITB7_MOUSE Integrin beta-7 OS=Mus musculus OX=10090 GN=Itgb7 PE=1 SV=2	Itgb7	1.77936e-05		1.77936e-05	0.857953	Up-regulated
P26039	>sp|P26039|TLN1_MOUSE Talin-1 OS=Mus musculus OX=10090 GN=Tln1 PE=1 SV=2	Tln1	0.00415681		0.00415681	-0.195612	Not-significant
P26040	>sp|P26040|EZRI_MOUSE Ezrin OS=Mus musculus OX=10090 GN=Ezr PE=1 SV=3	Ezr	0.00646739		0.00646739	-0.262789	Not-significant
P26041	>sp|P26041|MOES_MOUSE Moesin OS=Mus musculus OX=10090 GN=Msn PE=1 SV=3	Msn	0.000461454		0.000461454	0.189838	Not-significant
P26043	>sp|P26043|RADI_MOUSE Radixin OS=Mus musculus OX=10090 GN=Rdx PE=1 SV=3	Rdx	0.000794972		0.000794972	-0.225779	Not-significant
P26187	>sp|P26187|MGMT_MOUSE Methylated-DNA--protein-cysteine methyltransferase OS=Mus musculus OX=10090 GN=Mgmt PE=1 SV=3	Mgmt	0.00544591		0.00544591	0.86753	Up-regulated
P26231	>sp|P26231|CTNA1_MOUSE Catenin alpha-1 OS=Mus musculus OX=10090 GN=Ctnna1 PE=1 SV=1	Ctnna1	0.00891267		0.00891267	-0.135923	Not-significant
P26350	>sp|P26350|PTMA_MOUSE Prothymosin alpha OS=Mus musculus OX=10090 GN=Ptma PE=1 SV=2	Ptma	0.736769		0.736769	-0.0306347	Not-significant
P26369	>sp|P26369|U2AF2_MOUSE Splicing factor U2AF 65 kDa subunit OS=Mus musculus OX=10090 GN=U2af2 PE=1 SV=3	U2af2	0.00107167		0.00107167	-0.573292	Down-regulated
P26443	>sp|P26443|DHE3_MOUSE Glutamate dehydrogenase 1, mitochondrial OS=Mus musculus OX=10090 GN=Glud1 PE=1 SV=1	Glud1	3.96264e-05		3.96264e-05	0.433526	Up-regulated
P26450	>sp|P26450|P85A_MOUSE Phosphatidylinositol 3-kinase regulatory subunit alpha OS=Mus musculus OX=10090 GN=Pik3r1 PE=1 SV=2	Pik3r1	0.0852902		0.0852902	0.0975039	Not-significant
P26516	>sp|P26516|PSMD7_MOUSE 26S proteasome non-ATPase regulatory subunit 7 OS=Mus musculus OX=10090 GN=Psmd7 PE=1 SV=2	Psmd7	0.0076175		0.0076175	0.115759	Not-significant
P26618	>sp|P26618|PGFRA_MOUSE Platelet-derived growth factor receptor alpha OS=Mus musculus OX=10090 GN=Pdgfra PE=1 SV=3	Pdgfra	0.000337032	0.273322	0.000337032	-2.98853	Down-regulated
P26638	>sp|P26638|SYSC_MOUSE Serine--tRNA ligase, cytoplasmic OS=Mus musculus OX=10090 GN=Sars1 PE=1 SV=3	Sars1	0.0114819		0.0114819	0.120124	Not-significant
P26687	>sp|P26687|TWST1_MOUSE Twist-related protein 1 OS=Mus musculus OX=10090 GN=Twist1 PE=1 SV=1	Twist1	0.002667	0.0143059	0.002667	-6.3316	Down-regulated
P26883	>sp|P26883|FKB1A_MOUSE Peptidyl-prolyl cis-trans isomerase FKBP1A OS=Mus musculus OX=10090 GN=Fkbp1a PE=1 SV=2	Fkbp1a	0.262311		0.262311	0.107496	Not-significant
P27038	>sp|P27038|AVR2A_MOUSE Activin receptor type-2A OS=Mus musculus OX=10090 GN=Acvr2a PE=1 SV=1	Acvr2a	0.326649	0.273322	0.326649	-0.656073	Not-significant
P27046	>sp|P27046|MA2A1_MOUSE Alpha-mannosidase 2 OS=Mus musculus OX=10090 GN=Man2a1 PE=1 SV=2	Man2a1	6.0543e-05		6.0543e-05	0.511301	Up-regulated
P27048	>sp|P27048|RSMB_MOUSE Small nuclear ribonucleoprotein-associated protein B OS=Mus musculus OX=10090 GN=Snrpb PE=1 SV=1	Snrpb	0.000848635		0.000848635	-0.263234	Not-significant
P27546	>sp|P27546|MAP4_MOUSE Microtubule-associated protein 4 OS=Mus musculus OX=10090 GN=Map4 PE=1 SV=3	Map4	0.203678		0.203678	0.0833923	Not-significant
P27577	>sp|P27577|ETS1_MOUSE Protein C-ets-1 OS=Mus musculus OX=10090 GN=Ets1 PE=1 SV=2	Ets1	0.0583555	0.273322	0.0583555	-1.50355	Not-significant
P27600	>sp|P27600|GNA12_MOUSE Guanine nucleotide-binding protein subunit alpha-12 OS=Mus musculus OX=10090 GN=Gna12 PE=1 SV=3	Gna12	0.00594609		0.00594609	0.651156	Up-regulated
P27601	>sp|P27601|GNA13_MOUSE Guanine nucleotide-binding protein subunit alpha-13 OS=Mus musculus OX=10090 GN=Gna13 PE=1 SV=1	Gna13	0.182884		0.182884	-0.121935	Not-significant
P27612	>sp|P27612|PLAP_MOUSE Phospholipase A-2-activating protein OS=Mus musculus OX=10090 GN=Plaa PE=1 SV=4	Plaa	0.0649849		0.0649849	-0.12351	Not-significant
P27641	>sp|P27641|XRCC5_MOUSE X-ray repair cross-complementing protein 5 OS=Mus musculus OX=10090 GN=Xrcc5 PE=1 SV=4	Xrcc5	0.00235903		0.00235903	-0.265943	Not-significant
P27659	>sp|P27659|RL3_MOUSE Large ribosomal subunit protein uL3 OS=Mus musculus OX=10090 GN=Rpl3 PE=1 SV=3	Rpl3	0.194774		0.194774	0.182779	Not-significant
P27661	>sp|P27661|H2AX_MOUSE Histone H2AX OS=Mus musculus OX=10090 GN=H2ax PE=1 SV=2	H2ax	0.0728591		0.0728591	0.153769	Not-significant
P27773	>sp|P27773|PDIA3_MOUSE Protein disulfide-isomerase A3 OS=Mus musculus OX=10090 GN=Pdia3 PE=1 SV=2	Pdia3	0.00079421		0.00079421	0.167346	Not-significant
P27782	>sp|P27782|LEF1_MOUSE Lymphoid enhancer-binding factor 1 OS=Mus musculus OX=10090 GN=Lef1 PE=1 SV=1	Lef1	0.012243	0.0143059	0.012243	-4.19628	Down-regulated
P27790	>sp|P27790|CENPB_MOUSE Major centromere autoantigen B OS=Mus musculus OX=10090 GN=Cenpb PE=2 SV=2	Cenpb	0.733822		0.733822	-0.0854569	Not-significant
P27808	>sp|P27808|MGAT1_MOUSE Alpha-1,3-mannosyl-glycoprotein 2-beta-N-acetylglucosaminyltransferase OS=Mus musculus OX=10090 GN=Mgat1 PE=1 SV=1	Mgat1	0.876072		0.876072	0.00578394	Not-significant
P28028	>sp|P28028|BRAF_MOUSE Serine/threonine-protein kinase B-raf OS=Mus musculus OX=10090 GN=Braf PE=1 SV=4	Braf	0.119102		0.119102	0.347729	Not-significant
P28033	>sp|P28033|CEBPB_MOUSE CCAAT/enhancer-binding protein beta OS=Mus musculus OX=10090 GN=Cebpb PE=1 SV=1	Cebpb	0.000934637	0.273322	0.000934637	-2.81693	Down-regulated
P28229	>sp|P28229|CXG1_MOUSE Gap junction gamma-1 protein OS=Mus musculus OX=10090 GN=Gjc1 PE=1 SV=1	Gjc1	0.471752		0.471752	-0.332184	Not-significant
P28231	>sp|P28231|CXB3_MOUSE Gap junction beta-3 protein OS=Mus musculus OX=10090 GN=Gjb3 PE=1 SV=1	Gjb3	0.047534	0.0832645	0.047534	-1.88071	Down-regulated
P28271	>sp|P28271|ACOHC_MOUSE Cytoplasmic aconitate hydratase OS=Mus musculus OX=10090 GN=Aco1 PE=1 SV=3	Aco1	0.140706		0.140706	-0.0427932	Not-significant
P28301	>sp|P28301|LYOX_MOUSE Protein-lysine 6-oxidase OS=Mus musculus OX=10090 GN=Lox PE=1 SV=1	Lox	0.00155558		0.00155558	-0.309222	Down-regulated
P28352	>sp|P28352|APEX1_MOUSE DNA repair nuclease/redox regulator APEX1 OS=Mus musculus OX=10090 GN=Apex1 PE=1 SV=2	Apex1	0.000676603		0.000676603	-0.522962	Down-regulated
P28357	>sp|P28357|HXD9_MOUSE Homeobox protein Hox-D9 OS=Mus musculus OX=10090 GN=Hoxd9 PE=2 SV=1	Hoxd9	0.221012	0.0832645	0.221012	3.74446	Not-significant
P28474	>sp|P28474|ADHX_MOUSE Alcohol dehydrogenase class-3 OS=Mus musculus OX=10090 GN=Adh5 PE=1 SV=3	Adh5	0.00171353		0.00171353	0.317939	Up-regulated
P28481	>sp|P28481|CO2A1_MOUSE Collagen alpha-1(II) chain OS=Mus musculus OX=10090 GN=Col2a1 PE=1 SV=2	Col2a1	0.427256		0.427256	0.203575	Not-significant
P28571	>sp|P28571|SC6A9_MOUSE Sodium- and chloride-dependent glycine transporter 1 OS=Mus musculus OX=10090 GN=Slc6a9 PE=1 SV=3	Slc6a9	0.0117782		0.0117782	0.155905	Not-significant
P28574	>sp|P28574|MAX_MOUSE Protein max OS=Mus musculus OX=10090 GN=Max PE=1 SV=2	Max	0.0019612		0.0019612	-0.942554	Down-regulated
P28653	>sp|P28653|PGS1_MOUSE Biglycan OS=Mus musculus OX=10090 GN=Bgn PE=1 SV=1	Bgn	0.00151812		0.00151812	1.78971	Up-regulated
P28656	>sp|P28656|NP1L1_MOUSE Nucleosome assembly protein 1-like 1 OS=Mus musculus OX=10090 GN=Nap1l1 PE=1 SV=2	Nap1l1	0.00446247		0.00446247	0.303543	Up-regulated
P28658	>sp|P28658|ATX10_MOUSE Ataxin-10 OS=Mus musculus OX=10090 GN=Atxn10 PE=1 SV=2	Atxn10	0.000316936		0.000316936	0.56713	Up-regulated
P28659	>sp|P28659|CELF1_MOUSE CUGBP Elav-like family member 1 OS=Mus musculus OX=10090 GN=Celf1 PE=1 SV=2	Celf1	0.00029944		0.00029944	-0.306442	Down-regulated
P28660	>sp|P28660|NCKP1_MOUSE Nck-associated protein 1 OS=Mus musculus OX=10090 GN=Nckap1 PE=1 SV=2	Nckap1	0.442056		0.442056	0.0201069	Not-significant
P28663	>sp|P28663|SNAB_MOUSE Beta-soluble NSF attachment protein OS=Mus musculus OX=10090 GN=Napb PE=1 SV=2	Napb	0.641685		0.641685	0.0514786	Not-significant
P28665	>sp|P28665|MUG1_MOUSE Murinoglobulin-1 OS=Mus musculus OX=10090 GN=Mug1 PE=1 SV=3	Mug1	0.000467663		0.000467663	1.43035	Up-regulated
P28667	>sp|P28667|MRP_MOUSE MARCKS-related protein OS=Mus musculus OX=10090 GN=Marcksl1 PE=1 SV=2	Marcksl1	0.0983806		0.0983806	0.25506	Not-significant
P28700	>sp|P28700|RXRA_MOUSE Retinoic acid receptor RXR-alpha OS=Mus musculus OX=10090 GN=Rxra PE=1 SV=1	Rxra	0.0216167	0.0143059	0.0216167	-3.85373	Down-regulated
P28704	>sp|P28704|RXRB_MOUSE Retinoic acid receptor RXR-beta OS=Mus musculus OX=10090 GN=Rxrb PE=1 SV=2	Rxrb	0.190082		0.190082	-0.182206	Not-significant
P28740	>sp|P28740|KIF2A_MOUSE Kinesin-like protein KIF2A OS=Mus musculus OX=10090 GN=Kif2a PE=1 SV=2	Kif2a	0.600733		0.600733	0.0131394	Not-significant
P28741	>sp|P28741|KIF3A_MOUSE Kinesin-like protein KIF3A OS=Mus musculus OX=10090 GN=Kif3a PE=1 SV=2	Kif3a	0.128054		0.128054	0.140957	Not-significant
P28798	>sp|P28798|GRN_MOUSE Progranulin OS=Mus musculus OX=10090 GN=Grn PE=1 SV=2	Grn	0.0533082		0.0533082	-0.62142	Not-significant
P28867	>sp|P28867|KPCD_MOUSE Protein kinase C delta type OS=Mus musculus OX=10090 GN=Prkcd PE=1 SV=3	Prkcd	0.00418165		0.00418165	0.287057	Up-regulated
P29037	>sp|P29037|TBP_MOUSE TATA-box-binding protein OS=Mus musculus OX=10090 GN=Tbp PE=1 SV=1	Tbp	0.0593383		0.0593383	-0.532316	Not-significant
P29268	>sp|P29268|CCN2_MOUSE CCN family member 2 OS=Mus musculus OX=10090 GN=Ccn2 PE=1 SV=3	Ccn2	0.00360394	0.0143059	0.00360394	-7.05038	Down-regulated
P29319	>sp|P29319|EPHA3_MOUSE Ephrin type-A receptor 3 OS=Mus musculus OX=10090 GN=Epha3 PE=1 SV=1	Epha3	0.662364	1	0.662364	1.00806	Not-significant
P29341	>sp|P29341|PABP1_MOUSE Polyadenylate-binding protein 1 OS=Mus musculus OX=10090 GN=Pabpc1 PE=1 SV=2	Pabpc1	0.233087		0.233087	-0.0287482	Not-significant
P29351	>sp|P29351|PTN6_MOUSE Tyrosine-protein phosphatase non-receptor type 6 OS=Mus musculus OX=10090 GN=Ptpn6 PE=1 SV=2	Ptpn6	0.577979		0.577979	0.12197	Not-significant
P29387	>sp|P29387|GBB4_MOUSE Guanine nucleotide-binding protein subunit beta-4 OS=Mus musculus OX=10090 GN=Gnb4 PE=1 SV=4	Gnb4	0.099945		0.099945	-0.592852	Not-significant
P29391	>sp|P29391|FRIL1_MOUSE Ferritin light chain 1 OS=Mus musculus OX=10090 GN=Ftl1 PE=1 SV=2	Ftl1	0.000530132		0.000530132	0.399463	Up-regulated
P29416	>sp|P29416|HEXA_MOUSE Beta-hexosaminidase subunit alpha OS=Mus musculus OX=10090 GN=Hexa PE=1 SV=2	Hexa	0.00118215		0.00118215	0.375458	Up-regulated
P29477	>sp|P29477|NOS2_MOUSE Nitric oxide synthase, inducible OS=Mus musculus OX=10090 GN=Nos2 PE=1 SV=1	Nos2	0.226398	0.0832645	0.226398	-2.72655	Not-significant
P29533	>sp|P29533|VCAM1_MOUSE Vascular cell adhesion protein 1 OS=Mus musculus OX=10090 GN=Vcam1 PE=1 SV=1	Vcam1	2.23631e-05		2.23631e-05	-1.27269	Down-regulated
P29594	>sp|P29594|CASP2_MOUSE Caspase-2 OS=Mus musculus OX=10090 GN=Casp2 PE=1 SV=5	Casp2	0.0112097		0.0112097	-0.416497	Down-regulated
P29595	>sp|P29595|NEDD8_MOUSE NEDD8 OS=Mus musculus OX=10090 GN=Nedd8 PE=1 SV=2	Nedd8	0.151389		0.151389	-0.096681	Not-significant
P29758	>sp|P29758|OAT_MOUSE Ornithine aminotransferase, mitochondrial OS=Mus musculus OX=10090 GN=Oat PE=1 SV=1	Oat	0.453414		0.453414	-0.0328803	Not-significant
P29788	>sp|P29788|VTNC_MOUSE Vitronectin OS=Mus musculus OX=10090 GN=Vtn PE=1 SV=2	Vtn	0.00171356		0.00171356	1.9635	Up-regulated
P30051	>sp|P30051|TEAD1_MOUSE Transcriptional enhancer factor TEF-1 OS=Mus musculus OX=10090 GN=Tead1 PE=1 SV=2	Tead1	0.0957311		0.0957311	0.116283	Not-significant
P30115	>sp|P30115|GSTA3_MOUSE Glutathione S-transferase A3 OS=Mus musculus OX=10090 GN=Gsta3 PE=1 SV=2	Gsta3	0.321931	0.414216	0.321931	1.73716	Not-significant
P30276	>sp|P30276|CCNB2_MOUSE G2/mitotic-specific cyclin-B2 OS=Mus musculus OX=10090 GN=Ccnb2 PE=1 SV=2	Ccnb2	0.235215		0.235215	-0.34689	Not-significant
P30280	>sp|P30280|CCND2_MOUSE G1/S-specific cyclin-D2 OS=Mus musculus OX=10090 GN=Ccnd2 PE=1 SV=1	Ccnd2	0.0132421		0.0132421	-0.715553	Down-regulated
P30285	>sp|P30285|CDK4_MOUSE Cyclin-dependent kinase 4 OS=Mus musculus OX=10090 GN=Cdk4 PE=1 SV=1	Cdk4	0.0117263		0.0117263	0.247669	Not-significant
P30412	>sp|P30412|PPIC_MOUSE Peptidyl-prolyl cis-trans isomerase C OS=Mus musculus OX=10090 GN=Ppic PE=1 SV=1	Ppic	0.00309327		0.00309327	0.572379	Up-regulated
P30415	>sp|P30415|NKTR_MOUSE NK-tumor recognition protein OS=Mus musculus OX=10090 GN=Nktr PE=1 SV=4	Nktr	0.00470771		0.00470771	-0.682888	Down-regulated
P30416	>sp|P30416|FKBP4_MOUSE Peptidyl-prolyl cis-trans isomerase FKBP4 OS=Mus musculus OX=10090 GN=Fkbp4 PE=1 SV=5	Fkbp4	0.0348637		0.0348637	-0.116835	Not-significant
P30558	>sp|P30558|PAR1_MOUSE Proteinase-activated receptor 1 OS=Mus musculus OX=10090 GN=F2r PE=1 SV=2	F2r	0.922468	1	0.922468	0.195616	Not-significant
P30658	>sp|P30658|CBX2_MOUSE Chromobox protein homolog 2 OS=Mus musculus OX=10090 GN=Cbx2 PE=1 SV=2	Cbx2	0.783529		0.783529	-0.0270687	Not-significant
P30681	>sp|P30681|HMGB2_MOUSE High mobility group protein B2 OS=Mus musculus OX=10090 GN=Hmgb2 PE=1 SV=3	Hmgb2	0.000725063		0.000725063	-0.427294	Down-regulated
P30999	>sp|P30999|CTND1_MOUSE Catenin delta-1 OS=Mus musculus OX=10090 GN=Ctnnd1 PE=1 SV=2	Ctnnd1	4.42958e-06		4.42958e-06	-0.572049	Down-regulated
P31001	>sp|P31001|DESM_MOUSE Desmin OS=Mus musculus OX=10090 GN=Des PE=1 SV=3	Des	0.196067		0.196067	0.867563	Not-significant
P31230	>sp|P31230|AIMP1_MOUSE Aminoacyl tRNA synthase complex-interacting multifunctional protein 1 OS=Mus musculus OX=10090 GN=Aimp1 PE=1 SV=2	Aimp1	0.387333		0.387333	-0.0459262	Not-significant
P31266	>sp|P31266|SUH_MOUSE Recombining binding protein suppressor of hairless OS=Mus musculus OX=10090 GN=Rbpj PE=1 SV=1	Rbpj	6.48233e-05		6.48233e-05	-0.55892	Down-regulated
P31324	>sp|P31324|KAP3_MOUSE cAMP-dependent protein kinase type II-beta regulatory subunit OS=Mus musculus OX=10090 GN=Prkar2b PE=1 SV=3	Prkar2b	0.0306174		0.0306174	0.194103	Not-significant
P31650	>sp|P31650|S6A11_MOUSE Sodium- and chloride-dependent GABA transporter 3 OS=Mus musculus OX=10090 GN=Slc6a11 PE=1 SV=2	Slc6a11	0.012439		0.012439	-0.395962	Down-regulated
P31750	>sp|P31750|AKT1_MOUSE RAC-alpha serine/threonine-protein kinase OS=Mus musculus OX=10090 GN=Akt1 PE=1 SV=2	Akt1	0.00045601		0.00045601	0.624941	Up-regulated
P31786	>sp|P31786|ACBP_MOUSE Acyl-CoA-binding protein OS=Mus musculus OX=10090 GN=Dbi PE=1 SV=2	Dbi	0.582558		0.582558	0.044662	Not-significant
P31938	>sp|P31938|MP2K1_MOUSE Dual specificity mitogen-activated protein kinase kinase 1 OS=Mus musculus OX=10090 GN=Map2k1 PE=1 SV=2	Map2k1	6.02255e-05		6.02255e-05	0.467422	Up-regulated
P32020	>sp|P32020|SCP2_MOUSE Sterol carrier protein 2 OS=Mus musculus OX=10090 GN=Scp2 PE=1 SV=3	Scp2	0.000273422		0.000273422	-0.313638	Down-regulated
P32067	>sp|P32067|LA_MOUSE Lupus La protein homolog OS=Mus musculus OX=10090 GN=Ssb PE=1 SV=1	Ssb	0.00459042		0.00459042	0.0954823	Not-significant
P32233	>sp|P32233|DRG1_MOUSE Developmentally-regulated GTP-binding protein 1 OS=Mus musculus OX=10090 GN=Drg1 PE=1 SV=1	Drg1	0.0019056		0.0019056	-0.462576	Down-regulated
P32507	>sp|P32507|NECT2_MOUSE Nectin-2 OS=Mus musculus OX=10090 GN=Nectin2 PE=1 SV=2	Nectin2	0.0149704		0.0149704	-0.503852	Down-regulated
P32883	>sp|P32883|RASK_MOUSE GTPase KRas OS=Mus musculus OX=10090 GN=Kras PE=1 SV=1	Kras	0.0429777		0.0429777	-0.370353	Down-regulated
P32921	>sp|P32921|SYWC_MOUSE Tryptophan--tRNA ligase, cytoplasmic OS=Mus musculus OX=10090 GN=Wars1 PE=1 SV=2	Wars1	0.000127047		0.000127047	0.528199	Up-regulated
P33174	>sp|P33174|KIF4_MOUSE Chromosome-associated kinesin KIF4 OS=Mus musculus OX=10090 GN=Kif4 PE=1 SV=3	Kif4	0.00224797		0.00224797	-0.223225	Not-significant
P33215	>sp|P33215|NEDD1_MOUSE Protein NEDD1 OS=Mus musculus OX=10090 GN=Nedd1 PE=1 SV=2	Nedd1	0.227107		0.227107	-0.0712951	Not-significant
P33267	>sp|P33267|CP2F2_MOUSE Cytochrome P450 2F2 OS=Mus musculus OX=10090 GN=Cyp2f2 PE=1 SV=1	Cyp2f2	0.807281	0.273322	0.807281	0.189003	Not-significant
P33434	>sp|P33434|MMP2_MOUSE 72 kDa type IV collagenase OS=Mus musculus OX=10090 GN=Mmp2 PE=1 SV=1	Mmp2	0.0657394		0.0657394	-0.182751	Not-significant
P33609	>sp|P33609|DPOLA_MOUSE DNA polymerase alpha catalytic subunit OS=Mus musculus OX=10090 GN=Pola1 PE=1 SV=2	Pola1	0.00121921		0.00121921	0.194063	Not-significant
P33610	>sp|P33610|PRI2_MOUSE DNA primase large subunit OS=Mus musculus OX=10090 GN=Prim2 PE=1 SV=1	Prim2	0.127673		0.127673	-0.0587211	Not-significant
P33611	>sp|P33611|DPOA2_MOUSE DNA polymerase alpha subunit B OS=Mus musculus OX=10090 GN=Pola2 PE=1 SV=2	Pola2	0.00771127		0.00771127	0.129127	Not-significant
P34022	>sp|P34022|RANG_MOUSE Ran-specific GTPase-activating protein OS=Mus musculus OX=10090 GN=Ranbp1 PE=1 SV=2	Ranbp1	0.0202687		0.0202687	0.138442	Not-significant
P34152	>sp|P34152|FAK1_MOUSE Focal adhesion kinase 1 OS=Mus musculus OX=10090 GN=Ptk2 PE=1 SV=4	Ptk2	0.0233994		0.0233994	-0.245082	Not-significant
P34884	>sp|P34884|MIF_MOUSE Macrophage migration inhibitory factor OS=Mus musculus OX=10090 GN=Mif PE=1 SV=2	Mif	0.0600771		0.0600771	0.221001	Not-significant
P34914	>sp|P34914|HYES_MOUSE Bifunctional epoxide hydrolase 2 OS=Mus musculus OX=10090 GN=Ephx2 PE=1 SV=2	Ephx2	0.493558	1	0.493558	1.92549	Not-significant
P35123	>sp|P35123|UBP4_MOUSE Ubiquitin carboxyl-terminal hydrolase 4 OS=Mus musculus OX=10090 GN=Usp4 PE=1 SV=3	Usp4	0.000172959		0.000172959	0.480466	Up-regulated
P35235	>sp|P35235|PTN11_MOUSE Tyrosine-protein phosphatase non-receptor type 11 OS=Mus musculus OX=10090 GN=Ptpn11 PE=1 SV=3	Ptpn11	0.0687314		0.0687314	0.0299647	Not-significant
P35276	>sp|P35276|RAB3D_MOUSE Ras-related protein Rab-3D OS=Mus musculus OX=10090 GN=Rab3d PE=1 SV=1	Rab3d	0.486814		0.486814	-0.181998	Not-significant
P35278	>sp|P35278|RAB5C_MOUSE Ras-related protein Rab-5C OS=Mus musculus OX=10090 GN=Rab5c PE=1 SV=2	Rab5c	0.000605971		0.000605971	0.2107	Not-significant
P35279	>sp|P35279|RAB6A_MOUSE Ras-related protein Rab-6A OS=Mus musculus OX=10090 GN=Rab6a PE=1 SV=4	Rab6a	0.00136605		0.00136605	0.231923	Not-significant
P35282	>sp|P35282|RAB21_MOUSE Ras-related protein Rab-21 OS=Mus musculus OX=10090 GN=Rab21 PE=1 SV=4	Rab21	0.0336005		0.0336005	0.324351	Up-regulated
P35283	>sp|P35283|RAB12_MOUSE Ras-related protein Rab-12 OS=Mus musculus OX=10090 GN=Rab12 PE=1 SV=3	Rab12	0.0691819		0.0691819	0.280608	Not-significant
P35285	>sp|P35285|RB22A_MOUSE Ras-related protein Rab-22A OS=Mus musculus OX=10090 GN=Rab22a PE=1 SV=2	Rab22a	0.0683955		0.0683955	0.101214	Not-significant
P35288	>sp|P35288|RAB23_MOUSE Ras-related protein Rab-23 OS=Mus musculus OX=10090 GN=Rab23 PE=1 SV=2	Rab23	0.641135		0.641135	0.0279262	Not-significant
P35290	>sp|P35290|RAB24_MOUSE Ras-related protein Rab-24 OS=Mus musculus OX=10090 GN=Rab24 PE=1 SV=2	Rab24	0.138749		0.138749	0.307113	Not-significant
P35293	>sp|P35293|RAB18_MOUSE Ras-related protein Rab-18 OS=Mus musculus OX=10090 GN=Rab18 PE=1 SV=2	Rab18	0.0434677		0.0434677	0.137635	Not-significant
P35294	>sp|P35294|RAB19_MOUSE Ras-related protein Rab-19 OS=Mus musculus OX=10090 GN=Rab19 PE=1 SV=3	Rab19	0.371092	0.273322	0.371092	0.598788	Not-significant
P35295	>sp|P35295|RAB20_MOUSE Ras-related protein Rab-20 OS=Mus musculus OX=10090 GN=Rab20 PE=2 SV=2	Rab20	0.565822		0.565822	0.132114	Not-significant
P35486	>sp|P35486|ODPA_MOUSE Pyruvate dehydrogenase E1 component subunit alpha, somatic form, mitochondrial OS=Mus musculus OX=10090 GN=Pdha1 PE=1 SV=1	Pdha1	0.00412306		0.00412306	0.189961	Not-significant
P35505	>sp|P35505|FAAA_MOUSE Fumarylacetoacetase OS=Mus musculus OX=10090 GN=Fah PE=1 SV=2	Fah	7.78737e-05		7.78737e-05	-0.53559	Down-regulated
P35550	>sp|P35550|FBRL_MOUSE rRNA 2'-O-methyltransferase fibrillarin OS=Mus musculus OX=10090 GN=Fbl PE=1 SV=2	Fbl	0.340585		0.340585	-0.0579686	Not-significant
P35564	>sp|P35564|CALX_MOUSE Calnexin OS=Mus musculus OX=10090 GN=Canx PE=1 SV=1	Canx	0.000193389		0.000193389	0.445506	Up-regulated
P35569	>sp|P35569|IRS1_MOUSE Insulin receptor substrate 1 OS=Mus musculus OX=10090 GN=Irs1 PE=1 SV=1	Irs1	0.0233825		0.0233825	-0.572478	Down-regulated
P35585	>sp|P35585|AP1M1_MOUSE AP-1 complex subunit mu-1 OS=Mus musculus OX=10090 GN=Ap1m1 PE=1 SV=3	Ap1m1	0.0267776		0.0267776	-0.0862109	Not-significant
P35601	>sp|P35601|RFC1_MOUSE Replication factor C subunit 1 OS=Mus musculus OX=10090 GN=Rfc1 PE=1 SV=2	Rfc1	0.0843845		0.0843845	0.0834145	Not-significant
P35689	>sp|P35689|ERCC5_MOUSE DNA excision repair protein ERCC-5 OS=Mus musculus OX=10090 GN=Ercc5 PE=1 SV=4	Ercc5	0.0516767		0.0516767	0.475695	Not-significant
P35700	>sp|P35700|PRDX1_MOUSE Peroxiredoxin-1 OS=Mus musculus OX=10090 GN=Prdx1 PE=1 SV=1	Prdx1	0.0143713		0.0143713	0.0826474	Not-significant
P35737	>sp|P35737|DMB_MOUSE Class II histocompatibility antigen, M beta 1 chain OS=Mus musculus OX=10090 GN=H2-DMb1 PE=2 SV=1	H2-DMb1	0.0473958		0.0473958	0.395888	Up-regulated
P35761	>sp|P35761|TTK_MOUSE Dual specificity protein kinase TTK OS=Mus musculus OX=10090 GN=Ttk PE=1 SV=1	Ttk	0.00239233		0.00239233	-0.662335	Down-regulated
P35762	>sp|P35762|CD81_MOUSE CD81 antigen OS=Mus musculus OX=10090 GN=Cd81 PE=1 SV=2	Cd81	0.852229		0.852229	0.0189729	Not-significant
P35821	>sp|P35821|PTN1_MOUSE Tyrosine-protein phosphatase non-receptor type 1 OS=Mus musculus OX=10090 GN=Ptpn1 PE=1 SV=2	Ptpn1	0.0119007		0.0119007	0.150613	Not-significant
P35831	>sp|P35831|PTN12_MOUSE Tyrosine-protein phosphatase non-receptor type 12 OS=Mus musculus OX=10090 GN=Ptpn12 PE=1 SV=3	Ptpn12	0.708282		0.708282	0.0432883	Not-significant
P35922	>sp|P35922|FMR1_MOUSE Fragile X messenger ribonucleoprotein 1 OS=Mus musculus OX=10090 GN=Fmr1 PE=1 SV=1	Fmr1	0.756485		0.756485	0.0269941	Not-significant
P35951	>sp|P35951|LDLR_MOUSE Low-density lipoprotein receptor OS=Mus musculus OX=10090 GN=Ldlr PE=1 SV=2	Ldlr	2.87135e-05		2.87135e-05	-2.31065	Down-regulated
P35979	>sp|P35979|RL12_MOUSE Large ribosomal subunit protein uL11 OS=Mus musculus OX=10090 GN=Rpl12 PE=1 SV=2	Rpl12	0.0019475		0.0019475	-0.356028	Down-regulated
P35980	>sp|P35980|RL18_MOUSE Large ribosomal subunit protein eL18 OS=Mus musculus OX=10090 GN=Rpl18 PE=1 SV=3	Rpl18	0.248032		0.248032	0.240674	Not-significant
P36371	>sp|P36371|TAP2_MOUSE Antigen peptide transporter 2 OS=Mus musculus OX=10090 GN=Tap2 PE=1 SV=1	Tap2	0.00389128		0.00389128	0.227985	Not-significant
P36536	>sp|P36536|SAR1A_MOUSE Small COPII coat GTPase SAR1A OS=Mus musculus OX=10090 GN=Sar1a PE=1 SV=1	Sar1a	0.943879		0.943879	-0.0155918	Not-significant
P36552	>sp|P36552|HEM6_MOUSE Oxygen-dependent coproporphyrinogen-III oxidase, mitochondrial OS=Mus musculus OX=10090 GN=Cpox PE=1 SV=2	Cpox	0.00645624		0.00645624	-0.615961	Down-regulated
P36895	>sp|P36895|BMR1A_MOUSE Bone morphogenetic protein receptor type-1A OS=Mus musculus OX=10090 GN=Bmpr1a PE=1 SV=1	Bmpr1a	0.0861694		0.0861694	-0.435893	Not-significant
P36916	>sp|P36916|GNL1_MOUSE Guanine nucleotide-binding protein-like 1 OS=Mus musculus OX=10090 GN=Gnl1 PE=1 SV=4	Gnl1	9.54407e-05		9.54407e-05	0.588257	Up-regulated
P36993	>sp|P36993|PPM1B_MOUSE Protein phosphatase 1B OS=Mus musculus OX=10090 GN=Ppm1b PE=1 SV=1	Ppm1b	0.0437753		0.0437753	-0.15528	Not-significant
P37040	>sp|P37040|NCPR_MOUSE NADPH--cytochrome P450 reductase OS=Mus musculus OX=10090 GN=Por PE=1 SV=2	Por	0.0025838		0.0025838	-0.112188	Not-significant
P37172	>sp|P37172|ACVR1_MOUSE Activin receptor type-1 OS=Mus musculus OX=10090 GN=Acvr1 PE=1 SV=2	Acvr1	0.00194522		0.00194522	-1.55943	Down-regulated
P37804	>sp|P37804|TAGL_MOUSE Transgelin OS=Mus musculus OX=10090 GN=Tagln PE=1 SV=3	Tagln	0.5336	0.273322	0.5336	-0.451971	Not-significant
P37889	>sp|P37889|FBLN2_MOUSE Fibulin-2 OS=Mus musculus OX=10090 GN=Fbln2 PE=1 SV=2	Fbln2	8.731e-05		8.731e-05	0.803642	Up-regulated
P37913	>sp|P37913|DNLI1_MOUSE DNA ligase 1 OS=Mus musculus OX=10090 GN=Lig1 PE=1 SV=2	Lig1	0.000558747		0.000558747	0.202487	Not-significant
P38060	>sp|P38060|HMGCL_MOUSE Hydroxymethylglutaryl-CoA lyase, mitochondrial OS=Mus musculus OX=10090 GN=Hmgcl PE=1 SV=2	Hmgcl	0.444154		0.444154	-0.0732278	Not-significant
P38532	>sp|P38532|HSF1_MOUSE Heat shock factor protein 1 OS=Mus musculus OX=10090 GN=Hsf1 PE=1 SV=2	Hsf1	0.505739		0.505739	-0.109988	Not-significant
P38585	>sp|P38585|TTL_MOUSE Tubulin--tyrosine ligase OS=Mus musculus OX=10090 GN=Ttl PE=1 SV=2	Ttl	0.0624815		0.0624815	0.269587	Not-significant
P38647	>sp|P38647|GRP75_MOUSE Stress-70 protein, mitochondrial OS=Mus musculus OX=10090 GN=Hspa9 PE=1 SV=3	Hspa9	0.00157399		0.00157399	0.316066	Up-regulated
P39053	>sp|P39053|DYN1_MOUSE Dynamin-1 OS=Mus musculus OX=10090 GN=Dnm1 PE=1 SV=2	Dnm1	0.000131579		0.000131579	0.502527	Up-regulated
P39054	>sp|P39054|DYN2_MOUSE Dynamin-2 OS=Mus musculus OX=10090 GN=Dnm2 PE=1 SV=2	Dnm2	0.000663162		0.000663162	0.305449	Up-regulated
P39061	>sp|P39061|COIA1_MOUSE Collagen alpha-1(XVIII) chain OS=Mus musculus OX=10090 GN=Col18a1 PE=1 SV=4	Col18a1	0.000451047		0.000451047	0.909441	Up-regulated
P39098	>sp|P39098|MA1A2_MOUSE Mannosyl-oligosaccharide 1,2-alpha-mannosidase IB OS=Mus musculus OX=10090 GN=Man1a2 PE=1 SV=1	Man1a2	0.00290049		0.00290049	0.25361	Not-significant
P39429	>sp|P39429|TRAF2_MOUSE TNF receptor-associated factor 2 OS=Mus musculus OX=10090 GN=Traf2 PE=1 SV=1	Traf2	0.0161492		0.0161492	0.628698	Up-regulated
P39447	>sp|P39447|ZO1_MOUSE Tight junction protein ZO-1 OS=Mus musculus OX=10090 GN=Tjp1 PE=1 SV=2	Tjp1	0.0015987		0.0015987	-0.384209	Down-regulated
P39688	>sp|P39688|FYN_MOUSE Tyrosine-protein kinase Fyn OS=Mus musculus OX=10090 GN=Fyn PE=1 SV=4	Fyn	0.442927		0.442927	-0.043497	Not-significant
P39689	>sp|P39689|CDN1A_MOUSE Cyclin-dependent kinase inhibitor 1 OS=Mus musculus OX=10090 GN=Cdkn1a PE=1 SV=4	Cdkn1a	0.922957		0.922957	-0.0135432	Not-significant
P39749	>sp|P39749|FEN1_MOUSE Flap endonuclease 1 OS=Mus musculus OX=10090 GN=Fen1 PE=1 SV=1	Fen1	0.00327584		0.00327584	-0.219872	Not-significant
P40124	>sp|P40124|CAP1_MOUSE Adenylyl cyclase-associated protein 1 OS=Mus musculus OX=10090 GN=Cap1 PE=1 SV=4	Cap1	0.0286312		0.0286312	-0.194756	Not-significant
P40142	>sp|P40142|TKT_MOUSE Transketolase OS=Mus musculus OX=10090 GN=Tkt PE=1 SV=1	Tkt	0.00315831		0.00315831	-0.139906	Not-significant
P40201	>sp|P40201|CHD1_MOUSE Chromodomain-helicase-DNA-binding protein 1 OS=Mus musculus OX=10090 GN=Chd1 PE=1 SV=3	Chd1	0.0372828		0.0372828	-0.169682	Not-significant
P40240	>sp|P40240|CD9_MOUSE CD9 antigen OS=Mus musculus OX=10090 GN=Cd9 PE=1 SV=2	Cd9	0.891211		0.891211	-0.0180908	Not-significant
P40336	>sp|P40336|VP26A_MOUSE Vacuolar protein sorting-associated protein 26A OS=Mus musculus OX=10090 GN=Vps26a PE=1 SV=1	Vps26a	0.00244702		0.00244702	-0.278469	Down-regulated
P40338	>sp|P40338|VHL_MOUSE von Hippel-Lindau disease tumor suppressor OS=Mus musculus OX=10090 GN=Vhl PE=1 SV=1	Vhl	0.00323891		0.00323891	-0.551936	Down-regulated
P40630	>sp|P40630|TFAM_MOUSE Transcription factor A, mitochondrial OS=Mus musculus OX=10090 GN=Tfam PE=1 SV=2	Tfam	0.000322711		0.000322711	0.240788	Not-significant
P40694	>sp|P40694|SMBP2_MOUSE DNA-binding protein SMUBP-2 OS=Mus musculus OX=10090 GN=Ighmbp2 PE=1 SV=1	Ighmbp2	0.288573		0.288573	-0.0868336	Not-significant
P40936	>sp|P40936|INMT_MOUSE Indolethylamine N-methyltransferase OS=Mus musculus OX=10090 GN=Inmt PE=1 SV=1	Inmt	0.42265	0.273322	0.42265	6.06525	Not-significant
P41105	>sp|P41105|RL28_MOUSE Large ribosomal subunit protein eL28 OS=Mus musculus OX=10090 GN=Rpl28 PE=1 SV=2	Rpl28	0.539448		0.539448	0.082942	Not-significant
P41183	>sp|P41183|BCL6_MOUSE B-cell lymphoma 6 protein homolog OS=Mus musculus OX=10090 GN=Bcl6 PE=1 SV=1	Bcl6	0.00197828	0.0143059	0.00197828	-5.59602	Down-regulated
P41216	>sp|P41216|ACSL1_MOUSE Long-chain-fatty-acid--CoA ligase 1 OS=Mus musculus OX=10090 GN=Acsl1 PE=1 SV=2	Acsl1	0.00596068		0.00596068	0.119546	Not-significant
P41230	>sp|P41230|KDM5C_MOUSE Lysine-specific demethylase 5C OS=Mus musculus OX=10090 GN=Kdm5c PE=1 SV=4	Kdm5c	0.00730568		0.00730568	-0.522721	Down-regulated
P41234	>sp|P41234|ABCA2_MOUSE ATP-binding cassette sub-family A member 2 OS=Mus musculus OX=10090 GN=Abca2 PE=1 SV=4	Abca2	0.0268361		0.0268361	0.41865	Up-regulated
P41241	>sp|P41241|CSK_MOUSE Tyrosine-protein kinase CSK OS=Mus musculus OX=10090 GN=Csk PE=1 SV=2	Csk	0.0275881		0.0275881	0.189403	Not-significant
P41274	>sp|P41274|TNFL9_MOUSE Tumor necrosis factor ligand superfamily member 9 OS=Mus musculus OX=10090 GN=Tnfsf9 PE=1 SV=1	Tnfsf9	0.0243717	0.0143059	0.0243717	-6.17117	Down-regulated
P41438	>sp|P41438|S19A1_MOUSE Reduced folate transporter OS=Mus musculus OX=10090 GN=Slc19a1 PE=1 SV=1	Slc19a1	0.575585		0.575585	-0.0810321	Not-significant
P41731	>sp|P41731|CD63_MOUSE CD63 antigen OS=Mus musculus OX=10090 GN=Cd63 PE=1 SV=2	Cd63	0.454634		0.454634	0.0508814	Not-significant
P41778	>sp|P41778|PBX1_MOUSE Pre-B-cell leukemia transcription factor 1 OS=Mus musculus OX=10090 GN=Pbx1 PE=1 SV=2	Pbx1	0.84113		0.84113	-0.0370965	Not-significant
P42125	>sp|P42125|ECI1_MOUSE Enoyl-CoA delta isomerase 1, mitochondrial OS=Mus musculus OX=10090 GN=Eci1 PE=1 SV=2	Eci1	1.78951e-05		1.78951e-05	0.568646	Up-regulated
P42128	>sp|P42128|FOXK1_MOUSE Forkhead box protein K1 OS=Mus musculus OX=10090 GN=Foxk1 PE=1 SV=2	Foxk1	0.0779498		0.0779498	0.211209	Not-significant
P42208	>sp|P42208|SEPT2_MOUSE Septin-2 OS=Mus musculus OX=10090 GN=Septin2 PE=1 SV=2	Septin2	0.0281228		0.0281228	0.127828	Not-significant
P42225	>sp|P42225|STAT1_MOUSE Signal transducer and activator of transcription 1 OS=Mus musculus OX=10090 GN=Stat1 PE=1 SV=1	Stat1	0.00256764		0.00256764	0.261139	Not-significant
P42227	>sp|P42227|STAT3_MOUSE Signal transducer and activator of transcription 3 OS=Mus musculus OX=10090 GN=Stat3 PE=1 SV=2	Stat3	0.0108945		0.0108945	-0.0981581	Not-significant
P42230	>sp|P42230|STA5A_MOUSE Signal transducer and activator of transcription 5A OS=Mus musculus OX=10090 GN=Stat5a PE=1 SV=1	Stat5a	0.455196		0.455196	0.140379	Not-significant
P42232	>sp|P42232|STA5B_MOUSE Signal transducer and activator of transcription 5B OS=Mus musculus OX=10090 GN=Stat5b PE=1 SV=1	Stat5b	0.503032		0.503032	0.0577376	Not-significant
P42337	>sp|P42337|PK3CA_MOUSE Phosphatidylinositol 4,5-bisphosphate 3-kinase catalytic subunit alpha isoform OS=Mus musculus OX=10090 GN=Pik3ca PE=1 SV=2	Pik3ca	0.250617		0.250617	0.225904	Not-significant
P42567	>sp|P42567|EPS15_MOUSE Epidermal growth factor receptor substrate 15 OS=Mus musculus OX=10090 GN=Eps15 PE=1 SV=1	Eps15	0.635582		0.635582	-0.0240023	Not-significant
P42669	>sp|P42669|PURA_MOUSE Transcriptional activator protein Pur-alpha OS=Mus musculus OX=10090 GN=Pura PE=1 SV=1	Pura	0.249507		0.249507	-0.0965841	Not-significant
P42859	>sp|P42859|HD_MOUSE Huntingtin OS=Mus musculus OX=10090 GN=Htt PE=1 SV=2	Htt	0.955465		0.955465	0.00511541	Not-significant
P42867	>sp|P42867|GPT_MOUSE UDP-N-acetylglucosamine--dolichyl-phosphate N-acetylglucosaminephosphotransferase OS=Mus musculus OX=10090 GN=Dpagt1 PE=1 SV=2	Dpagt1	0.650426		0.650426	0.142213	Not-significant
P42932	>sp|P42932|TCPQ_MOUSE T-complex protein 1 subunit theta OS=Mus musculus OX=10090 GN=Cct8 PE=1 SV=3	Cct8	0.000455538		0.000455538	0.165635	Not-significant
P43024	>sp|P43024|CX6A1_MOUSE Cytochrome c oxidase subunit 6A1, mitochondrial OS=Mus musculus OX=10090 GN=Cox6a1 PE=1 SV=2	Cox6a1	0.0563559		0.0563559	-1.13226	Not-significant
P43135	>sp|P43135|COT2_MOUSE COUP transcription factor 2 OS=Mus musculus OX=10090 GN=Nr2f2 PE=1 SV=2	Nr2f2	0.0089429		0.0089429	-0.481041	Down-regulated
P43247	>sp|P43247|MSH2_MOUSE DNA mismatch repair protein Msh2 OS=Mus musculus OX=10090 GN=Msh2 PE=1 SV=1	Msh2	3.0286e-05		3.0286e-05	0.263094	Up-regulated
P43274	>sp|P43274|H14_MOUSE Histone H1.4 OS=Mus musculus OX=10090 GN=H1-4 PE=1 SV=2	H1-4	0.383907		0.383907	-0.15421	Not-significant
P43275	>sp|P43275|H11_MOUSE Histone H1.1 OS=Mus musculus OX=10090 GN=H1-1 PE=1 SV=2	H1-1	0.750968		0.750968	0.0312003	Not-significant
P43276	>sp|P43276|H15_MOUSE Histone H1.5 OS=Mus musculus OX=10090 GN=H1-5 PE=1 SV=2	H1-5	0.245763		0.245763	-0.12796	Not-significant
P43277	>sp|P43277|H13_MOUSE Histone H1.3 OS=Mus musculus OX=10090 GN=H1-3 PE=1 SV=2	H1-3	0.43474		0.43474	-0.174299	Not-significant
P43346	>sp|P43346|DCK_MOUSE Deoxycytidine kinase OS=Mus musculus OX=10090 GN=Dck PE=1 SV=1	Dck	0.00542354		0.00542354	0.279788	Up-regulated
P43406	>sp|P43406|ITAV_MOUSE Integrin alpha-V OS=Mus musculus OX=10090 GN=Itgav PE=1 SV=2	Itgav	0.000213619		0.000213619	0.50381	Up-regulated
P43407	>sp|P43407|SDC2_MOUSE Syndecan-2 OS=Mus musculus OX=10090 GN=Sdc2 PE=1 SV=1	Sdc2	0.292677		0.292677	0.11391	Not-significant
P43883	>sp|P43883|PLIN2_MOUSE Perilipin-2 OS=Mus musculus OX=10090 GN=Plin2 PE=1 SV=2	Plin2	0.00164377		0.00164377	-0.431715	Down-regulated
P45376	>sp|P45376|ALDR_MOUSE Aldo-keto reductase family 1 member B1 OS=Mus musculus OX=10090 GN=Akr1b1 PE=1 SV=3	Akr1b1	2.97398e-05		2.97398e-05	-0.257253	Not-significant
P45377	>sp|P45377|ALD2_MOUSE Aldose reductase-related protein 2 OS=Mus musculus OX=10090 GN=Akr1b8 PE=1 SV=2	Akr1b8	0.00448599		0.00448599	0.27567	Up-regulated
P45481	>sp|P45481|CBP_MOUSE Histone lysine acetyltransferase CREBBP OS=Mus musculus OX=10090 GN=Crebbp PE=1 SV=3	Crebbp	0.000495126		0.000495126	-0.846128	Down-regulated
P45591	>sp|P45591|COF2_MOUSE Cofilin-2 OS=Mus musculus OX=10090 GN=Cfl2 PE=1 SV=1	Cfl2	0.022057		0.022057	-0.247031	Not-significant
P45700	>sp|P45700|MA1A1_MOUSE Mannosyl-oligosaccharide 1,2-alpha-mannosidase IA OS=Mus musculus OX=10090 GN=Man1a1 PE=1 SV=1	Man1a1	0.000281223		0.000281223	0.535716	Up-regulated
P45878	>sp|P45878|FKBP2_MOUSE Peptidyl-prolyl cis-trans isomerase FKBP2 OS=Mus musculus OX=10090 GN=Fkbp2 PE=1 SV=1	Fkbp2	0.18033		0.18033	-0.334477	Not-significant
P45952	>sp|P45952|ACADM_MOUSE Medium-chain specific acyl-CoA dehydrogenase, mitochondrial OS=Mus musculus OX=10090 GN=Acadm PE=1 SV=1	Acadm	0.00181183		0.00181183	0.207891	Not-significant
P46061	>sp|P46061|RAGP1_MOUSE Ran GTPase-activating protein 1 OS=Mus musculus OX=10090 GN=Rangap1 PE=1 SV=2	Rangap1	0.000329344		0.000329344	-0.240311	Not-significant
P46062	>sp|P46062|SIPA1_MOUSE Signal-induced proliferation-associated protein 1 OS=Mus musculus OX=10090 GN=Sipa1 PE=1 SV=2	Sipa1	0.0303966		0.0303966	-0.325129	Down-regulated
P46412	>sp|P46412|GPX3_MOUSE Glutathione peroxidase 3 OS=Mus musculus OX=10090 GN=Gpx3 PE=1 SV=2	Gpx3	0.0329995	0.0832645	0.0329995	2.86971	Up-regulated
P46414	>sp|P46414|CDN1B_MOUSE Cyclin-dependent kinase inhibitor 1B OS=Mus musculus OX=10090 GN=Cdkn1b PE=1 SV=2	Cdkn1b	7.51747e-05		7.51747e-05	-0.955048	Down-regulated
P46460	>sp|P46460|NSF_MOUSE Vesicle-fusing ATPase OS=Mus musculus OX=10090 GN=Nsf PE=1 SV=2	Nsf	3.28543e-05		3.28543e-05	0.500117	Up-regulated
P46467	>sp|P46467|VPS4B_MOUSE Vacuolar protein sorting-associated protein 4B OS=Mus musculus OX=10090 GN=Vps4b PE=1 SV=2	Vps4b	0.00109111		0.00109111	0.351525	Up-regulated
P46471	>sp|P46471|PRS7_MOUSE 26S proteasome regulatory subunit 7 OS=Mus musculus OX=10090 GN=Psmc2 PE=1 SV=5	Psmc2	0.000441317		0.000441317	0.309857	Up-regulated
P46638	>sp|P46638|RB11B_MOUSE Ras-related protein Rab-11B OS=Mus musculus OX=10090 GN=Rab11b PE=1 SV=3	Rab11b	0.0103671		0.0103671	-0.449432	Down-regulated
P46656	>sp|P46656|ADX_MOUSE Adrenodoxin, mitochondrial OS=Mus musculus OX=10090 GN=Fdx1 PE=1 SV=1	Fdx1	0.0933565		0.0933565	-0.4591	Not-significant
P46662	>sp|P46662|MERL_MOUSE Merlin OS=Mus musculus OX=10090 GN=Nf2 PE=1 SV=2	Nf2	0.968402		0.968402	0.0131798	Not-significant
P46664	>sp|P46664|PURA2_MOUSE Adenylosuccinate synthetase isozyme 2 OS=Mus musculus OX=10090 GN=Adss2 PE=1 SV=2	Adss2	0.00780949		0.00780949	-0.231874	Not-significant
P46694	>sp|P46694|IEX1_MOUSE Radiation-inducible immediate-early gene IEX-1 OS=Mus musculus OX=10090 GN=Ier3 PE=1 SV=2	Ier3	0.00854591	0.0143059	0.00854591	-5.68309	Down-regulated
P46718	>sp|P46718|PDCD2_MOUSE Programmed cell death protein 2 OS=Mus musculus OX=10090 GN=Pdcd2 PE=2 SV=2	Pdcd2	0.0212669		0.0212669	0.337307	Up-regulated
P46735	>sp|P46735|MYO1B_MOUSE Unconventional myosin-Ib OS=Mus musculus OX=10090 GN=Myo1b PE=1 SV=3	Myo1b	0.00736562		0.00736562	0.376436	Up-regulated
P46737	>sp|P46737|BRCC3_MOUSE Lys-63-specific deubiquitinase BRCC36 OS=Mus musculus OX=10090 GN=Brcc3 PE=1 SV=1	Brcc3	0.718009		0.718009	-0.0257906	Not-significant
P46935	>sp|P46935|NEDD4_MOUSE E3 ubiquitin-protein ligase NEDD4 OS=Mus musculus OX=10090 GN=Nedd4 PE=1 SV=3	Nedd4	0.000317518		0.000317518	0.326024	Up-regulated
P46938	>sp|P46938|YAP1_MOUSE Transcriptional coactivator YAP1 OS=Mus musculus OX=10090 GN=Yap1 PE=1 SV=2	Yap1	0.00179962		0.00179962	-0.374443	Down-regulated
P46978	>sp|P46978|STT3A_MOUSE Dolichyl-diphosphooligosaccharide--protein glycosyltransferase subunit STT3A OS=Mus musculus OX=10090 GN=Stt3a PE=1 SV=1	Stt3a	0.000295303		0.000295303	0.296262	Up-regulated
P47199	>sp|P47199|QOR_MOUSE Quinone oxidoreductase OS=Mus musculus OX=10090 GN=Cryz PE=1 SV=1	Cryz	0.000924841		0.000924841	0.386373	Up-regulated
P47226	>sp|P47226|TES_MOUSE Testin OS=Mus musculus OX=10090 GN=Tes PE=1 SV=1	Tes	0.0390494		0.0390494	0.252526	Not-significant
P47713	>sp|P47713|PA24A_MOUSE Cytosolic phospholipase A2 OS=Mus musculus OX=10090 GN=Pla2g4a PE=1 SV=1	Pla2g4a	9.1753e-05		9.1753e-05	0.187736	Not-significant
P47738	>sp|P47738|ALDH2_MOUSE Aldehyde dehydrogenase, mitochondrial OS=Mus musculus OX=10090 GN=Aldh2 PE=1 SV=1	Aldh2	0.000411944		0.000411944	0.206347	Not-significant
P47739	>sp|P47739|AL3A1_MOUSE Aldehyde dehydrogenase, dimeric NADP-preferring OS=Mus musculus OX=10090 GN=Aldh3a1 PE=1 SV=2	Aldh3a1	0.000325589		0.000325589	-0.714377	Down-regulated
P47740	>sp|P47740|AL3A2_MOUSE Aldehyde dehydrogenase family 3 member A2 OS=Mus musculus OX=10090 GN=Aldh3a2 PE=1 SV=2	Aldh3a2	0.0300077		0.0300077	0.137558	Not-significant
P47753	>sp|P47753|CAZA1_MOUSE F-actin-capping protein subunit alpha-1 OS=Mus musculus OX=10090 GN=Capza1 PE=1 SV=4	Capza1	0.0619639		0.0619639	-0.162682	Not-significant
P47754	>sp|P47754|CAZA2_MOUSE F-actin-capping protein subunit alpha-2 OS=Mus musculus OX=10090 GN=Capza2 PE=1 SV=3	Capza2	0.690908		0.690908	-0.0195998	Not-significant
P47757	>sp|P47757|CAPZB_MOUSE F-actin-capping protein subunit beta OS=Mus musculus OX=10090 GN=Capzb PE=1 SV=3	Capzb	0.00126207		0.00126207	-0.171767	Not-significant
P47758	>sp|P47758|SRPRB_MOUSE Signal recognition particle receptor subunit beta OS=Mus musculus OX=10090 GN=Srprb PE=1 SV=1	Srprb	0.0182095		0.0182095	0.145729	Not-significant
P47791	>sp|P47791|GSHR_MOUSE Glutathione reductase, mitochondrial OS=Mus musculus OX=10090 GN=Gsr PE=1 SV=3	Gsr	0.0232312		0.0232312	-0.230916	Not-significant
P47802	>sp|P47802|MTX1_MOUSE Metaxin-1 OS=Mus musculus OX=10090 GN=Mtx1 PE=1 SV=1	Mtx1	0.0155869		0.0155869	0.267688	Up-regulated
P47809	>sp|P47809|MP2K4_MOUSE Dual specificity mitogen-activated protein kinase kinase 4 OS=Mus musculus OX=10090 GN=Map2k4 PE=1 SV=2	Map2k4	0.000481975		0.000481975	0.601298	Up-regulated
P47810	>sp|P47810|WEE1_MOUSE Wee1-like protein kinase OS=Mus musculus OX=10090 GN=Wee1 PE=1 SV=2	Wee1	0.000743823	0.0832645	0.000743823	-3.67195	Down-regulated
P47811	>sp|P47811|MK14_MOUSE Mitogen-activated protein kinase 14 OS=Mus musculus OX=10090 GN=Mapk14 PE=1 SV=3	Mapk14	0.45277		0.45277	-0.0204295	Not-significant
P47856	>sp|P47856|GFPT1_MOUSE Glutamine--fructose-6-phosphate aminotransferase [isomerizing] 1 OS=Mus musculus OX=10090 GN=Gfpt1 PE=1 SV=3	Gfpt1	3.11893e-06		3.11893e-06	0.615105	Up-regulated
P47857	>sp|P47857|PFKAM_MOUSE ATP-dependent 6-phosphofructokinase, muscle type OS=Mus musculus OX=10090 GN=Pfkm PE=1 SV=3	Pfkm	0.0002206		0.0002206	0.563554	Up-regulated
P47879	>sp|P47879|IBP4_MOUSE Insulin-like growth factor-binding protein 4 OS=Mus musculus OX=10090 GN=Igfbp4 PE=1 SV=2	Igfbp4	0.0111462		0.0111462	0.382533	Up-regulated
P47880	>sp|P47880|IBP6_MOUSE Insulin-like growth factor-binding protein 6 OS=Mus musculus OX=10090 GN=Igfbp6 PE=2 SV=2	Igfbp6	0.0292653		0.0292653	-0.391241	Down-regulated
P47911	>sp|P47911|RL6_MOUSE Large ribosomal subunit protein eL6 OS=Mus musculus OX=10090 GN=Rpl6 PE=1 SV=3	Rpl6	0.601155		0.601155	0.0764925	Not-significant
P47915	>sp|P47915|RL29_MOUSE Large ribosomal subunit protein eL29 OS=Mus musculus OX=10090 GN=Rpl29 PE=1 SV=2	Rpl29	0.718509		0.718509	-0.0487523	Not-significant
P47930	>sp|P47930|FOSL2_MOUSE Fos-related antigen 2 OS=Mus musculus OX=10090 GN=Fosl2 PE=1 SV=2	Fosl2	0.000207356		0.000207356	-0.902731	Down-regulated
P47934	>sp|P47934|CACP_MOUSE Carnitine O-acetyltransferase OS=Mus musculus OX=10090 GN=Crat PE=1 SV=3	Crat	0.0322971		0.0322971	0.16909	Not-significant
P47941	>sp|P47941|CRKL_MOUSE Crk-like protein OS=Mus musculus OX=10090 GN=Crkl PE=1 SV=2	Crkl	0.0106603		0.0106603	-0.184849	Not-significant
P47955	>sp|P47955|RLA1_MOUSE Large ribosomal subunit protein P1 OS=Mus musculus OX=10090 GN=Rplp1 PE=1 SV=1	Rplp1	0.135946		0.135946	-0.526169	Not-significant
P47962	>sp|P47962|RL5_MOUSE Large ribosomal subunit protein uL18 OS=Mus musculus OX=10090 GN=Rpl5 PE=1 SV=3	Rpl5	0.115814		0.115814	-0.0902069	Not-significant
P47963	>sp|P47963|RL13_MOUSE Large ribosomal subunit protein eL13 OS=Mus musculus OX=10090 GN=Rpl13 PE=1 SV=3	Rpl13	0.363406		0.363406	0.109663	Not-significant
P47964	>sp|P47964|RL36_MOUSE Large ribosomal subunit protein eL36 OS=Mus musculus OX=10090 GN=Rpl36 PE=1 SV=3	Rpl36	0.757483		0.757483	-0.0339746	Not-significant
P47968	>sp|P47968|RPIA_MOUSE Ribose-5-phosphate isomerase OS=Mus musculus OX=10090 GN=Rpia PE=1 SV=2	Rpia	0.0176821		0.0176821	-0.334343	Down-regulated
P48024	>sp|P48024|EIF1_MOUSE Eukaryotic translation initiation factor 1 OS=Mus musculus OX=10090 GN=Eif1 PE=1 SV=2	Eif1	0.00272507		0.00272507	-0.405512	Down-regulated
P48036	>sp|P48036|ANXA5_MOUSE Annexin A5 OS=Mus musculus OX=10090 GN=Anxa5 PE=1 SV=1	Anxa5	0.000191133		0.000191133	0.433353	Up-regulated
P48193	>sp|P48193|EPB41_MOUSE Protein 4.1 OS=Mus musculus OX=10090 GN=Epb41 PE=1 SV=2	Epb41	0.267889		0.267889	-0.245395	Not-significant
P48377	>sp|P48377|RFX1_MOUSE MHC class II regulatory factor RFX1 OS=Mus musculus OX=10090 GN=Rfx1 PE=1 SV=2	Rfx1	0.0326759		0.0326759	-0.170315	Not-significant
P48410	>sp|P48410|ABCD1_MOUSE ATP-binding cassette sub-family D member 1 OS=Mus musculus OX=10090 GN=Abcd1 PE=1 SV=1	Abcd1	0.0361264		0.0361264	0.309828	Up-regulated
P48428	>sp|P48428|TBCA_MOUSE Tubulin-specific chaperone A OS=Mus musculus OX=10090 GN=Tbca PE=1 SV=3	Tbca	0.0374617		0.0374617	-0.0857503	Not-significant
P48441	>sp|P48441|IDUA_MOUSE Alpha-L-iduronidase OS=Mus musculus OX=10090 GN=Idua PE=1 SV=2	Idua	0.148029		0.148029	0.432948	Not-significant
P48453	>sp|P48453|PP2BB_MOUSE Serine/threonine-protein phosphatase 2B catalytic subunit beta isoform OS=Mus musculus OX=10090 GN=Ppp3cb PE=1 SV=2	Ppp3cb	0.50944		0.50944	-0.0674019	Not-significant
P48678	>sp|P48678|LMNA_MOUSE Prelamin-A/C OS=Mus musculus OX=10090 GN=Lmna PE=1 SV=2	Lmna	0.00161333		0.00161333	-0.303707	Down-regulated
P48722	>sp|P48722|HS74L_MOUSE Heat shock 70 kDa protein 4L OS=Mus musculus OX=10090 GN=Hspa4l PE=1 SV=2	Hspa4l	0.00135145		0.00135145	-0.466905	Down-regulated
P48725	>sp|P48725|PCNT_MOUSE Pericentrin OS=Mus musculus OX=10090 GN=Pcnt PE=1 SV=2	Pcnt	0.00110126		0.00110126	-0.333402	Down-regulated
P48754	>sp|P48754|BRCA1_MOUSE Breast cancer type 1 susceptibility protein homolog OS=Mus musculus OX=10090 GN=Brca1 PE=1 SV=3	Brca1	0.00341427		0.00341427	-0.739496	Down-regulated
P48755	>sp|P48755|FOSL1_MOUSE Fos-related antigen 1 OS=Mus musculus OX=10090 GN=Fosl1 PE=1 SV=2	Fosl1	0.0293795		0.0293795	-0.626325	Down-regulated
P48760	>sp|P48760|FOLC_MOUSE Folylpolyglutamate synthase, mitochondrial OS=Mus musculus OX=10090 GN=Fpgs PE=1 SV=3	Fpgs	0.0107459		0.0107459	-0.510542	Down-regulated
P48771	>sp|P48771|CX7A2_MOUSE Cytochrome c oxidase subunit 7A2, mitochondrial OS=Mus musculus OX=10090 GN=Cox7a2 PE=1 SV=2	Cox7a2	0.0045541		0.0045541	0.327729	Up-regulated
P48774	>sp|P48774|GSTM5_MOUSE Glutathione S-transferase Mu 5 OS=Mus musculus OX=10090 GN=Gstm5 PE=1 SV=1	Gstm5	0.0144872		0.0144872	0.379772	Up-regulated
P48962	>sp|P48962|ADT1_MOUSE ADP/ATP translocase 1 OS=Mus musculus OX=10090 GN=Slc25a4 PE=1 SV=4	Slc25a4	0.00048106		0.00048106	0.239232	Not-significant
P48972	>sp|P48972|MYBB_MOUSE Myb-related protein B OS=Mus musculus OX=10090 GN=Mybl2 PE=1 SV=1	Mybl2	0.668887	0.414216	0.668887	-0.664163	Not-significant
P49025	>sp|P49025|CTRO_MOUSE Citron Rho-interacting kinase OS=Mus musculus OX=10090 GN=Cit PE=1 SV=3	Cit	0.00352668		0.00352668	-0.468304	Down-regulated
P49070	>sp|P49070|CAMLG_MOUSE Guided entry of tail-anchored proteins factor CAMLG OS=Mus musculus OX=10090 GN=Camlg PE=1 SV=2	Camlg	0.412158		0.412158	-0.168296	Not-significant
P49117	>sp|P49117|NR2C2_MOUSE Nuclear receptor subfamily 2 group C member 2 OS=Mus musculus OX=10090 GN=Nr2c2 PE=1 SV=1	Nr2c2	0.0146271		0.0146271	-0.763125	Down-regulated
P49135	>sp|P49135|ERCC3_MOUSE General transcription and DNA repair factor IIH helicase/translocase subunit XPB OS=Mus musculus OX=10090 GN=Ercc3 PE=2 SV=1	Ercc3	0.00162978		0.00162978	-0.529774	Down-regulated
P49138	>sp|P49138|MAPK2_MOUSE MAP kinase-activated protein kinase 2 OS=Mus musculus OX=10090 GN=Mapkapk2 PE=1 SV=2	Mapkapk2	0.470828		0.470828	-0.0636147	Not-significant
P49282	>sp|P49282|NRAM2_MOUSE Natural resistance-associated macrophage protein 2 OS=Mus musculus OX=10090 GN=Slc11a2 PE=1 SV=2	Slc11a2	0.699975		0.699975	-0.117592	Not-significant
P49312	>sp|P49312|ROA1_MOUSE Heterogeneous nuclear ribonucleoprotein A1 OS=Mus musculus OX=10090 GN=Hnrnpa1 PE=1 SV=2	Hnrnpa1	3.08257e-05		3.08257e-05	-0.701774	Down-regulated
P49442	>sp|P49442|INPP_MOUSE Inositol polyphosphate 1-phosphatase OS=Mus musculus OX=10090 GN=Inpp1 PE=1 SV=2	Inpp1	0.311005		0.311005	-0.109923	Not-significant
P49443	>sp|P49443|PPM1A_MOUSE Protein phosphatase 1A OS=Mus musculus OX=10090 GN=Ppm1a PE=1 SV=1	Ppm1a	0.0688242		0.0688242	-0.0742903	Not-significant
P49446	>sp|P49446|PTPRE_MOUSE Receptor-type tyrosine-protein phosphatase epsilon OS=Mus musculus OX=10090 GN=Ptpre PE=1 SV=3	Ptpre	0.0231428		0.0231428	0.230282	Not-significant
P49452	>sp|P49452|CENPC_MOUSE Centromere protein C OS=Mus musculus OX=10090 GN=Cenpc PE=1 SV=2	Cenpc	0.271818		0.271818	-0.118128	Not-significant
P49586	>sp|P49586|PCY1A_MOUSE Choline-phosphate cytidylyltransferase A OS=Mus musculus OX=10090 GN=Pcyt1a PE=1 SV=1	Pcyt1a	0.000744818		0.000744818	-0.490019	Down-regulated
P49615	>sp|P49615|CDK5_MOUSE Cyclin-dependent kinase 5 OS=Mus musculus OX=10090 GN=Cdk5 PE=1 SV=1	Cdk5	0.00259905		0.00259905	0.873138	Up-regulated
P49717	>sp|P49717|MCM4_MOUSE DNA replication licensing factor MCM4 OS=Mus musculus OX=10090 GN=Mcm4 PE=1 SV=1	Mcm4	0.00177539		0.00177539	0.187163	Not-significant
P49718	>sp|P49718|MCM5_MOUSE DNA replication licensing factor MCM5 OS=Mus musculus OX=10090 GN=Mcm5 PE=1 SV=2	Mcm5	0.0153151		0.0153151	0.191221	Not-significant
P49722	>sp|P49722|PSA2_MOUSE Proteasome subunit alpha type-2 OS=Mus musculus OX=10090 GN=Psma2 PE=1 SV=3	Psma2	0.011093		0.011093	-0.204824	Not-significant
P49769	>sp|P49769|PSN1_MOUSE Presenilin-1 OS=Mus musculus OX=10090 GN=Psen1 PE=1 SV=1	Psen1	0.0313243		0.0313243	0.153922	Not-significant
P49817	>sp|P49817|CAV1_MOUSE Caveolin-1 OS=Mus musculus OX=10090 GN=Cav1 PE=1 SV=1	Cav1	0.000759732		0.000759732	0.375328	Up-regulated
P49962	>sp|P49962|SRP09_MOUSE Signal recognition particle 9 kDa protein OS=Mus musculus OX=10090 GN=Srp9 PE=1 SV=2	Srp9	0.0215829		0.0215829	0.11614	Not-significant
P50096	>sp|P50096|IMDH1_MOUSE Inosine-5'-monophosphate dehydrogenase 1 OS=Mus musculus OX=10090 GN=Impdh1 PE=1 SV=2	Impdh1	0.0701126		0.0701126	0.164544	Not-significant
P50136	>sp|P50136|ODBA_MOUSE 2-oxoisovalerate dehydrogenase subunit alpha, mitochondrial OS=Mus musculus OX=10090 GN=Bckdha PE=1 SV=1	Bckdha	0.226377		0.226377	0.0541642	Not-significant
P50171	>sp|P50171|DHB8_MOUSE (3R)-3-hydroxyacyl-CoA dehydrogenase OS=Mus musculus OX=10090 GN=Hsd17b8 PE=1 SV=2	Hsd17b8	0.00280606		0.00280606	0.406205	Up-regulated
P50247	>sp|P50247|SAHH_MOUSE Adenosylhomocysteinase OS=Mus musculus OX=10090 GN=Ahcy PE=1 SV=3	Ahcy	0.000215604		0.000215604	0.314713	Up-regulated
P50285	>sp|P50285|FMO1_MOUSE Flavin-containing monooxygenase 1 OS=Mus musculus OX=10090 GN=Fmo1 PE=1 SV=1	Fmo1	0.42265	0.273322	0.42265	6.00521	Not-significant
P50295	>sp|P50295|ARY2_MOUSE Arylamine N-acetyltransferase 2 OS=Mus musculus OX=10090 GN=Nat2 PE=1 SV=1	Nat2	0.0958005		0.0958005	0.254241	Not-significant
P50396	>sp|P50396|GDIA_MOUSE Rab GDP dissociation inhibitor alpha OS=Mus musculus OX=10090 GN=Gdi1 PE=1 SV=3	Gdi1	0.00273718		0.00273718	0.339429	Up-regulated
P50428	>sp|P50428|ARSA_MOUSE Arylsulfatase A OS=Mus musculus OX=10090 GN=Arsa PE=1 SV=2	Arsa	0.0754917		0.0754917	0.134192	Not-significant
P50429	>sp|P50429|ARSB_MOUSE Arylsulfatase B OS=Mus musculus OX=10090 GN=Arsb PE=1 SV=3	Arsb	0.000170663		0.000170663	0.286412	Up-regulated
P50431	>sp|P50431|GLYC_MOUSE Serine hydroxymethyltransferase, cytosolic OS=Mus musculus OX=10090 GN=Shmt1 PE=1 SV=3	Shmt1	0.141628		0.141628	0.0901135	Not-significant
P50446	>sp|P50446|K2C6A_MOUSE Keratin, type II cytoskeletal 6A OS=Mus musculus OX=10090 GN=Krt6a PE=1 SV=3	Krt6a	0.42265	0.273322	0.42265	8.11838	Not-significant
P50516	>sp|P50516|VATA_MOUSE V-type proton ATPase catalytic subunit A OS=Mus musculus OX=10090 GN=Atp6v1a PE=1 SV=2	Atp6v1a	0.00608155		0.00608155	0.185844	Not-significant
P50518	>sp|P50518|VATE1_MOUSE V-type proton ATPase subunit E 1 OS=Mus musculus OX=10090 GN=Atp6v1e1 PE=1 SV=2	Atp6v1e1	0.0247405		0.0247405	0.257328	Not-significant
P50543	>sp|P50543|S10AB_MOUSE Protein S100-A11 OS=Mus musculus OX=10090 GN=S100a11 PE=1 SV=1	S100a11	0.007237		0.007237	0.48749	Up-regulated
P50544	>sp|P50544|ACADV_MOUSE Very long-chain specific acyl-CoA dehydrogenase, mitochondrial OS=Mus musculus OX=10090 GN=Acadvl PE=1 SV=3	Acadvl	0.0010245		0.0010245	0.232224	Not-significant
P50580	>sp|P50580|PA2G4_MOUSE Proliferation-associated protein 2G4 OS=Mus musculus OX=10090 GN=Pa2g4 PE=1 SV=3	Pa2g4	0.700733		0.700733	0.0104903	Not-significant
P50637	>sp|P50637|TSPO_MOUSE Translocator protein OS=Mus musculus OX=10090 GN=Tspo PE=1 SV=1	Tspo	0.00424801		0.00424801	0.421319	Up-regulated
P51125	>sp|P51125|ICAL_MOUSE Calpastatin OS=Mus musculus OX=10090 GN=Cast PE=1 SV=2	Cast	0.00881877		0.00881877	-0.092286	Not-significant
P51141	>sp|P51141|DVL1_MOUSE Segment polarity protein dishevelled homolog DVL-1 OS=Mus musculus OX=10090 GN=Dvl1 PE=1 SV=2	Dvl1	0.0011057		0.0011057	0.533819	Up-regulated
P51150	>sp|P51150|RAB7A_MOUSE Ras-related protein Rab-7a OS=Mus musculus OX=10090 GN=Rab7a PE=1 SV=2	Rab7a	0.00100768		0.00100768	0.260974	Not-significant
P51163	>sp|P51163|HEM4_MOUSE Uroporphyrinogen-III synthase OS=Mus musculus OX=10090 GN=Uros PE=1 SV=1	Uros	0.275996		0.275996	0.189791	Not-significant
P51174	>sp|P51174|ACADL_MOUSE Long-chain specific acyl-CoA dehydrogenase, mitochondrial OS=Mus musculus OX=10090 GN=Acadl PE=1 SV=2	Acadl	0.00069587		0.00069587	0.194371	Not-significant
P51175	>sp|P51175|PPOX_MOUSE Protoporphyrinogen oxidase OS=Mus musculus OX=10090 GN=Ppox PE=1 SV=1	Ppox	0.00636639		0.00636639	0.15103	Not-significant
P51410	>sp|P51410|RL9_MOUSE Large ribosomal subunit protein uL6 OS=Mus musculus OX=10090 GN=Rpl9 PE=1 SV=2	Rpl9	0.0126583		0.0126583	-0.562525	Down-regulated
P51432	>sp|P51432|PLCB3_MOUSE 1-phosphatidylinositol 4,5-bisphosphate phosphodiesterase beta-3 OS=Mus musculus OX=10090 GN=Plcb3 PE=1 SV=2	Plcb3	0.019348		0.019348	0.190414	Not-significant
P51569	>sp|P51569|AGAL_MOUSE Alpha-galactosidase A OS=Mus musculus OX=10090 GN=Gla PE=1 SV=1	Gla	0.852944		0.852944	0.00594794	Not-significant
P51612	>sp|P51612|XPC_MOUSE DNA repair protein complementing XP-C cells homolog OS=Mus musculus OX=10090 GN=Xpc PE=1 SV=2	Xpc	0.0160334		0.0160334	-0.185752	Not-significant
P51660	>sp|P51660|DHB4_MOUSE Peroxisomal multifunctional enzyme type 2 OS=Mus musculus OX=10090 GN=Hsd17b4 PE=1 SV=3	Hsd17b4	0.0906929		0.0906929	0.0451661	Not-significant
P51791	>sp|P51791|CLCN3_MOUSE H(+)/Cl(-) exchange transporter 3 OS=Mus musculus OX=10090 GN=Clcn3 PE=1 SV=3	Clcn3	0.0723892		0.0723892	0.2606	Not-significant
P51807	>sp|P51807|DYLT1_MOUSE Dynein light chain Tctex-type 1 OS=Mus musculus OX=10090 GN=Dynlt1 PE=1 SV=1	Dynlt1	0.0142078		0.0142078	-0.387681	Down-regulated
P51829	>sp|P51829|ADCY7_MOUSE Adenylate cyclase type 7 OS=Mus musculus OX=10090 GN=Adcy7 PE=1 SV=2	Adcy7	0.204195		0.204195	-0.0867413	Not-significant
P51855	>sp|P51855|GSHB_MOUSE Glutathione synthetase OS=Mus musculus OX=10090 GN=Gss PE=1 SV=1	Gss	0.173049		0.173049	-0.0643617	Not-significant
P51859	>sp|P51859|HDGF_MOUSE Hepatoma-derived growth factor OS=Mus musculus OX=10090 GN=Hdgf PE=1 SV=2	Hdgf	0.00916896		0.00916896	-0.146108	Not-significant
P51863	>sp|P51863|VA0D1_MOUSE V-type proton ATPase subunit d 1 OS=Mus musculus OX=10090 GN=Atp6v0d1 PE=1 SV=2	Atp6v0d1	0.000775623		0.000775623	0.553814	Up-regulated
P51881	>sp|P51881|ADT2_MOUSE ADP/ATP translocase 2 OS=Mus musculus OX=10090 GN=Slc25a5 PE=1 SV=3	Slc25a5	0.0112861		0.0112861	0.123708	Not-significant
P51912	>sp|P51912|AAAT_MOUSE Neutral amino acid transporter B(0) OS=Mus musculus OX=10090 GN=Slc1a5 PE=1 SV=2	Slc1a5	6.51181e-05		6.51181e-05	0.889906	Up-regulated
P51943	>sp|P51943|CCNA2_MOUSE Cyclin-A2 OS=Mus musculus OX=10090 GN=Ccna2 PE=1 SV=2	Ccna2	0.000480923		0.000480923	-1.1688	Down-regulated
P51949	>sp|P51949|MAT1_MOUSE CDK-activating kinase assembly factor MAT1 OS=Mus musculus OX=10090 GN=Mnat1 PE=1 SV=2	Mnat1	0.000730464		0.000730464	-0.55465	Down-regulated
P51954	>sp|P51954|NEK1_MOUSE Serine/threonine-protein kinase Nek1 OS=Mus musculus OX=10090 GN=Nek1 PE=1 SV=2	Nek1	0.225161		0.225161	-0.382533	Not-significant
P52019	>sp|P52019|ERG1_MOUSE Squalene monooxygenase OS=Mus musculus OX=10090 GN=Sqle PE=2 SV=1	Sqle	2.14363e-06		2.14363e-06	-1.56825	Down-regulated
P52194	>sp|P52194|CLGN_MOUSE Calmegin OS=Mus musculus OX=10090 GN=Clgn PE=1 SV=2	Clgn	0.0315117		0.0315117	3.18997	Up-regulated
P52196	>sp|P52196|THTR_MOUSE Thiosulfate sulfurtransferase OS=Mus musculus OX=10090 GN=Tst PE=1 SV=3	Tst	0.233041		0.233041	0.139268	Not-significant
P52293	>sp|P52293|IMA1_MOUSE Importin subunit alpha-1 OS=Mus musculus OX=10090 GN=Kpna2 PE=1 SV=2	Kpna2	0.00270627		0.00270627	-0.643209	Down-regulated
P52332	>sp|P52332|JAK1_MOUSE Tyrosine-protein kinase JAK1 OS=Mus musculus OX=10090 GN=Jak1 PE=1 SV=1	Jak1	0.0206994		0.0206994	-0.19536	Not-significant
P52430	>sp|P52430|PON1_MOUSE Serum paraoxonase/arylesterase 1 OS=Mus musculus OX=10090 GN=Pon1 PE=1 SV=2	Pon1	0.0953373	0.0832645	0.0953373	1.89216	Not-significant
P52431	>sp|P52431|DPOD1_MOUSE DNA polymerase delta catalytic subunit OS=Mus musculus OX=10090 GN=Pold1 PE=1 SV=2	Pold1	0.00195612		0.00195612	-0.229376	Not-significant
P52432	>sp|P52432|RPAC1_MOUSE DNA-directed RNA polymerases I and III subunit RPAC1 OS=Mus musculus OX=10090 GN=Polr1c PE=1 SV=3	Polr1c	0.00245728		0.00245728	-0.300367	Down-regulated
P52479	>sp|P52479|UBP10_MOUSE Ubiquitin carboxyl-terminal hydrolase 10 OS=Mus musculus OX=10090 GN=Usp10 PE=1 SV=3	Usp10	0.00447251		0.00447251	-0.170017	Not-significant
P52480	>sp|P52480|KPYM_MOUSE Pyruvate kinase PKM OS=Mus musculus OX=10090 GN=Pkm PE=1 SV=4	Pkm	0.423619		0.423619	0.0414417	Not-significant
P52482	>sp|P52482|UB2E1_MOUSE Ubiquitin-conjugating enzyme E2 E1 OS=Mus musculus OX=10090 GN=Ube2e1 PE=1 SV=1	Ube2e1	0.00378222		0.00378222	-0.373443	Down-regulated
P52483	>sp|P52483|UB2E3_MOUSE Ubiquitin-conjugating enzyme E2 E3 OS=Mus musculus OX=10090 GN=Ube2e3 PE=1 SV=2	Ube2e3	0.0416392		0.0416392	-1.14411	Down-regulated
P52503	>sp|P52503|NDUS6_MOUSE NADH dehydrogenase [ubiquinone] iron-sulfur protein 6, mitochondrial OS=Mus musculus OX=10090 GN=Ndufs6 PE=1 SV=2	Ndufs6	0.279466		0.279466	0.0619536	Not-significant
P52592	>sp|P52592|S1PR2_MOUSE Sphingosine 1-phosphate receptor 2 OS=Mus musculus OX=10090 GN=S1pr2 PE=1 SV=3	S1pr2	0.0546551		0.0546551	-0.436228	Not-significant
P52623	>sp|P52623|UCK1_MOUSE Uridine-cytidine kinase 1 OS=Mus musculus OX=10090 GN=Uck1 PE=1 SV=2	Uck1	0.634739		0.634739	-0.0568805	Not-significant
P52624	>sp|P52624|UPP1_MOUSE Uridine phosphorylase 1 OS=Mus musculus OX=10090 GN=Upp1 PE=1 SV=2	Upp1	0.718248		0.718248	0.0267102	Not-significant
P52633	>sp|P52633|STAT6_MOUSE Signal transducer and transcription activator 6 OS=Mus musculus OX=10090 GN=Stat6 PE=1 SV=2	Stat6	0.0879034		0.0879034	-0.0551035	Not-significant
P52651	>sp|P52651|RHOX5_MOUSE Homeobox protein Rhox5 OS=Mus musculus OX=10090 GN=Rhox5 PE=2 SV=1	Rhox5	0.0015523		0.0015523	-0.283345	Down-regulated
P52734	>sp|P52734|FGD1_MOUSE FYVE, RhoGEF and PH domain-containing protein 1 OS=Mus musculus OX=10090 GN=Fgd1 PE=1 SV=2	Fgd1	0.0498804		0.0498804	0.185853	Not-significant
P52760	>sp|P52760|RIDA_MOUSE 2-iminobutanoate/2-iminopropanoate deaminase OS=Mus musculus OX=10090 GN=Rida PE=1 SV=3	Rida	0.0148171		0.0148171	0.296433	Up-regulated
P52795	>sp|P52795|EFNB1_MOUSE Ephrin-B1 OS=Mus musculus OX=10090 GN=Efnb1 PE=1 SV=1	Efnb1	0.0528208	0.273322	0.0528208	-1.28567	Not-significant
P52800	>sp|P52800|EFNB2_MOUSE Ephrin-B2 OS=Mus musculus OX=10090 GN=Efnb2 PE=1 SV=1	Efnb2	0.000565837		0.000565837	-1.15554	Down-regulated
P52825	>sp|P52825|CPT2_MOUSE Carnitine O-palmitoyltransferase 2, mitochondrial OS=Mus musculus OX=10090 GN=Cpt2 PE=1 SV=2	Cpt2	0.081514		0.081514	0.126252	Not-significant
P52875	>sp|P52875|TM165_MOUSE Putative divalent cation/proton antiporter TMEM165 OS=Mus musculus OX=10090 GN=Tmem165 PE=1 SV=2	Tmem165	0.00175414		0.00175414	0.542051	Up-regulated
P52912	>sp|P52912|TIA1_MOUSE Cytotoxic granule associated RNA binding protein TIA1 OS=Mus musculus OX=10090 GN=Tia1 PE=1 SV=1	Tia1	0.00506764		0.00506764	-0.685452	Down-regulated
P52927	>sp|P52927|HMGA2_MOUSE High mobility group protein HMGI-C OS=Mus musculus OX=10090 GN=Hmga2 PE=1 SV=1	Hmga2	0.7485		0.7485	-0.035099	Not-significant
P52963	>sp|P52963|E41LA_MOUSE Band 4.1-like protein 4A OS=Mus musculus OX=10090 GN=Epb41l4a PE=2 SV=2	Epb41l4a	0.0374825		0.0374825	-0.775092	Down-regulated
P53026	>sp|P53026|RL10A_MOUSE Large ribosomal subunit protein uL1 OS=Mus musculus OX=10090 GN=Rpl10a PE=1 SV=3	Rpl10a	0.0192386		0.0192386	-0.106471	Not-significant
P53351	>sp|P53351|PLK2_MOUSE Serine/threonine-protein kinase PLK2 OS=Mus musculus OX=10090 GN=Plk2 PE=1 SV=1	Plk2	0.000922805		0.000922805	-2.03937	Down-regulated
P53368	>sp|P53368|8ODP_MOUSE Oxidized purine nucleoside triphosphate hydrolase OS=Mus musculus OX=10090 GN=Nudt1 PE=1 SV=1	Nudt1	0.19648		0.19648	-0.296819	Not-significant
P53564	>sp|P53564|CUX1_MOUSE Homeobox protein cut-like 1 OS=Mus musculus OX=10090 GN=Cux1 PE=1 SV=3	Cux1	0.334252		0.334252	0.0601259	Not-significant
P53569	>sp|P53569|CEBPZ_MOUSE CCAAT/enhancer-binding protein zeta OS=Mus musculus OX=10090 GN=Cebpz PE=1 SV=2	Cebpz	3.16255e-05		3.16255e-05	-0.511373	Down-regulated
P53612	>sp|P53612|PGTB2_MOUSE Geranylgeranyl transferase type-2 subunit beta OS=Mus musculus OX=10090 GN=Rabggtb PE=1 SV=2	Rabggtb	0.0219911		0.0219911	-0.22675	Not-significant
P53668	>sp|P53668|LIMK1_MOUSE LIM domain kinase 1 OS=Mus musculus OX=10090 GN=Limk1 PE=1 SV=1	Limk1	0.0194133		0.0194133	0.832318	Up-regulated
P53690	>sp|P53690|MMP14_MOUSE Matrix metalloproteinase-14 OS=Mus musculus OX=10090 GN=Mmp14 PE=1 SV=3	Mmp14	0.00417771		0.00417771	-0.347157	Down-regulated
P53702	>sp|P53702|CCHL_MOUSE Holocytochrome c-type synthase OS=Mus musculus OX=10090 GN=Hccs PE=1 SV=2	Hccs	0.000684955		0.000684955	-0.383744	Down-regulated
P53762	>sp|P53762|ARNT_MOUSE Aryl hydrocarbon receptor nuclear translocator OS=Mus musculus OX=10090 GN=Arnt PE=1 SV=3	Arnt	3.28936e-05		3.28936e-05	-1.38608	Down-regulated
P53798	>sp|P53798|FDFT_MOUSE Squalene synthase OS=Mus musculus OX=10090 GN=Fdft1 PE=1 SV=2	Fdft1	0.0222821	0.0143059	0.0222821	-3.3841	Down-regulated
P53808	>sp|P53808|PPCT_MOUSE Phosphatidylcholine transfer protein OS=Mus musculus OX=10090 GN=Pctp PE=1 SV=2	Pctp	0.298704		0.298704	0.385774	Not-significant
P53810	>sp|P53810|PIPNA_MOUSE Phosphatidylinositol transfer protein alpha isoform OS=Mus musculus OX=10090 GN=Pitpna PE=1 SV=2	Pitpna	0.0232452		0.0232452	0.118028	Not-significant
P53811	>sp|P53811|PIPNB_MOUSE Phosphatidylinositol transfer protein beta isoform OS=Mus musculus OX=10090 GN=Pitpnb PE=1 SV=2	Pitpnb	0.303522		0.303522	0.0416105	Not-significant
P53986	>sp|P53986|MOT1_MOUSE Monocarboxylate transporter 1 OS=Mus musculus OX=10090 GN=Slc16a1 PE=1 SV=1	Slc16a1	0.00318997		0.00318997	0.48736	Up-regulated
P53994	>sp|P53994|RAB2A_MOUSE Ras-related protein Rab-2A OS=Mus musculus OX=10090 GN=Rab2a PE=1 SV=1	Rab2a	0.000102584		0.000102584	0.21853	Not-significant
P53995	>sp|P53995|APC1_MOUSE Anaphase-promoting complex subunit 1 OS=Mus musculus OX=10090 GN=Anapc1 PE=1 SV=2	Anapc1	0.685387		0.685387	-0.0176748	Not-significant
P53996	>sp|P53996|CNBP_MOUSE CCHC-type zinc finger nucleic acid binding protein OS=Mus musculus OX=10090 GN=Cnbp PE=1 SV=2	Cnbp	0.281813		0.281813	-0.254648	Not-significant
P54071	>sp|P54071|IDHP_MOUSE Isocitrate dehydrogenase [NADP], mitochondrial OS=Mus musculus OX=10090 GN=Idh2 PE=1 SV=3	Idh2	2.17295e-05		2.17295e-05	0.331219	Up-regulated
P54099	>sp|P54099|DPOG1_MOUSE DNA polymerase subunit gamma-1 OS=Mus musculus OX=10090 GN=Polg PE=1 SV=3	Polg	0.303081		0.303081	-0.214935	Not-significant
P54103	>sp|P54103|DNJC2_MOUSE DnaJ homolog subfamily C member 2 OS=Mus musculus OX=10090 GN=Dnajc2 PE=1 SV=2	Dnajc2	0.0268963		0.0268963	0.16792	Not-significant
P54116	>sp|P54116|STOM_MOUSE Stomatin OS=Mus musculus OX=10090 GN=Stom PE=1 SV=3	Stom	0.00412183		0.00412183	0.508241	Up-regulated
P54227	>sp|P54227|STMN1_MOUSE Stathmin OS=Mus musculus OX=10090 GN=Stmn1 PE=1 SV=2	Stmn1	0.00211824		0.00211824	-0.391898	Down-regulated
P54254	>sp|P54254|ATX1_MOUSE Ataxin-1 OS=Mus musculus OX=10090 GN=Atxn1 PE=1 SV=2	Atxn1	0.151938		0.151938	0.327338	Not-significant
P54265	>sp|P54265|DMPK_MOUSE Myotonin-protein kinase OS=Mus musculus OX=10090 GN=Dmpk PE=1 SV=1	Dmpk	0.951481		0.951481	0.0196503	Not-significant
P54276	>sp|P54276|MSH6_MOUSE DNA mismatch repair protein Msh6 OS=Mus musculus OX=10090 GN=Msh6 PE=1 SV=3	Msh6	0.00394451		0.00394451	0.212037	Not-significant
P54279	>sp|P54279|PMS2_MOUSE Mismatch repair endonuclease PMS2 OS=Mus musculus OX=10090 GN=Pms2 PE=2 SV=2	Pms2	0.039586		0.039586	1.12594	Up-regulated
P54310	>sp|P54310|LIPS_MOUSE Hormone-sensitive lipase OS=Mus musculus OX=10090 GN=Lipe PE=1 SV=2	Lipe	0.943787		0.943787	0.0215823	Not-significant
P54726	>sp|P54726|RD23A_MOUSE UV excision repair protein RAD23 homolog A OS=Mus musculus OX=10090 GN=Rad23a PE=1 SV=2	Rad23a	0.0690373		0.0690373	-0.244546	Not-significant
P54728	>sp|P54728|RD23B_MOUSE UV excision repair protein RAD23 homolog B OS=Mus musculus OX=10090 GN=Rad23b PE=1 SV=2	Rad23b	0.706476		0.706476	-0.0155031	Not-significant
P54729	>sp|P54729|NUB1_MOUSE NEDD8 ultimate buster 1 OS=Mus musculus OX=10090 GN=Nub1 PE=1 SV=2	Nub1	0.0381789		0.0381789	-0.119519	Not-significant
P54731	>sp|P54731|FAF1_MOUSE FAS-associated factor 1 OS=Mus musculus OX=10090 GN=Faf1 PE=1 SV=2	Faf1	0.00748916		0.00748916	0.162892	Not-significant
P54751	>sp|P54751|SIA4A_MOUSE CMP-N-acetylneuraminate-beta-galactosamide-alpha-2,3-sialyltransferase 1 OS=Mus musculus OX=10090 GN=St3gal1 PE=1 SV=1	St3gal1	0.0603842		0.0603842	-0.220203	Not-significant
P54754	>sp|P54754|EPHB3_MOUSE Ephrin type-B receptor 3 OS=Mus musculus OX=10090 GN=Ephb3 PE=1 SV=2	Ephb3	0.000374707		0.000374707	-0.704838	Down-regulated
P54761	>sp|P54761|EPHB4_MOUSE Ephrin type-B receptor 4 OS=Mus musculus OX=10090 GN=Ephb4 PE=1 SV=2	Ephb4	0.000198022		0.000198022	-0.804881	Down-regulated
P54763	>sp|P54763|EPHB2_MOUSE Ephrin type-B receptor 2 OS=Mus musculus OX=10090 GN=Ephb2 PE=1 SV=3	Ephb2	0.919377		0.919377	-0.015474	Not-significant
P54775	>sp|P54775|PRS6B_MOUSE 26S proteasome regulatory subunit 6B OS=Mus musculus OX=10090 GN=Psmc4 PE=1 SV=2	Psmc4	0.00556875		0.00556875	0.253795	Not-significant
P54797	>sp|P54797|TNG2_MOUSE Transport and Golgi organization 2 homolog OS=Mus musculus OX=10090 GN=Tango2 PE=1 SV=2	Tango2	0.743917		0.743917	0.0500645	Not-significant
P54818	>sp|P54818|GALC_MOUSE Galactocerebrosidase OS=Mus musculus OX=10090 GN=Galc PE=1 SV=2	Galc	0.00205484		0.00205484	0.304943	Up-regulated
P54822	>sp|P54822|PUR8_MOUSE Adenylosuccinate lyase OS=Mus musculus OX=10090 GN=Adsl PE=1 SV=2	Adsl	0.00368156		0.00368156	-0.192725	Not-significant
P54823	>sp|P54823|DDX6_MOUSE Probable ATP-dependent RNA helicase DDX6 OS=Mus musculus OX=10090 GN=Ddx6 PE=1 SV=1	Ddx6	0.0072838		0.0072838	-0.137166	Not-significant
P54869	>sp|P54869|HMCS2_MOUSE Hydroxymethylglutaryl-CoA synthase, mitochondrial OS=Mus musculus OX=10090 GN=Hmgcs2 PE=1 SV=2	Hmgcs2	0.42265	0.273322	0.42265	3.40931	Not-significant
P54923	>sp|P54923|ADPRH_MOUSE ADP-ribosylhydrolase ARH1 OS=Mus musculus OX=10090 GN=Adprh PE=1 SV=1	Adprh	0.558465		0.558465	-0.0221772	Not-significant
P55012	>sp|P55012|S12A2_MOUSE Solute carrier family 12 member 2 OS=Mus musculus OX=10090 GN=Slc12a2 PE=1 SV=2	Slc12a2	1.50584e-05		1.50584e-05	0.397968	Up-regulated
P55096	>sp|P55096|ABCD3_MOUSE ATP-binding cassette sub-family D member 3 OS=Mus musculus OX=10090 GN=Abcd3 PE=1 SV=2	Abcd3	0.662065		0.662065	-0.0383082	Not-significant
P55098	>sp|P55098|PEX2_MOUSE Peroxisome biogenesis factor 2 OS=Mus musculus OX=10090 GN=Pex2 PE=2 SV=1	Pex2	0.8328		0.8328	-0.0894516	Not-significant
P55194	>sp|P55194|3BP1_MOUSE SH3 domain-binding protein 1 OS=Mus musculus OX=10090 GN=Sh3bp1 PE=1 SV=3	Sh3bp1	0.44111		0.44111	0.343584	Not-significant
P55200	>sp|P55200|KMT2A_MOUSE Histone-lysine N-methyltransferase 2A OS=Mus musculus OX=10090 GN=Kmt2a PE=1 SV=3	Kmt2a	0.000658696		0.000658696	-0.482373	Down-regulated
P55258	>sp|P55258|RAB8A_MOUSE Ras-related protein Rab-8A OS=Mus musculus OX=10090 GN=Rab8a PE=1 SV=2	Rab8a	0.496459		0.496459	0.0903822	Not-significant
P55264	>sp|P55264|ADK_MOUSE Adenosine kinase OS=Mus musculus OX=10090 GN=Adk PE=1 SV=2	Adk	0.000198429		0.000198429	0.41917	Up-regulated
P55302	>sp|P55302|AMRP_MOUSE Alpha-2-macroglobulin receptor-associated protein OS=Mus musculus OX=10090 GN=Lrpap1 PE=1 SV=1	Lrpap1	0.00156693		0.00156693	0.354532	Up-regulated
P55821	>sp|P55821|STMN2_MOUSE Stathmin-2 OS=Mus musculus OX=10090 GN=Stmn2 PE=1 SV=1	Stmn2	0.42265	0.273322	0.42265	-3.97947	Not-significant
P55937	>sp|P55937|GOGA3_MOUSE Golgin subfamily A member 3 OS=Mus musculus OX=10090 GN=Golga3 PE=1 SV=3	Golga3	0.0467557		0.0467557	0.12938	Not-significant
P56135	>sp|P56135|ATPK_MOUSE ATP synthase subunit f, mitochondrial OS=Mus musculus OX=10090 GN=Atp5mf PE=1 SV=3	Atp5mf	0.000217812		0.000217812	0.479396	Up-regulated
P56183	>sp|P56183|RRP1_MOUSE Ribosomal RNA processing protein 1 homolog A OS=Mus musculus OX=10090 GN=Rrp1 PE=1 SV=2	Rrp1	2.25375e-05		2.25375e-05	-0.782332	Down-regulated
P56212	>sp|P56212|ARP19_MOUSE cAMP-regulated phosphoprotein 19 OS=Mus musculus OX=10090 GN=Arpp19 PE=1 SV=2	Arpp19	0.00964686		0.00964686	-0.419285	Down-regulated
P56213	>sp|P56213|ALR_MOUSE FAD-linked sulfhydryl oxidase ALR OS=Mus musculus OX=10090 GN=Gfer PE=1 SV=2	Gfer	0.0267909		0.0267909	-0.568103	Down-regulated
P56371	>sp|P56371|RAB4A_MOUSE Ras-related protein Rab-4A OS=Mus musculus OX=10090 GN=Rab4a PE=1 SV=2	Rab4a	0.0481975		0.0481975	0.204772	Not-significant
P56375	>sp|P56375|ACYP2_MOUSE Acylphosphatase-2 OS=Mus musculus OX=10090 GN=Acyp2 PE=1 SV=2	Acyp2	0.173527		0.173527	0.144243	Not-significant
P56376	>sp|P56376|ACYP1_MOUSE Acylphosphatase-1 OS=Mus musculus OX=10090 GN=Acyp1 PE=1 SV=2	Acyp1	0.000169349		0.000169349	0.623385	Up-regulated
P56379	>sp|P56379|ATP68_MOUSE ATP synthase subunit ATP5MJ, mitochondrial OS=Mus musculus OX=10090 GN=Atp5mj PE=1 SV=1	Atp5mj	0.00130885		0.00130885	0.551756	Up-regulated
P56380	>sp|P56380|AP4A_MOUSE Bis(5'-nucleosyl)-tetraphosphatase [asymmetrical] OS=Mus musculus OX=10090 GN=Nudt2 PE=1 SV=3	Nudt2	0.717466		0.717466	0.0384475	Not-significant
P56382	>sp|P56382|ATP5E_MOUSE ATP synthase subunit epsilon, mitochondrial OS=Mus musculus OX=10090 GN=Atp5f1e PE=1 SV=2	Atp5f1e	0.00610815		0.00610815	-0.614317	Down-regulated
P56383	>sp|P56383|AT5G2_MOUSE ATP synthase F(0) complex subunit C2, mitochondrial OS=Mus musculus OX=10090 GN=Atp5mc2 PE=1 SV=2	Atp5mc2	0.618753	0.273322	0.618753	-0.348788	Not-significant
P56389	>sp|P56389|CDD_MOUSE Cytidine deaminase OS=Mus musculus OX=10090 GN=Cda PE=1 SV=2	Cda	0.230925		0.230925	0.171239	Not-significant
P56390	>sp|P56390|CKS2_MOUSE Cyclin-dependent kinases regulatory subunit 2 OS=Mus musculus OX=10090 GN=Cks2 PE=1 SV=1	Cks2	3.66866e-06		3.66866e-06	-1.5636	Down-regulated
P56391	>sp|P56391|CX6B1_MOUSE Cytochrome c oxidase subunit 6B1 OS=Mus musculus OX=10090 GN=Cox6b1 PE=1 SV=2	Cox6b1	0.53407		0.53407	-0.0381717	Not-significant
P56392	>sp|P56392|CX7A1_MOUSE Cytochrome c oxidase subunit 7A1, mitochondrial OS=Mus musculus OX=10090 GN=Cox7a1 PE=1 SV=1	Cox7a1	0.0445605		0.0445605	0.474661	Up-regulated
P56394	>sp|P56394|COX17_MOUSE Cytochrome c oxidase copper chaperone OS=Mus musculus OX=10090 GN=Cox17 PE=1 SV=2	Cox17	0.00573791		0.00573791	-0.617733	Down-regulated
P56395	>sp|P56395|CYB5_MOUSE Cytochrome b5 OS=Mus musculus OX=10090 GN=Cyb5a PE=1 SV=2	Cyb5a	0.0479697		0.0479697	0.111994	Not-significant
P56399	>sp|P56399|UBP5_MOUSE Ubiquitin carboxyl-terminal hydrolase 5 OS=Mus musculus OX=10090 GN=Usp5 PE=1 SV=1	Usp5	0.00539405		0.00539405	0.0869482	Not-significant
P56473	>sp|P56473|AGRP_MOUSE Agouti-related protein OS=Mus musculus OX=10090 GN=Agrp PE=1 SV=1	Agrp	3.51616e-05		3.51616e-05	2.89418	Up-regulated
P56480	>sp|P56480|ATPB_MOUSE ATP synthase subunit beta, mitochondrial OS=Mus musculus OX=10090 GN=Atp5f1b PE=1 SV=2	Atp5f1b	0.00059465		0.00059465	0.373186	Up-regulated
P56542	>sp|P56542|DNS2A_MOUSE Deoxyribonuclease-2-alpha OS=Mus musculus OX=10090 GN=Dnase2 PE=1 SV=1	Dnase2	0.233044		0.233044	-0.116785	Not-significant
P56546	>sp|P56546|CTBP2_MOUSE C-terminal-binding protein 2 OS=Mus musculus OX=10090 GN=Ctbp2 PE=1 SV=2	Ctbp2	0.359951		0.359951	0.0379191	Not-significant
P56565	>sp|P56565|S10A1_MOUSE Protein S100-A1 OS=Mus musculus OX=10090 GN=S100a1 PE=1 SV=2	S100a1	0.902618	0.273322	0.902618	0.135068	Not-significant
P56581	>sp|P56581|TDG_MOUSE G/T mismatch-specific thymine DNA glycosylase OS=Mus musculus OX=10090 GN=Tdg PE=1 SV=2	Tdg	0.311401		0.311401	-0.336103	Not-significant
P56671	>sp|P56671|MAZ_MOUSE Myc-associated zinc finger protein OS=Mus musculus OX=10090 GN=Maz PE=1 SV=1	Maz	0.14651		0.14651	0.329366	Not-significant
P56695	>sp|P56695|WFS1_MOUSE Wolframin OS=Mus musculus OX=10090 GN=Wfs1 PE=1 SV=1	Wfs1	0.0447007		0.0447007	0.233276	Not-significant
P56812	>sp|P56812|PDCD5_MOUSE Programmed cell death protein 5 OS=Mus musculus OX=10090 GN=Pdcd5 PE=1 SV=3	Pdcd5	0.0463604		0.0463604	-0.117609	Not-significant
P56818	>sp|P56818|BACE1_MOUSE Beta-secretase 1 OS=Mus musculus OX=10090 GN=Bace1 PE=1 SV=2	Bace1	0.00404133		0.00404133	0.977433	Up-regulated
P56873	>sp|P56873|ZNRD2_MOUSE Protein ZNRD2 OS=Mus musculus OX=10090 GN=Znrd2 PE=1 SV=1	Znrd2	0.0791037		0.0791037	-0.152776	Not-significant
P56959	>sp|P56959|FUS_MOUSE RNA-binding protein FUS OS=Mus musculus OX=10090 GN=Fus PE=1 SV=1	Fus	0.000332694		0.000332694	-0.259626	Not-significant
P56960	>sp|P56960|EXOSX_MOUSE Exosome complex component 10 OS=Mus musculus OX=10090 GN=Exosc10 PE=1 SV=2	Exosc10	7.51055e-05		7.51055e-05	-0.580007	Down-regulated
P57080	>sp|P57080|UBP25_MOUSE Ubiquitin carboxyl-terminal hydrolase 25 OS=Mus musculus OX=10090 GN=Usp25 PE=1 SV=2	Usp25	0.046896		0.046896	0.328833	Up-regulated
P57716	>sp|P57716|NICA_MOUSE Nicastrin OS=Mus musculus OX=10090 GN=Ncstn PE=1 SV=3	Ncstn	0.000242328		0.000242328	0.453156	Up-regulated
P57722	>sp|P57722|PCBP3_MOUSE Poly(rC)-binding protein 3 OS=Mus musculus OX=10090 GN=Pcbp3 PE=1 SV=3	Pcbp3	0.0183182		0.0183182	-0.2232	Not-significant
P57746	>sp|P57746|VATD_MOUSE V-type proton ATPase subunit D OS=Mus musculus OX=10090 GN=Atp6v1d PE=1 SV=1	Atp6v1d	0.00729844		0.00729844	0.115092	Not-significant
P57759	>sp|P57759|ERP29_MOUSE Endoplasmic reticulum resident protein 29 OS=Mus musculus OX=10090 GN=Erp29 PE=1 SV=2	Erp29	0.291333		0.291333	0.0449571	Not-significant
P57776	>sp|P57776|EF1D_MOUSE Elongation factor 1-delta OS=Mus musculus OX=10090 GN=Eef1d PE=1 SV=3	Eef1d	0.130971		0.130971	-0.0911473	Not-significant
P57780	>sp|P57780|ACTN4_MOUSE Alpha-actinin-4 OS=Mus musculus OX=10090 GN=Actn4 PE=1 SV=1	Actn4	0.200021		0.200021	-0.0457334	Not-significant
P57784	>sp|P57784|RU2A_MOUSE U2 small nuclear ribonucleoprotein A' OS=Mus musculus OX=10090 GN=Snrpa1 PE=1 SV=2	Snrpa1	0.000919687		0.000919687	-0.292708	Down-regulated
P57791	>sp|P57791|FACE2_MOUSE CAAX prenyl protease 2 OS=Mus musculus OX=10090 GN=Rce1 PE=2 SV=1	Rce1	0.407692		0.407692	0.606741	Not-significant
P58021	>sp|P58021|TM9S2_MOUSE Transmembrane 9 superfamily member 2 OS=Mus musculus OX=10090 GN=Tm9sf2 PE=1 SV=1	Tm9sf2	0.0283345		0.0283345	0.167434	Not-significant
P58043	>sp|P58043|SESN2_MOUSE Sestrin-2 OS=Mus musculus OX=10090 GN=Sesn2 PE=1 SV=1	Sesn2	0.0801284		0.0801284	-0.328249	Not-significant
P58044	>sp|P58044|IDI1_MOUSE Isopentenyl-diphosphate Delta-isomerase 1 OS=Mus musculus OX=10090 GN=Idi1 PE=1 SV=1	Idi1	0.000271624		0.000271624	-0.599865	Down-regulated
P58058	>sp|P58058|NADK_MOUSE NAD kinase OS=Mus musculus OX=10090 GN=Nadk PE=1 SV=2	Nadk	0.996959		0.996959	-0.00069101	Not-significant
P58059	>sp|P58059|RT21_MOUSE Small ribosomal subunit protein bS21m OS=Mus musculus OX=10090 GN=Mrps21 PE=1 SV=1	Mrps21	0.0950898		0.0950898	-0.347659	Not-significant
P58064	>sp|P58064|RT06_MOUSE Small ribosomal subunit protein bS6m OS=Mus musculus OX=10090 GN=Mrps6 PE=1 SV=3	Mrps6	0.022746		0.022746	-0.173739	Not-significant
P58069	>sp|P58069|RASA2_MOUSE Ras GTPase-activating protein 2 OS=Mus musculus OX=10090 GN=Rasa2 PE=1 SV=2	Rasa2	0.760449		0.760449	0.0339841	Not-significant
P58137	>sp|P58137|ACOT8_MOUSE Acyl-coenzyme A thioesterase 8 OS=Mus musculus OX=10090 GN=Acot8 PE=1 SV=1	Acot8	0.753734		0.753734	0.0224243	Not-significant
P58158	>sp|P58158|B3GA3_MOUSE Galactosylgalactosylxylosylprotein 3-beta-glucuronosyltransferase 3 OS=Mus musculus OX=10090 GN=B3gat3 PE=1 SV=1	B3gat3	0.626269		0.626269	0.14998	Not-significant
P58252	>sp|P58252|EF2_MOUSE Elongation factor 2 OS=Mus musculus OX=10090 GN=Eef2 PE=1 SV=2	Eef2	0.000857109		0.000857109	0.261555	Not-significant
P58281	>sp|P58281|OPA1_MOUSE Dynamin-like GTPase OPA1, mitochondrial OS=Mus musculus OX=10090 GN=Opa1 PE=1 SV=1	Opa1	0.196246		0.196246	-0.0345658	Not-significant
P58283	>sp|P58283|RN216_MOUSE E3 ubiquitin-protein ligase RNF216 OS=Mus musculus OX=10090 GN=Rnf216 PE=1 SV=3	Rnf216	0.157209		0.157209	-0.434009	Not-significant
P58334	>sp|P58334|KLF16_MOUSE Krueppel-like factor 16 OS=Mus musculus OX=10090 GN=Klf16 PE=1 SV=2	Klf16	0.0327585	0.273322	0.0327585	-1.60214	Down-regulated
P58389	>sp|P58389|PTPA_MOUSE Serine/threonine-protein phosphatase 2A activator OS=Mus musculus OX=10090 GN=Ptpa PE=1 SV=1	Ptpa	0.0292303		0.0292303	0.198844	Not-significant
P58404	>sp|P58404|STRN4_MOUSE Striatin-4 OS=Mus musculus OX=10090 GN=Strn4 PE=1 SV=2	Strn4	0.018401		0.018401	-0.142397	Not-significant
P58462	>sp|P58462|FOXP1_MOUSE Forkhead box protein P1 OS=Mus musculus OX=10090 GN=Foxp1 PE=1 SV=1	Foxp1	0.00491231		0.00491231	-0.487659	Down-regulated
P58465	>sp|P58465|CTDSL_MOUSE CTD small phosphatase-like protein OS=Mus musculus OX=10090 GN=Ctdspl PE=2 SV=3	Ctdspl	0.968203		0.968203	-0.0107711	Not-significant
P58466	>sp|P58466|CTDS1_MOUSE Carboxy-terminal domain RNA polymerase II polypeptide A small phosphatase 1 OS=Mus musculus OX=10090 GN=Ctdsp1 PE=1 SV=1	Ctdsp1	0.371893		0.371893	-0.340039	Not-significant
P58468	>sp|P58468|SLX9_MOUSE Ribosome biogenesis protein SLX9 homolog OS=Mus musculus OX=10090 GN=Slx9 PE=1 SV=1	Slx9	0.000112069		0.000112069	-1.76485	Down-regulated
P58501	>sp|P58501|PAXB1_MOUSE PAX3- and PAX7-binding protein 1 OS=Mus musculus OX=10090 GN=Paxbp1 PE=1 SV=3	Paxbp1	0.0322001		0.0322001	-0.207589	Not-significant
P58544	>sp|P58544|BTBD1_MOUSE BTB/POZ domain-containing protein 1 OS=Mus musculus OX=10090 GN=Btbd1 PE=1 SV=3	Btbd1	0.517809		0.517809	0.415292	Not-significant
P58742	>sp|P58742|AAAS_MOUSE Aladin OS=Mus musculus OX=10090 GN=Aaas PE=1 SV=1	Aaas	0.000369029		0.000369029	0.211865	Not-significant
P58771	>sp|P58771|TPM1_MOUSE Tropomyosin alpha-1 chain OS=Mus musculus OX=10090 GN=Tpm1 PE=1 SV=1	Tpm1	0.0055976		0.0055976	-0.266868	Not-significant
P58774	>sp|P58774|TPM2_MOUSE Tropomyosin beta chain OS=Mus musculus OX=10090 GN=Tpm2 PE=1 SV=1	Tpm2	0.0201199		0.0201199	0.219745	Not-significant
P58801	>sp|P58801|RIPK2_MOUSE Receptor-interacting serine/threonine-protein kinase 2 OS=Mus musculus OX=10090 GN=Ripk2 PE=1 SV=1	Ripk2	0.938589		0.938589	-0.0159534	Not-significant
P58802	>sp|P58802|TB10A_MOUSE TBC1 domain family member 10A OS=Mus musculus OX=10090 GN=Tbc1d10a PE=1 SV=1	Tbc1d10a	0.145936		0.145936	-0.110158	Not-significant
P58854	>sp|P58854|GCP3_MOUSE Gamma-tubulin complex component 3 OS=Mus musculus OX=10090 GN=Tubgcp3 PE=1 SV=2	Tubgcp3	0.00302043		0.00302043	0.294682	Up-regulated
P58871	>sp|P58871|TB182_MOUSE 182 kDa tankyrase-1-binding protein OS=Mus musculus OX=10090 GN=Tnks1bp1 PE=1 SV=2	Tnks1bp1	0.010227		0.010227	-0.291927	Down-regulated
P58929	>sp|P58929|GMEB2_MOUSE Glucocorticoid modulatory element-binding protein 2 OS=Mus musculus OX=10090 GN=Gmeb2 PE=2 SV=2	Gmeb2	0.282082		0.282082	0.271482	Not-significant
P59016	>sp|P59016|VP33B_MOUSE Vacuolar protein sorting-associated protein 33B OS=Mus musculus OX=10090 GN=Vps33b PE=1 SV=1	Vps33b	0.154787		0.154787	-0.109617	Not-significant
P59017	>sp|P59017|B2L13_MOUSE Bcl-2-like protein 13 OS=Mus musculus OX=10090 GN=Bcl2l13 PE=1 SV=2	Bcl2l13	0.0444748		0.0444748	-0.228155	Not-significant
P59024	>sp|P59024|FKB14_MOUSE Peptidyl-prolyl cis-trans isomerase FKBP14 OS=Mus musculus OX=10090 GN=Fkbp14 PE=1 SV=1	Fkbp14	0.39111		0.39111	-0.172689	Not-significant
P59048	>sp|P59048|PDRG1_MOUSE p53 and DNA damage-regulated protein 1 OS=Mus musculus OX=10090 GN=Pdrg1 PE=2 SV=1	Pdrg1	0.185932		0.185932	-0.550078	Not-significant
P59108	>sp|P59108|CPNE2_MOUSE Copine-2 OS=Mus musculus OX=10090 GN=Cpne2 PE=1 SV=1	Cpne2	0.00138366		0.00138366	0.50644	Up-regulated
P59110	>sp|P59110|SENP1_MOUSE Sentrin-specific protease 1 OS=Mus musculus OX=10090 GN=Senp1 PE=1 SV=1	Senp1	0.0440705		0.0440705	-0.368363	Down-regulated
P59114	>sp|P59114|CAPAM_MOUSE mRNA (2'-O-methyladenosine-N(6)-)-methyltransferase OS=Mus musculus OX=10090 GN=Pcif1 PE=1 SV=1	Pcif1	0.0016229		0.0016229	0.552762	Up-regulated
P59235	>sp|P59235|NUP43_MOUSE Nucleoporin Nup43 OS=Mus musculus OX=10090 GN=Nup43 PE=1 SV=2	Nup43	0.00459002		0.00459002	-0.124491	Not-significant
P59240	>sp|P59240|NPHP4_MOUSE Nephrocystin-4 OS=Mus musculus OX=10090 GN=Nphp4 PE=1 SV=2	Nphp4	0.342184	0.273322	0.342184	0.815574	Not-significant
P59266	>sp|P59266|FITM2_MOUSE Acyl-coenzyme A diphosphatase FITM2 OS=Mus musculus OX=10090 GN=Fitm2 PE=1 SV=1	Fitm2	0.612868		0.612868	0.110344	Not-significant
P59279	>sp|P59279|RAB2B_MOUSE Ras-related protein Rab-2B OS=Mus musculus OX=10090 GN=Rab2b PE=1 SV=1	Rab2b	0.00381635		0.00381635	0.550613	Up-regulated
P59325	>sp|P59325|IF5_MOUSE Eukaryotic translation initiation factor 5 OS=Mus musculus OX=10090 GN=Eif5 PE=1 SV=1	Eif5	0.0159149		0.0159149	-0.420299	Down-regulated
P59326	>sp|P59326|YTHD1_MOUSE YTH domain-containing family protein 1 OS=Mus musculus OX=10090 GN=Ythdf1 PE=1 SV=1	Ythdf1	0.0066761		0.0066761	-0.712519	Down-regulated
P59328	>sp|P59328|WDHD1_MOUSE WD repeat and HMG-box DNA-binding protein 1 OS=Mus musculus OX=10090 GN=Wdhd1 PE=1 SV=2	Wdhd1	0.000746593		0.000746593	-0.780535	Down-regulated
P59438	>sp|P59438|HPS5_MOUSE BLOC-2 complex member HPS5 OS=Mus musculus OX=10090 GN=Hps5 PE=1 SV=2	Hps5	0.37245		0.37245	-0.182452	Not-significant
P59470	>sp|P59470|RPC2_MOUSE DNA-directed RNA polymerase III subunit RPC2 OS=Mus musculus OX=10090 GN=Polr3b PE=1 SV=2	Polr3b	0.136506		0.136506	-0.278256	Not-significant
P59481	>sp|P59481|LMA2L_MOUSE VIP36-like protein OS=Mus musculus OX=10090 GN=Lman2l PE=1 SV=1	Lman2l	0.00614532		0.00614532	0.397668	Up-regulated
P59598	>sp|P59598|ASXL1_MOUSE Polycomb group protein ASXL1 OS=Mus musculus OX=10090 GN=Asxl1 PE=1 SV=1	Asxl1	0.0164579	0.0832645	0.0164579	-2.30493	Down-regulated
P59672	>sp|P59672|ANS1A_MOUSE Ankyrin repeat and SAM domain-containing protein 1A OS=Mus musculus OX=10090 GN=Anks1a PE=1 SV=3	Anks1a	0.698155		0.698155	-0.0208872	Not-significant
P59708	>sp|P59708|SF3B6_MOUSE Splicing factor 3B subunit 6 OS=Mus musculus OX=10090 GN=Sf3b6 PE=1 SV=1	Sf3b6	0.0115845		0.0115845	-0.404084	Down-regulated
P59759	>sp|P59759|MRTFB_MOUSE Myocardin-related transcription factor B OS=Mus musculus OX=10090 GN=Mrtfb PE=1 SV=1	Mrtfb	0.00122091		0.00122091	-0.6647	Down-regulated
P59764	>sp|P59764|DOCK4_MOUSE Dedicator of cytokinesis protein 4 OS=Mus musculus OX=10090 GN=Dock4 PE=1 SV=1	Dock4	0.00203564		0.00203564	0.550056	Up-regulated
P59808	>sp|P59808|SASH1_MOUSE SAM and SH3 domain-containing protein 1 OS=Mus musculus OX=10090 GN=Sash1 PE=1 SV=1	Sash1	0.217465		0.217465	-0.66571	Not-significant
P59913	>sp|P59913|PCMD1_MOUSE Protein-L-isoaspartate O-methyltransferase domain-containing protein 1 OS=Mus musculus OX=10090 GN=Pcmtd1 PE=1 SV=1	Pcmtd1	0.063199		0.063199	0.325211	Not-significant
P59941	>sp|P59941|SIR6_MOUSE NAD-dependent protein deacylase sirtuin-6 OS=Mus musculus OX=10090 GN=Sirt6 PE=1 SV=1	Sirt6	0.0145203		0.0145203	-0.638876	Down-regulated
P59997	>sp|P59997|KDM2A_MOUSE Lysine-specific demethylase 2A OS=Mus musculus OX=10090 GN=Kdm2a PE=1 SV=2	Kdm2a	0.000947132		0.000947132	-0.193846	Not-significant
P59999	>sp|P59999|ARPC4_MOUSE Actin-related protein 2/3 complex subunit 4 OS=Mus musculus OX=10090 GN=Arpc4 PE=1 SV=3	Arpc4	0.0890142		0.0890142	-0.113129	Not-significant
P60007	>sp|P60007|APC15_MOUSE Anaphase-promoting complex subunit 15 OS=Mus musculus OX=10090 GN=Anapc15 PE=2 SV=1	Anapc15	0.307659		0.307659	0.158953	Not-significant
P60060	>sp|P60060|SC61G_MOUSE Protein transport protein Sec61 subunit gamma OS=Mus musculus OX=10090 GN=Sec61g PE=3 SV=1	Sec61g	0.14855		0.14855	0.300106	Not-significant
P60122	>sp|P60122|RUVB1_MOUSE RuvB-like 1 OS=Mus musculus OX=10090 GN=Ruvbl1 PE=1 SV=1	Ruvbl1	0.0299142		0.0299142	0.155171	Not-significant
P60229	>sp|P60229|EIF3E_MOUSE Eukaryotic translation initiation factor 3 subunit E OS=Mus musculus OX=10090 GN=Eif3e PE=1 SV=1	Eif3e	1.01004e-05		1.01004e-05	-0.34261	Down-regulated
P60330	>sp|P60330|ESPL1_MOUSE Separin OS=Mus musculus OX=10090 GN=Espl1 PE=1 SV=1	Espl1	0.0104027		0.0104027	-0.309802	Down-regulated
P60335	>sp|P60335|PCBP1_MOUSE Poly(rC)-binding protein 1 OS=Mus musculus OX=10090 GN=Pcbp1 PE=1 SV=1	Pcbp1	0.000876767		0.000876767	-0.286248	Down-regulated
P60469	>sp|P60469|LIPA3_MOUSE Liprin-alpha-3 OS=Mus musculus OX=10090 GN=Ppfia3 PE=1 SV=2	Ppfia3	0.562144		0.562144	-0.250501	Not-significant
P60521	>sp|P60521|GBRL2_MOUSE Gamma-aminobutyric acid receptor-associated protein-like 2 OS=Mus musculus OX=10090 GN=Gabarapl2 PE=1 SV=1	Gabarapl2	0.0498301		0.0498301	0.0949059	Not-significant
P60603	>sp|P60603|ROMO1_MOUSE Reactive oxygen species modulator 1 OS=Mus musculus OX=10090 GN=Romo1 PE=2 SV=1	Romo1	0.824182		0.824182	-0.0205189	Not-significant
P60605	>sp|P60605|UB2G2_MOUSE Ubiquitin-conjugating enzyme E2 G2 OS=Mus musculus OX=10090 GN=Ube2g2 PE=1 SV=1	Ube2g2	0.0797418		0.0797418	-0.514538	Not-significant
P60670	>sp|P60670|NPL4_MOUSE Nuclear protein localization protein 4 homolog OS=Mus musculus OX=10090 GN=Nploc4 PE=1 SV=3	Nploc4	0.00276769		0.00276769	-0.1716	Not-significant
P60710	>sp|P60710|ACTB_MOUSE Actin, cytoplasmic 1 OS=Mus musculus OX=10090 GN=Actb PE=1 SV=1	Actb	0.827459		0.827459	-0.158014	Not-significant
P60762	>sp|P60762|MO4L1_MOUSE Mortality factor 4-like protein 1 OS=Mus musculus OX=10090 GN=Morf4l1 PE=1 SV=2	Morf4l1	2.39233e-05		2.39233e-05	-1.35573	Down-regulated
P60766	>sp|P60766|CDC42_MOUSE Cell division control protein 42 homolog OS=Mus musculus OX=10090 GN=Cdc42 PE=1 SV=2	Cdc42	0.899732		0.899732	0.0145946	Not-significant
P60824	>sp|P60824|CIRBP_MOUSE Cold-inducible RNA-binding protein OS=Mus musculus OX=10090 GN=Cirbp PE=1 SV=1	Cirbp	0.515191		0.515191	-0.0596818	Not-significant
P60840	>sp|P60840|ENSA_MOUSE Alpha-endosulfine OS=Mus musculus OX=10090 GN=Ensa PE=1 SV=1	Ensa	0.0806245		0.0806245	-0.24493	Not-significant
P60843	>sp|P60843|IF4A1_MOUSE Eukaryotic initiation factor 4A-I OS=Mus musculus OX=10090 GN=Eif4a1 PE=1 SV=1	Eif4a1	8.3994e-05		8.3994e-05	0.250938	Not-significant
P60867	>sp|P60867|RS20_MOUSE Small ribosomal subunit protein uS10 OS=Mus musculus OX=10090 GN=Rps20 PE=1 SV=1	Rps20	0.177831		0.177831	0.0515709	Not-significant
P60882	>sp|P60882|MEGF8_MOUSE Multiple epidermal growth factor-like domains protein 8 OS=Mus musculus OX=10090 GN=Megf8 PE=1 SV=2	Megf8	0.168939		0.168939	1.14186	Not-significant
P60898	>sp|P60898|RPB9_MOUSE DNA-directed RNA polymerase II subunit RPB9 OS=Mus musculus OX=10090 GN=Polr2i PE=1 SV=1	Polr2i	0.00259098	0.273322	0.00259098	-2.59393	Down-regulated
P60904	>sp|P60904|DNJC5_MOUSE DnaJ homolog subfamily C member 5 OS=Mus musculus OX=10090 GN=Dnajc5 PE=1 SV=1	Dnajc5	0.159034		0.159034	-0.173711	Not-significant
P61021	>sp|P61021|RAB5B_MOUSE Ras-related protein Rab-5B OS=Mus musculus OX=10090 GN=Rab5b PE=1 SV=1	Rab5b	0.0171676		0.0171676	0.216951	Not-significant
P61022	>sp|P61022|CHP1_MOUSE Calcineurin B homologous protein 1 OS=Mus musculus OX=10090 GN=Chp1 PE=1 SV=2	Chp1	0.000980298		0.000980298	0.234939	Not-significant
P61025	>sp|P61025|CKS1_MOUSE Cyclin-dependent kinases regulatory subunit 1 OS=Mus musculus OX=10090 GN=Cks1b PE=3 SV=1	Cks1b	2.10229e-05		2.10229e-05	-1.35475	Down-regulated
P61027	>sp|P61027|RAB10_MOUSE Ras-related protein Rab-10 OS=Mus musculus OX=10090 GN=Rab10 PE=1 SV=1	Rab10	0.000135609		0.000135609	0.320153	Up-regulated
P61028	>sp|P61028|RAB8B_MOUSE Ras-related protein Rab-8B OS=Mus musculus OX=10090 GN=Rab8b PE=1 SV=1	Rab8b	0.452705		0.452705	-0.0504388	Not-significant
P61080	>sp|P61080|UB2D1_MOUSE Ubiquitin-conjugating enzyme E2 D1 OS=Mus musculus OX=10090 GN=Ube2d1 PE=1 SV=1	Ube2d1	0.00191683		0.00191683	-0.707309	Down-regulated
P61082	>sp|P61082|UBC12_MOUSE NEDD8-conjugating enzyme Ubc12 OS=Mus musculus OX=10090 GN=Ube2m PE=1 SV=1	Ube2m	0.118687		0.118687	0.161153	Not-significant
P61087	>sp|P61087|UBE2K_MOUSE Ubiquitin-conjugating enzyme E2 K OS=Mus musculus OX=10090 GN=Ube2k PE=1 SV=3	Ube2k	7.13497e-06		7.13497e-06	-0.180916	Not-significant
P61089	>sp|P61089|UBE2N_MOUSE Ubiquitin-conjugating enzyme E2 N OS=Mus musculus OX=10090 GN=Ube2n PE=1 SV=1	Ube2n	0.228048		0.228048	-0.0785492	Not-significant
P61161	>sp|P61161|ARP2_MOUSE Actin-related protein 2 OS=Mus musculus OX=10090 GN=Actr2 PE=1 SV=1	Actr2	0.0346394		0.0346394	-0.0809587	Not-significant
P61164	>sp|P61164|ACTZ_MOUSE Alpha-centractin OS=Mus musculus OX=10090 GN=Actr1a PE=1 SV=1	Actr1a	0.0443433		0.0443433	-0.156033	Not-significant
P61166	>sp|P61166|TM258_MOUSE Transmembrane protein 258 OS=Mus musculus OX=10090 GN=Tmem258 PE=1 SV=1	Tmem258	0.00998518		0.00998518	0.422769	Up-regulated
P61202	>sp|P61202|CSN2_MOUSE COP9 signalosome complex subunit 2 OS=Mus musculus OX=10090 GN=Cops2 PE=1 SV=1	Cops2	0.00026193		0.00026193	-0.204096	Not-significant
P61208	>sp|P61208|ARL4C_MOUSE ADP-ribosylation factor-like protein 4C OS=Mus musculus OX=10090 GN=Arl4c PE=2 SV=1	Arl4c	0.0671433		0.0671433	-0.605533	Not-significant
P61211	>sp|P61211|ARL1_MOUSE ADP-ribosylation factor-like protein 1 OS=Mus musculus OX=10090 GN=Arl1 PE=1 SV=1	Arl1	0.00115434		0.00115434	0.378179	Up-regulated
P61216	>sp|P61216|TAF13_MOUSE Transcription initiation factor TFIID subunit 13 OS=Mus musculus OX=10090 GN=Taf13 PE=1 SV=1	Taf13	0.665783		0.665783	-0.211743	Not-significant
P61219	>sp|P61219|RPAB2_MOUSE DNA-directed RNA polymerases I, II, and III subunit RPABC2 OS=Mus musculus OX=10090 GN=Polr2f PE=2 SV=1	Polr2f	0.00488552		0.00488552	-0.956754	Down-regulated
P61222	>sp|P61222|ABCE1_MOUSE ATP-binding cassette sub-family E member 1 OS=Mus musculus OX=10090 GN=Abce1 PE=1 SV=1	Abce1	0.000336952		0.000336952	0.479965	Up-regulated
P61226	>sp|P61226|RAP2B_MOUSE Ras-related protein Rap-2b OS=Mus musculus OX=10090 GN=Rap2b PE=1 SV=1	Rap2b	0.0527522		0.0527522	-0.205315	Not-significant
P61255	>sp|P61255|RL26_MOUSE Large ribosomal subunit protein uL24 OS=Mus musculus OX=10090 GN=Rpl26 PE=1 SV=1	Rpl26	0.483735		0.483735	0.0567374	Not-significant
P61290	>sp|P61290|PSME3_MOUSE Proteasome activator complex subunit 3 OS=Mus musculus OX=10090 GN=Psme3 PE=1 SV=1	Psme3	0.0252103		0.0252103	-0.159257	Not-significant
P61327	>sp|P61327|MGN_MOUSE Protein mago nashi homolog OS=Mus musculus OX=10090 GN=Magoh PE=2 SV=1	Magoh	8.82561e-05		8.82561e-05	-0.81309	Down-regulated
P61358	>sp|P61358|RL27_MOUSE Large ribosomal subunit protein eL27 OS=Mus musculus OX=10090 GN=Rpl27 PE=1 SV=2	Rpl27	0.885671		0.885671	0.0168175	Not-significant
P61406	>sp|P61406|EST1A_MOUSE Telomerase-binding protein EST1A OS=Mus musculus OX=10090 GN=Smg6 PE=1 SV=1	Smg6	0.0418454		0.0418454	-0.294773	Down-regulated
P61407	>sp|P61407|TDRD6_MOUSE Tudor domain-containing protein 6 OS=Mus musculus OX=10090 GN=Tdrd6 PE=1 SV=1	Tdrd6	0.984739		0.984739	0.00380718	Not-significant
P61460	>sp|P61460|DEPD5_MOUSE GATOR1 complex protein DEPDC5 OS=Mus musculus OX=10090 GN=Depdc5 PE=1 SV=2	Depdc5	0.761804		0.761804	0.103693	Not-significant
P61514	>sp|P61514|RL37A_MOUSE Large ribosomal subunit protein eL43 OS=Mus musculus OX=10090 GN=Rpl37a PE=1 SV=2	Rpl37a	0.0573231		0.0573231	-0.367874	Not-significant
P61588	>sp|P61588|RND3_MOUSE Rho-related GTP-binding protein RhoE OS=Mus musculus OX=10090 GN=Rnd3 PE=1 SV=1	Rnd3	0.00255249	0.0143059	0.00255249	-5.89687	Down-regulated
P61600	>sp|P61600|NAA20_MOUSE N-alpha-acetyltransferase 20 OS=Mus musculus OX=10090 GN=Naa20 PE=1 SV=1	Naa20	0.00305398		0.00305398	-0.453116	Down-regulated
P61620	>sp|P61620|S61A1_MOUSE Protein transport protein Sec61 subunit alpha isoform 1 OS=Mus musculus OX=10090 GN=Sec61a1 PE=1 SV=2	Sec61a1	0.0094349		0.0094349	0.287641	Up-regulated
P61750	>sp|P61750|ARF4_MOUSE ADP-ribosylation factor 4 OS=Mus musculus OX=10090 GN=Arf4 PE=1 SV=2	Arf4	1.55183e-05		1.55183e-05	0.945711	Up-regulated
P61759	>sp|P61759|PFD3_MOUSE Prefoldin subunit 3 OS=Mus musculus OX=10090 GN=Vbp1 PE=1 SV=2	Vbp1	0.00211084		0.00211084	-0.208104	Not-significant
P61793	>sp|P61793|LPAR1_MOUSE Lysophosphatidic acid receptor 1 OS=Mus musculus OX=10090 GN=Lpar1 PE=1 SV=1	Lpar1	0.943036		0.943036	-0.00758357	Not-significant
P61804	>sp|P61804|DAD1_MOUSE Dolichyl-diphosphooligosaccharide--protein glycosyltransferase subunit DAD1 OS=Mus musculus OX=10090 GN=Dad1 PE=1 SV=3	Dad1	0.00249975		0.00249975	0.36508	Up-regulated
P61924	>sp|P61924|COPZ1_MOUSE Coatomer subunit zeta-1 OS=Mus musculus OX=10090 GN=Copz1 PE=1 SV=1	Copz1	0.22472		0.22472	-0.0968716	Not-significant
P61957	>sp|P61957|SUMO2_MOUSE Small ubiquitin-related modifier 2 OS=Mus musculus OX=10090 GN=Sumo2 PE=1 SV=1	Sumo2	0.29278		0.29278	0.146181	Not-significant
P61961	>sp|P61961|UFM1_MOUSE Ubiquitin-fold modifier 1 OS=Mus musculus OX=10090 GN=Ufm1 PE=1 SV=1	Ufm1	0.60837		0.60837	0.0339696	Not-significant
P61963	>sp|P61963|DCAF7_MOUSE DDB1- and CUL4-associated factor 7 OS=Mus musculus OX=10090 GN=Dcaf7 PE=1 SV=1	Dcaf7	0.0471549		0.0471549	-0.516044	Down-regulated
P61965	>sp|P61965|WDR5_MOUSE WD repeat-containing protein 5 OS=Mus musculus OX=10090 GN=Wdr5 PE=1 SV=1	Wdr5	0.00115452		0.00115452	-0.460818	Down-regulated
P61967	>sp|P61967|AP1S1_MOUSE AP-1 complex subunit sigma-1A OS=Mus musculus OX=10090 GN=Ap1s1 PE=1 SV=1	Ap1s1	0.000526785		0.000526785	-0.440137	Down-regulated
P61971	>sp|P61971|NTF2_MOUSE Nuclear transport factor 2 OS=Mus musculus OX=10090 GN=Nutf2 PE=1 SV=1	Nutf2	0.526417		0.526417	-0.03689	Not-significant
P61979	>sp|P61979|HNRPK_MOUSE Heterogeneous nuclear ribonucleoprotein K OS=Mus musculus OX=10090 GN=Hnrnpk PE=1 SV=1	Hnrnpk	0.00442225		0.00442225	-0.211905	Not-significant
P61982	>sp|P61982|1433G_MOUSE 14-3-3 protein gamma OS=Mus musculus OX=10090 GN=Ywhag PE=1 SV=2	Ywhag	0.566934		0.566934	-0.0400606	Not-significant
P62046	>sp|P62046|LRCH1_MOUSE Leucine-rich repeat and calponin homology domain-containing protein 1 OS=Mus musculus OX=10090 GN=Lrch1 PE=1 SV=2	Lrch1	0.0743628		0.0743628	0.265287	Not-significant
P62069	>sp|P62069|UBP46_MOUSE Ubiquitin carboxyl-terminal hydrolase 46 OS=Mus musculus OX=10090 GN=Usp46 PE=1 SV=1	Usp46	0.555298		0.555298	-0.0948338	Not-significant
P62071	>sp|P62071|RRAS2_MOUSE Ras-related protein R-Ras2 OS=Mus musculus OX=10090 GN=Rras2 PE=1 SV=1	Rras2	0.0161473		0.0161473	0.201474	Not-significant
P62073	>sp|P62073|TIM10_MOUSE Mitochondrial import inner membrane translocase subunit Tim10 OS=Mus musculus OX=10090 GN=Timm10 PE=1 SV=1	Timm10	0.924623		0.924623	-0.00302893	Not-significant
P62075	>sp|P62075|TIM13_MOUSE Mitochondrial import inner membrane translocase subunit Tim13 OS=Mus musculus OX=10090 GN=Timm13 PE=1 SV=1	Timm13	0.0040504		0.0040504	-0.393126	Down-regulated
P62077	>sp|P62077|TIM8B_MOUSE Mitochondrial import inner membrane translocase subunit Tim8 B OS=Mus musculus OX=10090 GN=Timm8b PE=1 SV=1	Timm8b	0.00146974		0.00146974	-0.811464	Down-regulated
P62080	>sp|P62080|TSN5_MOUSE Tetraspanin-5 OS=Mus musculus OX=10090 GN=Tspan5 PE=1 SV=1	Tspan5	0.243922		0.243922	-0.546543	Not-significant
P62082	>sp|P62082|RS7_MOUSE Small ribosomal subunit protein eS7 OS=Mus musculus OX=10090 GN=Rps7 PE=1 SV=1	Rps7	0.0748141		0.0748141	-0.0763963	Not-significant
P62137	>sp|P62137|PP1A_MOUSE Serine/threonine-protein phosphatase PP1-alpha catalytic subunit OS=Mus musculus OX=10090 GN=Ppp1ca PE=1 SV=1	Ppp1ca	0.00374006		0.00374006	-0.548153	Down-regulated
P62141	>sp|P62141|PP1B_MOUSE Serine/threonine-protein phosphatase PP1-beta catalytic subunit OS=Mus musculus OX=10090 GN=Ppp1cb PE=1 SV=3	Ppp1cb	0.00263872		0.00263872	-0.252423	Not-significant
P62192	>sp|P62192|PRS4_MOUSE 26S proteasome regulatory subunit 4 OS=Mus musculus OX=10090 GN=Psmc1 PE=1 SV=1	Psmc1	0.00317953		0.00317953	0.224993	Not-significant
P62196	>sp|P62196|PRS8_MOUSE 26S proteasome regulatory subunit 8 OS=Mus musculus OX=10090 GN=Psmc5 PE=1 SV=1	Psmc5	0.0015021		0.0015021	0.236476	Not-significant
P62242	>sp|P62242|RS8_MOUSE Small ribosomal subunit protein eS8 OS=Mus musculus OX=10090 GN=Rps8 PE=1 SV=2	Rps8	0.0394852		0.0394852	0.394711	Up-regulated
P62245	>sp|P62245|RS15A_MOUSE Small ribosomal subunit protein uS8 OS=Mus musculus OX=10090 GN=Rps15a PE=1 SV=2	Rps15a	0.235606		0.235606	0.114515	Not-significant
P62254	>sp|P62254|UB2G1_MOUSE Ubiquitin-conjugating enzyme E2 G1 OS=Mus musculus OX=10090 GN=Ube2g1 PE=1 SV=3	Ube2g1	0.000628508		0.000628508	-0.47119	Down-regulated
P62257	>sp|P62257|UBE2H_MOUSE Ubiquitin-conjugating enzyme E2 H OS=Mus musculus OX=10090 GN=Ube2h PE=1 SV=1	Ube2h	0.00206817		0.00206817	0.330596	Up-regulated
P62259	>sp|P62259|1433E_MOUSE 14-3-3 protein epsilon OS=Mus musculus OX=10090 GN=Ywhae PE=1 SV=1	Ywhae	0.154654		0.154654	-0.0311087	Not-significant
P62264	>sp|P62264|RS14_MOUSE Small ribosomal subunit protein uS11 OS=Mus musculus OX=10090 GN=Rps14 PE=1 SV=3	Rps14	0.291788		0.291788	0.0853683	Not-significant
P62267	>sp|P62267|RS23_MOUSE Small ribosomal subunit protein uS12 OS=Mus musculus OX=10090 GN=Rps23 PE=1 SV=3	Rps23	0.0162126		0.0162126	0.169288	Not-significant
P62270	>sp|P62270|RS18_MOUSE Small ribosomal subunit protein uS13 OS=Mus musculus OX=10090 GN=Rps18 PE=1 SV=3	Rps18	0.0248885		0.0248885	0.141695	Not-significant
P62274	>sp|P62274|RS29_MOUSE Small ribosomal subunit protein uS14 OS=Mus musculus OX=10090 GN=Rps29 PE=1 SV=2	Rps29	0.046001		0.046001	-0.854356	Down-regulated
P62281	>sp|P62281|RS11_MOUSE Small ribosomal subunit protein uS17 OS=Mus musculus OX=10090 GN=Rps11 PE=1 SV=3	Rps11	0.0233298		0.0233298	0.227299	Not-significant
P62301	>sp|P62301|RS13_MOUSE Small ribosomal subunit protein uS15 OS=Mus musculus OX=10090 GN=Rps13 PE=1 SV=2	Rps13	0.617608		0.617608	-0.0735428	Not-significant
P62305	>sp|P62305|RUXE_MOUSE Small nuclear ribonucleoprotein E OS=Mus musculus OX=10090 GN=Snrpe PE=1 SV=1	Snrpe	0.10149		0.10149	-0.318969	Not-significant
P62307	>sp|P62307|RUXF_MOUSE Small nuclear ribonucleoprotein F OS=Mus musculus OX=10090 GN=Snrpf PE=1 SV=1	Snrpf	0.000755601		0.000755601	-0.381943	Down-regulated
P62309	>sp|P62309|RUXG_MOUSE Small nuclear ribonucleoprotein G OS=Mus musculus OX=10090 GN=Snrpg PE=1 SV=1	Snrpg	0.00558827		0.00558827	-0.318392	Down-regulated
P62311	>sp|P62311|LSM3_MOUSE U6 snRNA-associated Sm-like protein LSm3 OS=Mus musculus OX=10090 GN=Lsm3 PE=1 SV=2	Lsm3	0.00818765		0.00818765	-0.412266	Down-regulated
P62313	>sp|P62313|LSM6_MOUSE U6 snRNA-associated Sm-like protein LSm6 OS=Mus musculus OX=10090 GN=Lsm6 PE=1 SV=1	Lsm6	0.0016909		0.0016909	-0.377216	Down-regulated
P62315	>sp|P62315|SMD1_MOUSE Small nuclear ribonucleoprotein Sm D1 OS=Mus musculus OX=10090 GN=Snrpd1 PE=1 SV=1	Snrpd1	0.0361996		0.0361996	-0.340356	Down-regulated
P62317	>sp|P62317|SMD2_MOUSE Small nuclear ribonucleoprotein Sm D2 OS=Mus musculus OX=10090 GN=Snrpd2 PE=1 SV=1	Snrpd2	8.26426e-06		8.26426e-06	-0.404787	Down-regulated
P62320	>sp|P62320|SMD3_MOUSE Small nuclear ribonucleoprotein Sm D3 OS=Mus musculus OX=10090 GN=Snrpd3 PE=1 SV=1	Snrpd3	0.00147003		0.00147003	-0.499308	Down-regulated
P62322	>sp|P62322|LSM5_MOUSE U6 snRNA-associated Sm-like protein LSm5 OS=Mus musculus OX=10090 GN=Lsm5 PE=3 SV=2	Lsm5	0.605789		0.605789	0.248186	Not-significant
P62325	>sp|P62325|BTG1_MOUSE Protein BTG1 OS=Mus musculus OX=10090 GN=Btg1 PE=1 SV=1	Btg1	0.00600085	0.0143059	0.00600085	-6.53334	Down-regulated
P62331	>sp|P62331|ARF6_MOUSE ADP-ribosylation factor 6 OS=Mus musculus OX=10090 GN=Arf6 PE=1 SV=2	Arf6	0.208024		0.208024	-0.0557795	Not-significant
P62334	>sp|P62334|PRS10_MOUSE 26S proteasome regulatory subunit 10B OS=Mus musculus OX=10090 GN=Psmc6 PE=1 SV=1	Psmc6	0.173304		0.173304	0.0569473	Not-significant
P62340	>sp|P62340|TBPL1_MOUSE TATA box-binding protein-like 1 OS=Mus musculus OX=10090 GN=Tbpl1 PE=1 SV=1	Tbpl1	0.134403		0.134403	0.30596	Not-significant
P62342	>sp|P62342|SELT_MOUSE Thioredoxin reductase-like selenoprotein T OS=Mus musculus OX=10090 GN=Selenot PE=1 SV=2	Selenot	0.00875694		0.00875694	0.513257	Up-regulated
P62482	>sp|P62482|KCAB2_MOUSE Voltage-gated potassium channel subunit beta-2 OS=Mus musculus OX=10090 GN=Kcnab2 PE=1 SV=1	Kcnab2	0.0130332		0.0130332	0.323352	Up-regulated
P62484	>sp|P62484|ABI2_MOUSE Abl interactor 2 OS=Mus musculus OX=10090 GN=Abi2 PE=1 SV=1	Abi2	0.281642		0.281642	-0.116979	Not-significant
P62488	>sp|P62488|RPB7_MOUSE DNA-directed RNA polymerase II subunit RPB7 OS=Mus musculus OX=10090 GN=Polr2g PE=1 SV=1	Polr2g	6.45193e-06		6.45193e-06	-2.12555	Down-regulated
P62492	>sp|P62492|RB11A_MOUSE Ras-related protein Rab-11A OS=Mus musculus OX=10090 GN=Rab11a PE=1 SV=3	Rab11a	0.325491		0.325491	-0.0516803	Not-significant
P62500	>sp|P62500|T22D1_MOUSE TSC22 domain family protein 1 OS=Mus musculus OX=10090 GN=Tsc22d1 PE=1 SV=2	Tsc22d1	0.000342917		0.000342917	-1.32438	Down-regulated
P62627	>sp|P62627|DLRB1_MOUSE Dynein light chain roadblock-type 1 OS=Mus musculus OX=10090 GN=Dynlrb1 PE=1 SV=3	Dynlrb1	0.218378		0.218378	0.0680408	Not-significant
P62631	>sp|P62631|EF1A2_MOUSE Elongation factor 1-alpha 2 OS=Mus musculus OX=10090 GN=Eef1a2 PE=1 SV=1	Eef1a2	0.00993325		0.00993325	0.758071	Up-regulated
P62700	>sp|P62700|YPEL5_MOUSE Protein yippee-like 5 OS=Mus musculus OX=10090 GN=Ypel5 PE=1 SV=1	Ypel5	0.537717		0.537717	0.136796	Not-significant
P62702	>sp|P62702|RS4X_MOUSE Small ribosomal subunit protein eS4 OS=Mus musculus OX=10090 GN=Rps4x PE=1 SV=2	Rps4x	0.09021		0.09021	0.181095	Not-significant
P62715	>sp|P62715|PP2AB_MOUSE Serine/threonine-protein phosphatase 2A catalytic subunit beta isoform OS=Mus musculus OX=10090 GN=Ppp2cb PE=1 SV=1	Ppp2cb	0.067202		0.067202	-0.734417	Not-significant
P62717	>sp|P62717|RL18A_MOUSE Large ribosomal subunit protein eL20 OS=Mus musculus OX=10090 GN=Rpl18a PE=1 SV=1	Rpl18a	0.954891		0.954891	-0.0122875	Not-significant
P62743	>sp|P62743|AP2S1_MOUSE AP-2 complex subunit sigma OS=Mus musculus OX=10090 GN=Ap2s1 PE=1 SV=1	Ap2s1	0.00246152		0.00246152	-0.197681	Not-significant
P62746	>sp|P62746|RHOB_MOUSE Rho-related GTP-binding protein RhoB OS=Mus musculus OX=10090 GN=Rhob PE=1 SV=1	Rhob	0.00238056		0.00238056	-1.82499	Down-regulated
P62748	>sp|P62748|HPCL1_MOUSE Hippocalcin-like protein 1 OS=Mus musculus OX=10090 GN=Hpcal1 PE=1 SV=2	Hpcal1	0.014541		0.014541	0.229387	Not-significant
P62751	>sp|P62751|RL23A_MOUSE Large ribosomal subunit protein uL23 OS=Mus musculus OX=10090 GN=Rpl23a PE=1 SV=1	Rpl23a	0.0651668		0.0651668	-0.173585	Not-significant
P62754	>sp|P62754|RS6_MOUSE Small ribosomal subunit protein eS6 OS=Mus musculus OX=10090 GN=Rps6 PE=1 SV=1	Rps6	0.60956		0.60956	0.0715531	Not-significant
P62774	>sp|P62774|MTPN_MOUSE Myotrophin OS=Mus musculus OX=10090 GN=Mtpn PE=1 SV=2	Mtpn	0.00355205		0.00355205	0.359014	Up-regulated
P62806	>sp|P62806|H4_MOUSE Histone H4 OS=Mus musculus OX=10090 GN=H4c1 PE=1 SV=2	H4c1	0.693577		0.693577	-0.0717389	Not-significant
P62814	>sp|P62814|VATB2_MOUSE V-type proton ATPase subunit B, brain isoform OS=Mus musculus OX=10090 GN=Atp6v1b2 PE=1 SV=1	Atp6v1b2	0.216822		0.216822	0.0524863	Not-significant
P62821	>sp|P62821|RAB1A_MOUSE Ras-related protein Rab-1A OS=Mus musculus OX=10090 GN=Rab1a PE=1 SV=3	Rab1a	0.0235009		0.0235009	0.200283	Not-significant
P62827	>sp|P62827|RAN_MOUSE GTP-binding nuclear protein Ran OS=Mus musculus OX=10090 GN=Ran PE=1 SV=3	Ran	0.127169		0.127169	0.12427	Not-significant
P62830	>sp|P62830|RL23_MOUSE Large ribosomal subunit protein uL14 OS=Mus musculus OX=10090 GN=Rpl23 PE=1 SV=1	Rpl23	0.154592		0.154592	0.109761	Not-significant
P62835	>sp|P62835|RAP1A_MOUSE Ras-related protein Rap-1A OS=Mus musculus OX=10090 GN=Rap1a PE=1 SV=1	Rap1a	0.0171743		0.0171743	-0.166123	Not-significant
P62838	>sp|P62838|UB2D2_MOUSE Ubiquitin-conjugating enzyme E2 D2 OS=Mus musculus OX=10090 GN=Ube2d2 PE=1 SV=1	Ube2d2	0.0111121		0.0111121	-0.452524	Down-regulated
P62843	>sp|P62843|RS15_MOUSE Small ribosomal subunit protein uS19 OS=Mus musculus OX=10090 GN=Rps15 PE=1 SV=2	Rps15	0.0463673		0.0463673	-0.494715	Down-regulated
P62849	>sp|P62849|RS24_MOUSE Small ribosomal subunit protein eS24 OS=Mus musculus OX=10090 GN=Rps24 PE=1 SV=1	Rps24	0.254885		0.254885	0.148201	Not-significant
P62852	>sp|P62852|RS25_MOUSE Small ribosomal subunit protein eS25 OS=Mus musculus OX=10090 GN=Rps25 PE=1 SV=1	Rps25	0.0933648		0.0933648	0.1393	Not-significant
P62855	>sp|P62855|RS26_MOUSE Small ribosomal subunit protein eS26 OS=Mus musculus OX=10090 GN=Rps26 PE=1 SV=3	Rps26	0.0375963		0.0375963	0.378148	Up-regulated
P62858	>sp|P62858|RS28_MOUSE Small ribosomal subunit protein eS28 OS=Mus musculus OX=10090 GN=Rps28 PE=1 SV=1	Rps28	0.104546		0.104546	-0.135229	Not-significant
P62862	>sp|P62862|RS30_MOUSE Ubiquitin-like FUBI-ribosomal protein eS30 fusion protein OS=Mus musculus OX=10090 GN=Fau PE=1 SV=2	Fau	0.277744		0.277744	-0.112452	Not-significant
P62869	>sp|P62869|ELOB_MOUSE Elongin-B OS=Mus musculus OX=10090 GN=Elob PE=1 SV=1	Elob	0.10128		0.10128	-0.0541886	Not-significant
P62874	>sp|P62874|GBB1_MOUSE Guanine nucleotide-binding protein G(I)/G(S)/G(T) subunit beta-1 OS=Mus musculus OX=10090 GN=Gnb1 PE=1 SV=3	Gnb1	0.0078207		0.0078207	-0.554685	Down-regulated
P62876	>sp|P62876|RPAB5_MOUSE DNA-directed RNA polymerases I, II, and III subunit RPABC5 OS=Mus musculus OX=10090 GN=Polr2l PE=3 SV=1	Polr2l	0.000373276		0.000373276	-0.72008	Down-regulated
P62878	>sp|P62878|RBX1_MOUSE E3 ubiquitin-protein ligase RBX1 OS=Mus musculus OX=10090 GN=Rbx1 PE=1 SV=1	Rbx1	0.0188594		0.0188594	-0.379189	Down-regulated
P62880	>sp|P62880|GBB2_MOUSE Guanine nucleotide-binding protein G(I)/G(S)/G(T) subunit beta-2 OS=Mus musculus OX=10090 GN=Gnb2 PE=1 SV=3	Gnb2	0.28191		0.28191	-0.0299794	Not-significant
P62889	>sp|P62889|RL30_MOUSE Large ribosomal subunit protein eL30 OS=Mus musculus OX=10090 GN=Rpl30 PE=1 SV=2	Rpl30	0.991164		0.991164	0.000371232	Not-significant
P62892	>sp|P62892|RL39_MOUSE Large ribosomal subunit protein eL39 OS=Mus musculus OX=10090 GN=Rpl39 PE=1 SV=2	Rpl39	0.196014		0.196014	-0.331453	Not-significant
P62897	>sp|P62897|CYC_MOUSE Cytochrome c, somatic OS=Mus musculus OX=10090 GN=Cycs PE=1 SV=2	Cycs	0.000308945		0.000308945	-0.615306	Down-regulated
P62900	>sp|P62900|RL31_MOUSE Large ribosomal subunit protein eL31 OS=Mus musculus OX=10090 GN=Rpl31 PE=1 SV=1	Rpl31	0.0815848		0.0815848	-0.0999801	Not-significant
P62908	>sp|P62908|RS3_MOUSE Small ribosomal subunit protein uS3 OS=Mus musculus OX=10090 GN=Rps3 PE=1 SV=1	Rps3	0.00740185		0.00740185	0.234941	Not-significant
P62911	>sp|P62911|RL32_MOUSE Large ribosomal subunit protein eL32 OS=Mus musculus OX=10090 GN=Rpl32 PE=1 SV=2	Rpl32	0.548706		0.548706	-0.121182	Not-significant
P62915	>sp|P62915|TF2B_MOUSE Transcription initiation factor IIB OS=Mus musculus OX=10090 GN=Gtf2b PE=1 SV=1	Gtf2b	0.000182806		0.000182806	-1.17949	Down-regulated
P62918	>sp|P62918|RL8_MOUSE Large ribosomal subunit protein uL2 OS=Mus musculus OX=10090 GN=Rpl8 PE=1 SV=2	Rpl8	0.240177		0.240177	0.173594	Not-significant
P62960	>sp|P62960|YBOX1_MOUSE Y-box-binding protein 1 OS=Mus musculus OX=10090 GN=Ybx1 PE=1 SV=3	Ybx1	0.000150497		0.000150497	-1.06698	Down-regulated
P62962	>sp|P62962|PROF1_MOUSE Profilin-1 OS=Mus musculus OX=10090 GN=Pfn1 PE=1 SV=2	Pfn1	0.032466		0.032466	0.13736	Not-significant
P62983	>sp|P62983|RS27A_MOUSE Ubiquitin-ribosomal protein eS31 fusion protein OS=Mus musculus OX=10090 GN=Rps27a PE=1 SV=2	Rps27a	0.333768		0.333768	-0.863622	Not-significant
P62996	>sp|P62996|TRA2B_MOUSE Transformer-2 protein homolog beta OS=Mus musculus OX=10090 GN=Tra2b PE=1 SV=1	Tra2b	0.0274527		0.0274527	-0.240859	Not-significant
P63001	>sp|P63001|RAC1_MOUSE Ras-related C3 botulinum toxin substrate 1 OS=Mus musculus OX=10090 GN=Rac1 PE=1 SV=1	Rac1	0.0900187		0.0900187	0.143225	Not-significant
P63002	>sp|P63002|TLE5_MOUSE TLE family member 5 OS=Mus musculus OX=10090 GN=Tle5 PE=1 SV=1	Tle5	0.525051		0.525051	-0.280285	Not-significant
P63005	>sp|P63005|LIS1_MOUSE Platelet-activating factor acetylhydrolase IB subunit beta OS=Mus musculus OX=10090 GN=Pafah1b1 PE=1 SV=2	Pafah1b1	0.00104178		0.00104178	-0.183311	Not-significant
P63011	>sp|P63011|RAB3A_MOUSE Ras-related protein Rab-3A OS=Mus musculus OX=10090 GN=Rab3a PE=1 SV=1	Rab3a	0.357672		0.357672	-1.23658	Not-significant
P63013	>sp|P63013|PRRX1_MOUSE Paired mesoderm homeobox protein 1 OS=Mus musculus OX=10090 GN=Prrx1 PE=1 SV=1	Prrx1	0.000278316		0.000278316	-1.58591	Down-regulated
P63017	>sp|P63017|HSP7C_MOUSE Heat shock cognate 71 kDa protein OS=Mus musculus OX=10090 GN=Hspa8 PE=1 SV=1	Hspa8	0.00197889		0.00197889	-0.23872	Not-significant
P63024	>sp|P63024|VAMP3_MOUSE Vesicle-associated membrane protein 3 OS=Mus musculus OX=10090 GN=Vamp3 PE=1 SV=1	Vamp3	0.0647384		0.0647384	-0.254169	Not-significant
P63028	>sp|P63028|TCTP_MOUSE Translationally-controlled tumor protein OS=Mus musculus OX=10090 GN=Tpt1 PE=1 SV=1	Tpt1	0.00090899		0.00090899	0.370971	Up-regulated
P63030	>sp|P63030|MPC1_MOUSE Mitochondrial pyruvate carrier 1 OS=Mus musculus OX=10090 GN=Mpc1 PE=1 SV=1	Mpc1	0.00519675		0.00519675	0.382763	Up-regulated
P63034	>sp|P63034|CYH2_MOUSE Cytohesin-2 OS=Mus musculus OX=10090 GN=Cyth2 PE=1 SV=3	Cyth2	0.0331082	0.273322	0.0331082	-1.51718	Down-regulated
P63037	>sp|P63037|DNJA1_MOUSE DnaJ homolog subfamily A member 1 OS=Mus musculus OX=10090 GN=Dnaja1 PE=1 SV=1	Dnaja1	0.00268116		0.00268116	-0.319278	Down-regulated
P63038	>sp|P63038|CH60_MOUSE 60 kDa heat shock protein, mitochondrial OS=Mus musculus OX=10090 GN=Hspd1 PE=1 SV=1	Hspd1	0.000302481		0.000302481	0.303917	Up-regulated
P63044	>sp|P63044|VAMP2_MOUSE Vesicle-associated membrane protein 2 OS=Mus musculus OX=10090 GN=Vamp2 PE=1 SV=2	Vamp2	0.0517297		0.0517297	-0.639408	Not-significant
P63073	>sp|P63073|IF4E_MOUSE Eukaryotic translation initiation factor 4E OS=Mus musculus OX=10090 GN=Eif4e PE=1 SV=1	Eif4e	0.00663662		0.00663662	-0.14877	Not-significant
P63082	>sp|P63082|VATL_MOUSE V-type proton ATPase 16 kDa proteolipid subunit c OS=Mus musculus OX=10090 GN=Atp6v0c PE=1 SV=1	Atp6v0c	3.54135e-06		3.54135e-06	0.575862	Up-regulated
P63085	>sp|P63085|MK01_MOUSE Mitogen-activated protein kinase 1 OS=Mus musculus OX=10090 GN=Mapk1 PE=1 SV=3	Mapk1	0.383522		0.383522	0.0147944	Not-significant
P63087	>sp|P63087|PP1G_MOUSE Serine/threonine-protein phosphatase PP1-gamma catalytic subunit OS=Mus musculus OX=10090 GN=Ppp1cc PE=1 SV=1	Ppp1cc	0.144237		0.144237	-0.203832	Not-significant
P63101	>sp|P63101|1433Z_MOUSE 14-3-3 protein zeta/delta OS=Mus musculus OX=10090 GN=Ywhaz PE=1 SV=1	Ywhaz	0.0717151		0.0717151	-0.0843414	Not-significant
P63139	>sp|P63139|NFYB_MOUSE Nuclear transcription factor Y subunit beta OS=Mus musculus OX=10090 GN=Nfyb PE=1 SV=1	Nfyb	0.098777		0.098777	0.189184	Not-significant
P63143	>sp|P63143|KCAB1_MOUSE Voltage-gated potassium channel subunit beta-1 OS=Mus musculus OX=10090 GN=Kcnab1 PE=1 SV=2	Kcnab1	0.360681	0.273322	0.360681	0.616337	Not-significant
P63147	>sp|P63147|UBE2B_MOUSE Ubiquitin-conjugating enzyme E2 B OS=Mus musculus OX=10090 GN=Ube2b PE=1 SV=1	Ube2b	7.62812e-05		7.62812e-05	-1.66615	Down-regulated
P63154	>sp|P63154|CRNL1_MOUSE Crooked neck-like protein 1 OS=Mus musculus OX=10090 GN=Crnkl1 PE=1 SV=1	Crnkl1	6.1228e-05		6.1228e-05	-0.914962	Down-regulated
P63158	>sp|P63158|HMGB1_MOUSE High mobility group protein B1 OS=Mus musculus OX=10090 GN=Hmgb1 PE=1 SV=2	Hmgb1	0.0142827		0.0142827	-0.230075	Not-significant
P63166	>sp|P63166|SUMO1_MOUSE Small ubiquitin-related modifier 1 OS=Mus musculus OX=10090 GN=Sumo1 PE=1 SV=1	Sumo1	0.000988608		0.000988608	-0.317767	Down-regulated
P63168	>sp|P63168|DYL1_MOUSE Dynein light chain 1, cytoplasmic OS=Mus musculus OX=10090 GN=Dynll1 PE=1 SV=1	Dynll1	0.0461814		0.0461814	-0.173686	Not-significant
P63213	>sp|P63213|GBG2_MOUSE Guanine nucleotide-binding protein G(I)/G(S)/G(O) subunit gamma-2 OS=Mus musculus OX=10090 GN=Gng2 PE=1 SV=2	Gng2	0.868433		0.868433	0.0231226	Not-significant
P63242	>sp|P63242|IF5A1_MOUSE Eukaryotic translation initiation factor 5A-1 OS=Mus musculus OX=10090 GN=Eif5a PE=1 SV=2	Eif5a	0.00315092		0.00315092	0.214363	Not-significant
P63248	>sp|P63248|IPKA_MOUSE cAMP-dependent protein kinase inhibitor alpha OS=Mus musculus OX=10090 GN=Pkia PE=1 SV=2	Pkia	0.645437		0.645437	0.199716	Not-significant
P63260	>sp|P63260|ACTG_MOUSE Actin, cytoplasmic 2 OS=Mus musculus OX=10090 GN=Actg1 PE=1 SV=1	Actg1	0.060862		0.060862	0.208769	Not-significant
P63268	>sp|P63268|ACTH_MOUSE Actin, gamma-enteric smooth muscle OS=Mus musculus OX=10090 GN=Actg2 PE=1 SV=1	Actg2	0.00545548		0.00545548	0.24437	Not-significant
P63271	>sp|P63271|SPT4A_MOUSE Transcription elongation factor SPT4-A OS=Mus musculus OX=10090 GN=Supt4h1a PE=2 SV=1	Supt4h1a	0.545662		0.545662	0.02945	Not-significant
P63276	>sp|P63276|RS17_MOUSE Small ribosomal subunit protein eS17 OS=Mus musculus OX=10090 GN=Rps17 PE=1 SV=2	Rps17	0.0152866		0.0152866	-0.270712	Down-regulated
P63280	>sp|P63280|UBC9_MOUSE SUMO-conjugating enzyme UBC9 OS=Mus musculus OX=10090 GN=Ube2i PE=1 SV=1	Ube2i	0.024951		0.024951	-0.158549	Not-significant
P63321	>sp|P63321|RALA_MOUSE Ras-related protein Ral-A OS=Mus musculus OX=10090 GN=Rala PE=1 SV=1	Rala	0.0396793		0.0396793	0.195748	Not-significant
P63323	>sp|P63323|RS12_MOUSE Small ribosomal subunit protein eS12 OS=Mus musculus OX=10090 GN=Rps12 PE=1 SV=3	Rps12	0.00182835		0.00182835	-0.651609	Down-regulated
P63325	>sp|P63325|RS10_MOUSE Small ribosomal subunit protein eS10 OS=Mus musculus OX=10090 GN=Rps10 PE=1 SV=1	Rps10	0.0753662		0.0753662	-0.188482	Not-significant
P63328	>sp|P63328|PP2BA_MOUSE Protein phosphatase 3 catalytic subunit alpha OS=Mus musculus OX=10090 GN=Ppp3ca PE=1 SV=1	Ppp3ca	0.00130105		0.00130105	0.396672	Up-regulated
P63330	>sp|P63330|PP2AA_MOUSE Serine/threonine-protein phosphatase 2A catalytic subunit alpha isoform OS=Mus musculus OX=10090 GN=Ppp2ca PE=1 SV=1	Ppp2ca	0.0184389		0.0184389	-0.313508	Down-regulated
P67778	>sp|P67778|PHB1_MOUSE Prohibitin 1 OS=Mus musculus OX=10090 GN=Phb1 PE=1 SV=1	Phb1	0.000941532		0.000941532	0.260318	Not-significant
P67871	>sp|P67871|CSK2B_MOUSE Casein kinase II subunit beta OS=Mus musculus OX=10090 GN=Csnk2b PE=1 SV=1	Csnk2b	0.00426645		0.00426645	0.100706	Not-significant
P67984	>sp|P67984|RL22_MOUSE Large ribosomal subunit protein eL22 OS=Mus musculus OX=10090 GN=Rpl22 PE=1 SV=2	Rpl22	0.208812		0.208812	-0.103738	Not-significant
P68037	>sp|P68037|UB2L3_MOUSE Ubiquitin-conjugating enzyme E2 L3 OS=Mus musculus OX=10090 GN=Ube2l3 PE=1 SV=1	Ube2l3	0.0276196		0.0276196	-0.185371	Not-significant
P68040	>sp|P68040|RACK1_MOUSE Small ribosomal subunit protein RACK1 OS=Mus musculus OX=10090 GN=Rack1 PE=1 SV=3	Rack1	0.361135		0.361135	-0.0448538	Not-significant
P68134	>sp|P68134|ACTS_MOUSE Actin, alpha skeletal muscle OS=Mus musculus OX=10090 GN=Acta1 PE=1 SV=1	Acta1	0.00200227		0.00200227	0.273936	Up-regulated
P68181	>sp|P68181|KAPCB_MOUSE cAMP-dependent protein kinase catalytic subunit beta OS=Mus musculus OX=10090 GN=Prkacb PE=1 SV=2	Prkacb	0.0106296		0.0106296	0.278578	Up-regulated
P68254	>sp|P68254|1433T_MOUSE 14-3-3 protein theta OS=Mus musculus OX=10090 GN=Ywhaq PE=1 SV=1	Ywhaq	0.0329529		0.0329529	-0.199231	Not-significant
P68368	>sp|P68368|TBA4A_MOUSE Tubulin alpha-4A chain OS=Mus musculus OX=10090 GN=Tuba4a PE=1 SV=1	Tuba4a	0.00286843		0.00286843	-0.658195	Down-regulated
P68372	>sp|P68372|TBB4B_MOUSE Tubulin beta-4B chain OS=Mus musculus OX=10090 GN=Tubb4b PE=1 SV=1	Tubb4b	3.15446e-05		3.15446e-05	0.298008	Up-regulated
P68373	>sp|P68373|TBA1C_MOUSE Tubulin alpha-1C chain OS=Mus musculus OX=10090 GN=Tuba1c PE=1 SV=1	Tuba1c	0.000780478		0.000780478	0.237938	Not-significant
P68404	>sp|P68404|KPCB_MOUSE Protein kinase C beta type OS=Mus musculus OX=10090 GN=Prkcb PE=1 SV=4	Prkcb	0.000381456		0.000381456	1.32802	Up-regulated
P68510	>sp|P68510|1433F_MOUSE 14-3-3 protein eta OS=Mus musculus OX=10090 GN=Ywhah PE=1 SV=2	Ywhah	0.0255661		0.0255661	-0.269046	Down-regulated
P69566	>sp|P69566|RANB9_MOUSE Ran-binding protein 9 OS=Mus musculus OX=10090 GN=Ranbp9 PE=1 SV=1	Ranbp9	0.137386		0.137386	-0.109716	Not-significant
P70121	>sp|P70121|ZHX1_MOUSE Zinc fingers and homeoboxes protein 1 OS=Mus musculus OX=10090 GN=Zhx1 PE=1 SV=2	Zhx1	0.0103345		0.0103345	-0.587673	Down-regulated
P70122	>sp|P70122|SBDS_MOUSE Ribosome maturation protein SBDS OS=Mus musculus OX=10090 GN=Sbds PE=1 SV=4	Sbds	0.67572		0.67572	0.0180608	Not-significant
P70168	>sp|P70168|IMB1_MOUSE Importin subunit beta-1 OS=Mus musculus OX=10090 GN=Kpnb1 PE=1 SV=2	Kpnb1	0.0196126		0.0196126	-0.10777	Not-significant
P70175	>sp|P70175|DLG3_MOUSE Disks large homolog 3 OS=Mus musculus OX=10090 GN=Dlg3 PE=1 SV=1	Dlg3	0.00571263		0.00571263	-0.89615	Down-regulated
P70182	>sp|P70182|PI51A_MOUSE Phosphatidylinositol 4-phosphate 5-kinase type-1 alpha OS=Mus musculus OX=10090 GN=Pip5k1a PE=1 SV=2	Pip5k1a	0.00128974		0.00128974	-0.34165	Down-regulated
P70188	>sp|P70188|KIFA3_MOUSE Kinesin-associated protein 3 OS=Mus musculus OX=10090 GN=Kifap3 PE=1 SV=1	Kifap3	0.0271667		0.0271667	0.143879	Not-significant
P70193	>sp|P70193|LRIG1_MOUSE Leucine-rich repeats and immunoglobulin-like domains protein 1 OS=Mus musculus OX=10090 GN=Lrig1 PE=1 SV=2	Lrig1	0.00214617		0.00214617	-0.943397	Down-regulated
P70195	>sp|P70195|PSB7_MOUSE Proteasome subunit beta type-7 OS=Mus musculus OX=10090 GN=Psmb7 PE=1 SV=1	Psmb7	0.0269429		0.0269429	-0.142305	Not-significant
P70196	>sp|P70196|TRAF6_MOUSE TNF receptor-associated factor 6 OS=Mus musculus OX=10090 GN=Traf6 PE=1 SV=2	Traf6	0.282236		0.282236	0.174916	Not-significant
P70202	>sp|P70202|LXN_MOUSE Latexin OS=Mus musculus OX=10090 GN=Lxn PE=1 SV=2	Lxn	0.88005		0.88005	-0.00885949	Not-significant
P70206	>sp|P70206|PLXA1_MOUSE Plexin-A1 OS=Mus musculus OX=10090 GN=Plxna1 PE=1 SV=1	Plxna1	0.00179089		0.00179089	0.23998	Not-significant
P70207	>sp|P70207|PLXA2_MOUSE Plexin-A2 OS=Mus musculus OX=10090 GN=Plxna2 PE=1 SV=2	Plxna2	0.114545		0.114545	-0.233872	Not-significant
P70208	>sp|P70208|PLXA3_MOUSE Plexin-A3 OS=Mus musculus OX=10090 GN=Plxna3 PE=1 SV=2	Plxna3	0.277103	0.273322	0.277103	0.753248	Not-significant
P70210	>sp|P70210|TEAD3_MOUSE Transcriptional enhancer factor TEF-5 OS=Mus musculus OX=10090 GN=Tead3 PE=1 SV=2	Tead3	0.985468	1	0.985468	-0.0192564	Not-significant
P70213	>sp|P70213|FV1_MOUSE Friend virus susceptibility protein 1 OS=Mus musculus OX=10090 GN=Fv1 PE=4 SV=1	Fv1	0.00445714		0.00445714	-0.576575	Down-regulated
P70227	>sp|P70227|ITPR3_MOUSE Inositol 1,4,5-trisphosphate-gated calcium channel ITPR3 OS=Mus musculus OX=10090 GN=Itpr3 PE=1 SV=3	Itpr3	1.30422e-05		1.30422e-05	0.473001	Up-regulated
P70236	>sp|P70236|MP2K6_MOUSE Dual specificity mitogen-activated protein kinase kinase 6 OS=Mus musculus OX=10090 GN=Map2k6 PE=1 SV=1	Map2k6	0.00813642		0.00813642	0.447248	Up-regulated
P70245	>sp|P70245|EBP_MOUSE 3-beta-hydroxysteroid-Delta(8),Delta(7)-isomerase OS=Mus musculus OX=10090 GN=Ebp PE=1 SV=3	Ebp	0.0491766		0.0491766	0.143609	Not-significant
P70255	>sp|P70255|NFIC_MOUSE Nuclear factor 1 C-type OS=Mus musculus OX=10090 GN=Nfic PE=1 SV=1	Nfic	0.0412828		0.0412828	-0.506504	Down-regulated
P70257	>sp|P70257|NFIX_MOUSE Nuclear factor 1 X-type OS=Mus musculus OX=10090 GN=Nfix PE=1 SV=2	Nfix	0.858852		0.858852	-0.0187234	Not-significant
P70261	>sp|P70261|PALD_MOUSE Paladin OS=Mus musculus OX=10090 GN=Pald1 PE=1 SV=1	Pald1	0.452187		0.452187	0.0576884	Not-significant
P70266	>sp|P70266|F261_MOUSE 6-phosphofructo-2-kinase/fructose-2,6-bisphosphatase 1 OS=Mus musculus OX=10090 GN=Pfkfb1 PE=1 SV=2	Pfkfb1	0.250446		0.250446	0.236439	Not-significant
P70268	>sp|P70268|PKN1_MOUSE Serine/threonine-protein kinase N1 OS=Mus musculus OX=10090 GN=Pkn1 PE=1 SV=3	Pkn1	0.00023833		0.00023833	0.663849	Up-regulated
P70270	>sp|P70270|RAD54_MOUSE DNA repair and recombination protein RAD54-like OS=Mus musculus OX=10090 GN=Rad54l PE=1 SV=2	Rad54l	0.0331601		0.0331601	-0.567539	Down-regulated
P70279	>sp|P70279|SURF6_MOUSE Surfeit locus protein 6 OS=Mus musculus OX=10090 GN=Surf6 PE=1 SV=1	Surf6	0.0338579		0.0338579	-0.379273	Down-regulated
P70280	>sp|P70280|VAMP7_MOUSE Vesicle-associated membrane protein 7 OS=Mus musculus OX=10090 GN=Vamp7 PE=1 SV=1	Vamp7	0.32263		0.32263	-0.0744603	Not-significant
P70284	>sp|P70284|TGIF1_MOUSE Homeobox protein TGIF1 OS=Mus musculus OX=10090 GN=Tgif1 PE=1 SV=2	Tgif1	0.00762733	0.273322	0.00762733	-1.81893	Down-regulated
P70288	>sp|P70288|HDAC2_MOUSE Histone deacetylase 2 OS=Mus musculus OX=10090 GN=Hdac2 PE=1 SV=1	Hdac2	0.000256179		0.000256179	-0.353017	Down-regulated
P70290	>sp|P70290|EM55_MOUSE 55 kDa erythrocyte membrane protein OS=Mus musculus OX=10090 GN=Mpp1 PE=1 SV=1	Mpp1	0.000290762		0.000290762	0.27277	Up-regulated
P70295	>sp|P70295|AUP1_MOUSE Lipid droplet-regulating VLDL assembly factor AUP1 OS=Mus musculus OX=10090 GN=Aup1 PE=1 SV=1	Aup1	0.0224116		0.0224116	0.128332	Not-significant
P70296	>sp|P70296|PEBP1_MOUSE Phosphatidylethanolamine-binding protein 1 OS=Mus musculus OX=10090 GN=Pebp1 PE=1 SV=3	Pebp1	0.00135396		0.00135396	0.362862	Up-regulated
P70297	>sp|P70297|STAM1_MOUSE Signal transducing adapter molecule 1 OS=Mus musculus OX=10090 GN=Stam PE=1 SV=3	Stam	0.0204201		0.0204201	0.203436	Not-significant
P70302	>sp|P70302|STIM1_MOUSE Stromal interaction molecule 1 OS=Mus musculus OX=10090 GN=Stim1 PE=1 SV=2	Stim1	0.205091		0.205091	0.065543	Not-significant
P70303	>sp|P70303|PYRG2_MOUSE CTP synthase 2 OS=Mus musculus OX=10090 GN=Ctps2 PE=1 SV=1	Ctps2	0.000200124		0.000200124	0.434039	Up-regulated
P70315	>sp|P70315|WASP_MOUSE Actin nucleation-promoting factor WAS OS=Mus musculus OX=10090 GN=Was PE=1 SV=1	Was	0.000634431		0.000634431	3.05468	Up-regulated
P70318	>sp|P70318|TIAR_MOUSE Nucleolysin TIAR OS=Mus musculus OX=10090 GN=Tial1 PE=1 SV=1	Tial1	1.1726e-06		1.1726e-06	-0.930134	Down-regulated
P70333	>sp|P70333|HNRH2_MOUSE Heterogeneous nuclear ribonucleoprotein H2 OS=Mus musculus OX=10090 GN=Hnrnph2 PE=1 SV=1	Hnrnph2	0.075452		0.075452	-0.333275	Not-significant
P70335	>sp|P70335|ROCK1_MOUSE Rho-associated protein kinase 1 OS=Mus musculus OX=10090 GN=Rock1 PE=1 SV=1	Rock1	0.668012		0.668012	0.0361553	Not-significant
P70336	>sp|P70336|ROCK2_MOUSE Rho-associated protein kinase 2 OS=Mus musculus OX=10090 GN=Rock2 PE=1 SV=1	Rock2	0.336165		0.336165	0.0542951	Not-significant
P70340	>sp|P70340|SMAD1_MOUSE Mothers against decapentaplegic homolog 1 OS=Mus musculus OX=10090 GN=Smad1 PE=1 SV=2	Smad1	0.014318		0.014318	-0.685033	Down-regulated
P70345	>sp|P70345|B2CL2_MOUSE Bcl-2-like protein 2 OS=Mus musculus OX=10090 GN=Bcl2l2 PE=1 SV=1	Bcl2l2	0.51551		0.51551	0.353654	Not-significant
P70347	>sp|P70347|TANK_MOUSE TRAF family member-associated NF-kappa-B activator OS=Mus musculus OX=10090 GN=Tank PE=1 SV=1	Tank	0.446678		0.446678	-0.250508	Not-significant
P70349	>sp|P70349|HINT1_MOUSE Adenosine 5'-monophosphoramidase HINT1 OS=Mus musculus OX=10090 GN=Hint1 PE=1 SV=3	Hint1	0.523554		0.523554	-0.0503618	Not-significant
P70351	>sp|P70351|EZH1_MOUSE Histone-lysine N-methyltransferase EZH1 OS=Mus musculus OX=10090 GN=Ezh1 PE=1 SV=1	Ezh1	0.151512		0.151512	-0.629587	Not-significant
P70353	>sp|P70353|NFYC_MOUSE Nuclear transcription factor Y subunit gamma OS=Mus musculus OX=10090 GN=Nfyc PE=1 SV=2	Nfyc	0.00142725		0.00142725	0.0918971	Not-significant
P70362	>sp|P70362|UFD1_MOUSE Ubiquitin recognition factor in ER-associated degradation protein 1 OS=Mus musculus OX=10090 GN=Ufd1 PE=1 SV=2	Ufd1	0.0815835		0.0815835	-0.128162	Not-significant
P70365	>sp|P70365|NCOA1_MOUSE Nuclear receptor coactivator 1 OS=Mus musculus OX=10090 GN=Ncoa1 PE=1 SV=2	Ncoa1	0.969009		0.969009	0.00732001	Not-significant
P70372	>sp|P70372|ELAV1_MOUSE ELAV-like protein 1 OS=Mus musculus OX=10090 GN=Elavl1 PE=1 SV=2	Elavl1	7.36709e-07		7.36709e-07	-1.25701	Down-regulated
P70387	>sp|P70387|HFE_MOUSE Hereditary hemochromatosis protein homolog OS=Mus musculus OX=10090 GN=Hfe PE=1 SV=2	Hfe	0.253747		0.253747	0.229525	Not-significant
P70388	>sp|P70388|RAD50_MOUSE DNA repair protein RAD50 OS=Mus musculus OX=10090 GN=Rad50 PE=1 SV=1	Rad50	0.530573		0.530573	0.021072	Not-significant
P70398	>sp|P70398|USP9X_MOUSE Ubiquitin carboxyl-terminal hydrolase 9X OS=Mus musculus OX=10090 GN=Usp9x PE=1 SV=2	Usp9x	0.0022153		0.0022153	0.158797	Not-significant
P70399	>sp|P70399|TP53B_MOUSE TP53-binding protein 1 OS=Mus musculus OX=10090 GN=Tp53bp1 PE=1 SV=3	Tp53bp1	0.0147139		0.0147139	-0.761412	Down-regulated
P70403	>sp|P70403|CASP_MOUSE Protein CASP OS=Mus musculus OX=10090 GN=Cux1 PE=1 SV=2	Cux1	0.0124327		0.0124327	0.497146	Up-regulated
P70404	>sp|P70404|IDHG1_MOUSE Isocitrate dehydrogenase [NAD] subunit gamma 1, mitochondrial OS=Mus musculus OX=10090 GN=Idh3g PE=1 SV=1	Idh3g	0.00338963		0.00338963	0.268732	Up-regulated
P70424	>sp|P70424|ERBB2_MOUSE Receptor tyrosine-protein kinase erbB-2 OS=Mus musculus OX=10090 GN=Erbb2 PE=1 SV=3	Erbb2	0.596302		0.596302	0.142845	Not-significant
P70428	>sp|P70428|EXT2_MOUSE Exostosin-2 OS=Mus musculus OX=10090 GN=Ext2 PE=1 SV=2	Ext2	0.0117363		0.0117363	0.729062	Up-regulated
P70429	>sp|P70429|EVL_MOUSE Ena/VASP-like protein OS=Mus musculus OX=10090 GN=Evl PE=1 SV=2	Evl	0.267134		0.267134	0.308565	Not-significant
P70441	>sp|P70441|NHRF1_MOUSE Na(+)/H(+) exchange regulatory cofactor NHE-RF1 OS=Mus musculus OX=10090 GN=Nherf1 PE=1 SV=3	Nherf1	0.000812437		0.000812437	-0.486693	Down-regulated
P70445	>sp|P70445|4EBP2_MOUSE Eukaryotic translation initiation factor 4E-binding protein 2 OS=Mus musculus OX=10090 GN=Eif4ebp2 PE=1 SV=1	Eif4ebp2	0.206921		0.206921	0.235873	Not-significant
P70451	>sp|P70451|FER_MOUSE Tyrosine-protein kinase Fer OS=Mus musculus OX=10090 GN=Fer PE=1 SV=2	Fer	0.0438318		0.0438318	0.233546	Not-significant
P70452	>sp|P70452|STX4_MOUSE Syntaxin-4 OS=Mus musculus OX=10090 GN=Stx4 PE=1 SV=1	Stx4	0.0076924		0.0076924	-0.154267	Not-significant
P70453	>sp|P70453|PDE7A_MOUSE High affinity 3',5'-cyclic-AMP phosphodiesterase 7A OS=Mus musculus OX=10090 GN=Pde7a PE=1 SV=2	Pde7a	0.0297763		0.0297763	-1.46341	Down-regulated
P70459	>sp|P70459|ERF_MOUSE ETS domain-containing transcription factor ERF OS=Mus musculus OX=10090 GN=Erf PE=1 SV=1	Erf	0.00321343	0.0832645	0.00321343	-3.02046	Down-regulated
P70460	>sp|P70460|VASP_MOUSE Vasodilator-stimulated phosphoprotein OS=Mus musculus OX=10090 GN=Vasp PE=1 SV=4	Vasp	0.243248		0.243248	-0.0578523	Not-significant
P70662	>sp|P70662|LDB1_MOUSE LIM domain-binding protein 1 OS=Mus musculus OX=10090 GN=Ldb1 PE=1 SV=2	Ldb1	0.405878		0.405878	-0.11476	Not-significant
P70665	>sp|P70665|SIAE_MOUSE Sialate O-acetylesterase OS=Mus musculus OX=10090 GN=Siae PE=1 SV=3	Siae	0.00752317		0.00752317	0.291681	Up-regulated
P70670	>sp|P70670|NACAM_MOUSE Nascent polypeptide-associated complex subunit alpha, muscle-specific form OS=Mus musculus OX=10090 GN=Naca PE=1 SV=2	Naca	9.65039e-05		9.65039e-05	-0.353674	Down-regulated
P70671	>sp|P70671|IRF3_MOUSE Interferon regulatory factor 3 OS=Mus musculus OX=10090 GN=Irf3 PE=1 SV=1	Irf3	0.0301497		0.0301497	0.211978	Not-significant
P70677	>sp|P70677|CASP3_MOUSE Caspase-3 OS=Mus musculus OX=10090 GN=Casp3 PE=1 SV=1	Casp3	0.0130651		0.0130651	-0.161647	Not-significant
P70697	>sp|P70697|DCUP_MOUSE Uroporphyrinogen decarboxylase OS=Mus musculus OX=10090 GN=Urod PE=1 SV=2	Urod	0.227183		0.227183	0.0499731	Not-significant
P70698	>sp|P70698|PYRG1_MOUSE CTP synthase 1 OS=Mus musculus OX=10090 GN=Ctps1 PE=1 SV=2	Ctps1	0.00195766		0.00195766	0.190262	Not-significant
P70699	>sp|P70699|LYAG_MOUSE Lysosomal alpha-glucosidase OS=Mus musculus OX=10090 GN=Gaa PE=1 SV=2	Gaa	0.65195		0.65195	-0.0181514	Not-significant
P70700	>sp|P70700|RPA2_MOUSE DNA-directed RNA polymerase I subunit RPA2 OS=Mus musculus OX=10090 GN=Polr1b PE=1 SV=2	Polr1b	0.0158087		0.0158087	-0.142493	Not-significant
P80313	>sp|P80313|TCPH_MOUSE T-complex protein 1 subunit eta OS=Mus musculus OX=10090 GN=Cct7 PE=1 SV=1	Cct7	0.913953		0.913953	-0.00394335	Not-significant
P80314	>sp|P80314|TCPB_MOUSE T-complex protein 1 subunit beta OS=Mus musculus OX=10090 GN=Cct2 PE=1 SV=4	Cct2	0.00791035		0.00791035	0.144602	Not-significant
P80315	>sp|P80315|TCPD_MOUSE T-complex protein 1 subunit delta OS=Mus musculus OX=10090 GN=Cct4 PE=1 SV=3	Cct4	0.00869197		0.00869197	0.109614	Not-significant
P80316	>sp|P80316|TCPE_MOUSE T-complex protein 1 subunit epsilon OS=Mus musculus OX=10090 GN=Cct5 PE=1 SV=1	Cct5	0.845311		0.845311	-0.00617295	Not-significant
P80317	>sp|P80317|TCPZ_MOUSE T-complex protein 1 subunit zeta OS=Mus musculus OX=10090 GN=Cct6a PE=1 SV=3	Cct6a	0.692501		0.692501	0.00305302	Not-significant
P80318	>sp|P80318|TCPG_MOUSE T-complex protein 1 subunit gamma OS=Mus musculus OX=10090 GN=Cct3 PE=1 SV=1	Cct3	0.520674		0.520674	0.0134107	Not-significant
P81069	>sp|P81069|GABP2_MOUSE GA-binding protein subunit beta-2 OS=Mus musculus OX=10090 GN=Gabpb2 PE=1 SV=2	Gabpb2	0.27479		0.27479	-0.224545	Not-significant
P81117	>sp|P81117|NUCB2_MOUSE Nucleobindin-2 OS=Mus musculus OX=10090 GN=Nucb2 PE=1 SV=2	Nucb2	0.000792403		0.000792403	0.250633	Not-significant
P81122	>sp|P81122|IRS2_MOUSE Insulin receptor substrate 2 OS=Mus musculus OX=10090 GN=Irs2 PE=1 SV=2	Irs2	0.000282373		0.000282373	-0.861695	Down-regulated
P81269	>sp|P81269|ATF1_MOUSE Cyclic AMP-dependent transcription factor ATF-1 OS=Mus musculus OX=10090 GN=Atf1 PE=1 SV=1	Atf1	0.504417	0.273322	0.504417	-0.48016	Not-significant
P82347	>sp|P82347|SGCD_MOUSE Delta-sarcoglycan OS=Mus musculus OX=10090 GN=Sgcd PE=1 SV=1	Sgcd	0.0112465		0.0112465	0.55578	Up-regulated
P82349	>sp|P82349|SGCB_MOUSE Beta-sarcoglycan OS=Mus musculus OX=10090 GN=Sgcb PE=1 SV=1	Sgcb	0.569478		0.569478	0.138322	Not-significant
P83093	>sp|P83093|STIM2_MOUSE Stromal interaction molecule 2 OS=Mus musculus OX=10090 GN=Stim2 PE=1 SV=2	Stim2	0.699568		0.699568	0.0207747	Not-significant
P83741	>sp|P83741|WNK1_MOUSE Serine/threonine-protein kinase WNK1 OS=Mus musculus OX=10090 GN=Wnk1 PE=1 SV=2	Wnk1	0.319293		0.319293	-0.0547616	Not-significant
P83870	>sp|P83870|PHF5A_MOUSE PHD finger-like domain-containing protein 5A OS=Mus musculus OX=10090 GN=Phf5a PE=1 SV=1	Phf5a	0.018858		0.018858	-0.349243	Down-regulated
P83877	>sp|P83877|TXN4A_MOUSE Thioredoxin-like protein 4A OS=Mus musculus OX=10090 GN=Txnl4a PE=1 SV=1	Txnl4a	0.000475929		0.000475929	-0.512077	Down-regulated
P83882	>sp|P83882|RL36A_MOUSE Large ribosomal subunit protein eL42 OS=Mus musculus OX=10090 GN=Rpl36a PE=1 SV=2	Rpl36a	0.0885194		0.0885194	0.144621	Not-significant
P83887	>sp|P83887|TBG1_MOUSE Tubulin gamma-1 chain OS=Mus musculus OX=10090 GN=Tubg1 PE=1 SV=1	Tubg1	0.0104497		0.0104497	0.136136	Not-significant
P83917	>sp|P83917|CBX1_MOUSE Chromobox protein homolog 1 OS=Mus musculus OX=10090 GN=Cbx1 PE=1 SV=1	Cbx1	0.0374902		0.0374902	-0.382496	Down-regulated
P83940	>sp|P83940|ELOC_MOUSE Elongin-C OS=Mus musculus OX=10090 GN=Eloc PE=1 SV=1	Eloc	0.027522		0.027522	-0.209005	Not-significant
P84078	>sp|P84078|ARF1_MOUSE ADP-ribosylation factor 1 OS=Mus musculus OX=10090 GN=Arf1 PE=1 SV=2	Arf1	0.148086		0.148086	-0.621013	Not-significant
P84084	>sp|P84084|ARF5_MOUSE ADP-ribosylation factor 5 OS=Mus musculus OX=10090 GN=Arf5 PE=1 SV=2	Arf5	0.000345518		0.000345518	0.579535	Up-regulated
P84089	>sp|P84089|ERH_MOUSE Enhancer of rudimentary homolog OS=Mus musculus OX=10090 GN=Erh PE=1 SV=1	Erh	0.550261		0.550261	-0.132741	Not-significant
P84091	>sp|P84091|AP2M1_MOUSE AP-2 complex subunit mu OS=Mus musculus OX=10090 GN=Ap2m1 PE=1 SV=1	Ap2m1	0.023076		0.023076	-0.238409	Not-significant
P84096	>sp|P84096|RHOG_MOUSE Rho-related GTP-binding protein RhoG OS=Mus musculus OX=10090 GN=Rhog PE=1 SV=1	Rhog	0.0773671		0.0773671	0.0895843	Not-significant
P84099	>sp|P84099|RL19_MOUSE Large ribosomal subunit protein eL19 OS=Mus musculus OX=10090 GN=Rpl19 PE=1 SV=1	Rpl19	0.680948		0.680948	-0.0565326	Not-significant
P84102	>sp|P84102|SERF2_MOUSE Small EDRK-rich factor 2 OS=Mus musculus OX=10090 GN=Serf2 PE=1 SV=1	Serf2	0.102694		0.102694	-0.341104	Not-significant
P84104	>sp|P84104|SRSF3_MOUSE Serine/arginine-rich splicing factor 3 OS=Mus musculus OX=10090 GN=Srsf3 PE=1 SV=1	Srsf3	0.00720047		0.00720047	-0.371503	Down-regulated
P85094	>sp|P85094|ISC2A_MOUSE Isochorismatase domain-containing protein 2A OS=Mus musculus OX=10090 GN=Isoc2a PE=1 SV=1	Isoc2a	0.440153		0.440153	0.11013	Not-significant
P85442	>sp|P85442|VGLL3_MOUSE Transcription cofactor vestigial-like protein 3 OS=Mus musculus OX=10090 GN=Vgll3 PE=2 SV=1	Vgll3	0.102092	0.273322	0.102092	-1.72537	Not-significant
P97287	>sp|P97287|MCL1_MOUSE Induced myeloid leukemia cell differentiation protein Mcl-1 homolog OS=Mus musculus OX=10090 GN=Mcl1 PE=1 SV=3	Mcl1	3.58645e-05		3.58645e-05	-1.656	Down-regulated
P97298	>sp|P97298|PEDF_MOUSE Pigment epithelium-derived factor OS=Mus musculus OX=10090 GN=Serpinf1 PE=1 SV=2	Serpinf1	0.123757		0.123757	0.207005	Not-significant
P97300	>sp|P97300|NPTN_MOUSE Neuroplastin OS=Mus musculus OX=10090 GN=Nptn PE=1 SV=3	Nptn	0.00417838		0.00417838	0.367183	Up-regulated
P97302	>sp|P97302|BACH1_MOUSE Transcription regulator protein BACH1 OS=Mus musculus OX=10090 GN=Bach1 PE=1 SV=1	Bach1	0.501665	0.414216	0.501665	-1.00539	Not-significant
P97304	>sp|P97304|RPAC2_MOUSE DNA-directed RNA polymerases I and III subunit RPAC2 OS=Mus musculus OX=10090 GN=Polr1d PE=1 SV=1	Polr1d	0.00852224		0.00852224	-0.52622	Down-regulated
P97310	>sp|P97310|MCM2_MOUSE DNA replication licensing factor MCM2 OS=Mus musculus OX=10090 GN=Mcm2 PE=1 SV=3	Mcm2	0.0249807		0.0249807	0.0995374	Not-significant
P97311	>sp|P97311|MCM6_MOUSE DNA replication licensing factor MCM6 OS=Mus musculus OX=10090 GN=Mcm6 PE=1 SV=1	Mcm6	0.46089		0.46089	0.0264382	Not-significant
P97313	>sp|P97313|PRKDC_MOUSE DNA-dependent protein kinase catalytic subunit OS=Mus musculus OX=10090 GN=Prkdc PE=1 SV=3	Prkdc	0.447586		0.447586	0.0523915	Not-significant
P97314	>sp|P97314|CSRP2_MOUSE Cysteine and glycine-rich protein 2 OS=Mus musculus OX=10090 GN=Csrp2 PE=1 SV=3	Csrp2	0.00110523		0.00110523	0.641689	Up-regulated
P97315	>sp|P97315|CSRP1_MOUSE Cysteine and glycine-rich protein 1 OS=Mus musculus OX=10090 GN=Csrp1 PE=1 SV=3	Csrp1	0.314842		0.314842	-0.0894975	Not-significant
P97329	>sp|P97329|KI20A_MOUSE Kinesin-like protein KIF20A OS=Mus musculus OX=10090 GN=Kif20a PE=1 SV=1	Kif20a	3.38663e-05		3.38663e-05	-0.835184	Down-regulated
P97333	>sp|P97333|NRP1_MOUSE Neuropilin-1 OS=Mus musculus OX=10090 GN=Nrp1 PE=1 SV=2	Nrp1	0.00175011		0.00175011	-0.308193	Down-regulated
P97346	>sp|P97346|NXN_MOUSE Nucleoredoxin OS=Mus musculus OX=10090 GN=Nxn PE=1 SV=1	Nxn	0.00769747		0.00769747	0.372783	Up-regulated
P97348	>sp|P97348|RHOD_MOUSE Rho-related GTP-binding protein RhoD OS=Mus musculus OX=10090 GN=Rhod PE=1 SV=1	Rhod	0.0399853		0.0399853	-0.277707	Down-regulated
P97351	>sp|P97351|RS3A_MOUSE Small ribosomal subunit protein eS1 OS=Mus musculus OX=10090 GN=Rps3a PE=1 SV=3	Rps3a	0.771047		0.771047	-0.0201347	Not-significant
P97352	>sp|P97352|S10AD_MOUSE Protein S100-A13 OS=Mus musculus OX=10090 GN=S100a13 PE=1 SV=1	S100a13	0.773616		0.773616	-0.0184137	Not-significant
P97355	>sp|P97355|SPSY_MOUSE Spermine synthase OS=Mus musculus OX=10090 GN=Sms PE=1 SV=1	Sms	0.0128021		0.0128021	0.129159	Not-significant
P97360	>sp|P97360|ETV6_MOUSE Transcription factor ETV6 OS=Mus musculus OX=10090 GN=Etv6 PE=1 SV=1	Etv6	0.80547		0.80547	0.0140837	Not-significant
P97363	>sp|P97363|SPTC2_MOUSE Serine palmitoyltransferase 2 OS=Mus musculus OX=10090 GN=Sptlc2 PE=1 SV=2	Sptlc2	0.190384		0.190384	-0.0897679	Not-significant
P97364	>sp|P97364|SPS2_MOUSE Selenide, water dikinase 2 OS=Mus musculus OX=10090 GN=Sephs2 PE=1 SV=3	Sephs2	0.00825194		0.00825194	0.526979	Up-regulated
P97366	>sp|P97366|EVI5_MOUSE Ecotropic viral integration site 5 protein OS=Mus musculus OX=10090 GN=Evi5 PE=1 SV=2	Evi5	0.0653477		0.0653477	0.377351	Not-significant
P97370	>sp|P97370|AT1B3_MOUSE Sodium/potassium-transporting ATPase subunit beta-3 OS=Mus musculus OX=10090 GN=Atp1b3 PE=1 SV=1	Atp1b3	0.00422474		0.00422474	0.300614	Up-regulated
P97371	>sp|P97371|PSME1_MOUSE Proteasome activator complex subunit 1 OS=Mus musculus OX=10090 GN=Psme1 PE=1 SV=2	Psme1	0.00423743		0.00423743	-0.125681	Not-significant
P97372	>sp|P97372|PSME2_MOUSE Proteasome activator complex subunit 2 OS=Mus musculus OX=10090 GN=Psme2 PE=1 SV=4	Psme2	0.00176853		0.00176853	-0.263932	Not-significant
P97376	>sp|P97376|FRG1_MOUSE Protein FRG1 OS=Mus musculus OX=10090 GN=Frg1 PE=1 SV=2	Frg1	0.000111017		0.000111017	-0.530788	Down-regulated
P97377	>sp|P97377|CDK2_MOUSE Cyclin-dependent kinase 2 OS=Mus musculus OX=10090 GN=Cdk2 PE=1 SV=2	Cdk2	6.04503e-06		6.04503e-06	-0.497772	Down-regulated
P97379	>sp|P97379|G3BP2_MOUSE Ras GTPase-activating protein-binding protein 2 OS=Mus musculus OX=10090 GN=G3bp2 PE=1 SV=2	G3bp2	8.6804e-06		8.6804e-06	-0.865868	Down-regulated
P97384	>sp|P97384|ANX11_MOUSE Annexin A11 OS=Mus musculus OX=10090 GN=Anxa11 PE=1 SV=2	Anxa11	7.62712e-05		7.62712e-05	0.407938	Up-regulated
P97386	>sp|P97386|DNLI3_MOUSE DNA ligase 3 OS=Mus musculus OX=10090 GN=Lig3 PE=1 SV=2	Lig3	0.000707666		0.000707666	0.0861856	Not-significant
P97390	>sp|P97390|VPS45_MOUSE Vacuolar protein sorting-associated protein 45 OS=Mus musculus OX=10090 GN=Vps45 PE=1 SV=1	Vps45	0.0812623		0.0812623	-0.130669	Not-significant
P97393	>sp|P97393|RHG05_MOUSE Rho GTPase-activating protein 5 OS=Mus musculus OX=10090 GN=Arhgap5 PE=1 SV=3	Arhgap5	0.823285		0.823285	-0.0100188	Not-significant
P97412	>sp|P97412|LYST_MOUSE Lysosomal-trafficking regulator OS=Mus musculus OX=10090 GN=Lyst PE=1 SV=1	Lyst	0.892864		0.892864	0.0416095	Not-significant
P97429	>sp|P97429|ANXA4_MOUSE Annexin A4 OS=Mus musculus OX=10090 GN=Anxa4 PE=1 SV=4	Anxa4	7.57083e-05		7.57083e-05	0.520334	Up-regulated
P97432	>sp|P97432|NBR1_MOUSE Next to BRCA1 gene 1 protein OS=Mus musculus OX=10090 GN=Nbr1 PE=1 SV=1	Nbr1	0.196701		0.196701	-0.153096	Not-significant
P97433	>sp|P97433|ARG28_MOUSE Rho guanine nucleotide exchange factor 28 OS=Mus musculus OX=10090 GN=Arhgef28 PE=1 SV=2	Arhgef28	0.194562	0.0832645	0.194562	-4.37055	Not-significant
P97434	>sp|P97434|MPRIP_MOUSE Myosin phosphatase Rho-interacting protein OS=Mus musculus OX=10090 GN=Mprip PE=1 SV=2	Mprip	0.242275		0.242275	0.0659733	Not-significant
P97440	>sp|P97440|SLBP_MOUSE Histone RNA hairpin-binding protein OS=Mus musculus OX=10090 GN=Slbp PE=1 SV=1	Slbp	0.030826		0.030826	0.41608	Up-regulated
P97445	>sp|P97445|CAC1A_MOUSE Voltage-dependent P/Q-type calcium channel subunit alpha-1A OS=Mus musculus OX=10090 GN=Cacna1a PE=1 SV=2	Cacna1a	0.00109555		0.00109555	-0.478227	Down-regulated
P97449	>sp|P97449|AMPN_MOUSE Aminopeptidase N OS=Mus musculus OX=10090 GN=Anpep PE=1 SV=4	Anpep	0.00328967		0.00328967	0.699005	Up-regulated
P97450	>sp|P97450|ATP5J_MOUSE ATP synthase-coupling factor 6, mitochondrial OS=Mus musculus OX=10090 GN=Atp5pf PE=1 SV=1	Atp5pf	0.00227136		0.00227136	0.304799	Up-regulated
P97452	>sp|P97452|BOP1_MOUSE Ribosome biogenesis protein BOP1 OS=Mus musculus OX=10090 GN=Bop1 PE=1 SV=1	Bop1	0.00364302		0.00364302	-0.218168	Not-significant
P97454	>sp|P97454|SMAD5_MOUSE Mothers against decapentaplegic homolog 5 OS=Mus musculus OX=10090 GN=Smad5 PE=1 SV=2	Smad5	0.516403		0.516403	0.132584	Not-significant
P97461	>sp|P97461|RS5_MOUSE Small ribosomal subunit protein uS7 OS=Mus musculus OX=10090 GN=Rps5 PE=1 SV=4	Rps5	0.37352		0.37352	0.0511911	Not-significant
P97464	>sp|P97464|EXT1_MOUSE Exostosin-1 OS=Mus musculus OX=10090 GN=Ext1 PE=2 SV=1	Ext1	0.215531		0.215531	0.200012	Not-significant
P97465	>sp|P97465|DOK1_MOUSE Docking protein 1 OS=Mus musculus OX=10090 GN=Dok1 PE=1 SV=2	Dok1	5.70418e-05		5.70418e-05	-1.36974	Down-regulated
P97467	>sp|P97467|AMD_MOUSE Peptidyl-glycine alpha-amidating monooxygenase OS=Mus musculus OX=10090 GN=Pam PE=1 SV=2	Pam	0.0146664		0.0146664	0.819229	Up-regulated
P97470	>sp|P97470|PP4C_MOUSE Serine/threonine-protein phosphatase 4 catalytic subunit OS=Mus musculus OX=10090 GN=Ppp4c PE=1 SV=2	Ppp4c	0.00876542		0.00876542	-0.27669	Down-regulated
P97471	>sp|P97471|SMAD4_MOUSE Mothers against decapentaplegic homolog 4 OS=Mus musculus OX=10090 GN=Smad4 PE=1 SV=2	Smad4	0.437092		0.437092	0.109134	Not-significant
P97473	>sp|P97473|TRBP2_MOUSE RISC-loading complex subunit TARBP2 OS=Mus musculus OX=10090 GN=Tarbp2 PE=1 SV=2	Tarbp2	0.000534112		0.000534112	-1.03505	Down-regulated
P97477	>sp|P97477|AURKA_MOUSE Aurora kinase A OS=Mus musculus OX=10090 GN=Aurka PE=1 SV=1	Aurka	0.00477991		0.00477991	-1.0424	Down-regulated
P97478	>sp|P97478|COQ7_MOUSE 5-demethoxyubiquinone hydroxylase, mitochondrial OS=Mus musculus OX=10090 GN=Coq7 PE=1 SV=3	Coq7	0.0506297		0.0506297	0.216538	Not-significant
P97479	>sp|P97479|MYO7A_MOUSE Unconventional myosin-VIIa OS=Mus musculus OX=10090 GN=Myo7a PE=1 SV=2	Myo7a	0.00784676		0.00784676	0.366568	Up-regulated
P97480	>sp|P97480|EYA3_MOUSE Eyes absent homolog 3 OS=Mus musculus OX=10090 GN=Eya3 PE=1 SV=2	Eya3	0.00481174		0.00481174	-0.220139	Not-significant
P97493	>sp|P97493|THIOM_MOUSE Thioredoxin, mitochondrial OS=Mus musculus OX=10090 GN=Txn2 PE=1 SV=1	Txn2	0.736809		0.736809	-0.0452024	Not-significant
P97494	>sp|P97494|GSH1_MOUSE Glutamate--cysteine ligase catalytic subunit OS=Mus musculus OX=10090 GN=Gclc PE=1 SV=4	Gclc	0.00665396		0.00665396	-0.248181	Not-significant
P97496	>sp|P97496|SMRC1_MOUSE SWI/SNF complex subunit SMARCC1 OS=Mus musculus OX=10090 GN=Smarcc1 PE=1 SV=2	Smarcc1	2.53361e-06		2.53361e-06	-0.409975	Down-regulated
P97499	>sp|P97499|TEP1_MOUSE Telomerase protein component 1 OS=Mus musculus OX=10090 GN=Tep1 PE=1 SV=1	Tep1	0.0435686		0.0435686	0.231973	Not-significant
P97742	>sp|P97742|CPT1A_MOUSE Carnitine O-palmitoyltransferase 1, liver isoform OS=Mus musculus OX=10090 GN=Cpt1a PE=1 SV=4	Cpt1a	0.377332		0.377332	0.0686299	Not-significant
P97760	>sp|P97760|RPB3_MOUSE DNA-directed RNA polymerase II subunit RPB3 OS=Mus musculus OX=10090 GN=Polr2c PE=1 SV=2	Polr2c	7.81816e-06		7.81816e-06	-2.16617	Down-regulated
P97762	>sp|P97762|RP9_MOUSE Retinitis pigmentosa 9 protein homolog OS=Mus musculus OX=10090 GN=rp9 PE=1 SV=1	rp9	0.0954612	0.273322	0.0954612	-1.28413	Not-significant
P97765	>sp|P97765|WBP2_MOUSE WW domain-binding protein 2 OS=Mus musculus OX=10090 GN=Wbp2 PE=1 SV=1	Wbp2	0.000217663		0.000217663	-0.798234	Down-regulated
P97770	>sp|P97770|THUM3_MOUSE tRNA (guanine(6)-N2)-methyltransferase THUMP3 OS=Mus musculus OX=10090 GN=Thumpd3 PE=1 SV=1	Thumpd3	0.000247757		0.000247757	0.554871	Up-regulated
P97772	>sp|P97772|GRM1_MOUSE Metabotropic glutamate receptor 1 OS=Mus musculus OX=10090 GN=Grm1 PE=1 SV=2	Grm1	0.174392		0.174392	0.0748695	Not-significant
P97784	>sp|P97784|CRY1_MOUSE Cryptochrome-1 OS=Mus musculus OX=10090 GN=Cry1 PE=1 SV=1	Cry1	0.42265	0.273322	0.42265	-2.83809	Not-significant
P97789	>sp|P97789|XRN1_MOUSE 5'-3' exoribonuclease 1 OS=Mus musculus OX=10090 GN=Xrn1 PE=1 SV=1	Xrn1	0.00808646		0.00808646	0.223243	Not-significant
P97798	>sp|P97798|NEO1_MOUSE Neogenin OS=Mus musculus OX=10090 GN=Neo1 PE=1 SV=2	Neo1	2.40214e-06		2.40214e-06	-0.759228	Down-regulated
P97801	>sp|P97801|SMN_MOUSE Survival motor neuron protein OS=Mus musculus OX=10090 GN=Smn1 PE=1 SV=1	Smn1	0.0026316		0.0026316	0.691679	Up-regulated
P97807	>sp|P97807|FUMH_MOUSE Fumarate hydratase, mitochondrial OS=Mus musculus OX=10090 GN=Fh PE=1 SV=3	Fh	0.000333353		0.000333353	0.277594	Up-regulated
P97808	>sp|P97808|FXYD5_MOUSE FXYD domain-containing ion transport regulator 5 OS=Mus musculus OX=10090 GN=Fxyd5 PE=1 SV=3	Fxyd5	0.609675		0.609675	0.01968	Not-significant
P97813	>sp|P97813|PLD2_MOUSE Phospholipase D2 OS=Mus musculus OX=10090 GN=Pld2 PE=1 SV=2	Pld2	0.862363		0.862363	0.0165213	Not-significant
P97817	>sp|P97817|CDR2_MOUSE Cerebellar degeneration-related protein 2 OS=Mus musculus OX=10090 GN=Cdr2 PE=1 SV=2	Cdr2	0.000353938		0.000353938	-0.865001	Down-regulated
P97819	>sp|P97819|PLPL9_MOUSE 85/88 kDa calcium-independent phospholipase A2 OS=Mus musculus OX=10090 GN=Pla2g6 PE=1 SV=3	Pla2g6	0.0479268		0.0479268	0.686273	Up-regulated
P97820	>sp|P97820|M4K4_MOUSE Mitogen-activated protein kinase kinase kinase kinase 4 OS=Mus musculus OX=10090 GN=Map4k4 PE=1 SV=1	Map4k4	0.437255		0.437255	0.042213	Not-significant
P97822	>sp|P97822|AN32E_MOUSE Acidic leucine-rich nuclear phosphoprotein 32 family member E OS=Mus musculus OX=10090 GN=Anp32e PE=1 SV=2	Anp32e	0.107161		0.107161	0.465531	Not-significant
P97823	>sp|P97823|LYPA1_MOUSE Acyl-protein thioesterase 1 OS=Mus musculus OX=10090 GN=Lypla1 PE=1 SV=1	Lypla1	0.563861		0.563861	0.0684801	Not-significant
P97825	>sp|P97825|JUPI1_MOUSE Jupiter microtubule associated homolog 1 OS=Mus musculus OX=10090 GN=Jpt1 PE=1 SV=3	Jpt1	0.23099		0.23099	-0.202376	Not-significant
P97855	>sp|P97855|G3BP1_MOUSE Ras GTPase-activating protein-binding protein 1 OS=Mus musculus OX=10090 GN=G3bp1 PE=1 SV=1	G3bp1	3.60435e-05		3.60435e-05	-0.76148	Down-regulated
P97857	>sp|P97857|ATS1_MOUSE A disintegrin and metalloproteinase with thrombospondin motifs 1 OS=Mus musculus OX=10090 GN=Adamts1 PE=1 SV=4	Adamts1	0.000547689	0.273322	0.000547689	-2.82863	Down-regulated
P97858	>sp|P97858|S35B1_MOUSE Solute carrier family 35 member B1 OS=Mus musculus OX=10090 GN=Slc35b1 PE=1 SV=1	Slc35b1	0.942176		0.942176	0.0530361	Not-significant
P97863	>sp|P97863|NFIB_MOUSE Nuclear factor 1 B-type OS=Mus musculus OX=10090 GN=Nfib PE=1 SV=2	Nfib	0.211467		0.211467	0.0415222	Not-significant
P97864	>sp|P97864|CASP7_MOUSE Caspase-7 OS=Mus musculus OX=10090 GN=Casp7 PE=1 SV=2	Casp7	0.300506		0.300506	-0.100015	Not-significant
P97865	>sp|P97865|PEX7_MOUSE Peroxisomal targeting signal 2 receptor OS=Mus musculus OX=10090 GN=Pex7 PE=1 SV=1	Pex7	0.509097		0.509097	0.404093	Not-significant
P97868	>sp|P97868|RBBP6_MOUSE E3 ubiquitin-protein ligase RBBP6 OS=Mus musculus OX=10090 GN=Rbbp6 PE=1 SV=5	Rbbp6	0.0039096		0.0039096	-0.25032	Not-significant
P97872	>sp|P97872|FMO5_MOUSE Flavin-containing monooxygenase 5 OS=Mus musculus OX=10090 GN=Fmo5 PE=1 SV=4	Fmo5	0.00837334		0.00837334	0.762949	Up-regulated
P97873	>sp|P97873|LOXL1_MOUSE Lysyl oxidase homolog 1 OS=Mus musculus OX=10090 GN=Loxl1 PE=1 SV=3	Loxl1	0.102802		0.102802	-0.385776	Not-significant
P97927	>sp|P97927|LAMA4_MOUSE Laminin subunit alpha-4 OS=Mus musculus OX=10090 GN=Lama4 PE=1 SV=2	Lama4	0.42265	0.273322	0.42265	3.33129	Not-significant
P97930	>sp|P97930|KTHY_MOUSE Thymidylate kinase OS=Mus musculus OX=10090 GN=Dtymk PE=1 SV=2	Dtymk	0.00778111		0.00778111	0.369751	Up-regulated
P97931	>sp|P97931|UNG_MOUSE Uracil-DNA glycosylase OS=Mus musculus OX=10090 GN=Ung PE=1 SV=3	Ung	0.250887		0.250887	-0.367431	Not-significant
P98063	>sp|P98063|BMP1_MOUSE Bone morphogenetic protein 1 OS=Mus musculus OX=10090 GN=Bmp1 PE=1 SV=2	Bmp1	0.00737135		0.00737135	0.934293	Up-regulated
P98078	>sp|P98078|DAB2_MOUSE Disabled homolog 2 OS=Mus musculus OX=10090 GN=Dab2 PE=1 SV=2	Dab2	9.93785e-07		9.93785e-07	-1.31172	Down-regulated
P98083	>sp|P98083|SHC1_MOUSE SHC-transforming protein 1 OS=Mus musculus OX=10090 GN=Shc1 PE=1 SV=3	Shc1	0.115265		0.115265	-0.171991	Not-significant
P98192	>sp|P98192|GNPAT_MOUSE Dihydroxyacetone phosphate acyltransferase OS=Mus musculus OX=10090 GN=Gnpat PE=1 SV=1	Gnpat	0.685015		0.685015	0.0362635	Not-significant
P98195	>sp|P98195|ATP9B_MOUSE Probable phospholipid-transporting ATPase IIB OS=Mus musculus OX=10090 GN=Atp9b PE=1 SV=4	Atp9b	0.000398701		0.000398701	0.400282	Up-regulated
P98199	>sp|P98199|AT8B2_MOUSE Phospholipid-transporting ATPase ID OS=Mus musculus OX=10090 GN=Atp8b2 PE=1 SV=2	Atp8b2	0.412786	1	0.412786	1.03206	Not-significant
P98200	>sp|P98200|AT8A2_MOUSE Phospholipid-transporting ATPase IB OS=Mus musculus OX=10090 GN=Atp8a2 PE=1 SV=1	Atp8a2	0.00209417		0.00209417	1.94015	Up-regulated
P98203	>sp|P98203|ARVC_MOUSE Splicing regulator ARVCF OS=Mus musculus OX=10090 GN=Arvcf PE=1 SV=2	Arvcf	0.188106		0.188106	-0.18286	Not-significant
P99024	>sp|P99024|TBB5_MOUSE Tubulin beta-5 chain OS=Mus musculus OX=10090 GN=Tubb5 PE=1 SV=1	Tubb5	0.000646132		0.000646132	0.441698	Up-regulated
P99025	>sp|P99025|GFRP_MOUSE GTP cyclohydrolase 1 feedback regulatory protein OS=Mus musculus OX=10090 GN=Gchfr PE=1 SV=3	Gchfr	0.463313		0.463313	0.0682133	Not-significant
P99026	>sp|P99026|PSB4_MOUSE Proteasome subunit beta type-4 OS=Mus musculus OX=10090 GN=Psmb4 PE=1 SV=1	Psmb4	0.011817		0.011817	-0.206662	Not-significant
P99027	>sp|P99027|RLA2_MOUSE Large ribosomal subunit protein P2 OS=Mus musculus OX=10090 GN=Rplp2 PE=1 SV=3	Rplp2	0.0131091		0.0131091	0.199331	Not-significant
P99028	>sp|P99028|QCR6_MOUSE Cytochrome b-c1 complex subunit 6, mitochondrial OS=Mus musculus OX=10090 GN=Uqcrh PE=1 SV=2	Uqcrh	0.0389545		0.0389545	-0.27888	Down-regulated
P99029	>sp|P99029|PRDX5_MOUSE Peroxiredoxin-5, mitochondrial OS=Mus musculus OX=10090 GN=Prdx5 PE=1 SV=2	Prdx5	0.000321997		0.000321997	0.204098	Not-significant
Q00262	>sp|Q00262|STX2_MOUSE Syntaxin-2 OS=Mus musculus OX=10090 GN=Stx2 PE=1 SV=1	Stx2	0.834736		0.834736	-0.0589027	Not-significant
Q00322	>sp|Q00322|CEBPD_MOUSE CCAAT/enhancer-binding protein delta OS=Mus musculus OX=10090 GN=Cebpd PE=1 SV=2	Cebpd	0.000950936		0.000950936	-2.09475	Down-regulated
Q00420	>sp|Q00420|GABP1_MOUSE GA-binding protein subunit beta-1 OS=Mus musculus OX=10090 GN=Gabpb1 PE=1 SV=2	Gabpb1	0.311167		0.311167	-0.336878	Not-significant
Q00422	>sp|Q00422|GABPA_MOUSE GA-binding protein alpha chain OS=Mus musculus OX=10090 GN=Gabpa PE=1 SV=2	Gabpa	0.0550573		0.0550573	-0.124041	Not-significant
Q00493	>sp|Q00493|CBPE_MOUSE Carboxypeptidase E OS=Mus musculus OX=10090 GN=Cpe PE=1 SV=2	Cpe	0.572		0.572	0.0190179	Not-significant
Q00519	>sp|Q00519|XDH_MOUSE Xanthine dehydrogenase/oxidase OS=Mus musculus OX=10090 GN=Xdh PE=1 SV=5	Xdh	0.994094		0.994094	0.000264537	Not-significant
Q00547	>sp|Q00547|HMMR_MOUSE Hyaluronan mediated motility receptor OS=Mus musculus OX=10090 GN=Hmmr PE=1 SV=4	Hmmr	0.0129909		0.0129909	-0.327605	Down-regulated
Q00558	>sp|Q00558|HAP40_MOUSE 40-kDa huntingtin-associated protein OS=Mus musculus OX=10090 GN=F8a1 PE=1 SV=2	F8a1	0.783166		0.783166	0.057376	Not-significant
Q00560	>sp|Q00560|IL6RB_MOUSE Interleukin-6 receptor subunit beta OS=Mus musculus OX=10090 GN=Il6st PE=1 SV=2	Il6st	0.0163545		0.0163545	-0.421779	Down-regulated
Q00609	>sp|Q00609|CD80_MOUSE T-lymphocyte activation antigen CD80 OS=Mus musculus OX=10090 GN=Cd80 PE=1 SV=1	Cd80	0.265661		0.265661	-0.319875	Not-significant
Q00612	>sp|Q00612|G6PD1_MOUSE Glucose-6-phosphate 1-dehydrogenase X OS=Mus musculus OX=10090 GN=G6pdx PE=1 SV=3	G6pdx	0.00723259		0.00723259	0.228524	Not-significant
Q00623	>sp|Q00623|APOA1_MOUSE Apolipoprotein A-I OS=Mus musculus OX=10090 GN=Apoa1 PE=1 SV=2	Apoa1	0.00088806		0.00088806	2.48356	Up-regulated
Q00780	>sp|Q00780|CO8A1_MOUSE Collagen alpha-1(VIII) chain OS=Mus musculus OX=10090 GN=Col8a1 PE=1 SV=3	Col8a1	0.0242879		0.0242879	-0.772424	Down-regulated
Q00896	>sp|Q00896|A1AT3_MOUSE Alpha-1-antitrypsin 1-3 OS=Mus musculus OX=10090 GN=Serpina1c PE=1 SV=2	Serpina1c	0.185541	0.0832645	0.185541	6.54149	Not-significant
Q00898	>sp|Q00898|A1AT5_MOUSE Alpha-1-antitrypsin 1-5 OS=Mus musculus OX=10090 GN=Serpina1e PE=1 SV=1	Serpina1e	0.42265	0.273322	0.42265	3.57777	Not-significant
Q00899	>sp|Q00899|TYY1_MOUSE Transcriptional repressor protein YY1 OS=Mus musculus OX=10090 GN=Yy1 PE=1 SV=1	Yy1	0.258652		0.258652	-0.0506594	Not-significant
Q00915	>sp|Q00915|RET1_MOUSE Retinol-binding protein 1 OS=Mus musculus OX=10090 GN=Rbp1 PE=1 SV=2	Rbp1	0.000309788		0.000309788	0.465331	Up-regulated
Q00993	>sp|Q00993|UFO_MOUSE Tyrosine-protein kinase receptor UFO OS=Mus musculus OX=10090 GN=Axl PE=1 SV=2	Axl	0.000305563		0.000305563	-0.663941	Down-regulated
Q00PI9	>sp|Q00PI9|HNRL2_MOUSE Heterogeneous nuclear ribonucleoprotein U-like protein 2 OS=Mus musculus OX=10090 GN=Hnrnpul2 PE=1 SV=2	Hnrnpul2	0.729636		0.729636	-0.0170041	Not-significant
Q01063	>sp|Q01063|PDE4D_MOUSE 3',5'-cyclic-AMP phosphodiesterase 4D OS=Mus musculus OX=10090 GN=Pde4d PE=1 SV=2	Pde4d	0.762238		0.762238	-0.0540666	Not-significant
Q01147	>sp|Q01147|CREB1_MOUSE Cyclic AMP-responsive element-binding protein 1 OS=Mus musculus OX=10090 GN=Creb1 PE=1 SV=2	Creb1	0.518089		0.518089	-0.0477617	Not-significant
Q01149	>sp|Q01149|CO1A2_MOUSE Collagen alpha-2(I) chain OS=Mus musculus OX=10090 GN=Col1a2 PE=1 SV=2	Col1a2	2.13755e-05		2.13755e-05	-1.51617	Down-regulated
Q01237	>sp|Q01237|HMDH_MOUSE 3-hydroxy-3-methylglutaryl-coenzyme A reductase OS=Mus musculus OX=10090 GN=Hmgcr PE=1 SV=3	Hmgcr	0.00067449		0.00067449	-1.54472	Down-regulated
Q01279	>sp|Q01279|EGFR_MOUSE Epidermal growth factor receptor OS=Mus musculus OX=10090 GN=Egfr PE=1 SV=1	Egfr	0.00138771		0.00138771	-0.368715	Down-regulated
Q01320	>sp|Q01320|TOP2A_MOUSE DNA topoisomerase 2-alpha OS=Mus musculus OX=10090 GN=Top2a PE=1 SV=2	Top2a	1.12907e-05		1.12907e-05	-0.718128	Down-regulated
Q01339	>sp|Q01339|APOH_MOUSE Beta-2-glycoprotein 1 OS=Mus musculus OX=10090 GN=Apoh PE=1 SV=1	Apoh	7.71821e-05	0.0832645	7.71821e-05	5.11774	Up-regulated
Q01341	>sp|Q01341|ADCY6_MOUSE Adenylate cyclase type 6 OS=Mus musculus OX=10090 GN=Adcy6 PE=1 SV=1	Adcy6	0.253944		0.253944	0.742824	Not-significant
Q01405	>sp|Q01405|SC23A_MOUSE Protein transport protein Sec23A OS=Mus musculus OX=10090 GN=Sec23a PE=1 SV=2	Sec23a	0.595819		0.595819	0.0253582	Not-significant
Q01705	>sp|Q01705|NOTC1_MOUSE Neurogenic locus notch homolog protein 1 OS=Mus musculus OX=10090 GN=Notch1 PE=1 SV=3	Notch1	0.73798	0.273322	0.73798	0.280489	Not-significant
Q01721	>sp|Q01721|GAS1_MOUSE Growth arrest-specific protein 1 OS=Mus musculus OX=10090 GN=Gas1 PE=1 SV=2	Gas1	6.06553e-05		6.06553e-05	-2.68542	Down-regulated
Q01730	>sp|Q01730|RSU1_MOUSE Ras suppressor protein 1 OS=Mus musculus OX=10090 GN=Rsu1 PE=1 SV=3	Rsu1	0.000849119		0.000849119	0.289533	Up-regulated
Q01768	>sp|Q01768|NDKB_MOUSE Nucleoside diphosphate kinase B OS=Mus musculus OX=10090 GN=Nme2 PE=1 SV=1	Nme2	0.00407672		0.00407672	0.24956	Not-significant
Q01853	>sp|Q01853|TERA_MOUSE Transitional endoplasmic reticulum ATPase OS=Mus musculus OX=10090 GN=Vcp PE=1 SV=4	Vcp	0.00938389		0.00938389	-0.206205	Not-significant
Q02013	>sp|Q02013|AQP1_MOUSE Aquaporin-1 OS=Mus musculus OX=10090 GN=Aqp1 PE=1 SV=3	Aqp1	0.00204456		0.00204456	0.60902	Up-regulated
Q02053	>sp|Q02053|UBA1_MOUSE Ubiquitin-like modifier-activating enzyme 1 OS=Mus musculus OX=10090 GN=Uba1 PE=1 SV=1	Uba1	0.000191668		0.000191668	0.415675	Up-regulated
Q02248	>sp|Q02248|CTNB1_MOUSE Catenin beta-1 OS=Mus musculus OX=10090 GN=Ctnnb1 PE=1 SV=1	Ctnnb1	0.000197673		0.000197673	-0.294481	Down-regulated
Q02257	>sp|Q02257|PLAK_MOUSE Junction plakoglobin OS=Mus musculus OX=10090 GN=Jup PE=1 SV=3	Jup	0.0424536		0.0424536	-0.248028	Not-significant
Q02357	>sp|Q02357|ANK1_MOUSE Ankyrin-1 OS=Mus musculus OX=10090 GN=Ank1 PE=1 SV=2	Ank1	0.487432	0.414216	0.487432	1.12308	Not-significant
Q02395	>sp|Q02395|MTF2_MOUSE Metal-response element-binding transcription factor 2 OS=Mus musculus OX=10090 GN=Mtf2 PE=1 SV=2	Mtf2	0.319794		0.319794	-0.100516	Not-significant
Q02614	>sp|Q02614|S30BP_MOUSE SAP30-binding protein OS=Mus musculus OX=10090 GN=Sap30bp PE=1 SV=2	Sap30bp	0.000874829		0.000874829	-0.438028	Down-regulated
Q02780	>sp|Q02780|NFIA_MOUSE Nuclear factor 1 A-type OS=Mus musculus OX=10090 GN=Nfia PE=1 SV=1	Nfia	0.056981		0.056981	-0.235118	Not-significant
Q02788	>sp|Q02788|CO6A2_MOUSE Collagen alpha-2(VI) chain OS=Mus musculus OX=10090 GN=Col6a2 PE=1 SV=3	Col6a2	0.0336195		0.0336195	0.567778	Up-regulated
Q02819	>sp|Q02819|NUCB1_MOUSE Nucleobindin-1 OS=Mus musculus OX=10090 GN=Nucb1 PE=1 SV=2	Nucb1	0.0382854		0.0382854	-0.180619	Not-significant
Q03137	>sp|Q03137|EPHA4_MOUSE Ephrin type-A receptor 4 OS=Mus musculus OX=10090 GN=Epha4 PE=1 SV=2	Epha4	0.725433	1	0.725433	-0.376692	Not-significant
Q03141	>sp|Q03141|MARK3_MOUSE MAP/microtubule affinity-regulating kinase 3 OS=Mus musculus OX=10090 GN=Mark3 PE=1 SV=2	Mark3	0.445691		0.445691	-0.133843	Not-significant
[truncated: 5,829 more rows]
