# Supplementary material for: Curcumin Protects Mouse Spermatogonia from Triptolide-Induced Injury Through Modulation of Ferroptosis-Related Pathways
Source: Biology (Basel). 2026 Jun 26;15(13):1019. doi: 10.3390/biology15131019 (PMC13360325; doi:10.3390/biology15131019)
Supplement: Supplementary file 1 [file biology-15-01019-s001.zip › Table S4 Volcano Analysis-TP_VS_Cur-M.xlsx]

## Sheet: Volcano
Table S4 Volcano Analysis-TP_VS_Cur-M
Accession	Description	GeneName	P-VALUE	P-VALUE-chitest	P-VALUE(plot)	LOG_FOLDCHANGE	threshold
A0A0G2JDV3	>sp|A0A0G2JDV3|GBP6_MOUSE Guanylate-binding protein 6 OS=Mus musculus OX=10090 GN=Gbp6 PE=2 SV=2	Gbp6	0.0266981		0.0266981	-0.422262	Down-regulated
A0A338P6K9	>sp|A0A338P6K9|QSER1_MOUSE Glutamine and serine-rich protein 1 OS=Mus musculus OX=10090 GN=Qser1 PE=2 SV=1	Qser1	0.30707		0.30707	0.148746	Not-significant
A0A6I8MX38	>sp|A0A6I8MX38|TUG1_MOUSE Taurine up-regulated 1 protein OS=Mus musculus OX=10090 GN=Tug1 PE=2 SV=2	Tug1	0.944719	1	0.944719	-0.0804718	Not-significant
A0A7N9VSG0	>sp|A0A7N9VSG0|AFG2B_MOUSE ATPase family gene 2 protein homolog B OS=Mus musculus OX=10090 GN=Afg2b PE=2 SV=1	Afg2b	0.641462		0.641462	-0.104493	Not-significant
A1A5B6	>sp|A1A5B6|TBC25_MOUSE TBC1 domain family member 25 OS=Mus musculus OX=10090 GN=Tbc1d25 PE=1 SV=1	Tbc1d25	0.268129		0.268129	-0.199876	Not-significant
A1L317	>sp|A1L317|K1C24_MOUSE Keratin, type I cytoskeletal 24 OS=Mus musculus OX=10090 GN=Krt24 PE=2 SV=2	Krt24	0.42265	0.273322	0.42265	-5.0074	Not-significant
A1L3P4	>sp|A1L3P4|SL9A6_MOUSE Sodium/hydrogen exchanger 6 OS=Mus musculus OX=10090 GN=Slc9a6 PE=1 SV=1	Slc9a6	0.758358		0.758358	-0.0246882	Not-significant
A2A3V1	>sp|A2A3V1|AK17B_MOUSE A-kinase anchor protein 17B OS=Mus musculus OX=10090 GN=Akap17b PE=1 SV=2	Akap17b	0.375837	0.273322	0.375837	0.593457	Not-significant
A2A432	>sp|A2A432|CUL4B_MOUSE Cullin-4B OS=Mus musculus OX=10090 GN=Cul4b PE=1 SV=1	Cul4b	0.00836357		0.00836357	0.100548	Not-significant
A2A4P0	>sp|A2A4P0|DHX8_MOUSE ATP-dependent RNA helicase DHX8 OS=Mus musculus OX=10090 GN=Dhx8 PE=2 SV=1	Dhx8	0.210548		0.210548	0.175288	Not-significant
A2A5R2	>sp|A2A5R2|BIG2_MOUSE Brefeldin A-inhibited guanine nucleotide-exchange protein 2 OS=Mus musculus OX=10090 GN=Arfgef2 PE=1 SV=1	Arfgef2	0.254967		0.254967	0.0439067	Not-significant
A2A5Z6	>sp|A2A5Z6|SMUF2_MOUSE E3 ubiquitin-protein ligase SMURF2 OS=Mus musculus OX=10090 GN=Smurf2 PE=1 SV=1	Smurf2	0.773314		0.773314	0.0447604	Not-significant
A2A690	>sp|A2A690|TANC2_MOUSE Protein TANC2 OS=Mus musculus OX=10090 GN=Tanc2 PE=1 SV=1	Tanc2	0.372488		0.372488	-0.110895	Not-significant
A2A699	>sp|A2A699|F1712_MOUSE Protein FAM171A2 OS=Mus musculus OX=10090 GN=Fam171a2 PE=1 SV=1	Fam171a2	0.355041		0.355041	-0.163213	Not-significant
A2A6A1	>sp|A2A6A1|GPTC8_MOUSE G patch domain-containing protein 8 OS=Mus musculus OX=10090 GN=Gpatch8 PE=1 SV=1	Gpatch8	0.00121517		0.00121517	0.150972	Not-significant
A2A6Q5	>sp|A2A6Q5|CDC27_MOUSE Cell division cycle protein 27 homolog OS=Mus musculus OX=10090 GN=Cdc27 PE=1 SV=1	Cdc27	0.922013		0.922013	0.00554346	Not-significant
A2A6T1	>sp|A2A6T1|CDR2L_MOUSE Cerebellar degeneration-related protein 2-like OS=Mus musculus OX=10090 GN=Cdr2l PE=1 SV=1	Cdr2l	0.361493		0.361493	-0.127957	Not-significant
A2A791	>sp|A2A791|ZMYM4_MOUSE Zinc finger MYM-type protein 4 OS=Mus musculus OX=10090 GN=Zmym4 PE=1 SV=1	Zmym4	0.693525		0.693525	-0.0422529	Not-significant
A2A7S8	>sp|A2A7S8|NHSL3_MOUSE NHS-like protein 3 OS=Mus musculus OX=10090 GN=Nhsl3 PE=1 SV=1	Nhsl3	0.589839		0.589839	0.0877108	Not-significant
A2A8L1	>sp|A2A8L1|CHD5_MOUSE Chromodomain-helicase-DNA-binding protein 5 OS=Mus musculus OX=10090 GN=Chd5 PE=1 SV=1	Chd5	0.831115	1	0.831115	0.233122	Not-significant
A2A8L5	>sp|A2A8L5|PTPRF_MOUSE Receptor-type tyrosine-protein phosphatase F OS=Mus musculus OX=10090 GN=Ptprf PE=1 SV=1	Ptprf	0.476245		0.476245	-0.420294	Not-significant
A2A8U2	>sp|A2A8U2|TM201_MOUSE Transmembrane protein 201 OS=Mus musculus OX=10090 GN=Tmem201 PE=1 SV=1	Tmem201	0.77483		0.77483	-0.0485894	Not-significant
A2A8Z1	>sp|A2A8Z1|OSBL9_MOUSE Oxysterol-binding protein-related protein 9 OS=Mus musculus OX=10090 GN=Osbpl9 PE=1 SV=1	Osbpl9	0.0630943		0.0630943	-0.191218	Not-significant
A2A9C3	>sp|A2A9C3|SZT2_MOUSE KICSTOR complex protein SZT2 OS=Mus musculus OX=10090 GN=Szt2 PE=1 SV=1	Szt2	0.718253		0.718253	0.0478371	Not-significant
A2AAE1	>sp|A2AAE1|BLTP1_MOUSE Bridge-like lipid transfer protein family member 1 OS=Mus musculus OX=10090 GN=Bltp1 PE=1 SV=4	Bltp1	0.735526		0.735526	0.0280249	Not-significant
A2AAY5	>sp|A2AAY5|SPD2B_MOUSE SH3 and PX domain-containing protein 2B OS=Mus musculus OX=10090 GN=Sh3pxd2b PE=1 SV=1	Sh3pxd2b	0.579442		0.579442	-0.0420724	Not-significant
A2ABV5	>sp|A2ABV5|MED14_MOUSE Mediator of RNA polymerase II transcription subunit 14 OS=Mus musculus OX=10090 GN=Med14 PE=1 SV=1	Med14	0.00753619		0.00753619	0.1244	Not-significant
A2ACJ2	>sp|A2ACJ2|FP100_MOUSE Fanconi anemia core complex-associated protein 100 OS=Mus musculus OX=10090 GN=Faap100 PE=2 SV=1	Faap100	0.966793		0.966793	0.00791244	Not-significant
A2ADA5	>sp|A2ADA5|PUSL1_MOUSE tRNA pseudouridine synthase-like 1 OS=Mus musculus OX=10090 GN=Pusl1 PE=1 SV=1	Pusl1	0.00246311		0.00246311	-0.773119	Down-regulated
A2ADY9	>sp|A2ADY9|DDI2_MOUSE Protein DDI1 homolog 2 OS=Mus musculus OX=10090 GN=Ddi2 PE=1 SV=1	Ddi2	0.238927		0.238927	0.0460275	Not-significant
A2AF47	>sp|A2AF47|DOC11_MOUSE Dedicator of cytokinesis protein 11 OS=Mus musculus OX=10090 GN=Dock11 PE=1 SV=1	Dock11	0.17742		0.17742	-0.0493427	Not-significant
A2AG58	>sp|A2AG58|BCLA3_MOUSE BCLAF1 and THRAP3 family member 3 OS=Mus musculus OX=10090 GN=Bclaf3 PE=1 SV=1	Bclaf3	0.0839044		0.0839044	-0.180532	Not-significant
A2AGH6	>sp|A2AGH6|MED12_MOUSE Mediator of RNA polymerase II transcription subunit 12 OS=Mus musculus OX=10090 GN=Med12 PE=1 SV=1	Med12	0.148411		0.148411	0.0907575	Not-significant
A2AGT5	>sp|A2AGT5|CKAP5_MOUSE Cytoskeleton-associated protein 5 OS=Mus musculus OX=10090 GN=Ckap5 PE=1 SV=1	Ckap5	0.276756		0.276756	-0.0229145	Not-significant
A2AH22	>sp|A2AH22|AMRA1_MOUSE Activating molecule in BECN1-regulated autophagy protein 1 OS=Mus musculus OX=10090 GN=Ambra1 PE=1 SV=1	Ambra1	0.768132		0.768132	0.071514	Not-significant
A2AHC3	>sp|A2AHC3|CAMP1_MOUSE Calmodulin-regulated spectrin-associated protein 1 OS=Mus musculus OX=10090 GN=Camsap1 PE=1 SV=1	Camsap1	0.459094		0.459094	0.0837438	Not-significant
A2AI05	>sp|A2AI05|NDOR1_MOUSE NADPH-dependent diflavin oxidoreductase 1 OS=Mus musculus OX=10090 GN=Ndor1 PE=2 SV=1	Ndor1	0.912205		0.912205	-0.0218664	Not-significant
A2AI08	>sp|A2AI08|TPRN_MOUSE Taperin OS=Mus musculus OX=10090 GN=Tprn PE=1 SV=1	Tprn	0.483547		0.483547	-0.244369	Not-significant
A2AIG8	>sp|A2AIG8|1A1L1_MOUSE 1-aminocyclopropane-1-carboxylate synthase-like protein 1 OS=Mus musculus OX=10090 GN=Accs PE=2 SV=1	Accs	0.433295	0.273322	0.433295	-0.680965	Not-significant
A2AIL4	>sp|A2AIL4|NDUF6_MOUSE NADH dehydrogenase (ubiquinone) complex I, assembly factor 6 OS=Mus musculus OX=10090 GN=Ndufaf6 PE=1 SV=1	Ndufaf6	0.421963		0.421963	-0.114259	Not-significant
A2AIV2	>sp|A2AIV2|VIR_MOUSE Protein virilizer homolog OS=Mus musculus OX=10090 GN=Virma PE=1 SV=1	Virma	0.403134		0.403134	-0.0754662	Not-significant
A2AJ15	>sp|A2AJ15|MA1B1_MOUSE Endoplasmic reticulum mannosyl-oligosaccharide 1,2-alpha-mannosidase OS=Mus musculus OX=10090 GN=Man1b1 PE=1 SV=1	Man1b1	0.0181976		0.0181976	-0.120369	Not-significant
A2AJ88	>sp|A2AJ88|PLPL7_MOUSE Patatin-like phospholipase domain-containing protein 7 OS=Mus musculus OX=10090 GN=Pnpla7 PE=1 SV=1	Pnpla7	0.677844		0.677844	-0.046191	Not-significant
A2AJI0	>sp|A2AJI0|MA7D1_MOUSE MAP7 domain-containing protein 1 OS=Mus musculus OX=10090 GN=Map7d1 PE=1 SV=1	Map7d1	0.0297831		0.0297831	0.13642	Not-significant
A2AJL3	>sp|A2AJL3|FGGY_MOUSE FGGY carbohydrate kinase domain-containing protein OS=Mus musculus OX=10090 GN=Fggy PE=1 SV=1	Fggy	0.0545664		0.0545664	-0.056383	Not-significant
A2AJQ3	>sp|A2AJQ3|D19L4_MOUSE Probable C-mannosyltransferase DPY19L4 OS=Mus musculus OX=10090 GN=Dpy19l4 PE=2 SV=1	Dpy19l4	0.53584		0.53584	-0.143121	Not-significant
A2AJT4	>sp|A2AJT4|PNISR_MOUSE Arginine/serine-rich protein PNISR OS=Mus musculus OX=10090 GN=Pnisr PE=1 SV=1	Pnisr	0.234286		0.234286	0.174001	Not-significant
A2AKB9	>sp|A2AKB9|DCA10_MOUSE DDB1- and CUL4-associated factor 10 OS=Mus musculus OX=10090 GN=Dcaf10 PE=1 SV=1	Dcaf10	0.423666	0.273322	0.423666	0.588714	Not-significant
A2AKG8	>sp|A2AKG8|FOCAD_MOUSE Focadhesin OS=Mus musculus OX=10090 GN=Focad PE=1 SV=1	Focad	0.330966		0.330966	-0.0597388	Not-significant
A2AKX3	>sp|A2AKX3|SETX_MOUSE Probable helicase senataxin OS=Mus musculus OX=10090 GN=Setx PE=1 SV=1	Setx	0.282676		0.282676	-0.261203	Not-significant
A2AL36	>sp|A2AL36|CNTRL_MOUSE Centriolin OS=Mus musculus OX=10090 GN=Cntrl PE=1 SV=2	Cntrl	0.0468772		0.0468772	-0.464971	Down-regulated
A2ALK8	>sp|A2ALK8|PTN3_MOUSE Tyrosine-protein phosphatase non-receptor type 3 OS=Mus musculus OX=10090 GN=Ptpn3 PE=1 SV=1	Ptpn3	0.236548		0.236548	0.363554	Not-significant
A2ALW5	>sp|A2ALW5|DJC25_MOUSE DnaJ homolog subfamily C member 25 OS=Mus musculus OX=10090 GN=Dnajc25 PE=1 SV=1	Dnajc25	0.678359		0.678359	-0.0494917	Not-significant
A2AM29	>sp|A2AM29|AF9_MOUSE Protein AF-9 OS=Mus musculus OX=10090 GN=Mllt3 PE=1 SV=1	Mllt3	0.705788		0.705788	-0.0798718	Not-significant
A2AN08	>sp|A2AN08|UBR4_MOUSE E3 ubiquitin-protein ligase UBR4 OS=Mus musculus OX=10090 GN=Ubr4 PE=1 SV=1	Ubr4	0.988413		0.988413	0.000335905	Not-significant
A2APB8	>sp|A2APB8|TPX2_MOUSE Targeting protein for Xklp2 OS=Mus musculus OX=10090 GN=Tpx2 PE=1 SV=1	Tpx2	0.0154086		0.0154086	0.289459	Up-regulated
A2APV2	>sp|A2APV2|FMNL2_MOUSE Formin-like protein 2 OS=Mus musculus OX=10090 GN=Fmnl2 PE=1 SV=2	Fmnl2	0.756378		0.756378	-0.0616886	Not-significant
A2APY7	>sp|A2APY7|NDUF5_MOUSE Arginine-hydroxylase NDUFAF5, mitochondrial OS=Mus musculus OX=10090 GN=Ndufaf5 PE=1 SV=1	Ndufaf5	0.619367		0.619367	0.0824274	Not-significant
A2AQ07	>sp|A2AQ07|TBB1_MOUSE Tubulin beta-1 chain OS=Mus musculus OX=10090 GN=Tubb1 PE=1 SV=1	Tubb1	0.0314371		0.0314371	1.33336	Up-regulated
A2AQ14	>sp|A2AQ14|MS18B_MOUSE Protein Mis18-beta OS=Mus musculus OX=10090 GN=Oip5 PE=2 SV=1	Oip5	0.828325	1	0.828325	-0.228714	Not-significant
A2AQ19	>sp|A2AQ19|RTF1_MOUSE RNA polymerase-associated protein RTF1 homolog OS=Mus musculus OX=10090 GN=Rtf1 PE=1 SV=1	Rtf1	0.0081902		0.0081902	0.286193	Up-regulated
A2AQ25	>sp|A2AQ25|SKT_MOUSE Sickle tail protein OS=Mus musculus OX=10090 GN=Skt PE=1 SV=1	Skt	0.826681		0.826681	0.0204042	Not-significant
A2AQP0	>sp|A2AQP0|MYH7B_MOUSE Myosin-7B OS=Mus musculus OX=10090 GN=Myh7b PE=3 SV=1	Myh7b	0.42265	0.273322	0.42265	-4.13862	Not-significant
A2AR02	>sp|A2AR02|PPIG_MOUSE Peptidyl-prolyl cis-trans isomerase G OS=Mus musculus OX=10090 GN=Ppig PE=1 SV=1	Ppig	0.0191296		0.0191296	0.156522	Not-significant
A2ARI4	>sp|A2ARI4|LGR4_MOUSE Leucine-rich repeat-containing G-protein coupled receptor 4 OS=Mus musculus OX=10090 GN=Lgr4 PE=1 SV=1	Lgr4	0.208663	0.0832645	0.208663	5.60556	Not-significant
A2ARP1	>sp|A2ARP1|VIP1_MOUSE Inositol hexakisphosphate and diphosphoinositol-pentakisphosphate kinase 1 OS=Mus musculus OX=10090 GN=Ppip5k1 PE=1 SV=1	Ppip5k1	0.812646		0.812646	0.0251438	Not-significant
A2AS55	>sp|A2AS55|ANR16_MOUSE Ankyrin repeat domain-containing protein 16 OS=Mus musculus OX=10090 GN=Ankrd16 PE=1 SV=1	Ankrd16	0.571946		0.571946	-0.273727	Not-significant
A2ASA8	>sp|A2ASA8|IPIL1_MOUSE Inositol 1,4,5-trisphosphate receptor-interacting protein-like 1 OS=Mus musculus OX=10090 GN=Itpripl1 PE=2 SV=2	Itpripl1	0.636476		0.636476	-0.0911141	Not-significant
A2ASQ1	>sp|A2ASQ1|AGRIN_MOUSE Agrin OS=Mus musculus OX=10090 GN=Agrn PE=1 SV=1	Agrn	0.242807		0.242807	0.0437383	Not-significant
A2ASS6	>sp|A2ASS6|TITIN_MOUSE Titin OS=Mus musculus OX=10090 GN=Ttn PE=1 SV=1	Ttn	0.745278		0.745278	0.0531036	Not-significant
A2ASZ8	>sp|A2ASZ8|SCMC2_MOUSE Mitochondrial adenyl nucleotide antiporter SLC25A25 OS=Mus musculus OX=10090 GN=Slc25a25 PE=1 SV=1	Slc25a25	0.0974918		0.0974918	0.199669	Not-significant
A2AT37	>sp|A2AT37|RENT2_MOUSE Regulator of nonsense transcripts 2 OS=Mus musculus OX=10090 GN=Upf2 PE=1 SV=1	Upf2	0.147056		0.147056	-0.148102	Not-significant
A2ATU0	>sp|A2ATU0|DHTK1_MOUSE 2-oxoadipate dehydrogenase complex component E1 OS=Mus musculus OX=10090 GN=Dhtkd1 PE=1 SV=1	Dhtkd1	0.313388		0.313388	-0.10841	Not-significant
A2AUC9	>sp|A2AUC9|KLH41_MOUSE Kelch-like protein 41 OS=Mus musculus OX=10090 GN=Klhl41 PE=1 SV=1	Klhl41	0.528724		0.528724	-0.116374	Not-significant
A2AUM9	>sp|A2AUM9|CE152_MOUSE Centrosomal protein of 152 kDa OS=Mus musculus OX=10090 GN=Cep152 PE=1 SV=1	Cep152	0.863045		0.863045	-0.0777902	Not-significant
A2AUU0	>sp|A2AUU0|METL8_MOUSE tRNA N(3)-methylcytidine methyltransferase METTL8, mitochondrial OS=Mus musculus OX=10090 GN=Mettl8 PE=1 SV=2	Mettl8	0.720275		0.720275	0.0969816	Not-significant
A2AUY4	>sp|A2AUY4|BAZ2B_MOUSE Bromodomain adjacent to zinc finger domain protein 2B OS=Mus musculus OX=10090 GN=Baz2b PE=1 SV=1	Baz2b	0.545794		0.545794	-0.190149	Not-significant
A2AVA0	>sp|A2AVA0|SVEP1_MOUSE Sushi, von Willebrand factor type A, EGF and pentraxin domain-containing protein 1 OS=Mus musculus OX=10090 GN=Svep1 PE=1 SV=1	Svep1	0.370651	0.414216	0.370651	-1.41591	Not-significant
A2AWA9	>sp|A2AWA9|RBGP1_MOUSE Rab GTPase-activating protein 1 OS=Mus musculus OX=10090 GN=Rabgap1 PE=1 SV=1	Rabgap1	0.0173913		0.0173913	0.111278	Not-significant
A2AWL7	>sp|A2AWL7|MGAP_MOUSE MAX gene-associated protein OS=Mus musculus OX=10090 GN=Mga PE=2 SV=1	Mga	0.0477588		0.0477588	-0.235629	Not-significant
A2AWP8	>sp|A2AWP8|ARGAL_MOUSE Rho guanine nucleotide exchange factor 10-like protein OS=Mus musculus OX=10090 GN=Arhgef10l PE=1 SV=1	Arhgef10l	0.430141		0.430141	-0.183624	Not-significant
A2AWR3	>sp|A2AWR3|LYCHS_MOUSE Lysosomal cholesterol signaling protein OS=Mus musculus OX=10090 GN=Gpr155 PE=2 SV=1	Gpr155	0.0732456		0.0732456	0.144373	Not-significant
A2BDX3	>sp|A2BDX3|MOCS3_MOUSE Adenylyltransferase and sulfurtransferase MOCS3 OS=Mus musculus OX=10090 GN=Mocs3 PE=1 SV=1	Mocs3	0.739075		0.739075	-0.185151	Not-significant
A2BE28	>sp|A2BE28|LAS1L_MOUSE Ribosomal biogenesis protein LAS1L OS=Mus musculus OX=10090 GN=Las1l PE=1 SV=1	Las1l	0.0489708		0.0489708	0.0705191	Not-significant
A2BH40	>sp|A2BH40|ARI1A_MOUSE AT-rich interactive domain-containing protein 1A OS=Mus musculus OX=10090 GN=Arid1a PE=1 SV=1	Arid1a	0.481094		0.481094	0.0401786	Not-significant
A2BIM8	>sp|A2BIM8|MUP18_MOUSE Major urinary protein 18 OS=Mus musculus OX=10090 GN=Mup18 PE=3 SV=1	Mup18	0.42265	0.273322	0.42265	2.89079	Not-significant
A2CG63	>sp|A2CG63|ARI4B_MOUSE AT-rich interactive domain-containing protein 4B OS=Mus musculus OX=10090 GN=Arid4b PE=1 SV=1	Arid4b	0.444997		0.444997	-0.0743894	Not-significant
A2RSJ4	>sp|A2RSJ4|BLT3B_MOUSE Bridge-like lipid transfer protein family member 3B OS=Mus musculus OX=10090 GN=Bltp3b PE=1 SV=2	Bltp3b	0.215671		0.215671	-0.122818	Not-significant
A2RST1	>sp|A2RST1|MGST2_MOUSE Microsomal glutathione S-transferase 2 OS=Mus musculus OX=10090 GN=Mgst2 PE=2 SV=1	Mgst2	0.769048		0.769048	-0.0365213	Not-significant
A2RSX7	>sp|A2RSX7|TYW5_MOUSE tRNA wybutosine-synthesizing protein 5 OS=Mus musculus OX=10090 GN=Tyw5 PE=2 SV=2	Tyw5	0.608801		0.608801	-0.159912	Not-significant
A2RSY1	>sp|A2RSY1|KANL3_MOUSE KAT8 regulatory NSL complex subunit 3 OS=Mus musculus OX=10090 GN=Kansl3 PE=1 SV=1	Kansl3	0.463116		0.463116	0.10501	Not-significant
A2RSY6	>sp|A2RSY6|TRM1L_MOUSE TRMT1-like protein OS=Mus musculus OX=10090 GN=Trmt1l PE=1 SV=1	Trmt1l	0.0366447		0.0366447	0.117445	Not-significant
A2RTL5	>sp|A2RTL5|RSRC2_MOUSE Arginine/serine-rich coiled-coil protein 2 OS=Mus musculus OX=10090 GN=Rsrc2 PE=2 SV=1	Rsrc2	0.00966489		0.00966489	-0.187566	Not-significant
A3KFM7	>sp|A3KFM7|CHD6_MOUSE Chromodomain-helicase-DNA-binding protein 6 OS=Mus musculus OX=10090 GN=Chd6 PE=1 SV=1	Chd6	0.34296		0.34296	0.171887	Not-significant
A3KGB4	>sp|A3KGB4|TBC8B_MOUSE TBC1 domain family member 8B OS=Mus musculus OX=10090 GN=Tbc1d8b PE=1 SV=1	Tbc1d8b	0.00070663		0.00070663	-0.234648	Not-significant
A3KGF9	>sp|A3KGF9|CCD9B_MOUSE Coiled-coil domain-containing protein 9B OS=Mus musculus OX=10090 GN=Ccdc9b PE=1 SV=1	Ccdc9b	0.750854	0.273322	0.750854	0.273712	Not-significant
A3KGS3	>sp|A3KGS3|RGPA2_MOUSE Ral GTPase-activating protein subunit alpha-2 OS=Mus musculus OX=10090 GN=Ralgapa2 PE=1 SV=2	Ralgapa2	0.645058		0.645058	0.0699353	Not-significant
A4UUI3	>sp|A4UUI3|GBP4_MOUSE Guanylate-binding protein 4 OS=Mus musculus OX=10090 GN=Gbp4 PE=1 SV=1	Gbp4	0.120333	0.273322	0.120333	-1.19219	Not-significant
A6H5Y3	>sp|A6H5Y3|METH_MOUSE Methionine synthase OS=Mus musculus OX=10090 GN=Mtr PE=1 SV=1	Mtr	0.116756		0.116756	-0.235045	Not-significant
A6H5Z3	>sp|A6H5Z3|EXC6B_MOUSE Exocyst complex component 6B OS=Mus musculus OX=10090 GN=Exoc6b PE=1 SV=1	Exoc6b	0.423683		0.423683	-0.0728599	Not-significant
A6H611	>sp|A6H611|MIPEP_MOUSE Mitochondrial intermediate peptidase OS=Mus musculus OX=10090 GN=Mipep PE=1 SV=1	Mipep	0.116912		0.116912	-0.128813	Not-significant
A6H619	>sp|A6H619|PHRF1_MOUSE PHD and RING finger domain-containing protein 1 OS=Mus musculus OX=10090 GN=Phrf1 PE=1 SV=2	Phrf1	0.784755		0.784755	0.0247228	Not-significant
A6H630	>sp|A6H630|ARMT1_MOUSE Damage-control phosphatase ARMT1 OS=Mus musculus OX=10090 GN=Armt1 PE=1 SV=1	Armt1	0.525826		0.525826	-0.0285419	Not-significant
A6H6A9	>sp|A6H6A9|RBG1L_MOUSE Rab GTPase-activating protein 1-like OS=Mus musculus OX=10090 GN=Rabgap1l PE=1 SV=1	Rabgap1l	0.0216309		0.0216309	-0.193716	Not-significant
A6H6E2	>sp|A6H6E2|MMRN2_MOUSE Multimerin-2 OS=Mus musculus OX=10090 GN=Mmrn2 PE=1 SV=1	Mmrn2	0.162142		0.162142	-0.26104	Not-significant
A6H8H2	>sp|A6H8H2|DEN4C_MOUSE DENN domain-containing protein 4C OS=Mus musculus OX=10090 GN=Dennd4c PE=1 SV=1	Dennd4c	0.154176		0.154176	-0.0253799	Not-significant
A6PWV5	>sp|A6PWV5|ARI3C_MOUSE AT-rich interactive domain-containing protein 3C OS=Mus musculus OX=10090 GN=Arid3c PE=2 SV=2	Arid3c	0.181347		0.181347	-0.486817	Not-significant
A6PWY4	>sp|A6PWY4|WDR76_MOUSE WD repeat-containing protein 76 OS=Mus musculus OX=10090 GN=Wdr76 PE=1 SV=1	Wdr76	0.942274		0.942274	-0.0158533	Not-significant
A6X8Z5	>sp|A6X8Z5|RHG31_MOUSE Rho GTPase-activating protein 31 OS=Mus musculus OX=10090 GN=Arhgap31 PE=1 SV=1	Arhgap31	0.161028		0.161028	-0.262219	Not-significant
A6X919	>sp|A6X919|D19L1_MOUSE Protein C-mannosyl-transferase DPY19L1 OS=Mus musculus OX=10090 GN=Dpy19l1 PE=1 SV=1	Dpy19l1	0.116343		0.116343	-0.0767741	Not-significant
A6X935	>sp|A6X935|ITIH4_MOUSE Inter alpha-trypsin inhibitor, heavy chain 4 OS=Mus musculus OX=10090 GN=Itih4 PE=1 SV=2	Itih4	0.176847	0.0832645	0.176847	1.85053	Not-significant
A8C756	>sp|A8C756|THADA_MOUSE tRNA (32-2'-O)-methyltransferase regulator THADA OS=Mus musculus OX=10090 GN=Thada PE=1 SV=1	Thada	0.245651		0.245651	-0.0947527	Not-significant
A8Y5H7	>sp|A8Y5H7|S14L1_MOUSE SEC14-like protein 1 OS=Mus musculus OX=10090 GN=Sec14l1 PE=1 SV=1	Sec14l1	0.567279		0.567279	-0.0481293	Not-significant
A9JSM3	>sp|A9JSM3|TM238_MOUSE Transmembrane protein 238 OS=Mus musculus OX=10090 GN=Tmem238 PE=2 SV=1	Tmem238	0.0145748		0.0145748	-0.424607	Down-regulated
B0V2N1	>sp|B0V2N1|PTPRS_MOUSE Receptor-type tyrosine-protein phosphatase S OS=Mus musculus OX=10090 GN=Ptprs PE=1 SV=1	Ptprs	0.101152		0.101152	-0.244824	Not-significant
B1AQJ2	>sp|B1AQJ2|UBP36_MOUSE Ubiquitin carboxyl-terminal hydrolase 36 OS=Mus musculus OX=10090 GN=Usp36 PE=1 SV=1	Usp36	0.614255		0.614255	-0.0877329	Not-significant
B1AR13	>sp|B1AR13|CISD3_MOUSE CDGSH iron-sulfur domain-containing protein 3, mitochondrial OS=Mus musculus OX=10090 GN=Cisd3 PE=1 SV=1	Cisd3	0.203933		0.203933	0.443398	Not-significant
B1ARD6	>sp|B1ARD6|SLFN9_MOUSE Schlafen family member 9 OS=Mus musculus OX=10090 GN=Slfn9 PE=2 SV=1	Slfn9	0.0129871		0.0129871	0.116703	Not-significant
B1ARW8	>sp|B1ARW8|CA122_MOUSE Uncharacterized protein C1orf122 homolog OS=Mus musculus OX=10090 PE=4 SV=1		0.22897		0.22897	-0.335721	Not-significant
B1AUE5	>sp|B1AUE5|PEX10_MOUSE Peroxisome biogenesis factor 10 OS=Mus musculus OX=10090 GN=Pex10 PE=2 SV=1	Pex10	0.0559247		0.0559247	1.05202	Not-significant
B1AUR6	>sp|B1AUR6|MMS22_MOUSE Protein MMS22-like OS=Mus musculus OX=10090 GN=Mms22l PE=1 SV=1	Mms22l	0.23896		0.23896	-0.237433	Not-significant
B1AVH7	>sp|B1AVH7|TBD2A_MOUSE TBC1 domain family member 2A OS=Mus musculus OX=10090 GN=Tbc1d2 PE=2 SV=1	Tbc1d2	0.402767		0.402767	0.232456	Not-significant
B1AVY7	>sp|B1AVY7|KI16B_MOUSE Kinesin-like protein KIF16B OS=Mus musculus OX=10090 GN=Kif16b PE=1 SV=1	Kif16b	0.0655601		0.0655601	-0.0906659	Not-significant
B1AVZ0	>sp|B1AVZ0|UPP_MOUSE Uracil phosphoribosyltransferase homolog OS=Mus musculus OX=10090 GN=Uprt PE=1 SV=1	Uprt	0.00164175		0.00164175	-0.308319	Down-regulated
B1AWL2	>sp|B1AWL2|ZN462_MOUSE Zinc finger protein 462 OS=Mus musculus OX=10090 GN=Znf462 PE=1 SV=1	Znf462	0.125768		0.125768	-0.12311	Not-significant
B1AX39	>sp|B1AX39|ZCHC7_MOUSE Zinc finger CCHC domain-containing protein 7 OS=Mus musculus OX=10090 GN=Zcchc7 PE=2 SV=1	Zcchc7	0.0474636		0.0474636	-0.285931	Down-regulated
B1AXD8	>sp|B1AXD8|AKIR2_MOUSE Akirin-2 OS=Mus musculus OX=10090 GN=Akirin2 PE=1 SV=1	Akirin2	0.166567		0.166567	0.430116	Not-significant
B1AXP6	>sp|B1AXP6|TOM5_MOUSE Mitochondrial import receptor subunit TOM5 homolog OS=Mus musculus OX=10090 GN=Tomm5 PE=3 SV=1	Tomm5	0.844483		0.844483	-0.00655677	Not-significant
B1AY10	>sp|B1AY10|NFX1_MOUSE Transcriptional repressor NF-X1 OS=Mus musculus OX=10090 GN=Nfx1 PE=1 SV=1	Nfx1	0.423895		0.423895	0.23157	Not-significant
B1AY13	>sp|B1AY13|UBP24_MOUSE Ubiquitin carboxyl-terminal hydrolase 24 OS=Mus musculus OX=10090 GN=Usp24 PE=1 SV=1	Usp24	0.0244124		0.0244124	-0.0837537	Not-significant
B1AZ99	>sp|B1AZ99|OTUD3_MOUSE OTU domain-containing protein 3 OS=Mus musculus OX=10090 GN=Otud3 PE=1 SV=1	Otud3	0.119072		0.119072	1.01867	Not-significant
B1AZA5	>sp|B1AZA5|TM245_MOUSE Transmembrane protein 245 OS=Mus musculus OX=10090 GN=Tmem245 PE=1 SV=1	Tmem245	0.991824		0.991824	0.000457718	Not-significant
B1AZI6	>sp|B1AZI6|THOC2_MOUSE THO complex subunit 2 OS=Mus musculus OX=10090 GN=Thoc2 PE=1 SV=1	Thoc2	0.413994		0.413994	0.0397698	Not-significant
B1AZP2	>sp|B1AZP2|DLGP4_MOUSE Disks large-associated protein 4 OS=Mus musculus OX=10090 GN=Dlgap4 PE=1 SV=1	Dlgap4	0.241358		0.241358	-0.151171	Not-significant
B1B212	>sp|B1B212|H60B_MOUSE Histocompatibility antigen 60b OS=Mus musculus OX=10090 GN=H60b PE=2 SV=1	H60b	0.271987		0.271987	0.134331	Not-significant
B2B9E1	>sp|B2B9E1|TRIQK_MOUSE Triple QxxK/R motif-containing protein OS=Mus musculus OX=10090 GN=Triqk PE=2 SV=1	Triqk	0.50026		0.50026	-0.0552875	Not-significant
B2KF05	>sp|B2KF05|BRPF3_MOUSE Bromodomain and PHD finger-containing protein 3 OS=Mus musculus OX=10090 GN=Brpf3 PE=1 SV=1	Brpf3	0.0566524	0.0832645	0.0566524	1.73199	Not-significant
B2RQC2	>sp|B2RQC2|UBP42_MOUSE Ubiquitin carboxyl-terminal hydrolase 42 OS=Mus musculus OX=10090 GN=Usp42 PE=1 SV=1	Usp42	0.291488		0.291488	-0.478942	Not-significant
B2RQC6	>sp|B2RQC6|PYR1_MOUSE Multifunctional protein CAD OS=Mus musculus OX=10090 GN=Cad PE=1 SV=1	Cad	0.0269261		0.0269261	-0.0836881	Not-significant
B2RQE8	>sp|B2RQE8|RHG42_MOUSE Rho GTPase-activating protein 42 OS=Mus musculus OX=10090 GN=Arhgap42 PE=1 SV=1	Arhgap42	0.945995		0.945995	-0.0154625	Not-significant
B2RR83	>sp|B2RR83|YTDC2_MOUSE 3'-5' RNA helicase YTHDC2 OS=Mus musculus OX=10090 GN=Ythdc2 PE=1 SV=1	Ythdc2	0.280505		0.280505	-0.101669	Not-significant
B2RRD7	>sp|B2RRD7|BRPF1_MOUSE Peregrin OS=Mus musculus OX=10090 GN=Brpf1 PE=1 SV=1	Brpf1	0.929624		0.929624	0.0128745	Not-significant
B2RRE7	>sp|B2RRE7|OTUD4_MOUSE OTU domain-containing protein 4 OS=Mus musculus OX=10090 GN=Otud4 PE=1 SV=1	Otud4	0.462195		0.462195	-0.0213302	Not-significant
B2RRL2	>sp|B2RRL2|JERKL_MOUSE Jerky protein homolog-like OS=Mus musculus OX=10090 GN=Jrkl PE=2 SV=1	Jrkl	0.169182		0.169182	-0.189448	Not-significant
B2RS91	>sp|B2RS91|RRN3_MOUSE RNA polymerase I-specific transcription initiation factor RRN3 OS=Mus musculus OX=10090 GN=Rrn3 PE=1 SV=1	Rrn3	0.909814		0.909814	-0.0162321	Not-significant
B2RUR8	>sp|B2RUR8|OTU7B_MOUSE OTU domain-containing protein 7B OS=Mus musculus OX=10090 GN=Otud7b PE=1 SV=1	Otud7b	0.550189		0.550189	0.0408882	Not-significant
B2RVL6	>sp|B2RVL6|ZCH24_MOUSE Zinc finger CCHC domain-containing protein 24 OS=Mus musculus OX=10090 GN=Zcchc24 PE=1 SV=1	Zcchc24	0.0673214		0.0673214	0.189172	Not-significant
B2RWS6	>sp|B2RWS6|EP300_MOUSE Histone acetyltransferase p300 OS=Mus musculus OX=10090 GN=Ep300 PE=1 SV=2	Ep300	0.0457223		0.0457223	0.314422	Up-regulated
B2RX14	>sp|B2RX14|TUT4_MOUSE Terminal uridylyltransferase 4 OS=Mus musculus OX=10090 GN=Tut4 PE=1 SV=2	Tut4	0.718001		0.718001	-0.0459896	Not-significant
B2RXC1	>sp|B2RXC1|TPC11_MOUSE Trafficking protein particle complex subunit 11 OS=Mus musculus OX=10090 GN=Trappc11 PE=1 SV=1	Trappc11	0.440167		0.440167	0.0236809	Not-significant
B2RXR6	>sp|B2RXR6|ANR44_MOUSE Serine/threonine-protein phosphatase 6 regulatory ankyrin repeat subunit B OS=Mus musculus OX=10090 GN=Ankrd44 PE=1 SV=1	Ankrd44	0.00038189		0.00038189	-0.256226	Not-significant
B2RXS4	>sp|B2RXS4|PLXB2_MOUSE Plexin-B2 OS=Mus musculus OX=10090 GN=Plxnb2 PE=1 SV=1	Plxnb2	0.0175354		0.0175354	-0.146466	Not-significant
B2RXV4	>sp|B2RXV4|FLVC1_MOUSE Heme transporter FLVCR1 OS=Mus musculus OX=10090 GN=Flvcr1 PE=2 SV=1	Flvcr1	0.674107		0.674107	0.0418261	Not-significant
B2RY04	>sp|B2RY04|DOCK5_MOUSE Dedicator of cytokinesis protein 5 OS=Mus musculus OX=10090 GN=Dock5 PE=1 SV=2	Dock5	0.649872		0.649872	0.0483436	Not-significant
B2RY56	>sp|B2RY56|RBM25_MOUSE RNA-binding protein 25 OS=Mus musculus OX=10090 GN=Rbm25 PE=1 SV=2	Rbm25	0.0415761		0.0415761	0.0647997	Not-significant
B6A8R8	>sp|B6A8R8|TARM1_MOUSE T-cell-interacting, activating receptor on myeloid cells protein 1 OS=Mus musculus OX=10090 GN=Tarm1 PE=2 SV=1	Tarm1	0.596844		0.596844	-0.0747842	Not-significant
B7ZMP1	>sp|B7ZMP1|XPP3_MOUSE Xaa-Pro aminopeptidase 3 OS=Mus musculus OX=10090 GN=Xpnpep3 PE=1 SV=1	Xpnpep3	0.017764		0.017764	-0.0850221	Not-significant
B7ZNG0	>sp|B7ZNG0|KIF7_MOUSE Kinesin-like protein KIF7 OS=Mus musculus OX=10090 GN=Kif7 PE=1 SV=1	Kif7	0.168221		0.168221	0.273927	Not-significant
B7ZNG4	>sp|B7ZNG4|TROAP_MOUSE Tastin OS=Mus musculus OX=10090 GN=Troap PE=2 SV=1	Troap	0.124344	0.0143059	0.0143059	5.74997	Up-regulated
B8JKV0	>sp|B8JKV0|AMN1_MOUSE Protein AMN1 homolog OS=Mus musculus OX=10090 GN=Amn1 PE=1 SV=1	Amn1	0.39912		0.39912	0.366385	Not-significant
B8ZXI1	>sp|B8ZXI1|QTRT2_MOUSE Queuine tRNA-ribosyltransferase accessory subunit 2 OS=Mus musculus OX=10090 GN=Qtrt2 PE=1 SV=2	Qtrt2	0.954257		0.954257	-0.0106955	Not-significant
B9EJ57	>sp|B9EJ57|MTF1B_MOUSE Transcription termination factor 1b, mitochondrial OS=Mus musculus OX=10090 GN=Mterf1b PE=2 SV=1	Mterf1b	0.485161		0.485161	0.321229	Not-significant
B9EJ80	>sp|B9EJ80|PDZD8_MOUSE PDZ domain-containing protein 8 OS=Mus musculus OX=10090 GN=Pdzd8 PE=1 SV=1	Pdzd8	0.719992		0.719992	-0.0222081	Not-significant
B9EJ86	>sp|B9EJ86|OSBL8_MOUSE Oxysterol-binding protein-related protein 8 OS=Mus musculus OX=10090 GN=Osbpl8 PE=1 SV=1	Osbpl8	0.228259		0.228259	0.0453701	Not-significant
B9EJR8	>sp|B9EJR8|DAAF5_MOUSE Dynein axonemal assembly factor 5 OS=Mus musculus OX=10090 GN=Dnaaf5 PE=1 SV=1	Dnaaf5	0.192868		0.192868	-0.132784	Not-significant
B9EKI3	>sp|B9EKI3|TMF1_MOUSE TATA element modulatory factor OS=Mus musculus OX=10090 GN=Tmf1 PE=1 SV=2	Tmf1	0.112523		0.112523	0.132647	Not-significant
C0HK79	>sp|C0HK79|ARXS1_MOUSE Adipocyte-related X-chromosome expressed sequence 1 OS=Mus musculus OX=10090 GN=Arxes1 PE=1 SV=1	Arxes1	0.0264324		0.0264324	-0.199521	Not-significant
C0HKD8	>sp|C0HKD8|MFA1A_MOUSE Microfibrillar-associated protein 1A OS=Mus musculus OX=10090 GN=Mfap1a PE=1 SV=1	Mfap1a	0.0713713		0.0713713	0.378679	Not-significant
C0HKE1	>sp|C0HKE1|H2A1B_MOUSE Histone H2A type 1-B OS=Mus musculus OX=10090 GN=H2ac4 PE=1 SV=1	H2ac4	0.0241229		0.0241229	0.446946	Up-regulated
C0HKG5	>sp|C0HKG5|RNT2A_MOUSE Ribonuclease T2-A OS=Mus musculus OX=10090 GN=Rnaset2a PE=1 SV=1	Rnaset2a	0.13024		0.13024	-0.117223	Not-significant
C8YR32	>sp|C8YR32|LOXH1_MOUSE Lipoxygenase homology domain-containing protein 1 OS=Mus musculus OX=10090 GN=Loxhd1 PE=2 SV=1	Loxhd1	0.284234		0.284234	0.18748	Not-significant
D2EAC2	>sp|D2EAC2|ZBED6_MOUSE Zinc finger BED domain-containing protein 6 OS=Mus musculus OX=10090 GN=Zbed6 PE=1 SV=1	Zbed6	0.0638261		0.0638261	-0.956899	Not-significant
D3YUJ3	>sp|D3YUJ3|CCYL1_MOUSE Cyclin-Y-like protein 1 OS=Mus musculus OX=10090 GN=Ccnyl1 PE=1 SV=1	Ccnyl1	0.23301		0.23301	-0.392795	Not-significant
D3YX43	>sp|D3YX43|VSI10_MOUSE V-set and immunoglobulin domain-containing protein 10 OS=Mus musculus OX=10090 GN=Vsig10 PE=3 SV=2	Vsig10	0.553105		0.553105	-0.0944545	Not-significant
D3YXK1	>sp|D3YXK1|SAMD1_MOUSE Sterile alpha motif domain-containing protein 1 OS=Mus musculus OX=10090 GN=Samd1 PE=1 SV=1	Samd1	0.172894		0.172894	-0.153388	Not-significant
D3YXK2	>sp|D3YXK2|SAFB1_MOUSE Scaffold attachment factor B1 OS=Mus musculus OX=10090 GN=Safb PE=1 SV=2	Safb	0.473481		0.473481	0.0462728	Not-significant
D3YYU8	>sp|D3YYU8|OBSL1_MOUSE Obscurin-like protein 1 OS=Mus musculus OX=10090 GN=Obsl1 PE=1 SV=1	Obsl1	0.273977		0.273977	-0.206628	Not-significant
D3YZG8	>sp|D3YZG8|MTD2L_MOUSE Bifunctional methylenetetrahydrofolate dehydrogenase/cyclohydrolase 2, mitochondrial OS=Mus musculus OX=10090 GN=Mthfd2l PE=2 SV=1	Mthfd2l	0.231965		0.231965	-0.220654	Not-significant
D3YZP9	>sp|D3YZP9|CCDC6_MOUSE Coiled-coil domain-containing protein 6 OS=Mus musculus OX=10090 GN=Ccdc6 PE=1 SV=1	Ccdc6	0.938684		0.938684	-0.00651686	Not-significant
D3Z2R5	>sp|D3Z2R5|SELN_MOUSE Selenoprotein N OS=Mus musculus OX=10090 GN=Selenon PE=3 SV=2	Selenon	0.847495		0.847495	-0.0786475	Not-significant
D3Z3K2	>sp|D3Z3K2|CIP1_MOUSE E3 ubiquitin-protein ligase CCNB1IP1 OS=Mus musculus OX=10090 GN=Ccnb1ip1 PE=1 SV=1	Ccnb1ip1	0.354031		0.354031	-0.569332	Not-significant
D3Z4S3	>sp|D3Z4S3|PTRD1_MOUSE Putative peptidyl-tRNA hydrolase PTRHD1 OS=Mus musculus OX=10090 GN=Ptrhd1 PE=1 SV=1	Ptrhd1	0.0353492		0.0353492	0.481357	Up-regulated
D3Z7P3	>sp|D3Z7P3|GLSK_MOUSE Glutaminase kidney isoform, mitochondrial OS=Mus musculus OX=10090 GN=Gls PE=1 SV=1	Gls	0.00523622		0.00523622	0.101101	Not-significant
D3Z7Q2	>sp|D3Z7Q2|SIM20_MOUSE Small integral membrane protein 20 OS=Mus musculus OX=10090 GN=Smim20 PE=1 SV=1	Smim20	0.109455		0.109455	0.460313	Not-significant
E2JF22	>sp|E2JF22|PIEZ1_MOUSE Piezo-type mechanosensitive ion channel component 1 OS=Mus musculus OX=10090 GN=Piezo1 PE=1 SV=1	Piezo1	0.680684		0.680684	0.0258732	Not-significant
E9PUQ8	>sp|E9PUQ8|DGKD_MOUSE Diacylglycerol kinase delta OS=Mus musculus OX=10090 GN=Dgkd PE=1 SV=1	Dgkd	0.598019	1	0.598019	-0.663161	Not-significant
E9PV87	>sp|E9PV87|TALD3_MOUSE Protein TALPID3 OS=Mus musculus OX=10090 GN=Talpid3 PE=1 SV=1	Talpid3	0.728111		0.728111	0.258336	Not-significant
E9PVA8	>sp|E9PVA8|GCN1_MOUSE Stalled ribosome sensor GCN1 OS=Mus musculus OX=10090 GN=Gcn1 PE=1 SV=1	Gcn1	0.0856175		0.0856175	-0.0616432	Not-significant
E9PVB5	>sp|E9PVB5|TTC17_MOUSE Tetratricopeptide repeat protein 17 OS=Mus musculus OX=10090 GN=Ttc17 PE=1 SV=1	Ttc17	0.739356		0.739356	-0.0372108	Not-significant
E9PVX6	>sp|E9PVX6|KI67_MOUSE Proliferation marker protein Ki-67 OS=Mus musculus OX=10090 GN=Mki67 PE=1 SV=1	Mki67	0.00531499		0.00531499	0.181188	Not-significant
E9PXF8	>sp|E9PXF8|MTMRD_MOUSE Myotubularin-related protein 13 OS=Mus musculus OX=10090 GN=Sbf2 PE=1 SV=1	Sbf2	0.40963		0.40963	-0.110603	Not-significant
E9PY46	>sp|E9PY46|IF140_MOUSE Intraflagellar transport protein 140 homolog OS=Mus musculus OX=10090 GN=Ift140 PE=1 SV=1	Ift140	0.322432		0.322432	-0.181664	Not-significant
E9PYH6	>sp|E9PYH6|SET1A_MOUSE Histone-lysine N-methyltransferase SETD1A OS=Mus musculus OX=10090 GN=Setd1a PE=1 SV=1	Setd1a	0.866569		0.866569	-0.0198933	Not-significant
E9PYK3	>sp|E9PYK3|PARP4_MOUSE Protein mono-ADP-ribosyltransferase PARP4 OS=Mus musculus OX=10090 GN=Parp4 PE=1 SV=1	Parp4	0.01004		0.01004	0.116819	Not-significant
E9PYL2	>sp|E9PYL2|PRR12_MOUSE Proline-rich protein 12 OS=Mus musculus OX=10090 GN=Prr12 PE=1 SV=1	Prr12	0.00472937		0.00472937	0.336448	Up-regulated
E9PZJ8	>sp|E9PZJ8|ASCC3_MOUSE Activating signal cointegrator 1 complex subunit 3 OS=Mus musculus OX=10090 GN=Ascc3 PE=1 SV=1	Ascc3	0.00244251		0.00244251	-0.170341	Not-significant
E9PZM4	>sp|E9PZM4|CHD2_MOUSE Chromodomain-helicase-DNA-binding protein 2 OS=Mus musculus OX=10090 GN=Chd2 PE=1 SV=1	Chd2	0.740379		0.740379	-0.0298465	Not-significant
E9Q0S6	>sp|E9Q0S6|TENS1_MOUSE Tensin-1 OS=Mus musculus OX=10090 GN=Tns1 PE=1 SV=1	Tns1	0.143246		0.143246	-0.290922	Not-significant
E9Q137	>sp|E9Q137|TX264_MOUSE Testis-expressed protein 264 homolog OS=Mus musculus OX=10090 GN=Tex264 PE=2 SV=1	Tex264	0.875585		0.875585	-0.016541	Not-significant
E9Q1P8	>sp|E9Q1P8|I2BP2_MOUSE Interferon regulatory factor 2-binding protein 2 OS=Mus musculus OX=10090 GN=Irf2bp2 PE=1 SV=1	Irf2bp2	0.274713		0.274713	0.220319	Not-significant
E9Q236	>sp|E9Q236|MRP4_MOUSE ATP-binding cassette sub-family C member 4 OS=Mus musculus OX=10090 GN=Abcc4 PE=1 SV=1	Abcc4	0.849361		0.849361	-0.0130122	Not-significant
E9Q286	>sp|E9Q286|ICE1_MOUSE Little elongation complex subunit 1 OS=Mus musculus OX=10090 GN=Ice1 PE=1 SV=1	Ice1	0.603809		0.603809	0.0539687	Not-significant
E9Q309	>sp|E9Q309|CE350_MOUSE Centrosome-associated protein 350 OS=Mus musculus OX=10090 GN=Cep350 PE=1 SV=1	Cep350	0.417621		0.417621	-0.248065	Not-significant
E9Q394	>sp|E9Q394|AKP13_MOUSE A-kinase anchor protein 13 OS=Mus musculus OX=10090 GN=Akap13 PE=1 SV=1	Akap13	0.481484		0.481484	0.1029	Not-significant
E9Q3C1	>sp|E9Q3C1|C2CD2_MOUSE C2 domain-containing protein 2 OS=Mus musculus OX=10090 GN=C2cd2 PE=1 SV=1	C2cd2	0.742381		0.742381	0.0822823	Not-significant
E9Q3L2	>sp|E9Q3L2|PI4KA_MOUSE Phosphatidylinositol 4-kinase alpha OS=Mus musculus OX=10090 GN=Pi4ka PE=1 SV=2	Pi4ka	0.0370182		0.0370182	-0.112991	Not-significant
E9Q4F7	>sp|E9Q4F7|ANR11_MOUSE Ankyrin repeat domain-containing protein 11 OS=Mus musculus OX=10090 GN=Ankrd11 PE=1 SV=1	Ankrd11	0.307319	0.273322	0.307319	-0.774317	Not-significant
E9Q4N7	>sp|E9Q4N7|ARI1B_MOUSE AT-rich interactive domain-containing protein 1B OS=Mus musculus OX=10090 GN=Arid1b PE=1 SV=2	Arid1b	0.659505		0.659505	0.0327589	Not-significant
E9Q4P1	>sp|E9Q4P1|WDFY1_MOUSE WD repeat and FYVE domain-containing protein 1 OS=Mus musculus OX=10090 GN=Wdfy1 PE=1 SV=1	Wdfy1	0.187032		0.187032	-0.136675	Not-significant
E9Q555	>sp|E9Q555|RN213_MOUSE E3 ubiquitin-protein ligase RNF213 OS=Mus musculus OX=10090 GN=Rnf213 PE=1 SV=3	Rnf213	0.0944773		0.0944773	-0.0727629	Not-significant
E9Q5C9	>sp|E9Q5C9|NOLC1_MOUSE Nucleolar and coiled-body phosphoprotein 1 OS=Mus musculus OX=10090 GN=Nolc1 PE=1 SV=1	Nolc1	0.00556442		0.00556442	0.135625	Not-significant
E9Q5F9	>sp|E9Q5F9|SETD2_MOUSE Histone-lysine N-methyltransferase SETD2 OS=Mus musculus OX=10090 GN=Setd2 PE=1 SV=1	Setd2	0.100124		0.100124	0.117967	Not-significant
E9Q5G3	>sp|E9Q5G3|KIF23_MOUSE Kinesin-like protein KIF23 OS=Mus musculus OX=10090 GN=Kif23 PE=1 SV=1	Kif23	0.0763439		0.0763439	-0.204084	Not-significant
E9Q5K9	>sp|E9Q5K9|YTDC1_MOUSE YTH domain-containing protein 1 OS=Mus musculus OX=10090 GN=Ythdc1 PE=1 SV=2	Ythdc1	0.479763		0.479763	-0.0541151	Not-significant
E9Q634	>sp|E9Q634|MYO1E_MOUSE Unconventional myosin-Ie OS=Mus musculus OX=10090 GN=Myo1e PE=1 SV=1	Myo1e	0.030998		0.030998	-0.0579808	Not-significant
E9Q6B2	>sp|E9Q6B2|CC85C_MOUSE Coiled-coil domain-containing protein 85C OS=Mus musculus OX=10090 GN=Ccdc85c PE=1 SV=1	Ccdc85c	0.224275	0.273322	0.224275	0.893197	Not-significant
E9Q6D6	>sp|E9Q6D6|ZN277_MOUSE Zinc finger protein 277 OS=Mus musculus OX=10090 GN=Znf277 PE=1 SV=1	Znf277	0.768308		0.768308	-0.0674748	Not-significant
E9Q6E9	>sp|E9Q6E9|SIMC1_MOUSE SUMO-interacting motif-containing protein 1 OS=Mus musculus OX=10090 GN=Simc1 PE=1 SV=1	Simc1	0.882877		0.882877	0.107893	Not-significant
E9Q6J5	>sp|E9Q6J5|BD1L1_MOUSE Biorientation of chromosomes in cell division protein 1-like 1 OS=Mus musculus OX=10090 GN=Bod1l PE=1 SV=1	Bod1l	0.340684		0.340684	0.0916483	Not-significant
E9Q6P5	>sp|E9Q6P5|TTC7B_MOUSE Tetratricopeptide repeat protein 7B OS=Mus musculus OX=10090 GN=Ttc7b PE=1 SV=1	Ttc7b	1		1	0	Not-significant
E9Q735	>sp|E9Q735|UBE4A_MOUSE Ubiquitin conjugation factor E4 A OS=Mus musculus OX=10090 GN=Ube4a PE=1 SV=1	Ube4a	0.704923		0.704923	0.0259926	Not-significant
E9Q784	>sp|E9Q784|ZC3HD_MOUSE Zinc finger CCCH domain-containing protein 13 OS=Mus musculus OX=10090 GN=Zc3h13 PE=1 SV=1	Zc3h13	0.670394		0.670394	0.0251717	Not-significant
E9Q7D5	>sp|E9Q7D5|ARHG5_MOUSE Rho guanine nucleotide exchange factor 5 OS=Mus musculus OX=10090 GN=Arhgef5 PE=1 SV=1	Arhgef5	0.207229		0.207229	-0.157669	Not-significant
E9Q7E2	>sp|E9Q7E2|ARID2_MOUSE AT-rich interactive domain-containing protein 2 OS=Mus musculus OX=10090 GN=Arid2 PE=1 SV=1	Arid2	0.119446		0.119446	-0.194726	Not-significant
E9Q7F2	>sp|E9Q7F2|RN169_MOUSE E3 ubiquitin-protein ligase RNF169 OS=Mus musculus OX=10090 GN=Rnf169 PE=1 SV=1	Rnf169	0.414283		0.414283	0.194499	Not-significant
E9Q7G0	>sp|E9Q7G0|NUMA1_MOUSE Nuclear mitotic apparatus protein 1 OS=Mus musculus OX=10090 GN=Numa1 PE=1 SV=1	Numa1	0.000242516		0.000242516	0.162129	Not-significant
E9Q7M2	>sp|E9Q7M2|T22D2_MOUSE TSC22 domain family protein 2 OS=Mus musculus OX=10090 GN=Tsc22d2 PE=1 SV=1	Tsc22d2	0.383689		0.383689	0.240159	Not-significant
E9Q7X6	>sp|E9Q7X6|HEG1_MOUSE Protein HEG homolog 1 OS=Mus musculus OX=10090 GN=Heg1 PE=1 SV=1	Heg1	0.0934023		0.0934023	-0.13547	Not-significant
E9Q8D0	>sp|E9Q8D0|DJC21_MOUSE DnaJ homolog subfamily C member 21 OS=Mus musculus OX=10090 GN=Dnajc21 PE=1 SV=1	Dnajc21	0.0598315		0.0598315	-0.184669	Not-significant
E9Q8I9	>sp|E9Q8I9|FRY_MOUSE Protein furry homolog OS=Mus musculus OX=10090 GN=Fry PE=1 SV=1	Fry	0.270104		0.270104	-0.145086	Not-significant
E9Q912	>sp|E9Q912|GDS1_MOUSE Rap1 GTPase-GDP dissociation stimulator 1 OS=Mus musculus OX=10090 GN=Rap1gds1 PE=2 SV=1	Rap1gds1	0.0259772		0.0259772	-0.165445	Not-significant
E9Q9M8	>sp|E9Q9M8|PWP2B_MOUSE PWWP domain-containing protein 2B OS=Mus musculus OX=10090 GN=Pwwp2b PE=1 SV=1	Pwwp2b	0.42265	0.273322	0.42265	-3.26911	Not-significant
E9Q9R9	>sp|E9Q9R9|DLG5_MOUSE Disks large homolog 5 OS=Mus musculus OX=10090 GN=Dlg5 PE=1 SV=1	Dlg5	0.946976		0.946976	0.0102577	Not-significant
E9QAM5	>sp|E9QAM5|HELZ2_MOUSE 3'-5' exoribonuclease HELZ2 OS=Mus musculus OX=10090 GN=Helz2 PE=1 SV=1	Helz2	0.146059		0.146059	-0.0660297	Not-significant
E9QAT4	>sp|E9QAT4|SC16A_MOUSE Protein transport protein Sec16A OS=Mus musculus OX=10090 GN=Sec16a PE=1 SV=1	Sec16a	0.0631178		0.0631178	0.155348	Not-significant
F2Z461	>sp|F2Z461|HERC6_MOUSE E3 ISG15--protein ligase Herc6 OS=Mus musculus OX=10090 GN=Herc6 PE=2 SV=1	Herc6	0.357359		0.357359	-0.154166	Not-significant
F6VAN0	>sp|F6VAN0|ATF6A_MOUSE Cyclic AMP-dependent transcription factor ATF-6 alpha OS=Mus musculus OX=10090 GN=Atf6 PE=1 SV=2	Atf6	0.27536	0.273322	0.27536	0.70275	Not-significant
F6ZDS4	>sp|F6ZDS4|TPR_MOUSE Nucleoprotein TPR OS=Mus musculus OX=10090 GN=Tpr PE=1 SV=1	Tpr	5.05017e-05		5.05017e-05	0.11313	Not-significant
F7BJB9	>sp|F7BJB9|MORC3_MOUSE MORC family CW-type zinc finger protein 3 OS=Mus musculus OX=10090 GN=Morc3 PE=1 SV=1	Morc3	0.316783		0.316783	0.0335871	Not-significant
F8VPJ6	>sp|F8VPJ6|RFX7_MOUSE DNA-binding protein RFX7 OS=Mus musculus OX=10090 GN=Rfx7 PE=1 SV=1	Rfx7	0.011981	0.0832645	0.011981	2.53124	Up-regulated
F8VPK0	>sp|F8VPK0|SKI3_MOUSE Superkiller complex protein 3 OS=Mus musculus OX=10090 GN=Skic3 PE=3 SV=1	Skic3	0.02518		0.02518	-0.163282	Not-significant
F8VPQ2	>sp|F8VPQ2|ARI4A_MOUSE AT-rich interactive domain-containing protein 4A OS=Mus musculus OX=10090 GN=Arid4a PE=1 SV=1	Arid4a	0.163899		0.163899	0.243186	Not-significant
F8VPU2	>sp|F8VPU2|FARP1_MOUSE FERM, ARHGEF and pleckstrin domain-containing protein 1 OS=Mus musculus OX=10090 GN=Farp1 PE=1 SV=1	Farp1	0.00713542		0.00713542	-0.14284	Not-significant
F8VPZ3	>sp|F8VPZ3|UBP32_MOUSE Ubiquitin carboxyl-terminal hydrolase 32 OS=Mus musculus OX=10090 GN=Usp32 PE=2 SV=1	Usp32	0.524974		0.524974	-0.0503305	Not-significant
F8VPZ5	>sp|F8VPZ5|ERCC6_MOUSE DNA excision repair protein ERCC-6 OS=Mus musculus OX=10090 GN=Ercc6 PE=1 SV=1	Ercc6	0.317424		0.317424	-0.342022	Not-significant
F8VPZ9	>sp|F8VPZ9|BICRA_MOUSE BRD4-interacting chromatin-remodeling complex-associated protein OS=Mus musculus OX=10090 GN=Bicra PE=1 SV=1	Bicra	0.862175		0.862175	-0.0242048	Not-significant
F8VQB6	>sp|F8VQB6|MYO10_MOUSE Unconventional myosin-X OS=Mus musculus OX=10090 GN=Myo10 PE=1 SV=1	Myo10	0.664092		0.664092	0.0598264	Not-significant
G3UZ78	>sp|G3UZ78|ADGB_MOUSE Androglobin OS=Mus musculus OX=10090 GN=Adgb PE=1 SV=1	Adgb	0.279178		0.279178	-0.335901	Not-significant
G3X912	>sp|G3X912|SPRTN_MOUSE DNA-dependent metalloprotease SPRTN OS=Mus musculus OX=10090 GN=Sprtn PE=2 SV=1	Sprtn	1		1	0	Not-significant
G3X9G7	>sp|G3X9G7|ZN809_MOUSE Zinc finger protein 809 OS=Mus musculus OX=10090 GN=Zfp809 PE=2 SV=1	Zfp809	0.455206	0.273322	0.455206	0.613135	Not-significant
G3X9J0	>sp|G3X9J0|SI1L3_MOUSE Signal-induced proliferation-associated 1-like protein 3 OS=Mus musculus OX=10090 GN=Sipa1l3 PE=1 SV=1	Sipa1l3	0.0588168		0.0588168	0.0996876	Not-significant
G3X9K3	>sp|G3X9K3|BIG1_MOUSE Brefeldin A-inhibited guanine nucleotide-exchange protein 1 OS=Mus musculus OX=10090 GN=Arfgef1 PE=1 SV=1	Arfgef1	0.653966		0.653966	-0.0461295	Not-significant
G3X9X1	>sp|G3X9X1|KBTB2_MOUSE Kelch repeat and BTB domain-containing protein 2 OS=Mus musculus OX=10090 GN=Kbtbd2 PE=1 SV=1	Kbtbd2	0.301724		0.301724	0.232283	Not-significant
G3X9Z4	>sp|G3X9Z4|PCF11_MOUSE Pre-mRNA cleavage complex 2 protein Pcf11 OS=Mus musculus OX=10090 GN=Pcf11 PE=2 SV=1	Pcf11	0.00396309		0.00396309	0.398311	Up-regulated
G5E829	>sp|G5E829|AT2B1_MOUSE Plasma membrane calcium-transporting ATPase 1 OS=Mus musculus OX=10090 GN=Atp2b1 PE=1 SV=1	Atp2b1	0.0444973		0.0444973	0.0216222	Not-significant
G5E897	>sp|G5E897|PLGT3_MOUSE Protein O-glucosyltransferase 3 OS=Mus musculus OX=10090 GN=Poglut3 PE=1 SV=1	Poglut3	0.3598		0.3598	-0.0426426	Not-significant
G5E8B9	>sp|G5E8B9|ZBT11_MOUSE Zinc finger and BTB domain-containing protein 11 OS=Mus musculus OX=10090 GN=Zbtb11 PE=2 SV=1	Zbtb11	0.700129		0.700129	0.0912066	Not-significant
G5E8F4	>sp|G5E8F4|FPGT_MOUSE Fucose-1-phosphate guanylyltransferase OS=Mus musculus OX=10090 GN=Fpgt PE=1 SV=1	Fpgt	0.571893		0.571893	-0.146238	Not-significant
G5E8K5	>sp|G5E8K5|ANK3_MOUSE Ankyrin-3 OS=Mus musculus OX=10090 GN=Ank3 PE=1 SV=1	Ank3	0.122255		0.122255	-0.0876838	Not-significant
G5E8P0	>sp|G5E8P0|GCP6_MOUSE Gamma-tubulin complex component 6 OS=Mus musculus OX=10090 GN=Tubgcp6 PE=1 SV=1	Tubgcp6	0.647038		0.647038	-0.140471	Not-significant
G5E8P1	>sp|G5E8P1|BRD1_MOUSE Bromodomain-containing protein 1 OS=Mus musculus OX=10090 GN=Brd1 PE=1 SV=1	Brd1	0.165743		0.165743	0.144017	Not-significant
G5E8V9	>sp|G5E8V9|ARFP1_MOUSE Arfaptin-1 OS=Mus musculus OX=10090 GN=Arfip1 PE=1 SV=1	Arfip1	0.0226433		0.0226433	-0.0654504	Not-significant
G5E8Z2	>sp|G5E8Z2|TAF4B_MOUSE Transcription initiation factor TFIID subunit 4B OS=Mus musculus OX=10090 GN=Taf4b PE=1 SV=2	Taf4b	0.844039	1	0.844039	-0.213422	Not-significant
I7HJS4	>sp|I7HJS4|ZN683_MOUSE Tissue-resident T-cell transcription regulator protein ZNF683 OS=Mus musculus OX=10090 GN=Znf683 PE=2 SV=1	Znf683	0.462455	0.273322	0.462455	-0.526579	Not-significant
L0N7N1	>sp|L0N7N1|KIF14_MOUSE Kinesin-like protein KIF14 OS=Mus musculus OX=10090 GN=Kif14 PE=1 SV=1	Kif14	0.613317		0.613317	-0.0738641	Not-significant
O08528	>sp|O08528|HXK2_MOUSE Hexokinase-2 OS=Mus musculus OX=10090 GN=Hk2 PE=1 SV=1	Hk2	0.192166		0.192166	0.050413	Not-significant
O08529	>sp|O08529|CAN2_MOUSE Calpain-2 catalytic subunit OS=Mus musculus OX=10090 GN=Capn2 PE=1 SV=4	Capn2	0.501413		0.501413	-0.0214376	Not-significant
O08532	>sp|O08532|CA2D1_MOUSE Voltage-dependent calcium channel subunit alpha-2/delta-1 OS=Mus musculus OX=10090 GN=Cacna2d1 PE=1 SV=1	Cacna2d1	0.0231095		0.0231095	-0.332011	Down-regulated
O08539	>sp|O08539|BIN1_MOUSE Myc box-dependent-interacting protein 1 OS=Mus musculus OX=10090 GN=Bin1 PE=1 SV=1	Bin1	0.408846		0.408846	0.039592	Not-significant
O08543	>sp|O08543|EFNA5_MOUSE Ephrin-A5 OS=Mus musculus OX=10090 GN=Efna5 PE=1 SV=1	Efna5	0.751475	1	0.751475	0.34887	Not-significant
O08547	>sp|O08547|SC22B_MOUSE Vesicle-trafficking protein SEC22b OS=Mus musculus OX=10090 GN=Sec22b PE=1 SV=3	Sec22b	0.514986		0.514986	-0.0287492	Not-significant
O08550	>sp|O08550|KMT2B_MOUSE Histone-lysine N-methyltransferase 2B OS=Mus musculus OX=10090 GN=Kmt2b PE=1 SV=3	Kmt2b	0.990052		0.990052	-0.00217014	Not-significant
O08553	>sp|O08553|DPYL2_MOUSE Dihydropyrimidinase-related protein 2 OS=Mus musculus OX=10090 GN=Dpysl2 PE=1 SV=2	Dpysl2	0.174627		0.174627	-0.0720277	Not-significant
O08573	>sp|O08573|LEG9_MOUSE Galectin-9 OS=Mus musculus OX=10090 GN=Lgals9 PE=1 SV=1	Lgals9	0.498249		0.498249	-0.028469	Not-significant
O08579	>sp|O08579|EMD_MOUSE Emerin OS=Mus musculus OX=10090 GN=Emd PE=1 SV=1	Emd	0.265869		0.265869	-0.050039	Not-significant
O08582	>sp|O08582|GTPB1_MOUSE GTP-binding protein 1 OS=Mus musculus OX=10090 GN=Gtpbp1 PE=1 SV=2	Gtpbp1	0.771399		0.771399	-0.0124522	Not-significant
O08583	>sp|O08583|THOC4_MOUSE THO complex subunit 4 OS=Mus musculus OX=10090 GN=Alyref PE=1 SV=3	Alyref	0.00110575		0.00110575	0.180335	Not-significant
O08585	>sp|O08585|CLCA_MOUSE Clathrin light chain A OS=Mus musculus OX=10090 GN=Clta PE=1 SV=2	Clta	0.0260465		0.0260465	0.157283	Not-significant
O08586	>sp|O08586|PTEN_MOUSE Phosphatidylinositol 3,4,5-trisphosphate 3-phosphatase and dual-specificity protein phosphatase PTEN OS=Mus musculus OX=10090 GN=Pten PE=1 SV=1	Pten	0.265265		0.265265	0.148835	Not-significant
O08599	>sp|O08599|STXB1_MOUSE Syntaxin-binding protein 1 OS=Mus musculus OX=10090 GN=Stxbp1 PE=1 SV=2	Stxbp1	0.320323		0.320323	-0.0751985	Not-significant
O08601	>sp|O08601|MTP_MOUSE Microsomal triglyceride transfer protein large subunit OS=Mus musculus OX=10090 GN=Mttp PE=1 SV=2	Mttp	0.401754		0.401754	0.110151	Not-significant
O08602	>sp|O08602|RAE1A_MOUSE Retinoic acid early-inducible protein 1-alpha OS=Mus musculus OX=10090 GN=Raet1a PE=1 SV=1	Raet1a	0.372496		0.372496	-0.120234	Not-significant
O08605	>sp|O08605|MKNK1_MOUSE MAP kinase-interacting serine/threonine-protein kinase 1 OS=Mus musculus OX=10090 GN=Mknk1 PE=1 SV=2	Mknk1	0.286309		0.286309	0.163942	Not-significant
O08609	>sp|O08609|MLX_MOUSE Max-like protein X OS=Mus musculus OX=10090 GN=Mlx PE=1 SV=1	Mlx	0.903403		0.903403	-0.0360105	Not-significant
O08638	>sp|O08638|MYH11_MOUSE Myosin-11 OS=Mus musculus OX=10090 GN=Myh11 PE=1 SV=1	Myh11	0.32811	0.0832645	0.32811	1.07454	Not-significant
O08641	>sp|O08641|SH3Y1_MOUSE SH3 domain-containing YSC84-like protein 1 OS=Mus musculus OX=10090 GN=Sh3yl1 PE=1 SV=1	Sh3yl1	0.68665		0.68665	-0.0732569	Not-significant
O08648	>sp|O08648|M3K4_MOUSE Mitogen-activated protein kinase kinase kinase 4 OS=Mus musculus OX=10090 GN=Map3k4 PE=1 SV=2	Map3k4	0.475906		0.475906	-0.0910477	Not-significant
O08663	>sp|O08663|MAP2_MOUSE Methionine aminopeptidase 2 OS=Mus musculus OX=10090 GN=Metap2 PE=1 SV=1	Metap2	0.334584		0.334584	0.0513565	Not-significant
O08664	>sp|O08664|BCL7C_MOUSE B-cell CLL/lymphoma 7 protein family member C OS=Mus musculus OX=10090 GN=Bcl7c PE=1 SV=1	Bcl7c	0.0495212		0.0495212	0.156571	Not-significant
O08688	>sp|O08688|CAN5_MOUSE Calpain-5 OS=Mus musculus OX=10090 GN=Capn5 PE=1 SV=1	Capn5	0.910029		0.910029	0.0281686	Not-significant
O08709	>sp|O08709|PRDX6_MOUSE Peroxiredoxin-6 OS=Mus musculus OX=10090 GN=Prdx6 PE=1 SV=3	Prdx6	0.0389577		0.0389577	0.0643184	Not-significant
O08715	>sp|O08715|AKAP1_MOUSE A-kinase anchor protein 1, mitochondrial OS=Mus musculus OX=10090 GN=Akap1 PE=1 SV=4	Akap1	0.0815466		0.0815466	0.0918364	Not-significant
O08734	>sp|O08734|BAK_MOUSE Bcl-2 homologous antagonist/killer OS=Mus musculus OX=10090 GN=Bak1 PE=1 SV=3	Bak1	0.215289		0.215289	0.0559888	Not-significant
O08736	>sp|O08736|CASPC_MOUSE Caspase-12 OS=Mus musculus OX=10090 GN=Casp12 PE=1 SV=1	Casp12	0.0424131		0.0424131	-0.315819	Down-regulated
O08738	>sp|O08738|CASP6_MOUSE Caspase-6 OS=Mus musculus OX=10090 GN=Casp6 PE=1 SV=1	Casp6	0.396604		0.396604	-0.10794	Not-significant
O08739	>sp|O08739|AMPD3_MOUSE AMP deaminase 3 OS=Mus musculus OX=10090 GN=Ampd3 PE=1 SV=2	Ampd3	0.0895514		0.0895514	0.053873	Not-significant
O08740	>sp|O08740|RPB11_MOUSE DNA-directed RNA polymerase II subunit RPB11 OS=Mus musculus OX=10090 GN=Polr2j PE=1 SV=1	Polr2j	0.976078		0.976078	0.00495386	Not-significant
O08746	>sp|O08746|MATN2_MOUSE Matrilin-2 OS=Mus musculus OX=10090 GN=Matn2 PE=2 SV=2	Matn2	0.022427		0.022427	-0.29567	Down-regulated
O08749	>sp|O08749|DLDH_MOUSE Dihydrolipoyl dehydrogenase, mitochondrial OS=Mus musculus OX=10090 GN=Dld PE=1 SV=2	Dld	0.809068		0.809068	0.012485	Not-significant
O08750	>sp|O08750|NFIL3_MOUSE Nuclear factor interleukin-3-regulated protein OS=Mus musculus OX=10090 GN=Nfil3 PE=1 SV=1	Nfil3	0.126693	0.273322	0.126693	1.09212	Not-significant
O08756	>sp|O08756|HCD2_MOUSE 3-hydroxyacyl-CoA dehydrogenase type-2 OS=Mus musculus OX=10090 GN=Hsd17b10 PE=1 SV=4	Hsd17b10	0.225815		0.225815	0.0354924	Not-significant
O08759	>sp|O08759|UBE3A_MOUSE Ubiquitin-protein ligase E3A OS=Mus musculus OX=10090 GN=Ube3a PE=1 SV=2	Ube3a	0.0605376		0.0605376	0.0532677	Not-significant
O08784	>sp|O08784|TCOF_MOUSE Treacle protein OS=Mus musculus OX=10090 GN=Tcof1 PE=1 SV=1	Tcof1	0.00614095		0.00614095	0.0634648	Not-significant
O08785	>sp|O08785|CLOCK_MOUSE Circadian locomoter output cycles protein kaput OS=Mus musculus OX=10090 GN=Clock PE=1 SV=1	Clock	0.293923		0.293923	0.180311	Not-significant
O08788	>sp|O08788|DCTN1_MOUSE Dynactin subunit 1 OS=Mus musculus OX=10090 GN=Dctn1 PE=1 SV=3	Dctn1	0.798888		0.798888	-0.011428	Not-significant
O08789	>sp|O08789|MNT_MOUSE Max-binding protein MNT OS=Mus musculus OX=10090 GN=Mnt PE=2 SV=2	Mnt	0.168264		0.168264	0.25477	Not-significant
O08791	>sp|O08791|COE3_MOUSE Transcription factor COE3 OS=Mus musculus OX=10090 GN=Ebf3 PE=1 SV=1	Ebf3	0.135683		0.135683	-0.157337	Not-significant
O08795	>sp|O08795|GLU2B_MOUSE Glucosidase 2 subunit beta OS=Mus musculus OX=10090 GN=Prkcsh PE=1 SV=1	Prkcsh	0.0461892		0.0461892	0.107294	Not-significant
O08796	>sp|O08796|EF2K_MOUSE Eukaryotic elongation factor 2 kinase OS=Mus musculus OX=10090 GN=Eef2k PE=1 SV=1	Eef2k	0.00496691		0.00496691	-0.28484	Down-regulated
O08807	>sp|O08807|PRDX4_MOUSE Peroxiredoxin-4 OS=Mus musculus OX=10090 GN=Prdx4 PE=1 SV=1	Prdx4	0.555024		0.555024	0.0336667	Not-significant
O08808	>sp|O08808|DIAP1_MOUSE Protein diaphanous homolog 1 OS=Mus musculus OX=10090 GN=Diaph1 PE=1 SV=1	Diaph1	0.418922		0.418922	0.0497664	Not-significant
O08810	>sp|O08810|U5S1_MOUSE 116 kDa U5 small nuclear ribonucleoprotein component OS=Mus musculus OX=10090 GN=Eftud2 PE=1 SV=1	Eftud2	0.489648		0.489648	0.029108	Not-significant
O08811	>sp|O08811|ERCC2_MOUSE General transcription and DNA repair factor IIH helicase subunit XPD OS=Mus musculus OX=10090 GN=Ercc2 PE=1 SV=2	Ercc2	0.264876		0.264876	-0.0501771	Not-significant
O08848	>sp|O08848|RO60_MOUSE RNA-binding protein Ro60 OS=Mus musculus OX=10090 GN=RO60 PE=1 SV=1	RO60	0.569856		0.569856	-0.0503969	Not-significant
O08856	>sp|O08856|ELL_MOUSE RNA polymerase II elongation factor ELL OS=Mus musculus OX=10090 GN=Ell PE=2 SV=2	Ell	0.066969		0.066969	0.387064	Not-significant
O08901	>sp|O08901|BUB1_MOUSE Mitotic checkpoint serine/threonine-protein kinase BUB1 OS=Mus musculus OX=10090 GN=Bub1 PE=1 SV=1	Bub1	0.225504		0.225504	-0.0662588	Not-significant
O08908	>sp|O08908|P85B_MOUSE Phosphatidylinositol 3-kinase regulatory subunit beta OS=Mus musculus OX=10090 GN=Pik3r2 PE=1 SV=2	Pik3r2	0.509817		0.509817	0.214774	Not-significant
O08912	>sp|O08912|GALT1_MOUSE Polypeptide N-acetylgalactosaminyltransferase 1 OS=Mus musculus OX=10090 GN=Galnt1 PE=1 SV=1	Galnt1	0.909095		0.909095	-0.00689314	Not-significant
O08914	>sp|O08914|FAAH1_MOUSE Fatty-acid amide hydrolase 1 OS=Mus musculus OX=10090 GN=Faah PE=1 SV=1	Faah	0.351119		0.351119	-0.164441	Not-significant
O08915	>sp|O08915|AIP_MOUSE AH receptor-interacting protein OS=Mus musculus OX=10090 GN=Aip PE=1 SV=1	Aip	0.684547		0.684547	-0.0211559	Not-significant
O08917	>sp|O08917|FLOT1_MOUSE Flotillin-1 OS=Mus musculus OX=10090 GN=Flot1 PE=1 SV=1	Flot1	0.0874018		0.0874018	-0.105394	Not-significant
O08919	>sp|O08919|NUMBL_MOUSE Numb-like protein OS=Mus musculus OX=10090 GN=Numbl PE=1 SV=3	Numbl	0.29621		0.29621	0.158767	Not-significant
O08967	>sp|O08967|CYH3_MOUSE Cytohesin-3 OS=Mus musculus OX=10090 GN=Cyth3 PE=1 SV=1	Cyth3	0.559315		0.559315	-0.037885	Not-significant
O08989	>sp|O08989|RASM_MOUSE Ras-related protein M-Ras OS=Mus musculus OX=10090 GN=Mras PE=1 SV=1	Mras	0.42454	0.414216	0.42454	1.27852	Not-significant
O08992	>sp|O08992|SDCB1_MOUSE Syntenin-1 OS=Mus musculus OX=10090 GN=Sdcbp PE=1 SV=1	Sdcbp	0.622303		0.622303	0.0329342	Not-significant
O08997	>sp|O08997|ATOX1_MOUSE Copper transport protein ATOX1 OS=Mus musculus OX=10090 GN=Atox1 PE=1 SV=1	Atox1	0.0122762		0.0122762	0.145215	Not-significant
O09000	>sp|O09000|NCOA3_MOUSE Nuclear receptor coactivator 3 OS=Mus musculus OX=10090 GN=Ncoa3 PE=1 SV=2	Ncoa3	0.884537		0.884537	0.0413824	Not-significant
O09005	>sp|O09005|DEGS1_MOUSE Sphingolipid delta(4)-desaturase DES1 OS=Mus musculus OX=10090 GN=Degs1 PE=1 SV=1	Degs1	0.0808443		0.0808443	-0.225371	Not-significant
O09012	>sp|O09012|PEX5_MOUSE Peroxisomal targeting signal 1 receptor OS=Mus musculus OX=10090 GN=Pex5 PE=1 SV=2	Pex5	0.522411		0.522411	0.0664475	Not-significant
O09030	>sp|O09030|I13R1_MOUSE Interleukin-13 receptor subunit alpha-1 OS=Mus musculus OX=10090 GN=Il13ra1 PE=2 SV=1	Il13ra1	0.00236077		0.00236077	-0.886286	Down-regulated
O09043	>sp|O09043|NAPSA_MOUSE Napsin-A OS=Mus musculus OX=10090 GN=Napsa PE=1 SV=1	Napsa	0.524776		0.524776	0.049447	Not-significant
O09044	>sp|O09044|SNP23_MOUSE Synaptosomal-associated protein 23 OS=Mus musculus OX=10090 GN=Snap23 PE=1 SV=1	Snap23	0.588286		0.588286	0.0302671	Not-significant
O09053	>sp|O09053|WRN_MOUSE Bifunctional 3'-5' exonuclease/ATP-dependent helicase WRN OS=Mus musculus OX=10090 GN=Wrn PE=1 SV=3	Wrn	0.336241		0.336241	-0.30303	Not-significant
O09061	>sp|O09061|PSB1_MOUSE Proteasome subunit beta type-1 OS=Mus musculus OX=10090 GN=Psmb1 PE=1 SV=1	Psmb1	0.318367		0.318367	0.0775111	Not-significant
O09106	>sp|O09106|HDAC1_MOUSE Histone deacetylase 1 OS=Mus musculus OX=10090 GN=Hdac1 PE=1 SV=1	Hdac1	0.0394117		0.0394117	0.171747	Not-significant
O09110	>sp|O09110|MP2K3_MOUSE Dual specificity mitogen-activated protein kinase kinase 3 OS=Mus musculus OX=10090 GN=Map2k3 PE=1 SV=2	Map2k3	0.536625		0.536625	-0.0211987	Not-significant
O09111	>sp|O09111|NDUBB_MOUSE NADH dehydrogenase [ubiquinone] 1 beta subcomplex subunit 11, mitochondrial OS=Mus musculus OX=10090 GN=Ndufb11 PE=1 SV=2	Ndufb11	0.0675844		0.0675844	0.08061	Not-significant
O09117	>sp|O09117|SYPL1_MOUSE Synaptophysin-like protein 1 OS=Mus musculus OX=10090 GN=Sypl1 PE=1 SV=2	Sypl1	0.911201		0.911201	-0.00705193	Not-significant
O09130	>sp|O09130|NF2IP_MOUSE NFATC2-interacting protein OS=Mus musculus OX=10090 GN=Nfatc2ip PE=1 SV=1	Nfatc2ip	0.00128891		0.00128891	0.472865	Up-regulated
O09131	>sp|O09131|GSTO1_MOUSE Glutathione S-transferase omega-1 OS=Mus musculus OX=10090 GN=Gsto1 PE=1 SV=2	Gsto1	0.911959		0.911959	0.00460986	Not-significant
O09159	>sp|O09159|MA2B1_MOUSE Lysosomal alpha-mannosidase OS=Mus musculus OX=10090 GN=Man2b1 PE=1 SV=4	Man2b1	0.211879		0.211879	0.0463357	Not-significant
O09164	>sp|O09164|SODE_MOUSE Extracellular superoxide dismutase [Cu-Zn] OS=Mus musculus OX=10090 GN=Sod3 PE=1 SV=1	Sod3	0.0129082		0.0129082	-0.299679	Down-regulated
O09167	>sp|O09167|RL21_MOUSE Large ribosomal subunit protein eL21 OS=Mus musculus OX=10090 GN=Rpl21 PE=1 SV=4	Rpl21	0.122964		0.122964	-0.115998	Not-significant
O09172	>sp|O09172|GSH0_MOUSE Glutamate--cysteine ligase regulatory subunit OS=Mus musculus OX=10090 GN=Gclm PE=1 SV=1	Gclm	0.00113696		0.00113696	0.169367	Not-significant
O09174	>sp|O09174|AMACR_MOUSE Alpha-methylacyl-CoA racemase OS=Mus musculus OX=10090 GN=Amacr PE=1 SV=4	Amacr	0.0640993		0.0640993	0.134038	Not-significant
O35047	>sp|O35047|HOP2_MOUSE Homologous-pairing protein 2 homolog OS=Mus musculus OX=10090 GN=Psmc3ip PE=1 SV=1	Psmc3ip	0.263745		0.263745	0.345296	Not-significant
O35071	>sp|O35071|KIF1C_MOUSE Kinesin-like protein KIF1C OS=Mus musculus OX=10090 GN=Kif1c PE=1 SV=2	Kif1c	0.00800561		0.00800561	-0.198121	Not-significant
O35074	>sp|O35074|PTGIS_MOUSE Prostacyclin synthase OS=Mus musculus OX=10090 GN=Ptgis PE=1 SV=1	Ptgis	0.212463		0.212463	-0.0702953	Not-significant
O35075	>sp|O35075|VP26C_MOUSE Vacuolar protein sorting-associated protein 26C OS=Mus musculus OX=10090 GN=Vps26c PE=1 SV=1	Vps26c	0.998036		0.998036	-0.000483479	Not-significant
O35083	>sp|O35083|PLCA_MOUSE 1-acyl-sn-glycerol-3-phosphate acyltransferase alpha OS=Mus musculus OX=10090 GN=Agpat1 PE=1 SV=1	Agpat1	0.494886		0.494886	-0.140679	Not-significant
O35114	>sp|O35114|SCRB2_MOUSE Lysosome membrane protein 2 OS=Mus musculus OX=10090 GN=Scarb2 PE=1 SV=3	Scarb2	0.736937		0.736937	-0.0171192	Not-significant
O35126	>sp|O35126|ATN1_MOUSE Atrophin-1 OS=Mus musculus OX=10090 GN=Atn1 PE=1 SV=1	Atn1	0.274261		0.274261	0.357183	Not-significant
O35127	>sp|O35127|C10_MOUSE Protein C10 OS=Mus musculus OX=10090 GN=Grcc10 PE=1 SV=1	Grcc10	0.684666		0.684666	0.0601532	Not-significant
O35129	>sp|O35129|PHB2_MOUSE Prohibitin-2 OS=Mus musculus OX=10090 GN=Phb2 PE=1 SV=1	Phb2	0.367272		0.367272	-0.0167917	Not-significant
O35130	>sp|O35130|NEP1_MOUSE Ribosomal RNA small subunit methyltransferase NEP1 OS=Mus musculus OX=10090 GN=Emg1 PE=1 SV=1	Emg1	0.243477		0.243477	0.149965	Not-significant
O35134	>sp|O35134|RPA1_MOUSE DNA-directed RNA polymerase I subunit RPA1 OS=Mus musculus OX=10090 GN=Polr1a PE=1 SV=2	Polr1a	0.550887		0.550887	-0.0174281	Not-significant
O35143	>sp|O35143|ATIF1_MOUSE ATPase inhibitor, mitochondrial OS=Mus musculus OX=10090 GN=Atp5if1 PE=1 SV=2	Atp5if1	0.788055		0.788055	-0.108606	Not-significant
O35144	>sp|O35144|TERF2_MOUSE Telomeric repeat-binding factor 2 OS=Mus musculus OX=10090 GN=Terf2 PE=1 SV=3	Terf2	0.0137906		0.0137906	0.396854	Up-regulated
O35149	>sp|O35149|ZNT4_MOUSE Probable proton-coupled zinc antiporter SLC30A4 OS=Mus musculus OX=10090 GN=Slc30a4 PE=1 SV=2	Slc30a4	0.295241		0.295241	-0.224959	Not-significant
O35153	>sp|O35153|BET1L_MOUSE BET1-like protein OS=Mus musculus OX=10090 GN=Bet1l PE=3 SV=1	Bet1l	0.279797		0.279797	0.194645	Not-significant
O35160	>sp|O35160|PITX3_MOUSE Pituitary homeobox 3 OS=Mus musculus OX=10090 GN=Pitx3 PE=1 SV=1	Pitx3	0.740418	1	0.740418	-0.680647	Not-significant
O35166	>sp|O35166|GOSR2_MOUSE Golgi SNAP receptor complex member 2 OS=Mus musculus OX=10090 GN=Gosr2 PE=1 SV=2	Gosr2	0.110673		0.110673	0.20094	Not-significant
O35188	>sp|O35188|X3CL1_MOUSE Fractalkine OS=Mus musculus OX=10090 GN=Cx3cl1 PE=1 SV=3	Cx3cl1	0.0203684	0.0832645	0.0203684	2.63252	Up-regulated
O35207	>sp|O35207|CDKA1_MOUSE Cyclin-dependent kinase 2-associated protein 1 OS=Mus musculus OX=10090 GN=Cdk2ap1 PE=1 SV=2	Cdk2ap1	0.199208		0.199208	0.390895	Not-significant
O35216	>sp|O35216|CENPA_MOUSE Histone H3-like centromeric protein A OS=Mus musculus OX=10090 GN=Cenpa PE=2 SV=1	Cenpa	0.328632		0.328632	-0.104646	Not-significant
O35218	>sp|O35218|CPSF2_MOUSE Cleavage and polyadenylation specificity factor subunit 2 OS=Mus musculus OX=10090 GN=Cpsf2 PE=1 SV=1	Cpsf2	0.680964		0.680964	-0.0199825	Not-significant
O35226	>sp|O35226|PSMD4_MOUSE 26S proteasome non-ATPase regulatory subunit 4 OS=Mus musculus OX=10090 GN=Psmd4 PE=1 SV=1	Psmd4	0.00992347		0.00992347	0.143702	Not-significant
O35231	>sp|O35231|KIFC3_MOUSE Kinesin-like protein KIFC3 OS=Mus musculus OX=10090 GN=Kifc3 PE=1 SV=4	Kifc3	0.42265	0.273322	0.42265	-3.58022	Not-significant
O35239	>sp|O35239|PTN9_MOUSE Tyrosine-protein phosphatase non-receptor type 9 OS=Mus musculus OX=10090 GN=Ptpn9 PE=1 SV=2	Ptpn9	0.80813		0.80813	-0.0206006	Not-significant
O35242	>sp|O35242|FAN_MOUSE Protein FAN OS=Mus musculus OX=10090 GN=Nsmaf PE=1 SV=2	Nsmaf	0.334457		0.334457	0.249634	Not-significant
O35245	>sp|O35245|PKD2_MOUSE Polycystin-2 OS=Mus musculus OX=10090 GN=Pkd2 PE=1 SV=2	Pkd2	0.599243		0.599243	0.0548091	Not-significant
O35250	>sp|O35250|EXOC7_MOUSE Exocyst complex component 7 OS=Mus musculus OX=10090 GN=Exoc7 PE=1 SV=2	Exoc7	0.273872		0.273872	-0.0690639	Not-significant
O35261	>sp|O35261|E2F3_MOUSE Transcription factor E2F3 OS=Mus musculus OX=10090 GN=E2f3 PE=1 SV=2	E2f3	0.731195		0.731195	0.0642943	Not-significant
O35280	>sp|O35280|CHK1_MOUSE Serine/threonine-protein kinase Chk1 OS=Mus musculus OX=10090 GN=Chek1 PE=1 SV=2	Chek1	0.458246		0.458246	0.0452287	Not-significant
O35286	>sp|O35286|DHX15_MOUSE ATP-dependent RNA helicase DHX15 OS=Mus musculus OX=10090 GN=Dhx15 PE=1 SV=2	Dhx15	0.0594934		0.0594934	-0.0498381	Not-significant
O35295	>sp|O35295|PURB_MOUSE Transcriptional regulator protein Pur-beta OS=Mus musculus OX=10090 GN=Purb PE=1 SV=3	Purb	0.0945622		0.0945622	-0.090577	Not-significant
O35309	>sp|O35309|NMI_MOUSE N-myc-interactor OS=Mus musculus OX=10090 GN=Nmi PE=1 SV=1	Nmi	0.335279		0.335279	-0.171772	Not-significant
O35316	>sp|O35316|SC6A6_MOUSE Sodium- and chloride-dependent taurine transporter OS=Mus musculus OX=10090 GN=Slc6a6 PE=1 SV=2	Slc6a6	0.254085		0.254085	-0.380625	Not-significant
O35317	>sp|O35317|PBX3_MOUSE Pre-B-cell leukemia transcription factor 3 OS=Mus musculus OX=10090 GN=Pbx3 PE=1 SV=1	Pbx3	0.00814429		0.00814429	-0.326383	Down-regulated
O35326	>sp|O35326|SRSF5_MOUSE Serine/arginine-rich splicing factor 5 OS=Mus musculus OX=10090 GN=Srsf5 PE=1 SV=2	Srsf5	0.996404		0.996404	-0.000205202	Not-significant
O35343	>sp|O35343|IMA3_MOUSE Importin subunit alpha-3 OS=Mus musculus OX=10090 GN=Kpna4 PE=1 SV=1	Kpna4	0.88443		0.88443	-0.00625595	Not-significant
O35344	>sp|O35344|IMA4_MOUSE Importin subunit alpha-4 OS=Mus musculus OX=10090 GN=Kpna3 PE=1 SV=1	Kpna3	0.332872		0.332872	-0.085045	Not-significant
O35345	>sp|O35345|IMA7_MOUSE Importin subunit alpha-7 OS=Mus musculus OX=10090 GN=Kpna6 PE=1 SV=2	Kpna6	0.185448		0.185448	-0.039387	Not-significant
O35350	>sp|O35350|CAN1_MOUSE Calpain-1 catalytic subunit OS=Mus musculus OX=10090 GN=Capn1 PE=1 SV=1	Capn1	0.561681		0.561681	-0.0228751	Not-significant
O35368	>sp|O35368|IFI3_MOUSE Interferon-activable protein 203 OS=Mus musculus OX=10090 GN=Ifi203 PE=1 SV=1	Ifi203	0.00157375		0.00157375	-0.562461	Down-regulated
O35375	>sp|O35375|NRP2_MOUSE Neuropilin-2 OS=Mus musculus OX=10090 GN=Nrp2 PE=1 SV=2	Nrp2	0.562605		0.562605	-0.0522882	Not-significant
O35379	>sp|O35379|MRP1_MOUSE Multidrug resistance-associated protein 1 OS=Mus musculus OX=10090 GN=Abcc1 PE=1 SV=1	Abcc1	0.538896		0.538896	0.0352097	Not-significant
O35381	>sp|O35381|AN32A_MOUSE Acidic leucine-rich nuclear phosphoprotein 32 family member A OS=Mus musculus OX=10090 GN=Anp32a PE=1 SV=1	Anp32a	0.0658576		0.0658576	0.079057	Not-significant
O35382	>sp|O35382|EXOC4_MOUSE Exocyst complex component 4 OS=Mus musculus OX=10090 GN=Exoc4 PE=1 SV=2	Exoc4	0.0549434		0.0549434	-0.130144	Not-significant
O35385	>sp|O35385|PPE2_MOUSE Serine/threonine-protein phosphatase with EF-hands 2 OS=Mus musculus OX=10090 GN=Ppef2 PE=2 SV=1	Ppef2	0.357517		0.357517	-0.153075	Not-significant
O35387	>sp|O35387|HAX1_MOUSE HCLS1-associated protein X-1 OS=Mus musculus OX=10090 GN=Hax1 PE=1 SV=1	Hax1	0.894388		0.894388	-0.0225384	Not-significant
O35405	>sp|O35405|PLD3_MOUSE 5'-3' exonuclease PLD3 OS=Mus musculus OX=10090 GN=Pld3 PE=1 SV=1	Pld3	0.623304		0.623304	-0.0541125	Not-significant
O35425	>sp|O35425|BOK_MOUSE Bcl-2-related ovarian killer protein OS=Mus musculus OX=10090 GN=Bok PE=1 SV=1	Bok	0.302623		0.302623	-0.306189	Not-significant
O35435	>sp|O35435|PYRD_MOUSE Dihydroorotate dehydrogenase (quinone), mitochondrial OS=Mus musculus OX=10090 GN=Dhodh PE=1 SV=2	Dhodh	0.55251		0.55251	0.0318799	Not-significant
O35448	>sp|O35448|PPT2_MOUSE Lysosomal thioesterase PPT2 OS=Mus musculus OX=10090 GN=Ppt2 PE=1 SV=1	Ppt2	0.94457		0.94457	0.0157995	Not-significant
O35450	>sp|O35450|FKBPL_MOUSE FK506-binding protein-like OS=Mus musculus OX=10090 GN=Fkbpl PE=2 SV=1	Fkbpl	0.812473	0.273322	0.812473	0.207268	Not-significant
O35454	>sp|O35454|CLCN6_MOUSE H(+)/Cl(-) exchange transporter 6 OS=Mus musculus OX=10090 GN=Clcn6 PE=1 SV=1	Clcn6	0.466676		0.466676	0.236143	Not-significant
O35459	>sp|O35459|ECH1_MOUSE Delta(3,5)-Delta(2,4)-dienoyl-CoA isomerase, mitochondrial OS=Mus musculus OX=10090 GN=Ech1 PE=1 SV=1	Ech1	0.826414		0.826414	-0.0203055	Not-significant
O35465	>sp|O35465|FKBP8_MOUSE Peptidyl-prolyl cis-trans isomerase FKBP8 OS=Mus musculus OX=10090 GN=Fkbp8 PE=1 SV=2	Fkbp8	0.197497		0.197497	-0.050995	Not-significant
O35473	>sp|O35473|C1D_MOUSE Nuclear nucleic acid-binding protein C1D OS=Mus musculus OX=10090 GN=C1d PE=1 SV=1	C1d	0.152817		0.152817	0.143217	Not-significant
O35474	>sp|O35474|EDIL3_MOUSE EGF-like repeat and discoidin I-like domain-containing protein 3 OS=Mus musculus OX=10090 GN=Edil3 PE=1 SV=2	Edil3	0.215005	0.273322	0.215005	-1.21771	Not-significant
O35490	>sp|O35490|BHMT1_MOUSE Betaine--homocysteine S-methyltransferase 1 OS=Mus musculus OX=10090 GN=Bhmt PE=1 SV=1	Bhmt	0.0901564	0.273322	0.0901564	1.45084	Not-significant
O35491	>sp|O35491|CLK2_MOUSE Dual specificity protein kinase CLK2 OS=Mus musculus OX=10090 GN=Clk2 PE=1 SV=2	Clk2	0.549329		0.549329	-0.122693	Not-significant
O35492	>sp|O35492|CLK3_MOUSE Dual specificity protein kinase CLK3 OS=Mus musculus OX=10090 GN=Clk3 PE=1 SV=3	Clk3	0.761531		0.761531	-0.104792	Not-significant
O35493	>sp|O35493|CLK4_MOUSE Dual specificity protein kinase CLK4 OS=Mus musculus OX=10090 GN=Clk4 PE=1 SV=1	Clk4	0.359972		0.359972	-0.304198	Not-significant
O35495	>sp|O35495|CDK14_MOUSE Cyclin-dependent kinase 14 OS=Mus musculus OX=10090 GN=Cdk14 PE=1 SV=2	Cdk14	0.185506		0.185506	-0.144126	Not-significant
O35516	>sp|O35516|NOTC2_MOUSE Neurogenic locus notch homolog protein 2 OS=Mus musculus OX=10090 GN=Notch2 PE=1 SV=2	Notch2	0.215854		0.215854	0.154555	Not-significant
O35522	>sp|O35522|PSB9_MUSMB Proteasome subunit beta type-9 OS=Mus musculus bactrianus OX=35531 GN=Psmb9 PE=1 SV=1	Psmb9	0.412671		0.412671	-0.149372	Not-significant
O35526	>sp|O35526|STX1A_MOUSE Syntaxin-1A OS=Mus musculus OX=10090 GN=Stx1a PE=1 SV=3	Stx1a	0.429926	0.273322	0.429926	-0.603133	Not-significant
O35551	>sp|O35551|RABE1_MOUSE Rab GTPase-binding effector protein 1 OS=Mus musculus OX=10090 GN=Rabep1 PE=1 SV=2	Rabep1	0.390852		0.390852	-0.0596275	Not-significant
O35566	>sp|O35566|CD151_MOUSE CD151 antigen OS=Mus musculus OX=10090 GN=Cd151 PE=1 SV=2	Cd151	0.427092		0.427092	-0.0612565	Not-significant
O35593	>sp|O35593|PSDE_MOUSE 26S proteasome non-ATPase regulatory subunit 14 OS=Mus musculus OX=10090 GN=Psmd14 PE=1 SV=2	Psmd14	0.282876		0.282876	-0.0329934	Not-significant
O35594	>sp|O35594|IFT81_MOUSE Intraflagellar transport protein 81 homolog OS=Mus musculus OX=10090 GN=Ift81 PE=1 SV=4	Ift81	0.771258		0.771258	-0.199387	Not-significant
O35598	>sp|O35598|ADA10_MOUSE Disintegrin and metalloproteinase domain-containing protein 10 OS=Mus musculus OX=10090 GN=Adam10 PE=1 SV=2	Adam10	0.00750256		0.00750256	-0.189825	Not-significant
O35601	>sp|O35601|FYB1_MOUSE FYN-binding protein 1 OS=Mus musculus OX=10090 GN=Fyb1 PE=1 SV=2	Fyb1	0.158032		0.158032	0.364528	Not-significant
O35604	>sp|O35604|NPC1_MOUSE NPC intracellular cholesterol transporter 1 OS=Mus musculus OX=10090 GN=Npc1 PE=1 SV=2	Npc1	0.327629		0.327629	0.0878425	Not-significant
O35607	>sp|O35607|BMPR2_MOUSE Bone morphogenetic protein receptor type-2 OS=Mus musculus OX=10090 GN=Bmpr2 PE=1 SV=1	Bmpr2	0.132552		0.132552	-0.298376	Not-significant
O35609	>sp|O35609|SCAM3_MOUSE Secretory carrier-associated membrane protein 3 OS=Mus musculus OX=10090 GN=Scamp3 PE=1 SV=3	Scamp3	0.438401		0.438401	0.0377631	Not-significant
O35613	>sp|O35613|DAXX_MOUSE Death domain-associated protein 6 OS=Mus musculus OX=10090 GN=Daxx PE=1 SV=1	Daxx	0.157752	0.273322	0.157752	-0.903375	Not-significant
O35621	>sp|O35621|PMM1_MOUSE Phosphomannomutase 1 OS=Mus musculus OX=10090 GN=Pmm1 PE=1 SV=1	Pmm1	0.00777373		0.00777373	-0.249964	Not-significant
O35623	>sp|O35623|BET1_MOUSE BET1 homolog OS=Mus musculus OX=10090 GN=Bet1 PE=1 SV=1	Bet1	0.744938		0.744938	-0.024909	Not-significant
O35638	>sp|O35638|STAG2_MOUSE Cohesin subunit SA-2 OS=Mus musculus OX=10090 GN=Stag2 PE=1 SV=3	Stag2	0.805281		0.805281	0.00406283	Not-significant
O35639	>sp|O35639|ANXA3_MOUSE Annexin A3 OS=Mus musculus OX=10090 GN=Anxa3 PE=1 SV=4	Anxa3	0.956597		0.956597	0.00242534	Not-significant
O35640	>sp|O35640|ANXA8_MOUSE Annexin A8 OS=Mus musculus OX=10090 GN=Anxa8 PE=1 SV=2	Anxa8	0.152551		0.152551	-0.13543	Not-significant
O35643	>sp|O35643|AP1B1_MOUSE AP-1 complex subunit beta-1 OS=Mus musculus OX=10090 GN=Ap1b1 PE=1 SV=2	Ap1b1	0.0569273		0.0569273	0.171604	Not-significant
O35646	>sp|O35646|CAN6_MOUSE Calpain-6 OS=Mus musculus OX=10090 GN=Capn6 PE=1 SV=2	Capn6	0.0163623		0.0163623	-0.329931	Down-regulated
O35648	>sp|O35648|CETN3_MOUSE Centrin-3 OS=Mus musculus OX=10090 GN=Cetn3 PE=1 SV=1	Cetn3	0.460717		0.460717	-0.068826	Not-significant
O35654	>sp|O35654|DPOD2_MOUSE DNA polymerase delta subunit 2 OS=Mus musculus OX=10090 GN=Pold2 PE=1 SV=2	Pold2	0.333531		0.333531	-0.0720932	Not-significant
O35657	>sp|O35657|NEUR1_MOUSE Sialidase-1 OS=Mus musculus OX=10090 GN=Neu1 PE=1 SV=1	Neu1	0.345925		0.345925	0.0853687	Not-significant
O35658	>sp|O35658|C1QBP_MOUSE Complement component 1 Q subcomponent-binding protein, mitochondrial OS=Mus musculus OX=10090 GN=C1qbp PE=1 SV=1	C1qbp	0.127552		0.127552	0.161304	Not-significant
O35664	>sp|O35664|INAR2_MOUSE Interferon alpha/beta receptor 2 OS=Mus musculus OX=10090 GN=Ifnar2 PE=1 SV=2	Ifnar2	0.0924022		0.0924022	-0.395122	Not-significant
O35671	>sp|O35671|ITBP1_MOUSE Integrin beta-1-binding protein 1 OS=Mus musculus OX=10090 GN=Itgb1bp1 PE=1 SV=1	Itgb1bp1	0.608113		0.608113	-0.15979	Not-significant
O35680	>sp|O35680|RT12_MOUSE Small ribosomal subunit protein uS12m OS=Mus musculus OX=10090 GN=Mrps12 PE=1 SV=1	Mrps12	0.0512112		0.0512112	-0.323391	Not-significant
O35682	>sp|O35682|MYADM_MOUSE Myeloid-associated differentiation marker OS=Mus musculus OX=10090 GN=Myadm PE=1 SV=2	Myadm	0.133334		0.133334	-0.182903	Not-significant
O35683	>sp|O35683|NDUA1_MOUSE NADH dehydrogenase [ubiquinone] 1 alpha subcomplex subunit 1 OS=Mus musculus OX=10090 GN=Ndufa1 PE=1 SV=1	Ndufa1	0.680693		0.680693	0.0857252	Not-significant
O35684	>sp|O35684|NEUS_MOUSE Neuroserpin OS=Mus musculus OX=10090 GN=Serpini1 PE=1 SV=1	Serpini1	0.403765	0.273322	0.403765	0.603581	Not-significant
O35685	>sp|O35685|NUDC_MOUSE Nuclear migration protein nudC OS=Mus musculus OX=10090 GN=Nudc PE=1 SV=1	Nudc	0.0798876		0.0798876	0.0852464	Not-significant
O35691	>sp|O35691|PININ_MOUSE Pinin OS=Mus musculus OX=10090 GN=Pnn PE=1 SV=4	Pnn	0.000642772		0.000642772	0.107991	Not-significant
O35704	>sp|O35704|SPTC1_MOUSE Serine palmitoyltransferase 1 OS=Mus musculus OX=10090 GN=Sptlc1 PE=1 SV=2	Sptlc1	0.313247		0.313247	-0.0480012	Not-significant
O35709	>sp|O35709|ENC1_MOUSE Ectoderm-neural cortex protein 1 OS=Mus musculus OX=10090 GN=Enc1 PE=2 SV=2	Enc1	0.066477	0.0832645	0.066477	2.16734	Not-significant
O35710	>sp|O35710|NOCT_MOUSE Nocturnin OS=Mus musculus OX=10090 GN=Noct PE=1 SV=3	Noct	0.164886		0.164886	0.36395	Not-significant
O35719	>sp|O35719|RA51B_MOUSE DNA repair protein RAD51 homolog 2 OS=Mus musculus OX=10090 GN=Rad51b PE=2 SV=2	Rad51b	0.598384		0.598384	-0.0985633	Not-significant
O35730	>sp|O35730|RING1_MOUSE E3 ubiquitin-protein ligase RING1 OS=Mus musculus OX=10090 GN=Ring1 PE=1 SV=2	Ring1	0.43834		0.43834	0.0891749	Not-significant
O35737	>sp|O35737|HNRH1_MOUSE Heterogeneous nuclear ribonucleoprotein H OS=Mus musculus OX=10090 GN=Hnrnph1 PE=1 SV=3	Hnrnph1	0.835759		0.835759	0.0170148	Not-significant
O35841	>sp|O35841|API5_MOUSE Apoptosis inhibitor 5 OS=Mus musculus OX=10090 GN=Api5 PE=1 SV=2	Api5	0.00665092		0.00665092	0.15583	Not-significant
O35855	>sp|O35855|BCAT2_MOUSE Branched-chain-amino-acid aminotransferase, mitochondrial OS=Mus musculus OX=10090 GN=Bcat2 PE=1 SV=2	Bcat2	0.372134		0.372134	0.0487065	Not-significant
O35857	>sp|O35857|TIM44_MOUSE Mitochondrial import inner membrane translocase subunit TIM44 OS=Mus musculus OX=10090 GN=Timm44 PE=1 SV=2	Timm44	0.934723		0.934723	0.00246948	Not-significant
O35864	>sp|O35864|CSN5_MOUSE COP9 signalosome complex subunit 5 OS=Mus musculus OX=10090 GN=Cops5 PE=1 SV=3	Cops5	0.184353		0.184353	0.0901301	Not-significant
O35874	>sp|O35874|SATT_MOUSE Neutral amino acid transporter A OS=Mus musculus OX=10090 GN=Slc1a4 PE=1 SV=1	Slc1a4	0.115248		0.115248	0.159302	Not-significant
O35887	>sp|O35887|CALU_MOUSE Calumenin OS=Mus musculus OX=10090 GN=Calu PE=1 SV=1	Calu	0.60636		0.60636	-0.00486748	Not-significant
O35892	>sp|O35892|SP100_MOUSE Nuclear autoantigen Sp-100 OS=Mus musculus OX=10090 GN=Sp100 PE=1 SV=2	Sp100	0.900513		0.900513	0.0722542	Not-significant
O35900	>sp|O35900|LSM2_MOUSE U6 snRNA-associated Sm-like protein LSm2 OS=Mus musculus OX=10090 GN=Lsm2 PE=1 SV=1	Lsm2	0.0402359		0.0402359	0.159153	Not-significant
O35902	>sp|O35902|DSG3_MOUSE Desmoglein-3 OS=Mus musculus OX=10090 GN=Dsg3 PE=2 SV=1	Dsg3	0.921071		0.921071	-0.0204581	Not-significant
O35912	>sp|O35912|EMP3_MOUSE Epithelial membrane protein 3 OS=Mus musculus OX=10090 GN=Emp3 PE=2 SV=2	Emp3	0.814538		0.814538	-0.0208201	Not-significant
O35943	>sp|O35943|FRDA_MOUSE Frataxin, mitochondrial OS=Mus musculus OX=10090 GN=Fxn PE=1 SV=1	Fxn	0.183502		0.183502	0.097254	Not-significant
O35945	>sp|O35945|AL1A7_MOUSE Aldehyde dehydrogenase, cytosolic 1 OS=Mus musculus OX=10090 GN=Aldh1a7 PE=1 SV=1	Aldh1a7	0.173621		0.173621	-0.142559	Not-significant
O35954	>sp|O35954|PITM1_MOUSE Membrane-associated phosphatidylinositol transfer protein 1 OS=Mus musculus OX=10090 GN=Pitpnm1 PE=1 SV=1	Pitpnm1	0.394579		0.394579	-0.0592477	Not-significant
O35955	>sp|O35955|PSB10_MOUSE Proteasome subunit beta type-10 OS=Mus musculus OX=10090 GN=Psmb10 PE=1 SV=1	Psmb10	0.397813		0.397813	-0.118509	Not-significant
O35963	>sp|O35963|RB33B_MOUSE Ras-related protein Rab-33B OS=Mus musculus OX=10090 GN=Rab33b PE=1 SV=1	Rab33b	0.810447		0.810447	0.0320268	Not-significant
O35969	>sp|O35969|GAMT_MOUSE Guanidinoacetate N-methyltransferase OS=Mus musculus OX=10090 GN=Gamt PE=1 SV=1	Gamt	0.402213		0.402213	-0.317984	Not-significant
O35972	>sp|O35972|RM23_MOUSE Large ribosomal subunit protein uL23m OS=Mus musculus OX=10090 GN=Mrpl23 PE=1 SV=1	Mrpl23	0.0707809		0.0707809	-0.258421	Not-significant
O35973	>sp|O35973|PER1_MOUSE Period circadian protein homolog 1 OS=Mus musculus OX=10090 GN=Per1 PE=1 SV=2	Per1	0.183768	0.0832645	0.183768	-3.80247	Not-significant
O35980	>sp|O35980|NTH_MOUSE Endonuclease III-like protein 1 OS=Mus musculus OX=10090 GN=Nthl1 PE=2 SV=2	Nthl1	0.556878	0.273322	0.556878	0.40331	Not-significant
O35988	>sp|O35988|SDC4_MOUSE Syndecan-4 OS=Mus musculus OX=10090 GN=Sdc4 PE=1 SV=1	Sdc4	1.48004e-05		1.48004e-05	0.756595	Up-regulated
O54692	>sp|O54692|ZW10_MOUSE Centromere/kinetochore protein zw10 homolog OS=Mus musculus OX=10090 GN=Zw10 PE=1 SV=3	Zw10	0.192673		0.192673	-0.110818	Not-significant
O54724	>sp|O54724|CAVN1_MOUSE Caveolae-associated protein 1 OS=Mus musculus OX=10090 GN=Cavin1 PE=1 SV=1	Cavin1	0.163759		0.163759	0.0586069	Not-significant
O54734	>sp|O54734|OST48_MOUSE Dolichyl-diphosphooligosaccharide--protein glycosyltransferase 48 kDa subunit OS=Mus musculus OX=10090 GN=Ddost PE=1 SV=2	Ddost	0.106366		0.106366	-0.064118	Not-significant
O54750	>sp|O54750|CP2J6_MOUSE Cytochrome P450 2J6 OS=Mus musculus OX=10090 GN=Cyp2j6 PE=2 SV=2	Cyp2j6	0.0280191		0.0280191	0.45588	Up-regulated
O54754	>sp|O54754|AOXA_MOUSE Aldehyde oxidase 1 OS=Mus musculus OX=10090 GN=Aox1 PE=1 SV=2	Aox1	0.935467		0.935467	0.018505	Not-significant
O54774	>sp|O54774|AP3D1_MOUSE AP-3 complex subunit delta-1 OS=Mus musculus OX=10090 GN=Ap3d1 PE=1 SV=1	Ap3d1	0.0373187		0.0373187	0.0755722	Not-significant
O54781	>sp|O54781|SRPK2_MOUSE SRSF protein kinase 2 OS=Mus musculus OX=10090 GN=Srpk2 PE=1 SV=2	Srpk2	0.202425		0.202425	0.0676806	Not-significant
O54782	>sp|O54782|MA2B2_MOUSE Epididymis-specific alpha-mannosidase OS=Mus musculus OX=10090 GN=Man2b2 PE=1 SV=2	Man2b2	0.891069		0.891069	-0.00719651	Not-significant
O54784	>sp|O54784|DAPK3_MOUSE Death-associated protein kinase 3 OS=Mus musculus OX=10090 GN=Dapk3 PE=1 SV=1	Dapk3	0.65648		0.65648	-0.084706	Not-significant
O54785	>sp|O54785|LIMK2_MOUSE LIM domain kinase 2 OS=Mus musculus OX=10090 GN=Limk2 PE=1 SV=2	Limk2	0.78163		0.78163	-0.0460047	Not-significant
O54786	>sp|O54786|DFFA_MOUSE DNA fragmentation factor subunit alpha OS=Mus musculus OX=10090 GN=Dffa PE=1 SV=2	Dffa	0.051119		0.051119	0.467444	Not-significant
O54790	>sp|O54790|MAFG_MOUSE Transcription factor MafG OS=Mus musculus OX=10090 GN=Mafg PE=1 SV=1	Mafg	0.00555835		0.00555835	0.318108	Up-regulated
O54791	>sp|O54791|MAFF_MOUSE Transcription factor MafF OS=Mus musculus OX=10090 GN=Maff PE=2 SV=1	Maff	0.0033249		0.0033249	0.561579	Up-regulated
O54804	>sp|O54804|CHKA_MOUSE Choline kinase alpha OS=Mus musculus OX=10090 GN=Chka PE=1 SV=3	Chka	0.0241555		0.0241555	0.129841	Not-significant
O54825	>sp|O54825|BYST_MOUSE Bystin OS=Mus musculus OX=10090 GN=Bysl PE=1 SV=3	Bysl	0.00061053		0.00061053	0.201358	Not-significant
O54826	>sp|O54826|AF10_MOUSE Protein AF-10 OS=Mus musculus OX=10090 GN=Mllt10 PE=1 SV=2	Mllt10	0.845944	1	0.845944	-0.21029	Not-significant
O54827	>sp|O54827|AT10A_MOUSE Phospholipid-transporting ATPase VA OS=Mus musculus OX=10090 GN=Atp10a PE=1 SV=4	Atp10a	0.0258458		0.0258458	-0.51232	Down-regulated
O54833	>sp|O54833|CSK22_MOUSE Casein kinase II subunit alpha' OS=Mus musculus OX=10090 GN=Csnk2a2 PE=1 SV=1	Csnk2a2	0.101538		0.101538	-0.0922627	Not-significant
O54836	>sp|O54836|ZMAT3_MOUSE Zinc finger matrin-type protein 3 OS=Mus musculus OX=10090 GN=Zmat3 PE=2 SV=1	Zmat3	0.336294		0.336294	-0.265527	Not-significant
O54864	>sp|O54864|SUV91_MOUSE Histone-lysine N-methyltransferase SUV39H1 OS=Mus musculus OX=10090 GN=Suv39h1 PE=1 SV=1	Suv39h1	0.0294423		0.0294423	-0.333414	Down-regulated
O54879	>sp|O54879|HMGB3_MOUSE High mobility group protein B3 OS=Mus musculus OX=10090 GN=Hmgb3 PE=1 SV=3	Hmgb3	0.0869221		0.0869221	0.159405	Not-significant
O54890	>sp|O54890|ITB3_MOUSE Integrin beta-3 OS=Mus musculus OX=10090 GN=Itgb3 PE=1 SV=2	Itgb3	0.323676		0.323676	-0.109444	Not-significant
O54901	>sp|O54901|OX2G_MOUSE OX-2 membrane glycoprotein OS=Mus musculus OX=10090 GN=Cd200 PE=1 SV=1	Cd200	0.950038		0.950038	-0.022968	Not-significant
O54916	>sp|O54916|REPS1_MOUSE RalBP1-associated Eps domain-containing protein 1 OS=Mus musculus OX=10090 GN=Reps1 PE=1 SV=2	Reps1	0.535295		0.535295	0.040251	Not-significant
O54918	>sp|O54918|B2L11_MOUSE Bcl-2-like protein 11 OS=Mus musculus OX=10090 GN=Bcl2l11 PE=1 SV=1	Bcl2l11	0.0942809		0.0942809	0.155636	Not-significant
O54926	>sp|O54926|SIVA_MOUSE Apoptosis regulatory protein Siva OS=Mus musculus OX=10090 GN=Siva1 PE=1 SV=1	Siva1	0.342602	0.273322	0.342602	-0.63803	Not-significant
O54931	>sp|O54931|AKAP2_MOUSE PALM2-AKAP2 fusion protein OS=Mus musculus OX=10090 GN=Pakap PE=1 SV=4	Pakap	0.46707		0.46707	-0.0383746	Not-significant
O54940	>sp|O54940|BNIP2_MOUSE BCL2/adenovirus E1B 19 kDa protein-interacting protein 2 OS=Mus musculus OX=10090 GN=Bnip2 PE=1 SV=2	Bnip2	0.081767		0.081767	-0.104184	Not-significant
O54941	>sp|O54941|SMCE1_MOUSE SWI/SNF-related matrix-associated actin-dependent regulator of chromatin subfamily E member 1 OS=Mus musculus OX=10090 GN=Smarce1 PE=1 SV=1	Smarce1	0.0665759		0.0665759	0.0714272	Not-significant
O54946	>sp|O54946|DNJB6_MOUSE DnaJ homolog subfamily B member 6 OS=Mus musculus OX=10090 GN=Dnajb6 PE=1 SV=4	Dnajb6	0.0244224		0.0244224	0.198494	Not-significant
O54950	>sp|O54950|AAKG1_MOUSE 5'-AMP-activated protein kinase subunit gamma-1 OS=Mus musculus OX=10090 GN=Prkag1 PE=1 SV=2	Prkag1	0.0739097		0.0739097	-0.0804891	Not-significant
O54951	>sp|O54951|SEM6B_MOUSE Semaphorin-6B OS=Mus musculus OX=10090 GN=Sema6b PE=1 SV=1	Sema6b	0.414736	1	0.414736	-1.207	Not-significant
O54956	>sp|O54956|DPOE2_MOUSE DNA polymerase epsilon subunit 2 OS=Mus musculus OX=10090 GN=Pole2 PE=2 SV=2	Pole2	0.601529		0.601529	-0.0632956	Not-significant
O54962	>sp|O54962|BAF_MOUSE Barrier-to-autointegration factor OS=Mus musculus OX=10090 GN=Banf1 PE=1 SV=1	Banf1	0.256671		0.256671	-0.0895081	Not-significant
O54965	>sp|O54965|RNF13_MOUSE E3 ubiquitin-protein ligase RNF13 OS=Mus musculus OX=10090 GN=Rnf13 PE=1 SV=2	Rnf13	0.782557		0.782557	-0.0285823	Not-significant
O54967	>sp|O54967|ACK1_MOUSE Activated CDC42 kinase 1 OS=Mus musculus OX=10090 GN=Tnk2 PE=1 SV=2	Tnk2	0.19672		0.19672	-0.213398	Not-significant
O54984	>sp|O54984|GET3_MOUSE ATPase GET3 OS=Mus musculus OX=10090 GN=Get3 PE=1 SV=2	Get3	0.590655		0.590655	-0.00749656	Not-significant
O54988	>sp|O54988|SLK_MOUSE STE20-like serine/threonine-protein kinase OS=Mus musculus OX=10090 GN=Slk PE=1 SV=2	Slk	0.415615		0.415615	-0.0358368	Not-significant
O54992	>sp|O54992|MAPK5_MOUSE MAP kinase-activated protein kinase 5 OS=Mus musculus OX=10090 GN=Mapkapk5 PE=1 SV=1	Mapkapk5	0.63377		0.63377	0.158054	Not-significant
O54998	>sp|O54998|FKBP7_MOUSE Peptidyl-prolyl cis-trans isomerase FKBP7 OS=Mus musculus OX=10090 GN=Fkbp7 PE=1 SV=1	Fkbp7	0.427656		0.427656	-0.0964039	Not-significant
O55003	>sp|O55003|BNIP3_MOUSE BCL2/adenovirus E1B 19 kDa protein-interacting protein 3 OS=Mus musculus OX=10090 GN=Bnip3 PE=1 SV=1	Bnip3	0.0695065		0.0695065	-0.737678	Not-significant
O55013	>sp|O55013|TPPC3_MOUSE Trafficking protein particle complex subunit 3 OS=Mus musculus OX=10090 GN=Trappc3 PE=1 SV=1	Trappc3	0.954912		0.954912	0.00246161	Not-significant
O55022	>sp|O55022|PGRC1_MOUSE Membrane-associated progesterone receptor component 1 OS=Mus musculus OX=10090 GN=Pgrmc1 PE=1 SV=4	Pgrmc1	0.00165338		0.00165338	0.145637	Not-significant
O55023	>sp|O55023|IMPA1_MOUSE Inositol monophosphatase 1 OS=Mus musculus OX=10090 GN=Impa1 PE=1 SV=1	Impa1	0.0196583		0.0196583	0.14419	Not-significant
O55028	>sp|O55028|BCKD_MOUSE Branched-chain alpha-ketoacid dehydrogenase kinase OS=Mus musculus OX=10090 GN=Bckdk PE=1 SV=1	Bckdk	0.494707		0.494707	-0.0471775	Not-significant
O55029	>sp|O55029|COPB2_MOUSE Coatomer subunit beta' OS=Mus musculus OX=10090 GN=Copb2 PE=1 SV=2	Copb2	0.435664		0.435664	0.0177404	Not-significant
O55033	>sp|O55033|NCK2_MOUSE Cytoplasmic protein NCK2 OS=Mus musculus OX=10090 GN=Nck2 PE=1 SV=1	Nck2	0.0757397		0.0757397	-0.160442	Not-significant
O55047	>sp|O55047|TLK2_MOUSE Serine/threonine-protein kinase tousled-like 2 OS=Mus musculus OX=10090 GN=Tlk2 PE=1 SV=2	Tlk2	0.398424		0.398424	0.237011	Not-significant
O55055	>sp|O55055|TRDMT_MOUSE tRNA (cytosine(38)-C(5))-methyltransferase OS=Mus musculus OX=10090 GN=Trdmt1 PE=1 SV=2	Trdmt1	0.858329		0.858329	0.0400191	Not-significant
O55057	>sp|O55057|PDE6D_MOUSE Retinal rod rhodopsin-sensitive cGMP 3',5'-cyclic phosphodiesterase subunit delta OS=Mus musculus OX=10090 GN=Pde6d PE=1 SV=1	Pde6d	0.477331		0.477331	-0.0521369	Not-significant
O55060	>sp|O55060|TPMT_MOUSE Thiopurine S-methyltransferase OS=Mus musculus OX=10090 GN=Tpmt PE=1 SV=1	Tpmt	0.282484		0.282484	-0.120703	Not-significant
O55098	>sp|O55098|STK10_MOUSE Serine/threonine-protein kinase 10 OS=Mus musculus OX=10090 GN=Stk10 PE=1 SV=2	Stk10	0.343965		0.343965	0.074463	Not-significant
O55101	>sp|O55101|SNG2_MOUSE Synaptogyrin-2 OS=Mus musculus OX=10090 GN=Syngr2 PE=2 SV=1	Syngr2	0.224497		0.224497	0.193846	Not-significant
O55102	>sp|O55102|BL1S1_MOUSE Biogenesis of lysosome-related organelles complex 1 subunit 1 OS=Mus musculus OX=10090 GN=Bloc1s1 PE=1 SV=2	Bloc1s1	0.81225		0.81225	0.0548073	Not-significant
O55103	>sp|O55103|PRAX_MOUSE Periaxin OS=Mus musculus OX=10090 GN=Prx PE=1 SV=1	Prx	0.42265	0.273322	0.42265	-4.84226	Not-significant
O55106	>sp|O55106|STRN_MOUSE Striatin OS=Mus musculus OX=10090 GN=Strn PE=1 SV=2	Strn	0.255165		0.255165	0.0529107	Not-significant
O55125	>sp|O55125|NIPS1_MOUSE Protein NipSnap homolog 1 OS=Mus musculus OX=10090 GN=Nipsnap1 PE=1 SV=1	Nipsnap1	0.339884		0.339884	-0.0881764	Not-significant
O55126	>sp|O55126|NIPS2_MOUSE Protein NipSnap homolog 2 OS=Mus musculus OX=10090 GN=Nipsnap2 PE=1 SV=1	Nipsnap2	0.289547		0.289547	0.07878	Not-significant
O55128	>sp|O55128|SAP18_MOUSE Histone deacetylase complex subunit SAP18 OS=Mus musculus OX=10090 GN=Sap18 PE=1 SV=1	Sap18	0.0440052		0.0440052	0.128856	Not-significant
O55131	>sp|O55131|SEPT7_MOUSE Septin-7 OS=Mus musculus OX=10090 GN=Septin7 PE=1 SV=1	Septin7	0.0763223		0.0763223	0.0853018	Not-significant
O55135	>sp|O55135|IF6_MOUSE Eukaryotic translation initiation factor 6 OS=Mus musculus OX=10090 GN=Eif6 PE=1 SV=2	Eif6	0.262032		0.262032	0.134888	Not-significant
O55137	>sp|O55137|ACOT1_MOUSE Acyl-coenzyme A thioesterase 1 OS=Mus musculus OX=10090 GN=Acot1 PE=1 SV=1	Acot1	0.19973		0.19973	-0.17708	Not-significant
O55142	>sp|O55142|RL35A_MOUSE Large ribosomal subunit protein eL33 OS=Mus musculus OX=10090 GN=Rpl35a PE=1 SV=2	Rpl35a	0.027202		0.027202	-0.160881	Not-significant
O55143	>sp|O55143|AT2A2_MOUSE Sarcoplasmic/endoplasmic reticulum calcium ATPase 2 OS=Mus musculus OX=10090 GN=Atp2a2 PE=1 SV=2	Atp2a2	0.436585		0.436585	0.0150726	Not-significant
O55187	>sp|O55187|CBX4_MOUSE E3 SUMO-protein ligase CBX4 OS=Mus musculus OX=10090 GN=Cbx4 PE=1 SV=2	Cbx4	0.124042		0.124042	0.300648	Not-significant
O55201	>sp|O55201|SPT5H_MOUSE Transcription elongation factor SPT5 OS=Mus musculus OX=10090 GN=Supt5h PE=1 SV=1	Supt5h	0.000138014		0.000138014	0.162817	Not-significant
O55222	>sp|O55222|ILK_MOUSE Integrin-linked protein kinase OS=Mus musculus OX=10090 GN=Ilk PE=1 SV=2	Ilk	0.560099		0.560099	-0.0159898	Not-significant
O55229	>sp|O55229|CHKB_MOUSE Choline/ethanolamine kinase OS=Mus musculus OX=10090 GN=Chkb PE=1 SV=3	Chkb	0.852451		0.852451	-0.0176532	Not-significant
O55230	>sp|O55230|RA51D_MOUSE DNA repair protein RAD51 homolog 4 OS=Mus musculus OX=10090 GN=Rad51d PE=1 SV=1	Rad51d	0.917887		0.917887	-0.0263302	Not-significant
O55234	>sp|O55234|PSB5_MOUSE Proteasome subunit beta type-5 OS=Mus musculus OX=10090 GN=Psmb5 PE=1 SV=3	Psmb5	0.0239513		0.0239513	0.128746	Not-significant
O55236	>sp|O55236|MCE1_MOUSE mRNA-capping enzyme OS=Mus musculus OX=10090 GN=Rngtt PE=1 SV=1	Rngtt	0.454955		0.454955	0.0501022	Not-significant
O55239	>sp|O55239|NNMT_MOUSE Nicotinamide N-methyltransferase OS=Mus musculus OX=10090 GN=Nnmt PE=1 SV=1	Nnmt	0.466991		0.466991	-0.103424	Not-significant
O55242	>sp|O55242|SGMR1_MOUSE Sigma non-opioid intracellular receptor 1 OS=Mus musculus OX=10090 GN=Sigmar1 PE=1 SV=1	Sigmar1	0.0120795		0.0120795	-0.215854	Not-significant
O70126	>sp|O70126|AURKB_MOUSE Aurora kinase B OS=Mus musculus OX=10090 GN=Aurkb PE=1 SV=2	Aurkb	0.0906708		0.0906708	0.0875895	Not-significant
O70133	>sp|O70133|DHX9_MOUSE ATP-dependent RNA helicase A OS=Mus musculus OX=10090 GN=Dhx9 PE=1 SV=2	Dhx9	0.38406		0.38406	-0.0310856	Not-significant
O70152	>sp|O70152|DPM1_MOUSE Dolichol-phosphate mannosyltransferase subunit 1 OS=Mus musculus OX=10090 GN=Dpm1 PE=1 SV=1	Dpm1	0.162956		0.162956	-0.0825606	Not-significant
O70157	>sp|O70157|TOP3A_MOUSE DNA topoisomerase 3-alpha OS=Mus musculus OX=10090 GN=Top3a PE=2 SV=1	Top3a	0.249516		0.249516	-0.243789	Not-significant
O70161	>sp|O70161|PI51C_MOUSE Phosphatidylinositol 4-phosphate 5-kinase type-1 gamma OS=Mus musculus OX=10090 GN=Pip5k1c PE=1 SV=2	Pip5k1c	0.269425		0.269425	-0.0829914	Not-significant
O70167	>sp|O70167|P3C2G_MOUSE Phosphatidylinositol 3-kinase C2 domain-containing subunit gamma OS=Mus musculus OX=10090 GN=Pik3c2g PE=1 SV=1	Pik3c2g	0.0964553		0.0964553	-0.0931941	Not-significant
O70172	>sp|O70172|PI42A_MOUSE Phosphatidylinositol 5-phosphate 4-kinase type-2 alpha OS=Mus musculus OX=10090 GN=Pip4k2a PE=1 SV=1	Pip4k2a	0.809155		0.809155	-0.0376231	Not-significant
O70194	>sp|O70194|EIF3D_MOUSE Eukaryotic translation initiation factor 3 subunit D OS=Mus musculus OX=10090 GN=Eif3d PE=1 SV=2	Eif3d	0.264456		0.264456	-0.0628651	Not-significant
O70201	>sp|O70201|BIRC5_MOUSE Baculoviral IAP repeat-containing protein 5 OS=Mus musculus OX=10090 GN=Birc5 PE=1 SV=1	Birc5	0.0678635		0.0678635	0.259233	Not-significant
O70230	>sp|O70230|ZN143_MOUSE Zinc finger protein 143 OS=Mus musculus OX=10090 GN=Znf143 PE=1 SV=2	Znf143	0.0747677		0.0747677	-0.549831	Not-significant
O70251	>sp|O70251|EF1B_MOUSE Elongation factor 1-beta OS=Mus musculus OX=10090 GN=Eef1b PE=1 SV=5	Eef1b	0.329873		0.329873	-0.0572404	Not-significant
O70252	>sp|O70252|HMOX2_MOUSE Heme oxygenase 2 OS=Mus musculus OX=10090 GN=Hmox2 PE=1 SV=1	Hmox2	0.928475		0.928475	-0.00651146	Not-significant
O70274	>sp|O70274|TP4A2_MOUSE Protein tyrosine phosphatase type IVA 2 OS=Mus musculus OX=10090 GN=Ptp4a2 PE=1 SV=1	Ptp4a2	0.173049	0.0832645	0.173049	1.99862	Not-significant
O70279	>sp|O70279|ESS2_MOUSE Splicing factor ESS-2 homolog OS=Mus musculus OX=10090 GN=Ess2 PE=1 SV=2	Ess2	0.653552	1	0.653552	0.598031	Not-significant
O70281	>sp|O70281|TPST1_MOUSE Protein-tyrosine sulfotransferase 1 OS=Mus musculus OX=10090 GN=Tpst1 PE=1 SV=1	Tpst1	0.549004		0.549004	-0.115189	Not-significant
O70293	>sp|O70293|GRK6_MOUSE G protein-coupled receptor kinase 6 OS=Mus musculus OX=10090 GN=Grk6 PE=1 SV=1	Grk6	0.0286132		0.0286132	-0.336696	Down-regulated
O70299	>sp|O70299|MB211_MOUSE Putative nucleotidyltransferase MAB21L1 OS=Mus musculus OX=10090 GN=Mab21l1 PE=2 SV=1	Mab21l1	0.673744		0.673744	-0.2221	Not-significant
O70305	>sp|O70305|ATX2_MOUSE Ataxin-2 OS=Mus musculus OX=10090 GN=Atxn2 PE=1 SV=1	Atxn2	0.286452		0.286452	0.0482754	Not-significant
O70309	>sp|O70309|ITB5_MOUSE Integrin beta-5 OS=Mus musculus OX=10090 GN=Itgb5 PE=1 SV=2	Itgb5	0.178556		0.178556	-0.198531	Not-significant
O70310	>sp|O70310|NMT1_MOUSE Glycylpeptide N-tetradecanoyltransferase 1 OS=Mus musculus OX=10090 GN=Nmt1 PE=1 SV=1	Nmt1	0.281556		0.281556	-0.0537109	Not-significant
O70311	>sp|O70311|NMT2_MOUSE Glycylpeptide N-tetradecanoyltransferase 2 OS=Mus musculus OX=10090 GN=Nmt2 PE=1 SV=1	Nmt2	0.03318		0.03318	-0.123476	Not-significant
O70318	>sp|O70318|E41L2_MOUSE Band 4.1-like protein 2 OS=Mus musculus OX=10090 GN=Epb41l2 PE=1 SV=2	Epb41l2	0.0902865		0.0902865	-0.0476576	Not-significant
O70325	>sp|O70325|GPX4_MOUSE Phospholipid hydroperoxide glutathione peroxidase GPX4 OS=Mus musculus OX=10090 GN=Gpx4 PE=1 SV=4	Gpx4	0.969558		0.969558	-0.00146505	Not-significant
O70333	>sp|O70333|CRIPT_MOUSE Cysteine-rich PDZ-binding protein OS=Mus musculus OX=10090 GN=Cript PE=1 SV=1	Cript	0.515152		0.515152	-0.204092	Not-significant
O70338	>sp|O70338|RNH1_MOUSE Ribonuclease H1 OS=Mus musculus OX=10090 GN=Rnaseh1 PE=2 SV=1	Rnaseh1	0.0983702		0.0983702	0.291476	Not-significant
O70342	>sp|O70342|NPY5R_MOUSE Neuropeptide Y receptor type 5 OS=Mus musculus OX=10090 GN=Npy5r PE=2 SV=2	Npy5r	0.412667		0.412667	-0.181239	Not-significant
O70348	>sp|O70348|DXO_MOUSE Decapping and exoribonuclease protein OS=Mus musculus OX=10090 GN=Dxo PE=1 SV=2	Dxo	0.146981		0.146981	0.220702	Not-significant
O70378	>sp|O70378|EMC8_MOUSE ER membrane protein complex subunit 8 OS=Mus musculus OX=10090 GN=Emc8 PE=1 SV=1	Emc8	0.454062		0.454062	0.0433843	Not-significant
O70400	>sp|O70400|PDLI1_MOUSE PDZ and LIM domain protein 1 OS=Mus musculus OX=10090 GN=Pdlim1 PE=1 SV=4	Pdlim1	0.0425806		0.0425806	-0.0467948	Not-significant
O70401	>sp|O70401|TSN6_MOUSE Tetraspanin-6 OS=Mus musculus OX=10090 GN=Tspan6 PE=1 SV=1	Tspan6	0.146765		0.146765	0.132029	Not-significant
O70404	>sp|O70404|VAMP8_MOUSE Vesicle-associated membrane protein 8 OS=Mus musculus OX=10090 GN=Vamp8 PE=1 SV=1	Vamp8	0.101415		0.101415	-0.1288	Not-significant
O70405	>sp|O70405|ULK1_MOUSE Serine/threonine-protein kinase ULK1 OS=Mus musculus OX=10090 GN=Ulk1 PE=1 SV=1	Ulk1	0.050424		0.050424	0.298145	Not-significant
O70422	>sp|O70422|TF2H4_MOUSE General transcription factor IIH subunit 4 OS=Mus musculus OX=10090 GN=Gtf2h4 PE=1 SV=1	Gtf2h4	0.713734		0.713734	0.0680711	Not-significant
O70423	>sp|O70423|AOC3_MOUSE Amine oxidase [copper-containing] 3 OS=Mus musculus OX=10090 GN=Aoc3 PE=1 SV=3	Aoc3	0.00868804		0.00868804	1.10937	Up-regulated
O70433	>sp|O70433|FHL2_MOUSE Four and a half LIM domains protein 2 OS=Mus musculus OX=10090 GN=Fhl2 PE=1 SV=1	Fhl2	0.150256		0.150256	-0.171616	Not-significant
O70435	>sp|O70435|PSA3_MOUSE Proteasome subunit alpha type-3 OS=Mus musculus OX=10090 GN=Psma3 PE=1 SV=3	Psma3	0.0122373		0.0122373	0.144731	Not-significant
O70439	>sp|O70439|STX7_MOUSE Syntaxin-7 OS=Mus musculus OX=10090 GN=Stx7 PE=1 SV=3	Stx7	0.578391		0.578391	0.0523241	Not-significant
O70445	>sp|O70445|BARD1_MOUSE BRCA1-associated RING domain protein 1 OS=Mus musculus OX=10090 GN=Bard1 PE=2 SV=1	Bard1	0.985125		0.985125	-0.00856463	Not-significant
O70458	>sp|O70458|OSMR_MOUSE Oncostatin-M-specific receptor subunit beta OS=Mus musculus OX=10090 GN=Osmr PE=1 SV=1	Osmr	0.881949		0.881949	0.0117063	Not-significant
O70472	>sp|O70472|TM131_MOUSE Transmembrane protein 131 OS=Mus musculus OX=10090 GN=Tmem131 PE=2 SV=2	Tmem131	0.00235817		0.00235817	-0.25602	Not-significant
O70475	>sp|O70475|UGDH_MOUSE UDP-glucose 6-dehydrogenase OS=Mus musculus OX=10090 GN=Ugdh PE=1 SV=1	Ugdh	0.0813484		0.0813484	-0.06893	Not-significant
O70477	>sp|O70477|PKNX1_MOUSE Homeobox protein PKNOX1 OS=Mus musculus OX=10090 GN=Pknox1 PE=1 SV=3	Pknox1	0.190995	0.273322	0.190995	-1.0082	Not-significant
O70479	>sp|O70479|BACD2_MOUSE BTB/POZ domain-containing adapter for CUL3-mediated RhoA degradation protein 2 OS=Mus musculus OX=10090 GN=Tnfaip1 PE=2 SV=1	Tnfaip1	0.185709	0.0832645	0.185709	-3.84583	Not-significant
O70480	>sp|O70480|VAMP4_MOUSE Vesicle-associated membrane protein 4 OS=Mus musculus OX=10090 GN=Vamp4 PE=1 SV=1	Vamp4	0.6031		0.6031	-0.115083	Not-significant
O70481	>sp|O70481|UBR1_MOUSE E3 ubiquitin-protein ligase UBR1 OS=Mus musculus OX=10090 GN=Ubr1 PE=1 SV=2	Ubr1	0.0190757		0.0190757	-0.231394	Not-significant
O70492	>sp|O70492|SNX3_MOUSE Sorting nexin-3 OS=Mus musculus OX=10090 GN=Snx3 PE=1 SV=3	Snx3	0.452295		0.452295	0.0334538	Not-significant
O70493	>sp|O70493|SNX12_MOUSE Sorting nexin-12 OS=Mus musculus OX=10090 GN=Snx12 PE=1 SV=1	Snx12	0.790367		0.790367	-0.0156051	Not-significant
O70494	>sp|O70494|SP3_MOUSE Transcription factor Sp3 OS=Mus musculus OX=10090 GN=Sp3 PE=1 SV=2	Sp3	0.649459		0.649459	0.0794352	Not-significant
O70496	>sp|O70496|CLCN7_MOUSE H(+)/Cl(-) exchange transporter 7 OS=Mus musculus OX=10090 GN=Clcn7 PE=1 SV=1	Clcn7	0.175827		0.175827	0.103419	Not-significant
O70503	>sp|O70503|DHB12_MOUSE Very-long-chain 3-oxoacyl-CoA reductase OS=Mus musculus OX=10090 GN=Hsd17b12 PE=1 SV=1	Hsd17b12	0.00656309		0.00656309	0.14828	Not-significant
O70546	>sp|O70546|KDM6A_MOUSE Lysine-specific demethylase 6A OS=Mus musculus OX=10090 GN=Kdm6a PE=1 SV=2	Kdm6a	0.657547		0.657547	0.149574	Not-significant
O70551	>sp|O70551|SRPK1_MOUSE SRSF protein kinase 1 OS=Mus musculus OX=10090 GN=Srpk1 PE=1 SV=2	Srpk1	0.32975		0.32975	-0.0404179	Not-significant
O70566	>sp|O70566|DIAP2_MOUSE Protein diaphanous homolog 2 OS=Mus musculus OX=10090 GN=Diaph2 PE=1 SV=2	Diaph2	0.109019		0.109019	-0.0693301	Not-significant
O70572	>sp|O70572|NSMA_MOUSE Sphingomyelin phosphodiesterase 2 OS=Mus musculus OX=10090 GN=Smpd2 PE=1 SV=1	Smpd2	0.668483		0.668483	-0.0842083	Not-significant
O70579	>sp|O70579|PM34_MOUSE Peroxisomal membrane protein PMP34 OS=Mus musculus OX=10090 GN=Slc25a17 PE=1 SV=1	Slc25a17	0.0636424		0.0636424	-0.170361	Not-significant
O70583	>sp|O70583|TRI18_MOUSE E3 ubiquitin-protein ligase Midline-1 OS=Mus musculus OX=10090 GN=Mid1 PE=1 SV=2	Mid1	0.311906		0.311906	-0.0940256	Not-significant
O70585	>sp|O70585|DTNB_MOUSE Dystrobrevin beta OS=Mus musculus OX=10090 GN=Dtnb PE=1 SV=3	Dtnb	0.48425		0.48425	-0.168867	Not-significant
O70589	>sp|O70589|CSKP_MOUSE Peripheral plasma membrane protein CASK OS=Mus musculus OX=10090 GN=Cask PE=1 SV=2	Cask	0.738887		0.738887	-0.0230054	Not-significant
O70591	>sp|O70591|PFD2_MOUSE Prefoldin subunit 2 OS=Mus musculus OX=10090 GN=Pfdn2 PE=1 SV=2	Pfdn2	0.639616		0.639616	0.0160387	Not-significant
O88196	>sp|O88196|TTC3_MOUSE E3 ubiquitin-protein ligase TTC3 OS=Mus musculus OX=10090 GN=Ttc3 PE=1 SV=2	Ttc3	0.210487		0.210487	-0.18469	Not-significant
O88207	>sp|O88207|CO5A1_MOUSE Collagen alpha-1(V) chain OS=Mus musculus OX=10090 GN=Col5a1 PE=1 SV=2	Col5a1	0.519257		0.519257	-0.0954899	Not-significant
O88271	>sp|O88271|CFDP1_MOUSE Craniofacial development protein 1 OS=Mus musculus OX=10090 GN=Cfdp1 PE=1 SV=1	Cfdp1	0.223931		0.223931	0.0679351	Not-significant
O88286	>sp|O88286|WIZ_MOUSE Protein Wiz OS=Mus musculus OX=10090 GN=Wiz PE=1 SV=2	Wiz	0.0372607		0.0372607	0.0776203	Not-significant
O88291	>sp|O88291|ZN326_MOUSE DBIRD complex subunit ZNF326 OS=Mus musculus OX=10090 GN=Znf326 PE=1 SV=1	Znf326	0.0282356		0.0282356	-0.425067	Down-regulated
O88342	>sp|O88342|WDR1_MOUSE WD repeat-containing protein 1 OS=Mus musculus OX=10090 GN=Wdr1 PE=1 SV=3	Wdr1	0.415588		0.415588	0.0328658	Not-significant
O88351	>sp|O88351|IKKB_MOUSE Inhibitor of nuclear factor kappa-B kinase subunit beta OS=Mus musculus OX=10090 GN=Ikbkb PE=1 SV=1	Ikbkb	0.0282586		0.0282586	-0.173592	Not-significant
O88379	>sp|O88379|BAZ1A_MOUSE Bromodomain adjacent to zinc finger domain protein 1A OS=Mus musculus OX=10090 GN=Baz1a PE=1 SV=3	Baz1a	0.682464		0.682464	0.0184853	Not-significant
O88384	>sp|O88384|VTI1B_MOUSE Vesicle transport through interaction with t-SNAREs homolog 1B OS=Mus musculus OX=10090 GN=Vti1b PE=1 SV=1	Vti1b	0.205325		0.205325	0.0856307	Not-significant
O88393	>sp|O88393|TGBR3_MOUSE Transforming growth factor beta receptor type 3 OS=Mus musculus OX=10090 GN=Tgfbr3 PE=1 SV=1	Tgfbr3	0.0252127		0.0252127	-0.229837	Not-significant
O88396	>sp|O88396|GRPE2_MOUSE GrpE protein homolog 2, mitochondrial OS=Mus musculus OX=10090 GN=Grpel2 PE=2 SV=2	Grpel2	0.891965		0.891965	-0.0387968	Not-significant
O88398	>sp|O88398|AVIL_MOUSE Advillin OS=Mus musculus OX=10090 GN=Avil PE=1 SV=2	Avil	0.545375		0.545375	0.288938	Not-significant
O88413	>sp|O88413|TULP3_MOUSE Tubby-related protein 3 OS=Mus musculus OX=10090 GN=Tulp3 PE=1 SV=1	Tulp3	0.246266		0.246266	-0.0884996	Not-significant
O88425	>sp|O88425|NDK6_MOUSE Nucleoside diphosphate kinase 6 OS=Mus musculus OX=10090 GN=Nme6 PE=1 SV=1	Nme6	0.561586		0.561586	-0.1334	Not-significant
O88428	>sp|O88428|PAPS2_MOUSE Bifunctional 3'-phosphoadenosine 5'-phosphosulfate synthase 2 OS=Mus musculus OX=10090 GN=Papss2 PE=1 SV=2	Papss2	0.781908		0.781908	0.0212992	Not-significant
O88441	>sp|O88441|MTX2_MOUSE Metaxin-2 OS=Mus musculus OX=10090 GN=Mtx2 PE=1 SV=1	Mtx2	0.537558		0.537558	-0.0581618	Not-significant
O88447	>sp|O88447|KLC1_MOUSE Kinesin light chain 1 OS=Mus musculus OX=10090 GN=Klc1 PE=1 SV=3	Klc1	0.470894		0.470894	0.0220908	Not-significant
O88448	>sp|O88448|KLC2_MOUSE Kinesin light chain 2 OS=Mus musculus OX=10090 GN=Klc2 PE=1 SV=1	Klc2	0.470846		0.470846	-0.0599218	Not-significant
O88455	>sp|O88455|DHCR7_MOUSE 7-dehydrocholesterol reductase OS=Mus musculus OX=10090 GN=Dhcr7 PE=1 SV=1	Dhcr7	0.65975		0.65975	-0.0241815	Not-significant
O88456	>sp|O88456|CPNS1_MOUSE Calpain small subunit 1 OS=Mus musculus OX=10090 GN=Capns1 PE=1 SV=2	Capns1	0.382497		0.382497	0.0317725	Not-significant
O88466	>sp|O88466|ZN106_MOUSE Zinc finger protein 106 OS=Mus musculus OX=10090 GN=Znf106 PE=1 SV=3	Znf106	0.0473436		0.0473436	0.117849	Not-significant
O88477	>sp|O88477|IF2B1_MOUSE Insulin-like growth factor 2 mRNA-binding protein 1 OS=Mus musculus OX=10090 GN=Igf2bp1 PE=1 SV=1	Igf2bp1	0.285058		0.285058	-0.0410387	Not-significant
O88487	>sp|O88487|DC1I2_MOUSE Cytoplasmic dynein 1 intermediate chain 2 OS=Mus musculus OX=10090 GN=Dync1i2 PE=1 SV=1	Dync1i2	0.201605		0.201605	0.0962028	Not-significant
O88508	>sp|O88508|DNM3A_MOUSE DNA (cytosine-5)-methyltransferase 3A OS=Mus musculus OX=10090 GN=Dnmt3a PE=1 SV=2	Dnmt3a	0.479886		0.479886	-0.0634402	Not-significant
O88512	>sp|O88512|AP1G2_MOUSE AP-1 complex subunit gamma-like 2 OS=Mus musculus OX=10090 GN=Ap1g2 PE=1 SV=2	Ap1g2	0.888476		0.888476	-0.0376142	Not-significant
O88513	>sp|O88513|GEMI_MOUSE Geminin OS=Mus musculus OX=10090 GN=Gmnn PE=1 SV=1	Gmnn	0.0755472		0.0755472	0.288313	Not-significant
O88520	>sp|O88520|SHOC2_MOUSE Leucine-rich repeat protein SHOC-2 OS=Mus musculus OX=10090 GN=Shoc2 PE=1 SV=2	Shoc2	0.432939		0.432939	-0.0912267	Not-significant
O88522	>sp|O88522|NEMO_MOUSE NF-kappa-B essential modulator OS=Mus musculus OX=10090 GN=Ikbkg PE=1 SV=2	Ikbkg	0.149199		0.149199	0.0594083	Not-significant
O88531	>sp|O88531|PPT1_MOUSE Palmitoyl-protein thioesterase 1 OS=Mus musculus OX=10090 GN=Ppt1 PE=1 SV=2	Ppt1	0.312487		0.312487	0.115849	Not-significant
O88532	>sp|O88532|ZFR_MOUSE Zinc finger RNA-binding protein OS=Mus musculus OX=10090 GN=Zfr PE=1 SV=2	Zfr	0.000398607		0.000398607	0.233997	Not-significant
O88543	>sp|O88543|CSN3_MOUSE COP9 signalosome complex subunit 3 OS=Mus musculus OX=10090 GN=Cops3 PE=1 SV=3	Cops3	0.108544		0.108544	0.0956257	Not-significant
O88544	>sp|O88544|CSN4_MOUSE COP9 signalosome complex subunit 4 OS=Mus musculus OX=10090 GN=Cops4 PE=1 SV=1	Cops4	0.0101341		0.0101341	0.0913078	Not-significant
O88545	>sp|O88545|CSN6_MOUSE COP9 signalosome complex subunit 6 OS=Mus musculus OX=10090 GN=Cops6 PE=1 SV=1	Cops6	0.809668		0.809668	-0.0158382	Not-significant
O88554	>sp|O88554|PARP2_MOUSE Poly [ADP-ribose] polymerase 2 OS=Mus musculus OX=10090 GN=Parp2 PE=1 SV=3	Parp2	0.766468		0.766468	-0.0228109	Not-significant
O88559	>sp|O88559|MEN1_MOUSE Menin OS=Mus musculus OX=10090 GN=Men1 PE=1 SV=2	Men1	0.542489		0.542489	-0.0626473	Not-significant
O88569	>sp|O88569|ROA2_MOUSE Heterogeneous nuclear ribonucleoproteins A2/B1 OS=Mus musculus OX=10090 GN=Hnrnpa2b1 PE=1 SV=2	Hnrnpa2b1	0.123968		0.123968	0.128382	Not-significant
O88572	>sp|O88572|LRP6_MOUSE Low-density lipoprotein receptor-related protein 6 OS=Mus musculus OX=10090 GN=Lrp6 PE=1 SV=1	Lrp6	0.789875		0.789875	-0.0762955	Not-significant
O88573	>sp|O88573|AFF1_MOUSE AF4/FMR2 family member 1 OS=Mus musculus OX=10090 GN=Aff1 PE=1 SV=2	Aff1	0.199962		0.199962	-0.21729	Not-significant
O88574	>sp|O88574|SAP30_MOUSE Histone deacetylase complex subunit SAP30 OS=Mus musculus OX=10090 GN=Sap30 PE=1 SV=1	Sap30	0.42265	0.273322	0.42265	2.93615	Not-significant
O88587	>sp|O88587|COMT_MOUSE Catechol O-methyltransferase OS=Mus musculus OX=10090 GN=Comt PE=1 SV=2	Comt	0.514713		0.514713	-0.0605841	Not-significant
O88597	>sp|O88597|BECN1_MOUSE Beclin-1 OS=Mus musculus OX=10090 GN=Becn1 PE=1 SV=3	Becn1	0.334392		0.334392	0.0758	Not-significant
O88622	>sp|O88622|PARG_MOUSE Poly(ADP-ribose) glycohydrolase OS=Mus musculus OX=10090 GN=Parg PE=1 SV=2	Parg	0.327556		0.327556	0.0870276	Not-significant
O88627	>sp|O88627|S28A2_MOUSE Sodium/nucleoside cotransporter 2 OS=Mus musculus OX=10090 GN=Slc28a2 PE=1 SV=2	Slc28a2	0.380417	0.273322	0.380417	0.630415	Not-significant
O88630	>sp|O88630|GOSR1_MOUSE Golgi SNAP receptor complex member 1 OS=Mus musculus OX=10090 GN=Gosr1 PE=1 SV=2	Gosr1	0.0194334		0.0194334	0.116851	Not-significant
O88632	>sp|O88632|SEM3F_MOUSE Semaphorin-3F OS=Mus musculus OX=10090 GN=Sema3f PE=2 SV=2	Sema3f	0.673719		0.673719	-0.182802	Not-significant
O88643	>sp|O88643|PAK1_MOUSE Serine/threonine-protein kinase PAK 1 OS=Mus musculus OX=10090 GN=Pak1 PE=1 SV=1	Pak1	0.130259		0.130259	-0.120574	Not-significant
O88653	>sp|O88653|LTOR3_MOUSE Ragulator complex protein LAMTOR3 OS=Mus musculus OX=10090 GN=Lamtor3 PE=1 SV=1	Lamtor3	0.862946		0.862946	0.0202687	Not-significant
O88662	>sp|O88662|EMP2_MOUSE Epithelial membrane protein 2 OS=Mus musculus OX=10090 GN=Emp2 PE=1 SV=1	Emp2	0.0956547		0.0956547	-0.715822	Not-significant
O88665	>sp|O88665|BRD7_MOUSE Bromodomain-containing protein 7 OS=Mus musculus OX=10090 GN=Brd7 PE=1 SV=1	Brd7	0.479502		0.479502	-0.120221	Not-significant
O88668	>sp|O88668|CREG1_MOUSE Protein CREG1 OS=Mus musculus OX=10090 GN=Creg1 PE=1 SV=1	Creg1	0.0936502		0.0936502	0.239532	Not-significant
O88673	>sp|O88673|DGKA_MOUSE Diacylglycerol kinase alpha OS=Mus musculus OX=10090 GN=Dgka PE=1 SV=2	Dgka	0.107626		0.107626	-0.411316	Not-significant
O88685	>sp|O88685|PRS6A_MOUSE 26S proteasome regulatory subunit 6A OS=Mus musculus OX=10090 GN=Psmc3 PE=1 SV=2	Psmc3	0.598496		0.598496	0.00810011	Not-significant
O88693	>sp|O88693|CEGT_MOUSE Ceramide glucosyltransferase OS=Mus musculus OX=10090 GN=Ugcg PE=1 SV=1	Ugcg	0.156648		0.156648	0.537572	Not-significant
O88696	>sp|O88696|CLPP_MOUSE ATP-dependent Clp protease proteolytic subunit, mitochondrial OS=Mus musculus OX=10090 GN=Clpp PE=1 SV=1	Clpp	0.00565117		0.00565117	-0.082035	Not-significant
O88697	>sp|O88697|STK16_MOUSE Serine/threonine-protein kinase 16 OS=Mus musculus OX=10090 GN=Stk16 PE=1 SV=3	Stk16	0.676031		0.676031	-0.187307	Not-significant
O88700	>sp|O88700|BLM_MOUSE RecQ-like DNA helicase BLM OS=Mus musculus OX=10090 GN=Blm PE=1 SV=1	Blm	0.538501		0.538501	0.108324	Not-significant
O88708	>sp|O88708|ORC4_MOUSE Origin recognition complex subunit 4 OS=Mus musculus OX=10090 GN=Orc4 PE=1 SV=2	Orc4	0.348567		0.348567	0.0440914	Not-significant
O88712	>sp|O88712|CTBP1_MOUSE C-terminal-binding protein 1 OS=Mus musculus OX=10090 GN=Ctbp1 PE=1 SV=2	Ctbp1	0.489805		0.489805	-0.0576457	Not-significant
O88736	>sp|O88736|DHB7_MOUSE 3-keto-steroid reductase/17-beta-hydroxysteroid dehydrogenase 7 OS=Mus musculus OX=10090 GN=Hsd17b7 PE=1 SV=1	Hsd17b7	0.34523		0.34523	-0.076254	Not-significant
O88738	>sp|O88738|BIRC6_MOUSE Baculoviral IAP repeat-containing protein 6 OS=Mus musculus OX=10090 GN=Birc6 PE=1 SV=2	Birc6	0.240118		0.240118	0.0565886	Not-significant
O88746	>sp|O88746|TOM1_MOUSE Target of Myb1 membrane trafficking protein OS=Mus musculus OX=10090 GN=Tom1 PE=1 SV=1	Tom1	0.80584		0.80584	-0.0055654	Not-significant
O88783	>sp|O88783|FA5_MOUSE Coagulation factor V OS=Mus musculus OX=10090 GN=F5 PE=1 SV=1	F5	0.705792		0.705792	-0.0174499	Not-significant
O88796	>sp|O88796|RPP30_MOUSE Ribonuclease P protein subunit p30 OS=Mus musculus OX=10090 GN=Rpp30 PE=1 SV=1	Rpp30	0.7171		0.7171	-0.0366455	Not-significant
O88811	>sp|O88811|STAM2_MOUSE Signal transducing adapter molecule 2 OS=Mus musculus OX=10090 GN=Stam2 PE=1 SV=1	Stam2	0.555691		0.555691	0.0435156	Not-significant
O88824	>sp|O88824|JTB_MOUSE Protein JTB OS=Mus musculus OX=10090 GN=Jtb PE=1 SV=1	Jtb	0.904861		0.904861	-0.0500082	Not-significant
O88838	>sp|O88838|SPSB2_MOUSE SPRY domain-containing SOCS box protein 2 OS=Mus musculus OX=10090 GN=Spsb2 PE=1 SV=1	Spsb2	0.641489	1	0.641489	1.01198	Not-significant
O88842	>sp|O88842|FGD3_MOUSE FYVE, RhoGEF and PH domain-containing protein 3 OS=Mus musculus OX=10090 GN=Fgd3 PE=1 SV=1	Fgd3	0.392676		0.392676	0.107826	Not-significant
O88843	>sp|O88843|CRADD_MOUSE Death domain-containing protein CRADD OS=Mus musculus OX=10090 GN=Cradd PE=1 SV=2	Cradd	0.566229		0.566229	-0.317453	Not-significant
O88844	>sp|O88844|IDHC_MOUSE Isocitrate dehydrogenase [NADP] cytoplasmic OS=Mus musculus OX=10090 GN=Idh1 PE=1 SV=2	Idh1	0.445078		0.445078	0.0247947	Not-significant
O88845	>sp|O88845|AKA10_MOUSE A-kinase anchor protein 10, mitochondrial OS=Mus musculus OX=10090 GN=Akap10 PE=1 SV=3	Akap10	0.589307		0.589307	0.0356917	Not-significant
O88848	>sp|O88848|ARL6_MOUSE ADP-ribosylation factor-like protein 6 OS=Mus musculus OX=10090 GN=Arl6 PE=1 SV=1	Arl6	0.202298		0.202298	-0.182593	Not-significant
O88851	>sp|O88851|RBBP9_MOUSE Putative hydrolase RBBP9 OS=Mus musculus OX=10090 GN=Rbbp9 PE=1 SV=2	Rbbp9	0.172994		0.172994	0.163447	Not-significant
O88852	>sp|O88852|TSYL1_MOUSE Testis-specific Y-encoded-like protein 1 OS=Mus musculus OX=10090 GN=Tspyl1 PE=2 SV=1	Tspyl1	0.815954		0.815954	0.0952144	Not-significant
O88856	>sp|O88856|TPST2_MOUSE Protein-tyrosine sulfotransferase 2 OS=Mus musculus OX=10090 GN=Tpst2 PE=1 SV=1	Tpst2	0.0747692		0.0747692	0.240323	Not-significant
O88874	>sp|O88874|CCNK_MOUSE Cyclin-K OS=Mus musculus OX=10090 GN=Ccnk PE=1 SV=3	Ccnk	0.254771		0.254771	0.104989	Not-significant
O88878	>sp|O88878|ZFAN5_MOUSE AN1-type zinc finger protein 5 OS=Mus musculus OX=10090 GN=Zfand5 PE=1 SV=1	Zfand5	0.42265	0.273322	0.42265	3.93436	Not-significant
O88879	>sp|O88879|APAF_MOUSE Apoptotic protease-activating factor 1 OS=Mus musculus OX=10090 GN=Apaf1 PE=1 SV=3	Apaf1	0.213668		0.213668	0.0610748	Not-significant
O88888	>sp|O88888|APBA3_MOUSE Amyloid-beta A4 precursor protein-binding family A member 3 OS=Mus musculus OX=10090 GN=Apba3 PE=1 SV=1	Apba3	0.781819		0.781819	0.0459507	Not-significant
O88895	>sp|O88895|HDAC3_MOUSE Histone deacetylase 3 OS=Mus musculus OX=10090 GN=Hdac3 PE=1 SV=2	Hdac3	0.134994		0.134994	0.142092	Not-significant
O88907	>sp|O88907|PIAS1_MOUSE E3 SUMO-protein ligase PIAS1 OS=Mus musculus OX=10090 GN=Pias1 PE=1 SV=2	Pias1	0.209402	0.273322	0.209402	-1.04637	Not-significant
O88935	>sp|O88935|SYN1_MOUSE Synapsin-1 OS=Mus musculus OX=10090 GN=Syn1 PE=1 SV=2	Syn1	0.0315944		0.0315944	-0.200658	Not-significant
O88939	>sp|O88939|ZBT7A_MOUSE Zinc finger and BTB domain-containing protein 7A OS=Mus musculus OX=10090 GN=Zbtb7a PE=1 SV=2	Zbtb7a	0.501236		0.501236	0.147826	Not-significant
O88942	>sp|O88942|NFAC1_MOUSE Nuclear factor of activated T-cells, cytoplasmic 1 OS=Mus musculus OX=10090 GN=Nfatc1 PE=1 SV=1	Nfatc1	0.790912		0.790912	-0.141333	Not-significant
O88952	>sp|O88952|LIN7C_MOUSE Protein lin-7 homolog C OS=Mus musculus OX=10090 GN=Lin7c PE=1 SV=2	Lin7c	0.0037455		0.0037455	0.121347	Not-significant
O88958	>sp|O88958|GNPI1_MOUSE Glucosamine-6-phosphate isomerase 1 OS=Mus musculus OX=10090 GN=Gnpda1 PE=1 SV=3	Gnpda1	0.0100857		0.0100857	0.278428	Up-regulated
O88967	>sp|O88967|YMEL1_MOUSE ATP-dependent zinc metalloprotease YME1L1 OS=Mus musculus OX=10090 GN=Yme1l1 PE=1 SV=1	Yme1l1	0.071145		0.071145	0.0314745	Not-significant
O88968	>sp|O88968|TCO2_MOUSE Transcobalamin-2 OS=Mus musculus OX=10090 GN=Tcn2 PE=1 SV=1	Tcn2	0.42265	0.273322	0.42265	5.38383	Not-significant
O88974	>sp|O88974|SETB1_MOUSE Histone-lysine N-methyltransferase SETDB1 OS=Mus musculus OX=10090 GN=Setdb1 PE=1 SV=1	Setdb1	0.143612		0.143612	-0.13159	Not-significant
O88983	>sp|O88983|STX8_MOUSE Syntaxin-8 OS=Mus musculus OX=10090 GN=Stx8 PE=1 SV=1	Stx8	0.540884		0.540884	0.0442894	Not-significant
O88986	>sp|O88986|KBL_MOUSE 2-amino-3-ketobutyrate coenzyme A ligase, mitochondrial OS=Mus musculus OX=10090 GN=Gcat PE=1 SV=2	Gcat	0.225813		0.225813	-0.0924662	Not-significant
O88990	>sp|O88990|ACTN3_MOUSE Alpha-actinin-3 OS=Mus musculus OX=10090 GN=Actn3 PE=1 SV=1	Actn3	0.42265	0.273322	0.42265	5.23873	Not-significant
O89001	>sp|O89001|CBPD_MOUSE Carboxypeptidase D OS=Mus musculus OX=10090 GN=Cpd PE=1 SV=2	Cpd	0.00570129		0.00570129	-0.327577	Down-regulated
O89016	>sp|O89016|ABCD4_MOUSE Lysosomal cobalamin transporter ABCD4 OS=Mus musculus OX=10090 GN=Abcd4 PE=1 SV=2	Abcd4	0.515941		0.515941	-0.0962927	Not-significant
O89017	>sp|O89017|LGMN_MOUSE Legumain OS=Mus musculus OX=10090 GN=Lgmn PE=1 SV=1	Lgmn	0.442431		0.442431	-0.12311	Not-significant
O89023	>sp|O89023|TPP1_MOUSE Tripeptidyl-peptidase 1 OS=Mus musculus OX=10090 GN=Tpp1 PE=1 SV=2	Tpp1	0.653747		0.653747	-0.0246126	Not-significant
O89032	>sp|O89032|SPD2A_MOUSE SH3 and PX domain-containing protein 2A OS=Mus musculus OX=10090 GN=Sh3pxd2a PE=1 SV=2	Sh3pxd2a	0.871886		0.871886	0.0199981	Not-significant
O89033	>sp|O89033|CDC6_MOUSE Cell division control protein 6 homolog OS=Mus musculus OX=10090 GN=Cdc6 PE=1 SV=2	Cdc6	0.391913	0.414216	0.391913	-1.26815	Not-significant
O89050	>sp|O89050|MKLN1_MOUSE Muskelin OS=Mus musculus OX=10090 GN=Mkln1 PE=1 SV=1	Mkln1	0.00941929		0.00941929	-0.418488	Down-regulated
O89051	>sp|O89051|ITM2B_MOUSE Integral membrane protein 2B OS=Mus musculus OX=10090 GN=Itm2b PE=1 SV=1	Itm2b	0.221432		0.221432	-0.181492	Not-significant
O89079	>sp|O89079|COPE_MOUSE Coatomer subunit epsilon OS=Mus musculus OX=10090 GN=Cope PE=1 SV=3	Cope	0.233563		0.233563	0.0397277	Not-significant
O89084	>sp|O89084|PDE4A_MOUSE 3',5'-cyclic-AMP phosphodiesterase 4A OS=Mus musculus OX=10090 GN=Pde4a PE=1 SV=2	Pde4a	0.898725		0.898725	-0.0183988	Not-significant
O89086	>sp|O89086|RBM3_MOUSE RNA-binding protein 3 OS=Mus musculus OX=10090 GN=Rbm3 PE=1 SV=1	Rbm3	0.0236042		0.0236042	0.221696	Not-significant
O89090	>sp|O89090|SP1_MOUSE Transcription factor Sp1 OS=Mus musculus OX=10090 GN=Sp1 PE=1 SV=2	Sp1	0.232235		0.232235	0.396311	Not-significant
O89110	>sp|O89110|CASP8_MOUSE Caspase-8 OS=Mus musculus OX=10090 GN=Casp8 PE=1 SV=1	Casp8	0.548444		0.548444	-0.0474	Not-significant
O89112	>sp|O89112|LANC1_MOUSE Glutathione S-transferase LANCL1 OS=Mus musculus OX=10090 GN=Lancl1 PE=1 SV=1	Lancl1	0.486816		0.486816	0.0417821	Not-significant
O89116	>sp|O89116|VTI1A_MOUSE Vesicle transport through interaction with t-SNAREs homolog 1A OS=Mus musculus OX=10090 GN=Vti1a PE=1 SV=1	Vti1a	0.126306		0.126306	0.16465	Not-significant
P00158	>sp|P00158|CYB_MOUSE Cytochrome b OS=Mus musculus OX=10090 GN=Mt-Cyb PE=1 SV=1	Mt-Cyb	0.621021		0.621021	0.0985991	Not-significant
P00329	>sp|P00329|ADH1_MOUSE Alcohol dehydrogenase 1 OS=Mus musculus OX=10090 GN=Adh1 PE=1 SV=2	Adh1	0.44661		0.44661	-0.788837	Not-significant
P00375	>sp|P00375|DYR_MOUSE Dihydrofolate reductase OS=Mus musculus OX=10090 GN=Dhfr PE=1 SV=3	Dhfr	0.0121212		0.0121212	0.168465	Not-significant
P00397	>sp|P00397|COX1_MOUSE Cytochrome c oxidase subunit 1 OS=Mus musculus OX=10090 GN=Mtco1 PE=1 SV=2	Mtco1	0.842161		0.842161	0.0310064	Not-significant
P00405	>sp|P00405|COX2_MOUSE Cytochrome c oxidase subunit 2 OS=Mus musculus OX=10090 GN=Mtco2 PE=1 SV=1	Mtco2	0.0332552		0.0332552	0.184036	Not-significant
P00416	>sp|P00416|COX3_MOUSE Cytochrome c oxidase subunit 3 OS=Mus musculus OX=10090 GN=mt-Co3 PE=1 SV=2	mt-Co3	0.863235		0.863235	0.121199	Not-significant
P00493	>sp|P00493|HPRT_MOUSE Hypoxanthine-guanine phosphoribosyltransferase OS=Mus musculus OX=10090 GN=Hprt1 PE=1 SV=3	Hprt1	0.499986		0.499986	0.036424	Not-significant
P00520	>sp|P00520|ABL1_MOUSE Tyrosine-protein kinase ABL1 OS=Mus musculus OX=10090 GN=Abl1 PE=1 SV=3	Abl1	0.298607	0.273322	0.298607	0.800255	Not-significant
P00848	>sp|P00848|ATP6_MOUSE ATP synthase subunit a OS=Mus musculus OX=10090 GN=Mtatp6 PE=1 SV=1	Mtatp6	0.63595		0.63595	-0.10307	Not-significant
P00920	>sp|P00920|CAH2_MOUSE Carbonic anhydrase 2 OS=Mus musculus OX=10090 GN=Ca2 PE=1 SV=4	Ca2	0.309029	1	0.309029	-1.9273	Not-significant
P01027	>sp|P01027|CO3_MOUSE Complement C3 OS=Mus musculus OX=10090 GN=C3 PE=1 SV=3	C3	0.998042		0.998042	0.000744841	Not-significant
P01029	>sp|P01029|CO4B_MOUSE Complement C4-B OS=Mus musculus OX=10090 GN=C4b PE=1 SV=3	C4b	0.748002		0.748002	-0.187911	Not-significant
P01101	>sp|P01101|FOS_MOUSE Protein c-Fos OS=Mus musculus OX=10090 GN=Fos PE=1 SV=1	Fos	0.0330777		0.0330777	0.850315	Up-regulated
P01837	>sp|P01837|IGKC_MOUSE Immunoglobulin kappa constant OS=Mus musculus OX=10090 GN=Igkc PE=1 SV=2	Igkc	0.42265	0.273322	0.42265	-4.93978	Not-significant
P01887	>sp|P01887|B2MG_MOUSE Beta-2-microglobulin OS=Mus musculus OX=10090 GN=B2m PE=1 SV=2	B2m	0.193525		0.193525	-0.0378172	Not-significant
P01897	>sp|P01897|HA1L_MOUSE H-2 class I histocompatibility antigen, L-D alpha chain OS=Mus musculus OX=10090 GN=H2-L PE=1 SV=2	H2-L	0.132554		0.132554	-0.0660441	Not-significant
P01899	>sp|P01899|HA11_MOUSE H-2 class I histocompatibility antigen, D-B alpha chain OS=Mus musculus OX=10090 GN=H2-D1 PE=1 SV=2	H2-D1	0.209727		0.209727	0.0995031	Not-significant
P01900	>sp|P01900|HA12_MOUSE H-2 class I histocompatibility antigen, D-D alpha chain OS=Mus musculus OX=10090 GN=H2-D1 PE=1 SV=1	H2-D1	0.363245		0.363245	-0.228652	Not-significant
P01901	>sp|P01901|HA1B_MOUSE H-2 class I histocompatibility antigen, K-B alpha chain OS=Mus musculus OX=10090 GN=H2-K1 PE=1 SV=1	H2-K1	0.834788		0.834788	0.0448288	Not-significant
P01942	>sp|P01942|HBA_MOUSE Hemoglobin subunit alpha OS=Mus musculus OX=10090 GN=Hba PE=1 SV=2	Hba	0.0807732		0.0807732	-1.05737	Not-significant
P02088	>sp|P02088|HBB1_MOUSE Hemoglobin subunit beta-1 OS=Mus musculus OX=10090 GN=Hbb-b1 PE=1 SV=2	Hbb-b1	0.289496		0.289496	-1.15322	Not-significant
P02104	>sp|P02104|HBE_MOUSE Hemoglobin subunit epsilon-Y2 OS=Mus musculus OX=10090 GN=Hbb-y PE=1 SV=2	Hbb-y	0.017134		0.017134	-0.479272	Down-regulated
P02301	>sp|P02301|H3C_MOUSE Histone H3.3C OS=Mus musculus OX=10090 GN=H3-5 PE=3 SV=3	H3-5	0.947791		0.947791	0.00462975	Not-significant
P02340	>sp|P02340|P53_MOUSE Cellular tumor antigen p53 OS=Mus musculus OX=10090 GN=Tp53 PE=1 SV=4	Tp53	0.000164099		0.000164099	-0.940987	Down-regulated
P02463	>sp|P02463|CO4A1_MOUSE Collagen alpha-1(IV) chain OS=Mus musculus OX=10090 GN=Col4a1 PE=1 SV=4	Col4a1	0.751463		0.751463	0.0705176	Not-significant
P02468	>sp|P02468|LAMC1_MOUSE Laminin subunit gamma-1 OS=Mus musculus OX=10090 GN=Lamc1 PE=1 SV=2	Lamc1	0.000233586		0.000233586	-0.19664	Not-significant
P02469	>sp|P02469|LAMB1_MOUSE Laminin subunit beta-1 OS=Mus musculus OX=10090 GN=Lamb1 PE=1 SV=3	Lamb1	0.0152133		0.0152133	-0.168901	Not-significant
P02535	>sp|P02535|K1C10_MOUSE Keratin, type I cytoskeletal 10 OS=Mus musculus OX=10090 GN=Krt10 PE=1 SV=3	Krt10	0.419067		0.419067	-3.36324	Not-significant
P03888	>sp|P03888|NU1M_MOUSE NADH-ubiquinone oxidoreductase chain 1 OS=Mus musculus OX=10090 GN=Mtnd1 PE=1 SV=3	Mtnd1	0.734216		0.734216	0.0323106	Not-significant
P03893	>sp|P03893|NU2M_MOUSE NADH-ubiquinone oxidoreductase chain 2 OS=Mus musculus OX=10090 GN=mt-Nd2 PE=1 SV=2	mt-Nd2	0.106478		0.106478	0.30528	Not-significant
P03899	>sp|P03899|NU3M_MOUSE NADH-ubiquinone oxidoreductase chain 3 OS=Mus musculus OX=10090 GN=mt-Nd3 PE=1 SV=3	mt-Nd3	0.322638		0.322638	0.291559	Not-significant
P03911	>sp|P03911|NU4M_MOUSE NADH-ubiquinone oxidoreductase chain 4 OS=Mus musculus OX=10090 GN=Mtnd4 PE=1 SV=1	Mtnd4	0.635392		0.635392	-0.0290543	Not-significant
P03921	>sp|P03921|NU5M_MOUSE NADH-ubiquinone oxidoreductase chain 5 OS=Mus musculus OX=10090 GN=Mtnd5 PE=1 SV=3	Mtnd5	0.975738		0.975738	0.00384292	Not-significant
P03930	>sp|P03930|ATP8_MOUSE ATP synthase protein 8 OS=Mus musculus OX=10090 GN=Mtatp8 PE=1 SV=1	Mtatp8	0.0543238		0.0543238	0.106755	Not-significant
P03958	>sp|P03958|ADA_MOUSE Adenosine deaminase OS=Mus musculus OX=10090 GN=Ada PE=1 SV=3	Ada	0.0461113		0.0461113	0.119711	Not-significant
P03975	>sp|P03975|IGEB_MOUSE IgE-binding protein OS=Mus musculus OX=10090 GN=Iap PE=2 SV=1	Iap	0.0108414		0.0108414	-0.222448	Not-significant
P04104	>sp|P04104|K2C1_MOUSE Keratin, type II cytoskeletal 1 OS=Mus musculus OX=10090 GN=Krt1 PE=1 SV=4	Krt1	0.416746		0.416746	-2.94416	Not-significant
P04117	>sp|P04117|FABP4_MOUSE Fatty acid-binding protein, adipocyte OS=Mus musculus OX=10090 GN=Fabp4 PE=1 SV=3	Fabp4	0.851435		0.851435	-0.0381878	Not-significant
P04202	>sp|P04202|TGFB1_MOUSE Transforming growth factor beta-1 proprotein OS=Mus musculus OX=10090 GN=Tgfb1 PE=1 SV=1	Tgfb1	0.42265	0.273322	0.42265	-1.98739	Not-significant
P04247	>sp|P04247|MYG_MOUSE Myoglobin OS=Mus musculus OX=10090 GN=Mb PE=1 SV=3	Mb	0.42265	0.273322	0.42265	-5.87142	Not-significant
P04627	>sp|P04627|ARAF_MOUSE Serine/threonine-protein kinase A-Raf OS=Mus musculus OX=10090 GN=Araf PE=1 SV=2	Araf	0.047184		0.047184	-0.16272	Not-significant
P04925	>sp|P04925|PRIO_MOUSE Major prion protein OS=Mus musculus OX=10090 GN=Prnp PE=1 SV=2	Prnp	0.0269851		0.0269851	-0.993868	Down-regulated
P05064	>sp|P05064|ALDOA_MOUSE Fructose-bisphosphate aldolase A OS=Mus musculus OX=10090 GN=Aldoa PE=1 SV=2	Aldoa	0.206222		0.206222	0.0530313	Not-significant
P05132	>sp|P05132|KAPCA_MOUSE cAMP-dependent protein kinase catalytic subunit alpha OS=Mus musculus OX=10090 GN=Prkaca PE=1 SV=3	Prkaca	0.892738		0.892738	-0.0175627	Not-significant
P05201	>sp|P05201|AATC_MOUSE Aspartate aminotransferase, cytoplasmic OS=Mus musculus OX=10090 GN=Got1 PE=1 SV=3	Got1	0.125468		0.125468	0.0613672	Not-significant
P05202	>sp|P05202|AATM_MOUSE Aspartate aminotransferase, mitochondrial OS=Mus musculus OX=10090 GN=Got2 PE=1 SV=1	Got2	0.169157		0.169157	0.0508148	Not-significant
P05214	>sp|P05214|TBA3_MOUSE Tubulin alpha-3 chain OS=Mus musculus OX=10090 GN=Tuba3a PE=1 SV=1	Tuba3a	0.586175		0.586175	-0.156458	Not-significant
P05480	>sp|P05480|SRC_MOUSE Proto-oncogene tyrosine-protein kinase Src OS=Mus musculus OX=10090 GN=Src PE=1 SV=5	Src	0.950067		0.950067	-0.00482112	Not-significant
P05531	>sp|P05531|XLR_MOUSE X-linked lymphocyte-regulated protein PM1 OS=Mus musculus OX=10090 GN=Xlr PE=2 SV=1	Xlr	0.295273		0.295273	0.275167	Not-significant
P05622	>sp|P05622|PGFRB_MOUSE Platelet-derived growth factor receptor beta OS=Mus musculus OX=10090 GN=Pdgfrb PE=1 SV=2	Pdgfrb	0.245432		0.245432	-0.124521	Not-significant
P05627	>sp|P05627|JUN_MOUSE Transcription factor Jun OS=Mus musculus OX=10090 GN=Jun PE=1 SV=3	Jun	0.00056575		0.00056575	0.585388	Up-regulated
P05977	>sp|P05977|MYL1_MOUSE Myosin light chain 1/3, skeletal muscle isoform OS=Mus musculus OX=10090 GN=Myl1 PE=1 SV=2	Myl1	0.014594		0.014594	0.185144	Not-significant
P06151	>sp|P06151|LDHA_MOUSE L-lactate dehydrogenase A chain OS=Mus musculus OX=10090 GN=Ldha PE=1 SV=3	Ldha	0.983613		0.983613	-0.000573784	Not-significant
P06537	>sp|P06537|GCR_MOUSE Glucocorticoid receptor OS=Mus musculus OX=10090 GN=Nr3c1 PE=1 SV=2	Nr3c1	0.663861		0.663861	-0.0280796	Not-significant
P06745	>sp|P06745|G6PI_MOUSE Glucose-6-phosphate isomerase OS=Mus musculus OX=10090 GN=Gpi PE=1 SV=4	Gpi	0.357865		0.357865	0.0484141	Not-significant
P06795	>sp|P06795|MDR1B_MOUSE ATP-dependent translocase ABCB1 OS=Mus musculus OX=10090 GN=Abcb1b PE=1 SV=1	Abcb1b	0.00182141		0.00182141	0.0754168	Not-significant
P06797	>sp|P06797|CATL1_MOUSE Procathepsin L OS=Mus musculus OX=10090 GN=Ctsl PE=1 SV=2	Ctsl	0.310488		0.310488	-0.0720431	Not-significant
P06801	>sp|P06801|MAOX_MOUSE NADP-dependent malic enzyme OS=Mus musculus OX=10090 GN=Me1 PE=1 SV=2	Me1	0.00310673		0.00310673	0.175137	Not-significant
P06802	>sp|P06802|ENPP1_MOUSE Ectonucleotide pyrophosphatase/phosphodiesterase family member 1 OS=Mus musculus OX=10090 GN=Enpp1 PE=1 SV=4	Enpp1	0.193405		0.193405	-0.166002	Not-significant
P06869	>sp|P06869|UROK_MOUSE Urokinase-type plasminogen activator OS=Mus musculus OX=10090 GN=Plau PE=1 SV=1	Plau	0.421282	0.273322	0.421282	0.553649	Not-significant
P06909	>sp|P06909|CFAH_MOUSE Complement factor H OS=Mus musculus OX=10090 GN=Cfh PE=1 SV=2	Cfh	0.42265	0.273322	0.42265	-2.65846	Not-significant
P07091	>sp|P07091|S10A4_MOUSE Protein S100-A4 OS=Mus musculus OX=10090 GN=S100a4 PE=1 SV=1	S100a4	0.749015		0.749015	-0.025041	Not-significant
P07141	>sp|P07141|CSF1_MOUSE Macrophage colony-stimulating factor 1 OS=Mus musculus OX=10090 GN=Csf1 PE=1 SV=2	Csf1	0.91313		0.91313	0.010922	Not-significant
P07214	>sp|P07214|SPRC_MOUSE SPARC OS=Mus musculus OX=10090 GN=Sparc PE=1 SV=1	Sparc	0.00462583		0.00462583	-0.219435	Not-significant
P07356	>sp|P07356|ANXA2_MOUSE Annexin A2 OS=Mus musculus OX=10090 GN=Anxa2 PE=1 SV=2	Anxa2	0.667596		0.667596	0.0120805	Not-significant
P07607	>sp|P07607|TYSY_MOUSE Thymidylate synthase OS=Mus musculus OX=10090 GN=Tyms PE=1 SV=1	Tyms	0.307458		0.307458	0.0875816	Not-significant
P07724	>sp|P07724|ALBU_MOUSE Albumin OS=Mus musculus OX=10090 GN=Alb PE=1 SV=3	Alb	0.404435		0.404435	-0.525796	Not-significant
P07742	>sp|P07742|RIR1_MOUSE Ribonucleoside-diphosphate reductase large subunit OS=Mus musculus OX=10090 GN=Rrm1 PE=1 SV=2	Rrm1	0.0164988		0.0164988	-0.177583	Not-significant
P07759	>sp|P07759|SPA3K_MOUSE Serine protease inhibitor A3K OS=Mus musculus OX=10090 GN=Serpina3k PE=1 SV=2	Serpina3k	0.42265	0.273322	0.42265	-7.39752	Not-significant
P07901	>sp|P07901|HS90A_MOUSE Heat shock protein HSP 90-alpha OS=Mus musculus OX=10090 GN=Hsp90aa1 PE=1 SV=4	Hsp90aa1	0.0179684		0.0179684	0.116922	Not-significant
P07903	>sp|P07903|ERCC1_MOUSE DNA excision repair protein ERCC-1 OS=Mus musculus OX=10090 GN=Ercc1 PE=2 SV=2	Ercc1	0.309086		0.309086	-0.56465	Not-significant
P08003	>sp|P08003|PDIA4_MOUSE Protein disulfide-isomerase A4 OS=Mus musculus OX=10090 GN=Pdia4 PE=1 SV=3	Pdia4	0.0643947		0.0643947	-0.0261796	Not-significant
P08030	>sp|P08030|APT_MOUSE Adenine phosphoribosyltransferase OS=Mus musculus OX=10090 GN=Aprt PE=1 SV=2	Aprt	0.121761		0.121761	-0.0470569	Not-significant
P08074	>sp|P08074|CBR2_MOUSE Carbonyl reductase [NADPH] 2 OS=Mus musculus OX=10090 GN=Cbr2 PE=1 SV=1	Cbr2	0.132773		0.132773	-0.152183	Not-significant
P08113	>sp|P08113|ENPL_MOUSE Endoplasmin OS=Mus musculus OX=10090 GN=Hsp90b1 PE=1 SV=2	Hsp90b1	0.350465		0.350465	0.0202575	Not-significant
P08121	>sp|P08121|CO3A1_MOUSE Collagen alpha-1(III) chain OS=Mus musculus OX=10090 GN=Col3a1 PE=1 SV=4	Col3a1	0.2731		0.2731	-0.305415	Not-significant
P08152	>sp|P08152|EGR2_MOUSE E3 SUMO-protein ligase EGR2 OS=Mus musculus OX=10090 GN=Egr2 PE=1 SV=3	Egr2	0.0581365	0.0143059	0.0143059	6.00694	Up-regulated
P08207	>sp|P08207|S10AA_MOUSE Protein S100-A10 OS=Mus musculus OX=10090 GN=S100a10 PE=1 SV=2	S100a10	0.179387		0.179387	-0.101322	Not-significant
P08228	>sp|P08228|SODC_MOUSE Superoxide dismutase [Cu-Zn] OS=Mus musculus OX=10090 GN=Sod1 PE=1 SV=2	Sod1	0.17208		0.17208	-0.106086	Not-significant
P08249	>sp|P08249|MDHM_MOUSE Malate dehydrogenase, mitochondrial OS=Mus musculus OX=10090 GN=Mdh2 PE=1 SV=3	Mdh2	0.0186838		0.0186838	0.123265	Not-significant
P08556	>sp|P08556|RASN_MOUSE GTPase NRas OS=Mus musculus OX=10090 GN=Nras PE=1 SV=1	Nras	0.291409		0.291409	0.128114	Not-significant
P08752	>sp|P08752|GNAI2_MOUSE Guanine nucleotide-binding protein G(i) subunit alpha-2 OS=Mus musculus OX=10090 GN=Gnai2 PE=1 SV=5	Gnai2	0.381248		0.381248	-0.029114	Not-significant
P08775	>sp|P08775|RPB1_MOUSE DNA-directed RNA polymerase II subunit RPB1 OS=Mus musculus OX=10090 GN=Polr2a PE=1 SV=3	Polr2a	0.000119366		0.000119366	0.968788	Up-regulated
P08905	>sp|P08905|LYZ2_MOUSE Lysozyme C-2 OS=Mus musculus OX=10090 GN=Lyz2 PE=1 SV=2	Lyz2	0.214431	0.273322	0.214431	-1.01397	Not-significant
P09021	>sp|P09021|HXA5_MOUSE Homeobox protein Hox-A5 OS=Mus musculus OX=10090 GN=Hoxa5 PE=1 SV=1	Hoxa5	0.442428	0.273322	0.442428	0.527505	Not-significant
P09041	>sp|P09041|PGK2_MOUSE Phosphoglycerate kinase 2 OS=Mus musculus OX=10090 GN=Pgk2 PE=1 SV=4	Pgk2	0.438177		0.438177	-0.0875669	Not-significant
P09055	>sp|P09055|ITB1_MOUSE Integrin beta-1 OS=Mus musculus OX=10090 GN=Itgb1 PE=1 SV=1	Itgb1	0.143473		0.143473	-0.0672126	Not-significant
P09084	>sp|P09084|PAX1_MOUSE Paired box protein Pax-1 OS=Mus musculus OX=10090 GN=Pax1 PE=1 SV=4	Pax1	0.184817	0.0832645	0.184817	-9.90635	Not-significant
P09103	>sp|P09103|PDIA1_MOUSE Protein disulfide-isomerase OS=Mus musculus OX=10090 GN=P4hb PE=1 SV=2	P4hb	0.0212294		0.0212294	0.0809903	Not-significant
P09242	>sp|P09242|PPBT_MOUSE Alkaline phosphatase, tissue-nonspecific isozyme OS=Mus musculus OX=10090 GN=Alpl PE=1 SV=2	Alpl	0.201497	0.0832645	0.201497	-6.37722	Not-significant
P09405	>sp|P09405|NUCL_MOUSE Nucleolin OS=Mus musculus OX=10090 GN=Ncl PE=1 SV=2	Ncl	0.0027251		0.0027251	0.128988	Not-significant
P09411	>sp|P09411|PGK1_MOUSE Phosphoglycerate kinase 1 OS=Mus musculus OX=10090 GN=Pgk1 PE=1 SV=4	Pgk1	0.134224		0.134224	0.050216	Not-significant
P09450	>sp|P09450|JUNB_MOUSE Transcription factor JunB OS=Mus musculus OX=10090 GN=Junb PE=1 SV=1	Junb	0.0659487		0.0659487	0.464833	Not-significant
P09528	>sp|P09528|FRIH_MOUSE Ferritin heavy chain OS=Mus musculus OX=10090 GN=Fth1 PE=1 SV=2	Fth1	0.288708		0.288708	0.0703103	Not-significant
P09671	>sp|P09671|SODM_MOUSE Superoxide dismutase [Mn], mitochondrial OS=Mus musculus OX=10090 GN=Sod2 PE=1 SV=3	Sod2	0.857591		0.857591	0.0135195	Not-significant
P09690	>sp|P09690|ACHB_MOUSE Acetylcholine receptor subunit beta OS=Mus musculus OX=10090 GN=Chrnb1 PE=2 SV=1	Chrnb1	0.736537	1	0.736537	-0.393753	Not-significant
P09925	>sp|P09925|SURF1_MOUSE Surfeit locus protein 1 OS=Mus musculus OX=10090 GN=Surf1 PE=1 SV=3	Surf1	0.127488		0.127488	0.267223	Not-significant
P09926	>sp|P09926|SURF2_MOUSE Surfeit locus protein 2 OS=Mus musculus OX=10090 GN=Surf2 PE=1 SV=1	Surf2	0.626969		0.626969	-0.0535903	Not-significant
P0C090	>sp|P0C090|RC3H2_MOUSE Roquin-2 OS=Mus musculus OX=10090 GN=Rc3h2 PE=1 SV=1	Rc3h2	0.0677409	0.0832645	0.0677409	1.76224	Not-significant
P0C0A3	>sp|P0C0A3|CHMP6_MOUSE Charged multivesicular body protein 6 OS=Mus musculus OX=10090 GN=Chmp6 PE=1 SV=2	Chmp6	0.0647118		0.0647118	-0.262287	Not-significant
P0C0S6	>sp|P0C0S6|H2AZ_MOUSE Histone H2A.Z OS=Mus musculus OX=10090 GN=H2az1 PE=1 SV=2	H2az1	0.027029		0.027029	0.0922929	Not-significant
P0C7N9	>sp|P0C7N9|PSMG4_MOUSE Proteasome assembly chaperone 4 OS=Mus musculus OX=10090 GN=Psmg4 PE=1 SV=1	Psmg4	0.0684297		0.0684297	-0.409332	Not-significant
P0C7T6	>sp|P0C7T6|ATX1L_MOUSE Ataxin-1-like OS=Mus musculus OX=10090 GN=Atxn1l PE=1 SV=1	Atxn1l	0.617757		0.617757	0.0479827	Not-significant
P0CB42	>sp|P0CB42|ALKB1_MOUSE Nucleic acid dioxygenase ALKBH1 OS=Mus musculus OX=10090 GN=Alkbh1 PE=1 SV=1	Alkbh1	0.184144	0.0832645	0.184144	-5.12737	Not-significant
P0CG14	>sp|P0CG14|DERPC_MOUSE Decreased expression in renal and prostate cancer protein OS=Mus musculus OX=10090 GN=Derpc PE=1 SV=1	Derpc	0.255485		0.255485	0.197781	Not-significant
P0CG15	>sp|P0CG15|CTF8_MOUSE Chromosome transmission fidelity protein 8 homolog OS=Mus musculus OX=10090 GN=Chtf8 PE=3 SV=1	Chtf8	0.473282		0.473282	0.0955531	Not-significant
P0DJF2	>sp|P0DJF2|PT117_MOUSE Protein PET117 homolog, mitochondrial OS=Mus musculus OX=10090 GN=Pet117 PE=3 SV=1	Pet117	0.276545		0.276545	0.423116	Not-significant
P0DN34	>sp|P0DN34|NDUB1_MOUSE NADH dehydrogenase [ubiquinone] 1 beta subcomplex subunit 1 OS=Mus musculus OX=10090 GN=Ndufb1 PE=1 SV=1	Ndufb1	0.848978		0.848978	0.0117413	Not-significant
P0DN89	>sp|P0DN89|TM254_MOUSE Transmembrane protein 254 OS=Mus musculus OX=10090 GN=Tmem254 PE=1 SV=1	Tmem254	0.302935		0.302935	-0.195881	Not-significant
P0DOV2	>sp|P0DOV2|IFI4_MOUSE Interferon-activable protein 204 OS=Mus musculus OX=10090 GN=Ifi204 PE=1 SV=1	Ifi204	0.441017		0.441017	0.0280382	Not-significant
P0DP26	>sp|P0DP26|CALM1_MOUSE Calmodulin-1 OS=Mus musculus OX=10090 GN=Calm1 PE=1 SV=1	Calm1	0.158505		0.158505	0.131047	Not-significant
P0DPE0	>sp|P0DPE0|EFMT4_MOUSE EEF1A lysine methyltransferase 4 OS=Mus musculus OX=10090 GN=Eef1akmt4 PE=2 SV=1	Eef1akmt4	0.706241		0.706241	-0.0592504	Not-significant
P0DW87	>sp|P0DW87|ZTRF1_MOUSE Zinc finger TRAF-type-containing protein 1 OS=Mus musculus OX=10090 GN=Zftraf1 PE=1 SV=1	Zftraf1	0.31076		0.31076	-0.321575	Not-significant
P10107	>sp|P10107|ANXA1_MOUSE Annexin A1 OS=Mus musculus OX=10090 GN=Anxa1 PE=1 SV=2	Anxa1	0.19147		0.19147	0.0410456	Not-significant
P10126	>sp|P10126|EF1A1_MOUSE Elongation factor 1-alpha 1 OS=Mus musculus OX=10090 GN=Eef1a1 PE=1 SV=3	Eef1a1	0.674119		0.674119	-0.019966	Not-significant
P10148	>sp|P10148|CCL2_MOUSE C-C motif chemokine 2 OS=Mus musculus OX=10090 GN=Ccl2 PE=1 SV=1	Ccl2	1		1	0	Not-significant
P10400	>sp|P10400|POL1_MOUSE Retrovirus-related Pol polyprotein (Fragment) OS=Mus musculus OX=10090 GN=Pol PE=2 SV=1	Pol	0.327048		0.327048	0.20082	Not-significant
P10404	>sp|P10404|ENV1_MOUSE MLV-related proviral Env polyprotein OS=Mus musculus OX=10090 PE=1 SV=3		0.463814		0.463814	-0.167388	Not-significant
P10417	>sp|P10417|BCL2_MOUSE Apoptosis regulator Bcl-2 OS=Mus musculus OX=10090 GN=Bcl2 PE=1 SV=3	Bcl2	0.0935282		0.0935282	-0.188005	Not-significant
P10493	>sp|P10493|NID1_MOUSE Nidogen-1 OS=Mus musculus OX=10090 GN=Nid1 PE=1 SV=2	Nid1	0.350285		0.350285	-0.0570894	Not-significant
P10518	>sp|P10518|HEM2_MOUSE Delta-aminolevulinic acid dehydratase OS=Mus musculus OX=10090 GN=Alad PE=1 SV=1	Alad	0.590588		0.590588	0.0269564	Not-significant
P10605	>sp|P10605|CATB_MOUSE Cathepsin B OS=Mus musculus OX=10090 GN=Ctsb PE=1 SV=2	Ctsb	0.854503		0.854503	0.00805487	Not-significant
P10630	>sp|P10630|IF4A2_MOUSE Eukaryotic initiation factor 4A-II OS=Mus musculus OX=10090 GN=Eif4a2 PE=1 SV=2	Eif4a2	0.3192		0.3192	-0.0842126	Not-significant
P10639	>sp|P10639|THIO_MOUSE Thioredoxin OS=Mus musculus OX=10090 GN=Txn PE=1 SV=3	Txn	0.0318858		0.0318858	0.328429	Up-regulated
P10648	>sp|P10648|GSTA2_MOUSE Glutathione S-transferase A2 OS=Mus musculus OX=10090 GN=Gsta2 PE=1 SV=3	Gsta2	0.0293014		0.0293014	0.303542	Up-regulated
P10649	>sp|P10649|GSTM1_MOUSE Glutathione S-transferase Mu 1 OS=Mus musculus OX=10090 GN=Gstm1 PE=1 SV=2	Gstm1	0.000890579		0.000890579	0.192163	Not-significant
P10711	>sp|P10711|TCEA1_MOUSE Transcription elongation factor A protein 1 OS=Mus musculus OX=10090 GN=Tcea1 PE=1 SV=2	Tcea1	0.792673		0.792673	-0.00797721	Not-significant
P10833	>sp|P10833|RRAS_MOUSE Ras-related protein R-Ras OS=Mus musculus OX=10090 GN=Rras PE=1 SV=1	Rras	0.0107132		0.0107132	-0.192356	Not-significant
P10852	>sp|P10852|4F2_MOUSE Amino acid transporter heavy chain SLC3A2 OS=Mus musculus OX=10090 GN=Slc3a2 PE=1 SV=1	Slc3a2	0.167398		0.167398	0.0358982	Not-significant
P10922	>sp|P10922|H10_MOUSE Histone H1.0 OS=Mus musculus OX=10090 GN=H1-0 PE=2 SV=4	H1-0	0.153306		0.153306	0.149117	Not-significant
P10923	>sp|P10923|OSTP_MOUSE Osteopontin OS=Mus musculus OX=10090 GN=Spp1 PE=1 SV=1	Spp1	0.0922918		0.0922918	-0.239076	Not-significant
P11031	>sp|P11031|TCP4_MOUSE Activated RNA polymerase II transcriptional coactivator p15 OS=Mus musculus OX=10090 GN=Sub1 PE=1 SV=3	Sub1	0.0417222		0.0417222	0.151259	Not-significant
P11087	>sp|P11087|CO1A1_MOUSE Collagen alpha-1(I) chain OS=Mus musculus OX=10090 GN=Col1a1 PE=1 SV=4	Col1a1	5.59385e-05		5.59385e-05	-0.253287	Not-significant
P11103	>sp|P11103|PARP1_MOUSE Poly [ADP-ribose] polymerase 1 OS=Mus musculus OX=10090 GN=Parp1 PE=1 SV=3	Parp1	0.186052		0.186052	0.062591	Not-significant
P11152	>sp|P11152|LIPL_MOUSE Lipoprotein lipase OS=Mus musculus OX=10090 GN=Lpl PE=1 SV=3	Lpl	0.000121981		0.000121981	-0.195594	Not-significant
P11157	>sp|P11157|RIR2_MOUSE Ribonucleoside-diphosphate reductase subunit M2 OS=Mus musculus OX=10090 GN=Rrm2 PE=1 SV=1	Rrm2	0.0242122		0.0242122	0.159588	Not-significant
P11214	>sp|P11214|TPA_MOUSE Tissue-type plasminogen activator OS=Mus musculus OX=10090 GN=Plat PE=1 SV=3	Plat	0.982565		0.982565	0.00848894	Not-significant
P11276	>sp|P11276|FINC_MOUSE Fibronectin OS=Mus musculus OX=10090 GN=Fn1 PE=1 SV=4	Fn1	0.0023509		0.0023509	-0.210692	Not-significant
P11352	>sp|P11352|GPX1_MOUSE Glutathione peroxidase 1 OS=Mus musculus OX=10090 GN=Gpx1 PE=1 SV=2	Gpx1	0.599623		0.599623	-0.0326365	Not-significant
P11370	>sp|P11370|ENV2_MOUSE Retrovirus-related Env polyprotein from Fv-4 locus OS=Mus musculus OX=10090 GN=Fv4 PE=1 SV=2	Fv4	0.141425		0.141425	-0.261229	Not-significant
P11438	>sp|P11438|LAMP1_MOUSE Lysosome-associated membrane glycoprotein 1 OS=Mus musculus OX=10090 GN=Lamp1 PE=1 SV=2	Lamp1	0.0785004		0.0785004	0.0567051	Not-significant
P11440	>sp|P11440|CDK1_MOUSE Cyclin-dependent kinase 1 OS=Mus musculus OX=10090 GN=Cdk1 PE=1 SV=3	Cdk1	0.0377453		0.0377453	0.0775125	Not-significant
P11499	>sp|P11499|HS90B_MOUSE Heat shock protein HSP 90-beta OS=Mus musculus OX=10090 GN=Hsp90ab1 PE=1 SV=3	Hsp90ab1	0.22309		0.22309	0.0514228	Not-significant
P11531	>sp|P11531|DMD_MOUSE Dystrophin OS=Mus musculus OX=10090 GN=Dmd PE=1 SV=3	Dmd	0.132417		0.132417	-0.321958	Not-significant
P11688	>sp|P11688|ITA5_MOUSE Integrin alpha-5 OS=Mus musculus OX=10090 GN=Itga5 PE=1 SV=3	Itga5	0.690095		0.690095	0.0195479	Not-significant
P11862	>sp|P11862|GAS2_MOUSE Growth arrest-specific protein 2 OS=Mus musculus OX=10090 GN=Gas2 PE=1 SV=1	Gas2	0.943913		0.943913	-0.0139563	Not-significant
P11881	>sp|P11881|ITPR1_MOUSE Inositol 1,4,5-trisphosphate-gated calcium channel ITPR1 OS=Mus musculus OX=10090 GN=Itpr1 PE=1 SV=2	Itpr1	0.234164		0.234164	0.0440653	Not-significant
P11928	>sp|P11928|OAS1A_MOUSE 2'-5'-oligoadenylate synthase 1A OS=Mus musculus OX=10090 GN=Oas1a PE=1 SV=2	Oas1a	0.860222		0.860222	0.0331759	Not-significant
P11930	>sp|P11930|NUD19_MOUSE Acyl-coenzyme A diphosphatase NUDT19 OS=Mus musculus OX=10090 GN=Nudt19 PE=1 SV=2	Nudt19	0.328407		0.328407	-0.135841	Not-significant
P11983	>sp|P11983|TCPA_MOUSE T-complex protein 1 subunit alpha OS=Mus musculus OX=10090 GN=Tcp1 PE=1 SV=3	Tcp1	0.169686		0.169686	0.0562024	Not-significant
P12023	>sp|P12023|A4_MOUSE Amyloid-beta precursor protein OS=Mus musculus OX=10090 GN=App PE=1 SV=3	App	0.00902336		0.00902336	-0.195178	Not-significant
P12265	>sp|P12265|BGLR_MOUSE Beta-glucuronidase OS=Mus musculus OX=10090 GN=Gusb PE=1 SV=2	Gusb	0.683631		0.683631	-0.0201553	Not-significant
P12367	>sp|P12367|KAP2_MOUSE cAMP-dependent protein kinase type II-alpha regulatory subunit OS=Mus musculus OX=10090 GN=Prkar2a PE=1 SV=2	Prkar2a	0.749063		0.749063	0.0229178	Not-significant
P12382	>sp|P12382|PFKAL_MOUSE ATP-dependent 6-phosphofructokinase, liver type OS=Mus musculus OX=10090 GN=Pfkl PE=1 SV=4	Pfkl	0.0313114		0.0313114	-0.129389	Not-significant
P12399	>sp|P12399|CTL2A_MOUSE Protein CTLA-2-alpha OS=Mus musculus OX=10090 GN=Ctla2a PE=2 SV=2	Ctla2a	0.156026		0.156026	-0.413355	Not-significant
P12710	>sp|P12710|FABPL_MOUSE Fatty acid-binding protein, liver OS=Mus musculus OX=10090 GN=Fabp1 PE=1 SV=2	Fabp1	0.6138		0.6138	0.174815	Not-significant
P12787	>sp|P12787|COX5A_MOUSE Cytochrome c oxidase subunit 5A, mitochondrial OS=Mus musculus OX=10090 GN=Cox5a PE=1 SV=2	Cox5a	0.207418		0.207418	0.0428387	Not-significant
P12815	>sp|P12815|PDCD6_MOUSE Programmed cell death protein 6 OS=Mus musculus OX=10090 GN=Pdcd6 PE=1 SV=2	Pdcd6	0.147637		0.147637	-0.112508	Not-significant
P12970	>sp|P12970|RL7A_MOUSE Large ribosomal subunit protein eL8 OS=Mus musculus OX=10090 GN=Rpl7a PE=1 SV=2	Rpl7a	0.25866		0.25866	-0.120138	Not-significant
P13011	>sp|P13011|SCD2_MOUSE Stearoyl-CoA desaturase 2 OS=Mus musculus OX=10090 GN=Scd2 PE=1 SV=2	Scd2	0.584478		0.584478	-0.236403	Not-significant
P13020	>sp|P13020|GELS_MOUSE Gelsolin OS=Mus musculus OX=10090 GN=Gsn PE=1 SV=3	Gsn	0.461092		0.461092	-0.0158096	Not-significant
P13346	>sp|P13346|FOSB_MOUSE Protein FosB OS=Mus musculus OX=10090 GN=Fosb PE=1 SV=1	Fosb	0.0785877		0.0785877	0.780409	Not-significant
P13405	>sp|P13405|RB_MOUSE Retinoblastoma-associated protein OS=Mus musculus OX=10090 GN=Rb1 PE=1 SV=2	Rb1	0.0412532		0.0412532	-0.350084	Down-regulated
P13439	>sp|P13439|UMPS_MOUSE Uridine 5'-monophosphate synthase OS=Mus musculus OX=10090 GN=Umps PE=1 SV=3	Umps	0.660646		0.660646	-0.00796191	Not-significant
P13516	>sp|P13516|ACOD1_MOUSE Acyl-CoA desaturase 1 OS=Mus musculus OX=10090 GN=Scd1 PE=1 SV=2	Scd1	0.0633647		0.0633647	-0.556295	Not-significant
P13595	>sp|P13595|NCAM1_MOUSE Neural cell adhesion molecule 1 OS=Mus musculus OX=10090 GN=Ncam1 PE=1 SV=3	Ncam1	0.332757		0.332757	-0.0390246	Not-significant
P13705	>sp|P13705|MSH3_MOUSE DNA mismatch repair protein Msh3 OS=Mus musculus OX=10090 GN=Msh3 PE=2 SV=3	Msh3	0.244297		0.244297	0.10269	Not-significant
P13808	>sp|P13808|B3A2_MOUSE Anion exchange protein 2 OS=Mus musculus OX=10090 GN=Slc4a2 PE=1 SV=1	Slc4a2	0.331435		0.331435	-0.156626	Not-significant
P13864	>sp|P13864|DNMT1_MOUSE DNA (cytosine-5)-methyltransferase 1 OS=Mus musculus OX=10090 GN=Dnmt1 PE=1 SV=5	Dnmt1	0.655236		0.655236	-0.0145091	Not-significant
P14069	>sp|P14069|S10A6_MOUSE Protein S100-A6 OS=Mus musculus OX=10090 GN=S100a6 PE=1 SV=3	S100a6	0.814678		0.814678	-0.00752841	Not-significant
P14115	>sp|P14115|RL27A_MOUSE Large ribosomal subunit protein uL15 OS=Mus musculus OX=10090 GN=Rpl27a PE=1 SV=5	Rpl27a	0.386988		0.386988	-0.0853215	Not-significant
P14131	>sp|P14131|RS16_MOUSE Small ribosomal subunit protein uS9 OS=Mus musculus OX=10090 GN=Rps16 PE=1 SV=4	Rps16	0.255361		0.255361	-0.056704	Not-significant
P14148	>sp|P14148|RL7_MOUSE Large ribosomal subunit protein uL30 OS=Mus musculus OX=10090 GN=Rpl7 PE=1 SV=2	Rpl7	0.159921		0.159921	-0.181524	Not-significant
P14152	>sp|P14152|MDHC_MOUSE Malate dehydrogenase, cytoplasmic OS=Mus musculus OX=10090 GN=Mdh1 PE=1 SV=3	Mdh1	0.0118151		0.0118151	0.100857	Not-significant
P14206	>sp|P14206|RSSA_MOUSE Small ribosomal subunit protein uS2 OS=Mus musculus OX=10090 GN=Rpsa PE=1 SV=4	Rpsa	0.647214		0.647214	0.0435109	Not-significant
P14211	>sp|P14211|CALR_MOUSE Calreticulin OS=Mus musculus OX=10090 GN=Calr PE=1 SV=1	Calr	0.135831		0.135831	0.0804489	Not-significant
P14576	>sp|P14576|SRP54_MOUSE Signal recognition particle subunit SRP54 OS=Mus musculus OX=10090 GN=Srp54 PE=1 SV=2	Srp54	0.272971		0.272971	-0.0754083	Not-significant
P14602	>sp|P14602|HSPB1_MOUSE Heat shock protein beta-1 OS=Mus musculus OX=10090 GN=Hspb1 PE=1 SV=3	Hspb1	0.42265	0.273322	0.42265	-4.83095	Not-significant
P14685	>sp|P14685|PSMD3_MOUSE 26S proteasome non-ATPase regulatory subunit 3 OS=Mus musculus OX=10090 GN=Psmd3 PE=1 SV=3	Psmd3	0.961048		0.961048	0.00121483	Not-significant
P14719	>sp|P14719|ILRL1_MOUSE Interleukin-1 receptor-like 1 OS=Mus musculus OX=10090 GN=Il1rl1 PE=1 SV=2	Il1rl1	0.42265	0.273322	0.42265	1.60733	Not-significant
P14733	>sp|P14733|LMNB1_MOUSE Lamin-B1 OS=Mus musculus OX=10090 GN=Lmnb1 PE=1 SV=3	Lmnb1	0.00928213		0.00928213	0.110548	Not-significant
P14824	>sp|P14824|ANXA6_MOUSE Annexin A6 OS=Mus musculus OX=10090 GN=Anxa6 PE=1 SV=3	Anxa6	0.0167418		0.0167418	-0.130089	Not-significant
P14869	>sp|P14869|RLA0_MOUSE Large ribosomal subunit protein uL10 OS=Mus musculus OX=10090 GN=Rplp0 PE=1 SV=3	Rplp0	0.775888		0.775888	-0.0126988	Not-significant
P14873	>sp|P14873|MAP1B_MOUSE Microtubule-associated protein 1B OS=Mus musculus OX=10090 GN=Map1b PE=1 SV=2	Map1b	0.889576		0.889576	0.00251736	Not-significant
P14901	>sp|P14901|HMOX1_MOUSE Heme oxygenase 1 OS=Mus musculus OX=10090 GN=Hmox1 PE=1 SV=1	Hmox1	0.0877659		0.0877659	0.105097	Not-significant
P15066	>sp|P15066|JUND_MOUSE Transcription factor JunD OS=Mus musculus OX=10090 GN=Jund PE=1 SV=1	Jund	0.875836		0.875836	-0.010563	Not-significant
P15105	>sp|P15105|GLNA_MOUSE Glutamine synthetase OS=Mus musculus OX=10090 GN=Glul PE=1 SV=6	Glul	0.234804		0.234804	0.142178	Not-significant
P15116	>sp|P15116|CADH2_MOUSE Cadherin-2 OS=Mus musculus OX=10090 GN=Cdh2 PE=1 SV=2	Cdh2	0.714484		0.714484	0.0224859	Not-significant
P15208	>sp|P15208|INSR_MOUSE Insulin receptor OS=Mus musculus OX=10090 GN=Insr PE=1 SV=2	Insr	0.118664		0.118664	-0.154419	Not-significant
P15306	>sp|P15306|TRBM_MOUSE Thrombomodulin OS=Mus musculus OX=10090 GN=Thbd PE=1 SV=1	Thbd	0.352919		0.352919	0.0863658	Not-significant
P15307	>sp|P15307|REL_MOUSE Proto-oncogene c-Rel OS=Mus musculus OX=10090 GN=Rel PE=1 SV=2	Rel	0.499933		0.499933	-0.0969767	Not-significant
P15327	>sp|P15327|PMGE_MOUSE Bisphosphoglycerate mutase OS=Mus musculus OX=10090 GN=Bpgm PE=1 SV=2	Bpgm	0.953029		0.953029	0.00898897	Not-significant
P15379	>sp|P15379|CD44_MOUSE CD44 antigen OS=Mus musculus OX=10090 GN=Cd44 PE=1 SV=3	Cd44	0.340834		0.340834	-0.0348085	Not-significant
P15532	>sp|P15532|NDKA_MOUSE Nucleoside diphosphate kinase A OS=Mus musculus OX=10090 GN=Nme1 PE=1 SV=1	Nme1	0.215978		0.215978	0.0967709	Not-significant
P15535	>sp|P15535|B4GT1_MOUSE Beta-1,4-galactosyltransferase 1 OS=Mus musculus OX=10090 GN=B4galt1 PE=1 SV=1	B4galt1	0.317179		0.317179	0.0642487	Not-significant
P15626	>sp|P15626|GSTM2_MOUSE Glutathione S-transferase Mu 2 OS=Mus musculus OX=10090 GN=Gstm2 PE=1 SV=2	Gstm2	0.0504555		0.0504555	0.0782051	Not-significant
P15806	>sp|P15806|TFE2_MOUSE Transcription factor E2-alpha OS=Mus musculus OX=10090 GN=Tcf3 PE=1 SV=2	Tcf3	0.183781	0.0832645	0.183781	3.56788	Not-significant
P15864	>sp|P15864|H12_MOUSE Histone H1.2 OS=Mus musculus OX=10090 GN=H1-2 PE=1 SV=2	H1-2	0.2303		0.2303	0.160993	Not-significant
P15920	>sp|P15920|VPP2_MOUSE V-type proton ATPase 116 kDa subunit a 2 OS=Mus musculus OX=10090 GN=Atp6v0a2 PE=1 SV=2	Atp6v0a2	0.136884		0.136884	0.0799995	Not-significant
P15975	>sp|P15975|UBP53_MOUSE Inactive ubiquitin carboxyl-terminal hydrolase 53 OS=Mus musculus OX=10090 GN=Usp53 PE=1 SV=2	Usp53	0.42265	0.273322	0.42265	2.17326	Not-significant
P16015	>sp|P16015|CAH3_MOUSE Carbonic anhydrase 3 OS=Mus musculus OX=10090 GN=Ca3 PE=1 SV=3	Ca3	0.889913		0.889913	0.077947	Not-significant
P16045	>sp|P16045|LEG1_MOUSE Galectin-1 OS=Mus musculus OX=10090 GN=Lgals1 PE=1 SV=3	Lgals1	0.471671		0.471671	0.0185924	Not-significant
P16054	>sp|P16054|KPCE_MOUSE Protein kinase C epsilon type OS=Mus musculus OX=10090 GN=Prkce PE=1 SV=1	Prkce	0.300572		0.300572	-0.322445	Not-significant
P16056	>sp|P16056|MET_MOUSE Hepatocyte growth factor receptor OS=Mus musculus OX=10090 GN=Met PE=1 SV=1	Met	0.174171		0.174171	-0.161961	Not-significant
P16092	>sp|P16092|FGFR1_MOUSE Fibroblast growth factor receptor 1 OS=Mus musculus OX=10090 GN=Fgfr1 PE=1 SV=2	Fgfr1	0.991709		0.991709	-0.0029123	Not-significant
P16110	>sp|P16110|LEG3_MOUSE Galectin-3 OS=Mus musculus OX=10090 GN=Lgals3 PE=1 SV=3	Lgals3	0.939083		0.939083	0.00532211	Not-significant
P16125	>sp|P16125|LDHB_MOUSE L-lactate dehydrogenase B chain OS=Mus musculus OX=10090 GN=Ldhb PE=1 SV=2	Ldhb	0.061852		0.061852	-0.030195	Not-significant
P16254	>sp|P16254|SRP14_MOUSE Signal recognition particle 14 kDa protein OS=Mus musculus OX=10090 GN=Srp14 PE=1 SV=1	Srp14	0.604303		0.604303	-0.028888	Not-significant
P16332	>sp|P16332|MUTA_MOUSE Methylmalonyl-CoA mutase, mitochondrial OS=Mus musculus OX=10090 GN=Mmut PE=1 SV=2	Mmut	0.593629		0.593629	0.0122066	Not-significant
P16382	>sp|P16382|IL4RA_MOUSE Interleukin-4 receptor subunit alpha OS=Mus musculus OX=10090 GN=Il4r PE=1 SV=1	Il4r	0.443244	0.273322	0.443244	0.573894	Not-significant
P16460	>sp|P16460|ASSY_MOUSE Argininosuccinate synthase OS=Mus musculus OX=10090 GN=Ass1 PE=1 SV=1	Ass1	0.510762	0.273322	0.510762	0.515122	Not-significant
P16546	>sp|P16546|SPTN1_MOUSE Spectrin alpha chain, non-erythrocytic 1 OS=Mus musculus OX=10090 GN=Sptan1 PE=1 SV=4	Sptan1	0.0133005		0.0133005	0.0821993	Not-significant
P16627	>sp|P16627|HS71L_MOUSE Heat shock 70 kDa protein 1-like OS=Mus musculus OX=10090 GN=Hspa1l PE=1 SV=4	Hspa1l	0.909374		0.909374	-0.0241454	Not-significant
P16675	>sp|P16675|PPGB_MOUSE Lysosomal protective protein OS=Mus musculus OX=10090 GN=Ctsa PE=1 SV=1	Ctsa	0.441036		0.441036	0.0663517	Not-significant
P16858	>sp|P16858|G3P_MOUSE Glyceraldehyde-3-phosphate dehydrogenase OS=Mus musculus OX=10090 GN=Gapdh PE=1 SV=2	Gapdh	0.697021		0.697021	0.0229652	Not-significant
P16951	>sp|P16951|ATF2_MOUSE Cyclic AMP-dependent transcription factor ATF-2 OS=Mus musculus OX=10090 GN=Atf2 PE=1 SV=2	Atf2	0.0515605		0.0515605	0.499643	Not-significant
P17012	>sp|P17012|ZFX_MOUSE Zinc finger X-chromosomal protein OS=Mus musculus OX=10090 GN=Zfx PE=1 SV=2	Zfx	0.925439		0.925439	-0.0181966	Not-significant
P17047	>sp|P17047|LAMP2_MOUSE Lysosome-associated membrane glycoprotein 2 OS=Mus musculus OX=10090 GN=Lamp2 PE=1 SV=2	Lamp2	0.967571		0.967571	-0.00321941	Not-significant
P17095	>sp|P17095|HMGA1_MOUSE High mobility group protein HMG-I/HMG-Y OS=Mus musculus OX=10090 GN=Hmga1 PE=1 SV=4	Hmga1	0.61787		0.61787	0.0461648	Not-significant
P17125	>sp|P17125|TGFB3_MOUSE Transforming growth factor beta-3 proprotein OS=Mus musculus OX=10090 GN=Tgfb3 PE=1 SV=1	Tgfb3	0.42265	0.273322	0.42265	1.29902	Not-significant
P17141	>sp|P17141|ZFP37_MOUSE Zinc finger protein 37 OS=Mus musculus OX=10090 GN=Zfp37 PE=2 SV=4	Zfp37	0.073147		0.073147	-0.167938	Not-significant
P17156	>sp|P17156|HSP72_MOUSE Heat shock-related 70 kDa protein 2 OS=Mus musculus OX=10090 GN=Hspa2 PE=1 SV=2	Hspa2	0.513561		0.513561	0.0481037	Not-significant
P17182	>sp|P17182|ENOA_MOUSE Alpha-enolase OS=Mus musculus OX=10090 GN=Eno1 PE=1 SV=3	Eno1	0.100832		0.100832	0.115209	Not-significant
P17183	>sp|P17183|ENOG_MOUSE Gamma-enolase OS=Mus musculus OX=10090 GN=Eno2 PE=1 SV=2	Eno2	0.479752		0.479752	-0.0858075	Not-significant
P17225	>sp|P17225|PTBP1_MOUSE Polypyrimidine tract-binding protein 1 OS=Mus musculus OX=10090 GN=Ptbp1 PE=1 SV=3	Ptbp1	0.111956		0.111956	0.0885741	Not-significant
P17426	>sp|P17426|AP2A1_MOUSE AP-2 complex subunit alpha-1 OS=Mus musculus OX=10090 GN=Ap2a1 PE=1 SV=1	Ap2a1	0.0901302		0.0901302	0.0626081	Not-significant
P17427	>sp|P17427|AP2A2_MOUSE AP-2 complex subunit alpha-2 OS=Mus musculus OX=10090 GN=Ap2a2 PE=1 SV=2	Ap2a2	0.94429		0.94429	0.00116921	Not-significant
P17439	>sp|P17439|GBA1_MOUSE Lysosomal acid glucosylceramidase OS=Mus musculus OX=10090 GN=Gba1 PE=1 SV=1	Gba1	0.800943		0.800943	0.0118985	Not-significant
P17563	>sp|P17563|SBP1_MOUSE Methanethiol oxidase OS=Mus musculus OX=10090 GN=Selenbp1 PE=1 SV=2	Selenbp1	0.401771		0.401771	-0.337903	Not-significant
P17665	>sp|P17665|COX7C_MOUSE Cytochrome c oxidase subunit 7C, mitochondrial OS=Mus musculus OX=10090 GN=Cox7c PE=1 SV=1	Cox7c	0.18359		0.18359	0.186915	Not-significant
P17710	>sp|P17710|HXK1_MOUSE Hexokinase-1 OS=Mus musculus OX=10090 GN=Hk1 PE=1 SV=3	Hk1	0.436554		0.436554	0.00631436	Not-significant
P17742	>sp|P17742|PPIA_MOUSE Peptidyl-prolyl cis-trans isomerase A OS=Mus musculus OX=10090 GN=Ppia PE=1 SV=2	Ppia	0.0280142		0.0280142	0.108853	Not-significant
P17751	>sp|P17751|TPIS_MOUSE Triosephosphate isomerase OS=Mus musculus OX=10090 GN=Tpi1 PE=1 SV=5	Tpi1	0.629872		0.629872	0.0356402	Not-significant
P17809	>sp|P17809|GTR1_MOUSE Solute carrier family 2, facilitated glucose transporter member 1 OS=Mus musculus OX=10090 GN=Slc2a1 PE=1 SV=4	Slc2a1	0.969268		0.969268	0.00421289	Not-significant
P17879	>sp|P17879|HS71B_MOUSE Heat shock 70 kDa protein 1B OS=Mus musculus OX=10090 GN=Hspa1b PE=1 SV=3	Hspa1b	0.161614		0.161614	0.0468189	Not-significant
P17918	>sp|P17918|PCNA_MOUSE Proliferating cell nuclear antigen OS=Mus musculus OX=10090 GN=Pcna PE=1 SV=2	Pcna	3.42051e-05		3.42051e-05	0.207308	Not-significant
P17950	>sp|P17950|IER2_MOUSE Immediate early response gene 2 protein OS=Mus musculus OX=10090 GN=Ier2 PE=2 SV=3	Ier2	0.196961	0.0832645	0.196961	6.02846	Not-significant
P18052	>sp|P18052|PTPRA_MOUSE Receptor-type tyrosine-protein phosphatase alpha OS=Mus musculus OX=10090 GN=Ptpra PE=1 SV=3	Ptpra	0.555409		0.555409	-0.0518976	Not-significant
P18155	>sp|P18155|MTDC_MOUSE Bifunctional methylenetetrahydrofolate dehydrogenase/cyclohydrolase, mitochondrial OS=Mus musculus OX=10090 GN=Mthfd2 PE=1 SV=1	Mthfd2	0.00431825		0.00431825	-0.286064	Down-regulated
P18242	>sp|P18242|CATD_MOUSE Cathepsin D OS=Mus musculus OX=10090 GN=Ctsd PE=1 SV=1	Ctsd	0.552379		0.552379	0.0401336	Not-significant
P18406	>sp|P18406|CCN1_MOUSE CCN family member 1 OS=Mus musculus OX=10090 GN=Ccn1 PE=1 SV=1	Ccn1	0.612938		0.612938	0.171156	Not-significant
P18572	>sp|P18572|BASI_MOUSE Basigin OS=Mus musculus OX=10090 GN=Bsg PE=1 SV=2	Bsg	0.313178		0.313178	-0.0363	Not-significant
P18608	>sp|P18608|HMGN1_MOUSE Non-histone chromosomal protein HMG-14 OS=Mus musculus OX=10090 GN=Hmgn1 PE=1 SV=2	Hmgn1	0.648578		0.648578	0.250397	Not-significant
P18654	>sp|P18654|KS6A3_MOUSE Ribosomal protein S6 kinase alpha-3 OS=Mus musculus OX=10090 GN=Rps6ka3 PE=1 SV=2	Rps6ka3	0.0165676		0.0165676	-0.0821149	Not-significant
P18760	>sp|P18760|COF1_MOUSE Cofilin-1 OS=Mus musculus OX=10090 GN=Cfl1 PE=1 SV=3	Cfl1	0.0252279		0.0252279	0.123244	Not-significant
P18762	>sp|P18762|ADRB2_MOUSE Beta-2 adrenergic receptor OS=Mus musculus OX=10090 GN=Adrb2 PE=1 SV=2	Adrb2	0.834204	1	0.834204	0.279279	Not-significant
P18826	>sp|P18826|KPB1_MOUSE Phosphorylase b kinase regulatory subunit alpha, skeletal muscle isoform OS=Mus musculus OX=10090 GN=Phka1 PE=1 SV=3	Phka1	0.671629		0.671629	0.0879508	Not-significant
P18828	>sp|P18828|SDC1_MOUSE Syndecan-1 OS=Mus musculus OX=10090 GN=Sdc1 PE=1 SV=1	Sdc1	0.457331		0.457331	-0.0990738	Not-significant
P18872	>sp|P18872|GNAO_MOUSE Guanine nucleotide-binding protein G(o) subunit alpha OS=Mus musculus OX=10090 GN=Gnao1 PE=1 SV=3	Gnao1	0.00191442		0.00191442	-0.133076	Not-significant
P19001	>sp|P19001|K1C19_MOUSE Keratin, type I cytoskeletal 19 OS=Mus musculus OX=10090 GN=Krt19 PE=1 SV=1	Krt19	0.42265	0.273322	0.42265	-5.21797	Not-significant
P19096	>sp|P19096|FAS_MOUSE Fatty acid synthase OS=Mus musculus OX=10090 GN=Fasn PE=1 SV=2	Fasn	0.0725806		0.0725806	0.057805	Not-significant
P19157	>sp|P19157|GSTP1_MOUSE Glutathione S-transferase P 1 OS=Mus musculus OX=10090 GN=Gstp1 PE=1 SV=2	Gstp1	0.320363		0.320363	0.0402037	Not-significant
P19182	>sp|P19182|IFRD1_MOUSE Interferon-related developmental regulator 1 OS=Mus musculus OX=10090 GN=Ifrd1 PE=1 SV=2	Ifrd1	0.294359		0.294359	-0.164283	Not-significant
P19221	>sp|P19221|THRB_MOUSE Prothrombin OS=Mus musculus OX=10090 GN=F2 PE=1 SV=1	F2	0.35127		0.35127	-0.518108	Not-significant
P19253	>sp|P19253|RL13A_MOUSE Large ribosomal subunit protein uL13 OS=Mus musculus OX=10090 GN=Rpl13a PE=1 SV=4	Rpl13a	0.0620309		0.0620309	-0.18891	Not-significant
P19258	>sp|P19258|MPV17_MOUSE Protein Mpv17 OS=Mus musculus OX=10090 GN=Mpv17 PE=1 SV=1	Mpv17	0.252975		0.252975	-0.276154	Not-significant
P19324	>sp|P19324|SERPH_MOUSE Serpin H1 OS=Mus musculus OX=10090 GN=Serpinh1 PE=1 SV=3	Serpinh1	0.0678294		0.0678294	-0.0983799	Not-significant
P19426	>sp|P19426|NELFE_MOUSE Negative elongation factor E OS=Mus musculus OX=10090 GN=Nelfe PE=1 SV=2	Nelfe	0.0102424		0.0102424	0.232358	Not-significant
P19536	>sp|P19536|COX5B_MOUSE Cytochrome c oxidase subunit 5B, mitochondrial OS=Mus musculus OX=10090 GN=Cox5b PE=1 SV=1	Cox5b	0.148287		0.148287	0.0414514	Not-significant
P19783	>sp|P19783|COX41_MOUSE Cytochrome c oxidase subunit 4 isoform 1, mitochondrial OS=Mus musculus OX=10090 GN=Cox4i1 PE=1 SV=2	Cox4i1	0.0772454		0.0772454	0.0773326	Not-significant
P20029	>sp|P20029|BIP_MOUSE Endoplasmic reticulum chaperone BiP OS=Mus musculus OX=10090 GN=Hspa5 PE=1 SV=3	Hspa5	0.0445121		0.0445121	0.0767301	Not-significant
P20060	>sp|P20060|HEXB_MOUSE Beta-hexosaminidase subunit beta OS=Mus musculus OX=10090 GN=Hexb PE=1 SV=2	Hexb	0.0195851		0.0195851	0.0696965	Not-significant
P20065	>sp|P20065|TYB4_MOUSE Thymosin beta-4 OS=Mus musculus OX=10090 GN=Tmsb4x PE=1 SV=1	Tmsb4x	0.800693	0.273322	0.800693	0.232046	Not-significant
P20108	>sp|P20108|PRDX3_MOUSE Thioredoxin-dependent peroxide reductase, mitochondrial OS=Mus musculus OX=10090 GN=Prdx3 PE=1 SV=1	Prdx3	0.776728		0.776728	-0.00854454	Not-significant
P20152	>sp|P20152|VIME_MOUSE Vimentin OS=Mus musculus OX=10090 GN=Vim PE=1 SV=3	Vim	0.310206		0.310206	0.0691681	Not-significant
P20352	>sp|P20352|TF_MOUSE Tissue factor OS=Mus musculus OX=10090 GN=F3 PE=1 SV=2	F3	0.838823		0.838823	0.0387747	Not-significant
P20444	>sp|P20444|KPCA_MOUSE Protein kinase C alpha type OS=Mus musculus OX=10090 GN=Prkca PE=1 SV=3	Prkca	0.371838		0.371838	0.0511788	Not-significant
P20615	>sp|P20615|HXB9_MOUSE Homeobox protein Hox-B9 OS=Mus musculus OX=10090 GN=Hoxb9 PE=2 SV=3	Hoxb9	0.305095	0.273322	0.305095	-0.733257	Not-significant
P20664	>sp|P20664|PRI1_MOUSE DNA primase small subunit OS=Mus musculus OX=10090 GN=Prim1 PE=1 SV=1	Prim1	0.68966		0.68966	-0.0262946	Not-significant
P20826	>sp|P20826|SCF_MOUSE Kit ligand OS=Mus musculus OX=10090 GN=Kitlg PE=1 SV=1	Kitlg	1		1	0	Not-significant
P21107	>sp|P21107|TPM3_MOUSE Tropomyosin alpha-3 chain OS=Mus musculus OX=10090 GN=Tpm3 PE=1 SV=3	Tpm3	0.230829		0.230829	0.0852	Not-significant
P21126	>sp|P21126|UBL4A_MOUSE Ubiquitin-like protein 4A OS=Mus musculus OX=10090 GN=Ubl4a PE=1 SV=1	Ubl4a	0.577497		0.577497	-0.0295657	Not-significant
P21278	>sp|P21278|GNA11_MOUSE Guanine nucleotide-binding protein subunit alpha-11 OS=Mus musculus OX=10090 GN=Gna11 PE=1 SV=1	Gna11	0.830149		0.830149	0.00865968	Not-significant
P21279	>sp|P21279|GNAQ_MOUSE Guanine nucleotide-binding protein G(q) subunit alpha OS=Mus musculus OX=10090 GN=Gnaq PE=1 SV=4	Gnaq	0.619406		0.619406	-0.0439037	Not-significant
P21300	>sp|P21300|ALD1_MOUSE Aldo-keto reductase family 1 member B7 OS=Mus musculus OX=10090 GN=Akr1b7 PE=1 SV=4	Akr1b7	0.293429		0.293429	-0.176288	Not-significant
P21460	>sp|P21460|CYTC_MOUSE Cystatin-C OS=Mus musculus OX=10090 GN=Cst3 PE=1 SV=2	Cst3	0.111056		0.111056	-0.08821	Not-significant
P21550	>sp|P21550|ENOB_MOUSE Beta-enolase OS=Mus musculus OX=10090 GN=Eno3 PE=1 SV=3	Eno3	0.0648539		0.0648539	-0.102908	Not-significant
P21619	>sp|P21619|LMNB2_MOUSE Lamin-B2 OS=Mus musculus OX=10090 GN=Lmnb2 PE=1 SV=2	Lmnb2	0.105839		0.105839	0.0875239	Not-significant
P21956	>sp|P21956|MFGM_MOUSE Lactadherin OS=Mus musculus OX=10090 GN=Mfge8 PE=1 SV=3	Mfge8	0.272659		0.272659	0.114025	Not-significant
P21958	>sp|P21958|TAP1_MOUSE Antigen peptide transporter 1 OS=Mus musculus OX=10090 GN=Tap1 PE=1 SV=3	Tap1	0.691688		0.691688	0.034418	Not-significant
P21981	>sp|P21981|TGM2_MOUSE Protein-glutamine gamma-glutamyltransferase 2 OS=Mus musculus OX=10090 GN=Tgm2 PE=1 SV=4	Tgm2	0.00242689		0.00242689	-0.201329	Not-significant
P21995	>sp|P21995|EMB_MOUSE Embigin OS=Mus musculus OX=10090 GN=Emb PE=1 SV=2	Emb	0.0862518		0.0862518	0.0596027	Not-significant
P22315	>sp|P22315|HEMH_MOUSE Ferrochelatase, mitochondrial OS=Mus musculus OX=10090 GN=Fech PE=1 SV=3	Fech	0.834485		0.834485	0.00855431	Not-significant
P22366	>sp|P22366|MYD88_MOUSE Myeloid differentiation primary response protein MyD88 OS=Mus musculus OX=10090 GN=Myd88 PE=1 SV=3	Myd88	0.0443437		0.0443437	0.264669	Up-regulated
P22437	>sp|P22437|PGH1_MOUSE Prostaglandin G/H synthase 1 OS=Mus musculus OX=10090 GN=Ptgs1 PE=1 SV=1	Ptgs1	0.289403		0.289403	-0.117716	Not-significant
P22518	>sp|P22518|CLK1_MOUSE Dual specificity protein kinase CLK1 OS=Mus musculus OX=10090 GN=Clk1 PE=1 SV=2	Clk1	0.0134733	0.0832645	0.0134733	-2.36021	Down-regulated
P22682	>sp|P22682|CBL_MOUSE E3 ubiquitin-protein ligase CBL OS=Mus musculus OX=10090 GN=Cbl PE=1 SV=3	Cbl	0.458168		0.458168	-0.0715974	Not-significant
P22725	>sp|P22725|WNT5A_MOUSE Protein Wnt-5a OS=Mus musculus OX=10090 GN=Wnt5a PE=1 SV=2	Wnt5a	0.238873		0.238873	-0.542973	Not-significant
P22777	>sp|P22777|PAI1_MOUSE Plasminogen activator inhibitor 1 OS=Mus musculus OX=10090 GN=Serpine1 PE=1 SV=1	Serpine1	0.0978749		0.0978749	-0.204457	Not-significant
P22892	>sp|P22892|AP1G1_MOUSE AP-1 complex subunit gamma-1 OS=Mus musculus OX=10090 GN=Ap1g1 PE=1 SV=3	Ap1g1	0.499631		0.499631	0.0310019	Not-significant
P22893	>sp|P22893|TTP_MOUSE mRNA decay activator protein ZFP36 OS=Mus musculus OX=10090 GN=Zfp36 PE=1 SV=1	Zfp36	0.994359	0.0832645	0.994359	0.0108535	Not-significant
P22907	>sp|P22907|HEM3_MOUSE Porphobilinogen deaminase OS=Mus musculus OX=10090 GN=Hmbs PE=1 SV=2	Hmbs	0.789916		0.789916	0.0292207	Not-significant
P23116	>sp|P23116|EIF3A_MOUSE Eukaryotic translation initiation factor 3 subunit A OS=Mus musculus OX=10090 GN=Eif3a PE=1 SV=5	Eif3a	0.0158956		0.0158956	-0.0865797	Not-significant
P23188	>sp|P23188|FURIN_MOUSE Furin OS=Mus musculus OX=10090 GN=Furin PE=1 SV=2	Furin	0.372593	0.273322	0.372593	-0.847904	Not-significant
P23198	>sp|P23198|CBX3_MOUSE Chromobox protein homolog 3 OS=Mus musculus OX=10090 GN=Cbx3 PE=1 SV=2	Cbx3	0.0298778		0.0298778	0.227082	Not-significant
P23242	>sp|P23242|CXA1_MOUSE Gap junction alpha-1 protein OS=Mus musculus OX=10090 GN=Gja1 PE=1 SV=2	Gja1	0.0471691		0.0471691	-0.222804	Not-significant
P23249	>sp|P23249|MOV10_MOUSE Putative helicase MOV-10 OS=Mus musculus OX=10090 GN=Mov10 PE=1 SV=2	Mov10	0.449562		0.449562	-0.0437699	Not-significant
P23336	>sp|P23336|GGTA1_MOUSE N-acetyllactosaminide alpha-1,3-galactosyltransferase OS=Mus musculus OX=10090 GN=Ggta1 PE=2 SV=1	Ggta1	0.307752		0.307752	0.20756	Not-significant
P23475	>sp|P23475|XRCC6_MOUSE X-ray repair cross-complementing protein 6 OS=Mus musculus OX=10090 GN=Xrcc6 PE=1 SV=5	Xrcc6	0.898736		0.898736	-0.00872123	Not-significant
P23492	>sp|P23492|PNPH_MOUSE Purine nucleoside phosphorylase OS=Mus musculus OX=10090 GN=Pnp PE=1 SV=2	Pnp	0.00670061		0.00670061	0.284714	Up-regulated
P23506	>sp|P23506|PIMT_MOUSE Protein-L-isoaspartate(D-aspartate) O-methyltransferase OS=Mus musculus OX=10090 GN=Pcmt1 PE=1 SV=3	Pcmt1	0.179794		0.179794	0.0377027	Not-significant
P23591	>sp|P23591|FCL_MOUSE GDP-L-fucose synthase OS=Mus musculus OX=10090 GN=Gfus PE=1 SV=3	Gfus	0.813142		0.813142	-0.0258721	Not-significant
P23708	>sp|P23708|NFYA_MOUSE Nuclear transcription factor Y subunit alpha OS=Mus musculus OX=10090 GN=Nfya PE=1 SV=2	Nfya	0.732592		0.732592	0.0546422	Not-significant
P23780	>sp|P23780|BGAL_MOUSE Beta-galactosidase OS=Mus musculus OX=10090 GN=Glb1 PE=1 SV=1	Glb1	0.179467		0.179467	0.0621068	Not-significant
P23798	>sp|P23798|PCGF2_MOUSE Polycomb group RING finger protein 2 OS=Mus musculus OX=10090 GN=Pcgf2 PE=1 SV=2	Pcgf2	0.958385		0.958385	0.0218434	Not-significant
P23804	>sp|P23804|MDM2_MOUSE E3 ubiquitin-protein ligase Mdm2 OS=Mus musculus OX=10090 GN=Mdm2 PE=1 SV=3	Mdm2	0.559359	1	0.559359	0.622488	Not-significant
P23906	>sp|P23906|IRF2_MOUSE Interferon regulatory factor 2 OS=Mus musculus OX=10090 GN=Irf2 PE=1 SV=1	Irf2	0.204941		0.204941	-0.228573	Not-significant
P23949	>sp|P23949|TISD_MOUSE mRNA decay activator protein ZFP36L2 OS=Mus musculus OX=10090 GN=Zfp36l2 PE=1 SV=2	Zfp36l2	0.918633		0.918633	0.045424	Not-significant
P23950	>sp|P23950|TISB_MOUSE mRNA decay activator protein ZFP36L1 OS=Mus musculus OX=10090 GN=Zfp36l1 PE=1 SV=1	Zfp36l1	0.0348397	0.0832645	0.0348397	2.31666	Up-regulated
P24270	>sp|P24270|CATA_MOUSE Catalase OS=Mus musculus OX=10090 GN=Cat PE=1 SV=4	Cat	0.0489508		0.0489508	0.092326	Not-significant
P24288	>sp|P24288|BCAT1_MOUSE Branched-chain-amino-acid aminotransferase, cytosolic OS=Mus musculus OX=10090 GN=Bcat1 PE=1 SV=2	Bcat1	0.0435259		0.0435259	-0.124282	Not-significant
P24369	>sp|P24369|PPIB_MOUSE Peptidyl-prolyl cis-trans isomerase B OS=Mus musculus OX=10090 GN=Ppib PE=1 SV=2	Ppib	0.266703		0.266703	0.0117503	Not-significant
P24452	>sp|P24452|CAPG_MOUSE Macrophage-capping protein OS=Mus musculus OX=10090 GN=Capg PE=1 SV=2	Capg	0.279049		0.279049	0.02889	Not-significant
P24457	>sp|P24457|CP2DB_MOUSE Cytochrome P450 2D11 OS=Mus musculus OX=10090 GN=Cyp2d11 PE=2 SV=2	Cyp2d11	0.192214		0.192214	-0.300573	Not-significant
P24472	>sp|P24472|GSTA4_MOUSE Glutathione S-transferase A4 OS=Mus musculus OX=10090 GN=Gsta4 PE=1 SV=3	Gsta4	0.0166061		0.0166061	0.196466	Not-significant
P24527	>sp|P24527|LKHA4_MOUSE Leukotriene A-4 hydrolase OS=Mus musculus OX=10090 GN=Lta4h PE=1 SV=4	Lta4h	0.0367709		0.0367709	0.0827284	Not-significant
P24547	>sp|P24547|IMDH2_MOUSE Inosine-5'-monophosphate dehydrogenase 2 OS=Mus musculus OX=10090 GN=Impdh2 PE=1 SV=2	Impdh2	0.849775		0.849775	0.0057597	Not-significant
P24549	>sp|P24549|AL1A1_MOUSE Aldehyde dehydrogenase 1A1 OS=Mus musculus OX=10090 GN=Aldh1a1 PE=1 SV=5	Aldh1a1	0.164094		0.164094	-0.0332807	Not-significant
P24638	>sp|P24638|PPAL_MOUSE Lysosomal acid phosphatase OS=Mus musculus OX=10090 GN=Acp2 PE=1 SV=2	Acp2	0.154325		0.154325	-0.0993674	Not-significant
P24668	>sp|P24668|MPRD_MOUSE Cation-dependent mannose-6-phosphate receptor OS=Mus musculus OX=10090 GN=M6pr PE=1 SV=1	M6pr	0.817731		0.817731	0.0152805	Not-significant
P24788	>sp|P24788|CD11B_MOUSE Cyclin-dependent kinase 11B OS=Mus musculus OX=10090 GN=Cdk11b PE=1 SV=2	Cdk11b	0.703226		0.703226	0.0266777	Not-significant
P24815	>sp|P24815|3BHS1_MOUSE 3 beta-hydroxysteroid dehydrogenase/Delta 5-->4-isomerase type 1 OS=Mus musculus OX=10090 GN=Hsd3b1 PE=1 SV=3	Hsd3b1	0.729214	1	0.729214	-0.463922	Not-significant
P24860	>sp|P24860|CCNB1_MOUSE G2/mitotic-specific cyclin-B1 OS=Mus musculus OX=10090 GN=Ccnb1 PE=1 SV=3	Ccnb1	0.0106464		0.0106464	0.204316	Not-significant
P25118	>sp|P25118|TNR1A_MOUSE Tumor necrosis factor receptor superfamily member 1A OS=Mus musculus OX=10090 GN=Tnfrsf1a PE=1 SV=1	Tnfrsf1a	0.42265	0.273322	0.42265	-1.18895	Not-significant
P25119	>sp|P25119|TNR1B_MOUSE Tumor necrosis factor receptor superfamily member 1B OS=Mus musculus OX=10090 GN=Tnfrsf1b PE=2 SV=1	Tnfrsf1b	0.185184	0.0832645	0.185184	2.77114	Not-significant
P25206	>sp|P25206|MCM3_MOUSE DNA replication licensing factor MCM3 OS=Mus musculus OX=10090 GN=Mcm3 PE=1 SV=2	Mcm3	0.00296038		0.00296038	0.103499	Not-significant
P25322	>sp|P25322|CCND1_MOUSE G1/S-specific cyclin-D1 OS=Mus musculus OX=10090 GN=Ccnd1 PE=1 SV=1	Ccnd1	0.0300289		0.0300289	-0.0925731	Not-significant
P25425	>sp|P25425|PO2F1_MOUSE POU domain, class 2, transcription factor 1 OS=Mus musculus OX=10090 GN=Pou2f1 PE=1 SV=3	Pou2f1	0.875721		0.875721	-0.0214867	Not-significant
P25444	>sp|P25444|RS2_MOUSE Small ribosomal subunit protein uS5 OS=Mus musculus OX=10090 GN=Rps2 PE=1 SV=3	Rps2	0.802495		0.802495	-0.0174233	Not-significant
P25446	>sp|P25446|TNR6_MOUSE Tumor necrosis factor receptor superfamily member 6 OS=Mus musculus OX=10090 GN=Fas PE=1 SV=2	Fas	0.66236		0.66236	0.125973	Not-significant
P25785	>sp|P25785|TIMP2_MOUSE Metalloproteinase inhibitor 2 OS=Mus musculus OX=10090 GN=Timp2 PE=1 SV=2	Timp2	0.0352736		0.0352736	-0.322459	Down-regulated
P25799	>sp|P25799|NFKB1_MOUSE Nuclear factor NF-kappa-B p105 subunit OS=Mus musculus OX=10090 GN=Nfkb1 PE=1 SV=2	Nfkb1	0.211945		0.211945	-0.0599151	Not-significant
P25916	>sp|P25916|BMI1_MOUSE Polycomb complex protein BMI-1 OS=Mus musculus OX=10090 GN=Bmi1 PE=1 SV=1	Bmi1	0.441715		0.441715	0.0398661	Not-significant
P25976	>sp|P25976|UBF1_MOUSE Nucleolar transcription factor 1 OS=Mus musculus OX=10090 GN=Ubtf PE=1 SV=1	Ubtf	0.532178		0.532178	-0.0136105	Not-significant
P26011	>sp|P26011|ITB7_MOUSE Integrin beta-7 OS=Mus musculus OX=10090 GN=Itgb7 PE=1 SV=2	Itgb7	0.00113698		0.00113698	-0.30322	Down-regulated
P26039	>sp|P26039|TLN1_MOUSE Talin-1 OS=Mus musculus OX=10090 GN=Tln1 PE=1 SV=2	Tln1	0.710202		0.710202	0.00926946	Not-significant
P26040	>sp|P26040|EZRI_MOUSE Ezrin OS=Mus musculus OX=10090 GN=Ezr PE=1 SV=3	Ezr	0.785009		0.785009	-0.0174825	Not-significant
P26041	>sp|P26041|MOES_MOUSE Moesin OS=Mus musculus OX=10090 GN=Msn PE=1 SV=3	Msn	0.578592		0.578592	0.00857983	Not-significant
P26043	>sp|P26043|RADI_MOUSE Radixin OS=Mus musculus OX=10090 GN=Rdx PE=1 SV=3	Rdx	0.00974161		0.00974161	0.141666	Not-significant
P26187	>sp|P26187|MGMT_MOUSE Methylated-DNA--protein-cysteine methyltransferase OS=Mus musculus OX=10090 GN=Mgmt PE=1 SV=3	Mgmt	0.213975		0.213975	-0.214531	Not-significant
P26231	>sp|P26231|CTNA1_MOUSE Catenin alpha-1 OS=Mus musculus OX=10090 GN=Ctnna1 PE=1 SV=1	Ctnna1	0.00638169		0.00638169	0.100951	Not-significant
P26350	>sp|P26350|PTMA_MOUSE Prothymosin alpha OS=Mus musculus OX=10090 GN=Ptma PE=1 SV=2	Ptma	0.298699		0.298699	0.215328	Not-significant
P26369	>sp|P26369|U2AF2_MOUSE Splicing factor U2AF 65 kDa subunit OS=Mus musculus OX=10090 GN=U2af2 PE=1 SV=3	U2af2	0.0173991		0.0173991	0.0851481	Not-significant
P26443	>sp|P26443|DHE3_MOUSE Glutamate dehydrogenase 1, mitochondrial OS=Mus musculus OX=10090 GN=Glud1 PE=1 SV=1	Glud1	0.934245		0.934245	0.00216497	Not-significant
P26450	>sp|P26450|P85A_MOUSE Phosphatidylinositol 3-kinase regulatory subunit alpha OS=Mus musculus OX=10090 GN=Pik3r1 PE=1 SV=2	Pik3r1	0.229096		0.229096	0.070988	Not-significant
P26516	>sp|P26516|PSMD7_MOUSE 26S proteasome non-ATPase regulatory subunit 7 OS=Mus musculus OX=10090 GN=Psmd7 PE=1 SV=2	Psmd7	0.729643		0.729643	0.0225024	Not-significant
P26618	>sp|P26618|PGFRA_MOUSE Platelet-derived growth factor receptor alpha OS=Mus musculus OX=10090 GN=Pdgfra PE=1 SV=3	Pdgfra	0.654128	1	0.654128	0.647048	Not-significant
P26638	>sp|P26638|SYSC_MOUSE Serine--tRNA ligase, cytoplasmic OS=Mus musculus OX=10090 GN=Sars1 PE=1 SV=3	Sars1	0.0644198		0.0644198	-0.0844162	Not-significant
P26687	>sp|P26687|TWST1_MOUSE Twist-related protein 1 OS=Mus musculus OX=10090 GN=Twist1 PE=1 SV=1	Twist1	1		1	0	Not-significant
P26883	>sp|P26883|FKB1A_MOUSE Peptidyl-prolyl cis-trans isomerase FKBP1A OS=Mus musculus OX=10090 GN=Fkbp1a PE=1 SV=2	Fkbp1a	0.929863		0.929863	0.0100391	Not-significant
P27038	>sp|P27038|AVR2A_MOUSE Activin receptor type-2A OS=Mus musculus OX=10090 GN=Acvr2a PE=1 SV=1	Acvr2a	0.787443	0.273322	0.787443	0.223878	Not-significant
P27046	>sp|P27046|MA2A1_MOUSE Alpha-mannosidase 2 OS=Mus musculus OX=10090 GN=Man2a1 PE=1 SV=2	Man2a1	0.189655		0.189655	-0.0317752	Not-significant
P27048	>sp|P27048|RSMB_MOUSE Small nuclear ribonucleoprotein-associated protein B OS=Mus musculus OX=10090 GN=Snrpb PE=1 SV=1	Snrpb	0.199797		0.199797	-0.0622754	Not-significant
P27546	>sp|P27546|MAP4_MOUSE Microtubule-associated protein 4 OS=Mus musculus OX=10090 GN=Map4 PE=1 SV=3	Map4	0.99073		0.99073	0.000692578	Not-significant
P27577	>sp|P27577|ETS1_MOUSE Protein C-ets-1 OS=Mus musculus OX=10090 GN=Ets1 PE=1 SV=2	Ets1	0.535348	0.273322	0.535348	0.447268	Not-significant
P27600	>sp|P27600|GNA12_MOUSE Guanine nucleotide-binding protein subunit alpha-12 OS=Mus musculus OX=10090 GN=Gna12 PE=1 SV=3	Gna12	0.039954		0.039954	-0.298337	Down-regulated
P27601	>sp|P27601|GNA13_MOUSE Guanine nucleotide-binding protein subunit alpha-13 OS=Mus musculus OX=10090 GN=Gna13 PE=1 SV=1	Gna13	0.582412		0.582412	-0.0463695	Not-significant
P27612	>sp|P27612|PLAP_MOUSE Phospholipase A-2-activating protein OS=Mus musculus OX=10090 GN=Plaa PE=1 SV=4	Plaa	0.238336		0.238336	0.0452174	Not-significant
P27641	>sp|P27641|XRCC5_MOUSE X-ray repair cross-complementing protein 5 OS=Mus musculus OX=10090 GN=Xrcc5 PE=1 SV=4	Xrcc5	0.128018		0.128018	-0.076895	Not-significant
P27659	>sp|P27659|RL3_MOUSE Large ribosomal subunit protein uL3 OS=Mus musculus OX=10090 GN=Rpl3 PE=1 SV=3	Rpl3	0.118736		0.118736	-0.140812	Not-significant
P27661	>sp|P27661|H2AX_MOUSE Histone H2AX OS=Mus musculus OX=10090 GN=H2ax PE=1 SV=2	H2ax	0.521535		0.521535	0.0448034	Not-significant
P27773	>sp|P27773|PDIA3_MOUSE Protein disulfide-isomerase A3 OS=Mus musculus OX=10090 GN=Pdia3 PE=1 SV=2	Pdia3	0.04636		0.04636	0.0452567	Not-significant
P27782	>sp|P27782|LEF1_MOUSE Lymphoid enhancer-binding factor 1 OS=Mus musculus OX=10090 GN=Lef1 PE=1 SV=1	Lef1	1		1	0	Not-significant
P27790	>sp|P27790|CENPB_MOUSE Major centromere autoantigen B OS=Mus musculus OX=10090 GN=Cenpb PE=2 SV=2	Cenpb	0.989395		0.989395	-0.00313152	Not-significant
P27808	>sp|P27808|MGAT1_MOUSE Alpha-1,3-mannosyl-glycoprotein 2-beta-N-acetylglucosaminyltransferase OS=Mus musculus OX=10090 GN=Mgat1 PE=1 SV=1	Mgat1	0.155242		0.155242	0.0848731	Not-significant
P28028	>sp|P28028|BRAF_MOUSE Serine/threonine-protein kinase B-raf OS=Mus musculus OX=10090 GN=Braf PE=1 SV=4	Braf	0.201466		0.201466	-0.173812	Not-significant
P28033	>sp|P28033|CEBPB_MOUSE CCAAT/enhancer-binding protein beta OS=Mus musculus OX=10090 GN=Cebpb PE=1 SV=1	Cebpb	0.496245	1	0.496245	0.809356	Not-significant
P28229	>sp|P28229|CXG1_MOUSE Gap junction gamma-1 protein OS=Mus musculus OX=10090 GN=Gjc1 PE=1 SV=1	Gjc1	0.570905		0.570905	-0.34555	Not-significant
P28231	>sp|P28231|CXB3_MOUSE Gap junction beta-3 protein OS=Mus musculus OX=10090 GN=Gjb3 PE=1 SV=1	Gjb3	0.42265	0.273322	0.42265	-3.053	Not-significant
P28271	>sp|P28271|ACOHC_MOUSE Cytoplasmic aconitate hydratase OS=Mus musculus OX=10090 GN=Aco1 PE=1 SV=3	Aco1	0.132402		0.132402	-0.032069	Not-significant
P28301	>sp|P28301|LYOX_MOUSE Protein-lysine 6-oxidase OS=Mus musculus OX=10090 GN=Lox PE=1 SV=1	Lox	0.0591858		0.0591858	-0.12277	Not-significant
P28352	>sp|P28352|APEX1_MOUSE DNA repair nuclease/redox regulator APEX1 OS=Mus musculus OX=10090 GN=Apex1 PE=1 SV=2	Apex1	0.00832203		0.00832203	0.171873	Not-significant
P28357	>sp|P28357|HXD9_MOUSE Homeobox protein Hox-D9 OS=Mus musculus OX=10090 GN=Hoxd9 PE=2 SV=1	Hoxd9	0.221012	0.0832645	0.221012	-3.74446	Not-significant
P28474	>sp|P28474|ADHX_MOUSE Alcohol dehydrogenase class-3 OS=Mus musculus OX=10090 GN=Adh5 PE=1 SV=3	Adh5	0.205169		0.205169	0.0572787	Not-significant
P28481	>sp|P28481|CO2A1_MOUSE Collagen alpha-1(II) chain OS=Mus musculus OX=10090 GN=Col2a1 PE=1 SV=2	Col2a1	0.146424		0.146424	-0.417071	Not-significant
P28571	>sp|P28571|SC6A9_MOUSE Sodium- and chloride-dependent glycine transporter 1 OS=Mus musculus OX=10090 GN=Slc6a9 PE=1 SV=3	Slc6a9	0.00453909		0.00453909	-0.250406	Not-significant
P28574	>sp|P28574|MAX_MOUSE Protein max OS=Mus musculus OX=10090 GN=Max PE=1 SV=2	Max	0.287241		0.287241	0.216533	Not-significant
P28653	>sp|P28653|PGS1_MOUSE Biglycan OS=Mus musculus OX=10090 GN=Bgn PE=1 SV=1	Bgn	0.00282977		0.00282977	-0.427067	Down-regulated
P28656	>sp|P28656|NP1L1_MOUSE Nucleosome assembly protein 1-like 1 OS=Mus musculus OX=10090 GN=Nap1l1 PE=1 SV=2	Nap1l1	0.156283		0.156283	-0.076796	Not-significant
P28658	>sp|P28658|ATX10_MOUSE Ataxin-10 OS=Mus musculus OX=10090 GN=Atxn10 PE=1 SV=2	Atxn10	0.1057		0.1057	-0.122403	Not-significant
P28659	>sp|P28659|CELF1_MOUSE CUGBP Elav-like family member 1 OS=Mus musculus OX=10090 GN=Celf1 PE=1 SV=2	Celf1	0.0561535		0.0561535	-0.110673	Not-significant
P28660	>sp|P28660|NCKP1_MOUSE Nck-associated protein 1 OS=Mus musculus OX=10090 GN=Nckap1 PE=1 SV=2	Nckap1	0.649181		0.649181	0.0184677	Not-significant
P28663	>sp|P28663|SNAB_MOUSE Beta-soluble NSF attachment protein OS=Mus musculus OX=10090 GN=Napb PE=1 SV=2	Napb	0.0347563		0.0347563	0.120487	Not-significant
P28665	>sp|P28665|MUG1_MOUSE Murinoglobulin-1 OS=Mus musculus OX=10090 GN=Mug1 PE=1 SV=3	Mug1	0.648262		0.648262	-0.10613	Not-significant
P28667	>sp|P28667|MRP_MOUSE MARCKS-related protein OS=Mus musculus OX=10090 GN=Marcksl1 PE=1 SV=2	Marcksl1	0.145506		0.145506	0.377954	Not-significant
P28700	>sp|P28700|RXRA_MOUSE Retinoic acid receptor RXR-alpha OS=Mus musculus OX=10090 GN=Rxra PE=1 SV=1	Rxra	1		1	0	Not-significant
P28704	>sp|P28704|RXRB_MOUSE Retinoic acid receptor RXR-beta OS=Mus musculus OX=10090 GN=Rxrb PE=1 SV=2	Rxrb	0.467551		0.467551	-0.176035	Not-significant
P28740	>sp|P28740|KIF2A_MOUSE Kinesin-like protein KIF2A OS=Mus musculus OX=10090 GN=Kif2a PE=1 SV=2	Kif2a	0.126509		0.126509	-0.0552268	Not-significant
P28741	>sp|P28741|KIF3A_MOUSE Kinesin-like protein KIF3A OS=Mus musculus OX=10090 GN=Kif3a PE=1 SV=2	Kif3a	0.102116		0.102116	-0.179205	Not-significant
P28798	>sp|P28798|GRN_MOUSE Progranulin OS=Mus musculus OX=10090 GN=Grn PE=1 SV=2	Grn	0.186209		0.186209	0.162462	Not-significant
P28867	>sp|P28867|KPCD_MOUSE Protein kinase C delta type OS=Mus musculus OX=10090 GN=Prkcd PE=1 SV=3	Prkcd	0.565304		0.565304	-0.0325047	Not-significant
P29037	>sp|P29037|TBP_MOUSE TATA-box-binding protein OS=Mus musculus OX=10090 GN=Tbp PE=1 SV=1	Tbp	0.939799		0.939799	-0.0100295	Not-significant
P29268	>sp|P29268|CCN2_MOUSE CCN family member 2 OS=Mus musculus OX=10090 GN=Ccn2 PE=1 SV=3	Ccn2	1		1	0	Not-significant
P29319	>sp|P29319|EPHA3_MOUSE Ephrin type-A receptor 3 OS=Mus musculus OX=10090 GN=Epha3 PE=1 SV=1	Epha3	0.928711	1	0.928711	0.188384	Not-significant
P29341	>sp|P29341|PABP1_MOUSE Polyadenylate-binding protein 1 OS=Mus musculus OX=10090 GN=Pabpc1 PE=1 SV=2	Pabpc1	0.00517468		0.00517468	-0.0687962	Not-significant
P29351	>sp|P29351|PTN6_MOUSE Tyrosine-protein phosphatase non-receptor type 6 OS=Mus musculus OX=10090 GN=Ptpn6 PE=1 SV=2	Ptpn6	0.888816		0.888816	0.0247899	Not-significant
P29387	>sp|P29387|GBB4_MOUSE Guanine nucleotide-binding protein subunit beta-4 OS=Mus musculus OX=10090 GN=Gnb4 PE=1 SV=4	Gnb4	0.53949		0.53949	-0.185946	Not-significant
P29391	>sp|P29391|FRIL1_MOUSE Ferritin light chain 1 OS=Mus musculus OX=10090 GN=Ftl1 PE=1 SV=2	Ftl1	0.00165048		0.00165048	0.149915	Not-significant
P29416	>sp|P29416|HEXA_MOUSE Beta-hexosaminidase subunit alpha OS=Mus musculus OX=10090 GN=Hexa PE=1 SV=2	Hexa	0.755669		0.755669	-0.022704	Not-significant
P29477	>sp|P29477|NOS2_MOUSE Nitric oxide synthase, inducible OS=Mus musculus OX=10090 GN=Nos2 PE=1 SV=1	Nos2	1		1	0	Not-significant
P29533	>sp|P29533|VCAM1_MOUSE Vascular cell adhesion protein 1 OS=Mus musculus OX=10090 GN=Vcam1 PE=1 SV=1	Vcam1	0.318715		0.318715	0.0708534	Not-significant
P29594	>sp|P29594|CASP2_MOUSE Caspase-2 OS=Mus musculus OX=10090 GN=Casp2 PE=1 SV=5	Casp2	0.837435		0.837435	-0.0301743	Not-significant
P29595	>sp|P29595|NEDD8_MOUSE NEDD8 OS=Mus musculus OX=10090 GN=Nedd8 PE=1 SV=2	Nedd8	0.188534		0.188534	-0.0540525	Not-significant
P29758	>sp|P29758|OAT_MOUSE Ornithine aminotransferase, mitochondrial OS=Mus musculus OX=10090 GN=Oat PE=1 SV=1	Oat	0.193924		0.193924	0.0746229	Not-significant
P29788	>sp|P29788|VTNC_MOUSE Vitronectin OS=Mus musculus OX=10090 GN=Vtn PE=1 SV=2	Vtn	0.986703		0.986703	-0.00226197	Not-significant
P30051	>sp|P30051|TEAD1_MOUSE Transcriptional enhancer factor TEF-1 OS=Mus musculus OX=10090 GN=Tead1 PE=1 SV=2	Tead1	0.978979		0.978979	0.00196649	Not-significant
P30115	>sp|P30115|GSTA3_MOUSE Glutathione S-transferase A3 OS=Mus musculus OX=10090 GN=Gsta3 PE=1 SV=2	Gsta3	0.891212	0.414216	0.891212	-0.2263	Not-significant
P30276	>sp|P30276|CCNB2_MOUSE G2/mitotic-specific cyclin-B2 OS=Mus musculus OX=10090 GN=Ccnb2 PE=1 SV=2	Ccnb2	0.238768	0.273322	0.238768	-0.906318	Not-significant
P30280	>sp|P30280|CCND2_MOUSE G1/S-specific cyclin-D2 OS=Mus musculus OX=10090 GN=Ccnd2 PE=1 SV=1	Ccnd2	0.815692		0.815692	0.0956584	Not-significant
P30285	>sp|P30285|CDK4_MOUSE Cyclin-dependent kinase 4 OS=Mus musculus OX=10090 GN=Cdk4 PE=1 SV=1	Cdk4	0.0125271		0.0125271	-0.208496	Not-significant
P30412	>sp|P30412|PPIC_MOUSE Peptidyl-prolyl cis-trans isomerase C OS=Mus musculus OX=10090 GN=Ppic PE=1 SV=1	Ppic	0.447417		0.447417	-0.0853804	Not-significant
P30415	>sp|P30415|NKTR_MOUSE NK-tumor recognition protein OS=Mus musculus OX=10090 GN=Nktr PE=1 SV=4	Nktr	0.0264543		0.0264543	-0.654761	Down-regulated
P30416	>sp|P30416|FKBP4_MOUSE Peptidyl-prolyl cis-trans isomerase FKBP4 OS=Mus musculus OX=10090 GN=Fkbp4 PE=1 SV=5	Fkbp4	0.418487		0.418487	-0.038047	Not-significant
P30558	>sp|P30558|PAR1_MOUSE Proteinase-activated receptor 1 OS=Mus musculus OX=10090 GN=F2r PE=1 SV=2	F2r	0.724387	0.414216	0.724387	0.532219	Not-significant
P30658	>sp|P30658|CBX2_MOUSE Chromobox protein homolog 2 OS=Mus musculus OX=10090 GN=Cbx2 PE=1 SV=2	Cbx2	0.373788		0.373788	-0.108156	Not-significant
P30681	>sp|P30681|HMGB2_MOUSE High mobility group protein B2 OS=Mus musculus OX=10090 GN=Hmgb2 PE=1 SV=3	Hmgb2	0.0106928		0.0106928	0.25627	Not-significant
P30999	>sp|P30999|CTND1_MOUSE Catenin delta-1 OS=Mus musculus OX=10090 GN=Ctnnd1 PE=1 SV=2	Ctnnd1	0.98075		0.98075	0.000767591	Not-significant
P31001	>sp|P31001|DESM_MOUSE Desmin OS=Mus musculus OX=10090 GN=Des PE=1 SV=3	Des	0.128828		0.128828	-1.0184	Not-significant
P31230	>sp|P31230|AIMP1_MOUSE Aminoacyl tRNA synthase complex-interacting multifunctional protein 1 OS=Mus musculus OX=10090 GN=Aimp1 PE=1 SV=2	Aimp1	0.0211352		0.0211352	0.0748439	Not-significant
P31266	>sp|P31266|SUH_MOUSE Recombining binding protein suppressor of hairless OS=Mus musculus OX=10090 GN=Rbpj PE=1 SV=1	Rbpj	0.122198		0.122198	0.068234	Not-significant
P31324	>sp|P31324|KAP3_MOUSE cAMP-dependent protein kinase type II-beta regulatory subunit OS=Mus musculus OX=10090 GN=Prkar2b PE=1 SV=3	Prkar2b	0.0809209		0.0809209	0.102027	Not-significant
P31650	>sp|P31650|S6A11_MOUSE Sodium- and chloride-dependent GABA transporter 3 OS=Mus musculus OX=10090 GN=Slc6a11 PE=1 SV=2	Slc6a11	0.764062		0.764062	-0.0359589	Not-significant
P31750	>sp|P31750|AKT1_MOUSE RAC-alpha serine/threonine-protein kinase OS=Mus musculus OX=10090 GN=Akt1 PE=1 SV=2	Akt1	0.0758174		0.0758174	-0.126773	Not-significant
P31786	>sp|P31786|ACBP_MOUSE Acyl-CoA-binding protein OS=Mus musculus OX=10090 GN=Dbi PE=1 SV=2	Dbi	0.146762		0.146762	0.122926	Not-significant
P31938	>sp|P31938|MP2K1_MOUSE Dual specificity mitogen-activated protein kinase kinase 1 OS=Mus musculus OX=10090 GN=Map2k1 PE=1 SV=2	Map2k1	0.181677		0.181677	-0.0462628	Not-significant
P32020	>sp|P32020|SCP2_MOUSE Sterol carrier protein 2 OS=Mus musculus OX=10090 GN=Scp2 PE=1 SV=3	Scp2	0.73668		0.73668	-0.0153879	Not-significant
P32067	>sp|P32067|LA_MOUSE Lupus La protein homolog OS=Mus musculus OX=10090 GN=Ssb PE=1 SV=1	Ssb	0.00474684		0.00474684	0.0674691	Not-significant
P32233	>sp|P32233|DRG1_MOUSE Developmentally-regulated GTP-binding protein 1 OS=Mus musculus OX=10090 GN=Drg1 PE=1 SV=1	Drg1	0.542021		0.542021	0.0432901	Not-significant
P32507	>sp|P32507|NECT2_MOUSE Nectin-2 OS=Mus musculus OX=10090 GN=Nectin2 PE=1 SV=2	Nectin2	0.634333		0.634333	0.0772428	Not-significant
P32883	>sp|P32883|RASK_MOUSE GTPase KRas OS=Mus musculus OX=10090 GN=Kras PE=1 SV=1	Kras	0.301237		0.301237	-0.125322	Not-significant
P32921	>sp|P32921|SYWC_MOUSE Tryptophan--tRNA ligase, cytoplasmic OS=Mus musculus OX=10090 GN=Wars1 PE=1 SV=2	Wars1	0.00768452		0.00768452	-0.147118	Not-significant
P33174	>sp|P33174|KIF4_MOUSE Chromosome-associated kinesin KIF4 OS=Mus musculus OX=10090 GN=Kif4 PE=1 SV=3	Kif4	0.0428667		0.0428667	0.10622	Not-significant
P33215	>sp|P33215|NEDD1_MOUSE Protein NEDD1 OS=Mus musculus OX=10090 GN=Nedd1 PE=1 SV=2	Nedd1	0.976342		0.976342	-0.00203593	Not-significant
P33267	>sp|P33267|CP2F2_MOUSE Cytochrome P450 2F2 OS=Mus musculus OX=10090 GN=Cyp2f2 PE=1 SV=1	Cyp2f2	0.955213	0.273322	0.955213	-0.0465767	Not-significant
P33434	>sp|P33434|MMP2_MOUSE 72 kDa type IV collagenase OS=Mus musculus OX=10090 GN=Mmp2 PE=1 SV=1	Mmp2	0.00672919		0.00672919	-0.477758	Down-regulated
P33609	>sp|P33609|DPOLA_MOUSE DNA polymerase alpha catalytic subunit OS=Mus musculus OX=10090 GN=Pola1 PE=1 SV=2	Pola1	0.0857785		0.0857785	0.0445445	Not-significant
P33610	>sp|P33610|PRI2_MOUSE DNA primase large subunit OS=Mus musculus OX=10090 GN=Prim2 PE=1 SV=1	Prim2	0.0173523		0.0173523	0.150407	Not-significant
P33611	>sp|P33611|DPOA2_MOUSE DNA polymerase alpha subunit B OS=Mus musculus OX=10090 GN=Pola2 PE=1 SV=2	Pola2	0.0154123		0.0154123	0.123372	Not-significant
P34022	>sp|P34022|RANG_MOUSE Ran-specific GTPase-activating protein OS=Mus musculus OX=10090 GN=Ranbp1 PE=1 SV=2	Ranbp1	0.272323		0.272323	0.0488292	Not-significant
P34152	>sp|P34152|FAK1_MOUSE Focal adhesion kinase 1 OS=Mus musculus OX=10090 GN=Ptk2 PE=1 SV=4	Ptk2	0.451031		0.451031	0.0279828	Not-significant
P34884	>sp|P34884|MIF_MOUSE Macrophage migration inhibitory factor OS=Mus musculus OX=10090 GN=Mif PE=1 SV=2	Mif	0.283861		0.283861	0.0767684	Not-significant
P34914	>sp|P34914|HYES_MOUSE Bifunctional epoxide hydrolase 2 OS=Mus musculus OX=10090 GN=Ephx2 PE=1 SV=2	Ephx2	0.996433	0.414216	0.996433	-0.00734445	Not-significant
P35123	>sp|P35123|UBP4_MOUSE Ubiquitin carboxyl-terminal hydrolase 4 OS=Mus musculus OX=10090 GN=Usp4 PE=1 SV=3	Usp4	0.0352743		0.0352743	-0.148298	Not-significant
P35235	>sp|P35235|PTN11_MOUSE Tyrosine-protein phosphatase non-receptor type 11 OS=Mus musculus OX=10090 GN=Ptpn11 PE=1 SV=3	Ptpn11	0.565784		0.565784	0.0348161	Not-significant
P35276	>sp|P35276|RAB3D_MOUSE Ras-related protein Rab-3D OS=Mus musculus OX=10090 GN=Rab3d PE=1 SV=1	Rab3d	0.180226		0.180226	-0.348245	Not-significant
P35278	>sp|P35278|RAB5C_MOUSE Ras-related protein Rab-5C OS=Mus musculus OX=10090 GN=Rab5c PE=1 SV=2	Rab5c	0.0536692		0.0536692	0.0491368	Not-significant
P35279	>sp|P35279|RAB6A_MOUSE Ras-related protein Rab-6A OS=Mus musculus OX=10090 GN=Rab6a PE=1 SV=4	Rab6a	0.923805		0.923805	0.00253056	Not-significant
P35282	>sp|P35282|RAB21_MOUSE Ras-related protein Rab-21 OS=Mus musculus OX=10090 GN=Rab21 PE=1 SV=4	Rab21	0.922749		0.922749	-0.00650985	Not-significant
P35283	>sp|P35283|RAB12_MOUSE Ras-related protein Rab-12 OS=Mus musculus OX=10090 GN=Rab12 PE=1 SV=3	Rab12	0.122492		0.122492	-0.193641	Not-significant
P35285	>sp|P35285|RB22A_MOUSE Ras-related protein Rab-22A OS=Mus musculus OX=10090 GN=Rab22a PE=1 SV=2	Rab22a	0.157467		0.157467	0.115531	Not-significant
P35288	>sp|P35288|RAB23_MOUSE Ras-related protein Rab-23 OS=Mus musculus OX=10090 GN=Rab23 PE=1 SV=2	Rab23	0.515161		0.515161	0.0584619	Not-significant
P35290	>sp|P35290|RAB24_MOUSE Ras-related protein Rab-24 OS=Mus musculus OX=10090 GN=Rab24 PE=1 SV=2	Rab24	0.876421		0.876421	-0.0245813	Not-significant
P35293	>sp|P35293|RAB18_MOUSE Ras-related protein Rab-18 OS=Mus musculus OX=10090 GN=Rab18 PE=1 SV=2	Rab18	0.0465144		0.0465144	-0.135933	Not-significant
P35294	>sp|P35294|RAB19_MOUSE Ras-related protein Rab-19 OS=Mus musculus OX=10090 GN=Rab19 PE=1 SV=3	Rab19	0.765028		0.765028	0.0437838	Not-significant
P35295	>sp|P35295|RAB20_MOUSE Ras-related protein Rab-20 OS=Mus musculus OX=10090 GN=Rab20 PE=2 SV=2	Rab20	0.877549		0.877549	0.033265	Not-significant
P35486	>sp|P35486|ODPA_MOUSE Pyruvate dehydrogenase E1 component subunit alpha, somatic form, mitochondrial OS=Mus musculus OX=10090 GN=Pdha1 PE=1 SV=1	Pdha1	0.0954204		0.0954204	-0.0639094	Not-significant
P35505	>sp|P35505|FAAA_MOUSE Fumarylacetoacetase OS=Mus musculus OX=10090 GN=Fah PE=1 SV=2	Fah	0.957673		0.957673	-0.00203818	Not-significant
P35550	>sp|P35550|FBRL_MOUSE rRNA 2'-O-methyltransferase fibrillarin OS=Mus musculus OX=10090 GN=Fbl PE=1 SV=2	Fbl	0.492404		0.492404	-0.0409117	Not-significant
P35564	>sp|P35564|CALX_MOUSE Calnexin OS=Mus musculus OX=10090 GN=Canx PE=1 SV=1	Canx	0.867436		0.867436	0.00721591	Not-significant
P35569	>sp|P35569|IRS1_MOUSE Insulin receptor substrate 1 OS=Mus musculus OX=10090 GN=Irs1 PE=1 SV=1	Irs1	0.745588		0.745588	-0.0920817	Not-significant
P35585	>sp|P35585|AP1M1_MOUSE AP-1 complex subunit mu-1 OS=Mus musculus OX=10090 GN=Ap1m1 PE=1 SV=3	Ap1m1	0.821589		0.821589	0.0112182	Not-significant
P35601	>sp|P35601|RFC1_MOUSE Replication factor C subunit 1 OS=Mus musculus OX=10090 GN=Rfc1 PE=1 SV=2	Rfc1	0.304205		0.304205	0.0473521	Not-significant
P35689	>sp|P35689|ERCC5_MOUSE DNA excision repair protein ERCC-5 OS=Mus musculus OX=10090 GN=Ercc5 PE=1 SV=4	Ercc5	0.18283		0.18283	0.444197	Not-significant
P35700	>sp|P35700|PRDX1_MOUSE Peroxiredoxin-1 OS=Mus musculus OX=10090 GN=Prdx1 PE=1 SV=1	Prdx1	0.00362336		0.00362336	0.113376	Not-significant
P35737	>sp|P35737|DMB_MOUSE Class II histocompatibility antigen, M beta 1 chain OS=Mus musculus OX=10090 GN=H2-DMb1 PE=2 SV=1	H2-DMb1	0.0275258		0.0275258	-0.426634	Down-regulated
P35761	>sp|P35761|TTK_MOUSE Dual specificity protein kinase TTK OS=Mus musculus OX=10090 GN=Ttk PE=1 SV=1	Ttk	0.423915		0.423915	-0.128378	Not-significant
P35762	>sp|P35762|CD81_MOUSE CD81 antigen OS=Mus musculus OX=10090 GN=Cd81 PE=1 SV=2	Cd81	0.607575		0.607575	0.0575335	Not-significant
P35821	>sp|P35821|PTN1_MOUSE Tyrosine-protein phosphatase non-receptor type 1 OS=Mus musculus OX=10090 GN=Ptpn1 PE=1 SV=2	Ptpn1	0.00729516		0.00729516	0.177202	Not-significant
P35831	>sp|P35831|PTN12_MOUSE Tyrosine-protein phosphatase non-receptor type 12 OS=Mus musculus OX=10090 GN=Ptpn12 PE=1 SV=3	Ptpn12	0.217257		0.217257	-0.122763	Not-significant
P35922	>sp|P35922|FMR1_MOUSE Fragile X messenger ribonucleoprotein 1 OS=Mus musculus OX=10090 GN=Fmr1 PE=1 SV=1	Fmr1	0.313364		0.313364	-0.0961503	Not-significant
P35951	>sp|P35951|LDLR_MOUSE Low-density lipoprotein receptor OS=Mus musculus OX=10090 GN=Ldlr PE=1 SV=2	Ldlr	0.317375		0.317375	0.291697	Not-significant
P35979	>sp|P35979|RL12_MOUSE Large ribosomal subunit protein uL11 OS=Mus musculus OX=10090 GN=Rpl12 PE=1 SV=2	Rpl12	0.00635478		0.00635478	0.0879171	Not-significant
P35980	>sp|P35980|RL18_MOUSE Large ribosomal subunit protein eL18 OS=Mus musculus OX=10090 GN=Rpl18 PE=1 SV=3	Rpl18	0.170944		0.170944	-0.256035	Not-significant
P36371	>sp|P36371|TAP2_MOUSE Antigen peptide transporter 2 OS=Mus musculus OX=10090 GN=Tap2 PE=1 SV=1	Tap2	0.0334012		0.0334012	-0.115939	Not-significant
P36536	>sp|P36536|SAR1A_MOUSE Small COPII coat GTPase SAR1A OS=Mus musculus OX=10090 GN=Sar1a PE=1 SV=1	Sar1a	0.212064		0.212064	0.245857	Not-significant
P36552	>sp|P36552|HEM6_MOUSE Oxygen-dependent coproporphyrinogen-III oxidase, mitochondrial OS=Mus musculus OX=10090 GN=Cpox PE=1 SV=2	Cpox	0.418231		0.418231	-0.0701559	Not-significant
P36895	>sp|P36895|BMR1A_MOUSE Bone morphogenetic protein receptor type-1A OS=Mus musculus OX=10090 GN=Bmpr1a PE=1 SV=1	Bmpr1a	0.816868		0.816868	-0.0488915	Not-significant
P36916	>sp|P36916|GNL1_MOUSE Guanine nucleotide-binding protein-like 1 OS=Mus musculus OX=10090 GN=Gnl1 PE=1 SV=4	Gnl1	0.179211		0.179211	-0.0745913	Not-significant
P36993	>sp|P36993|PPM1B_MOUSE Protein phosphatase 1B OS=Mus musculus OX=10090 GN=Ppm1b PE=1 SV=1	Ppm1b	0.454993		0.454993	0.0613728	Not-significant
P37040	>sp|P37040|NCPR_MOUSE NADPH--cytochrome P450 reductase OS=Mus musculus OX=10090 GN=Por PE=1 SV=2	Por	0.594083		0.594083	-0.0275327	Not-significant
P37172	>sp|P37172|ACVR1_MOUSE Activin receptor type-1 OS=Mus musculus OX=10090 GN=Acvr1 PE=1 SV=2	Acvr1	0.208622		0.208622	0.331126	Not-significant
P37804	>sp|P37804|TAGL_MOUSE Transgelin OS=Mus musculus OX=10090 GN=Tagln PE=1 SV=3	Tagln	0.640109	1	0.640109	-0.512306	Not-significant
P37889	>sp|P37889|FBLN2_MOUSE Fibulin-2 OS=Mus musculus OX=10090 GN=Fbln2 PE=1 SV=2	Fbln2	0.0288077		0.0288077	-0.149488	Not-significant
P37913	>sp|P37913|DNLI1_MOUSE DNA ligase 1 OS=Mus musculus OX=10090 GN=Lig1 PE=1 SV=2	Lig1	0.0258831		0.0258831	0.107604	Not-significant
P38060	>sp|P38060|HMGCL_MOUSE Hydroxymethylglutaryl-CoA lyase, mitochondrial OS=Mus musculus OX=10090 GN=Hmgcl PE=1 SV=2	Hmgcl	0.926039		0.926039	0.00353797	Not-significant
P38532	>sp|P38532|HSF1_MOUSE Heat shock factor protein 1 OS=Mus musculus OX=10090 GN=Hsf1 PE=1 SV=2	Hsf1	0.50659		0.50659	0.147966	Not-significant
P38585	>sp|P38585|TTL_MOUSE Tubulin--tyrosine ligase OS=Mus musculus OX=10090 GN=Ttl PE=1 SV=2	Ttl	0.305608		0.305608	-0.179125	Not-significant
P38647	>sp|P38647|GRP75_MOUSE Stress-70 protein, mitochondrial OS=Mus musculus OX=10090 GN=Hspa9 PE=1 SV=3	Hspa9	0.892762		0.892762	0.00580695	Not-significant
P39053	>sp|P39053|DYN1_MOUSE Dynamin-1 OS=Mus musculus OX=10090 GN=Dnm1 PE=1 SV=2	Dnm1	0.00907378		0.00907378	-0.144248	Not-significant
P39054	>sp|P39054|DYN2_MOUSE Dynamin-2 OS=Mus musculus OX=10090 GN=Dnm2 PE=1 SV=2	Dnm2	0.680974		0.680974	0.00818858	Not-significant
P39061	>sp|P39061|COIA1_MOUSE Collagen alpha-1(XVIII) chain OS=Mus musculus OX=10090 GN=Col18a1 PE=1 SV=4	Col18a1	0.318445		0.318445	-0.150056	Not-significant
P39098	>sp|P39098|MA1A2_MOUSE Mannosyl-oligosaccharide 1,2-alpha-mannosidase IB OS=Mus musculus OX=10090 GN=Man1a2 PE=1 SV=1	Man1a2	0.150181		0.150181	-0.051285	Not-significant
P39429	>sp|P39429|TRAF2_MOUSE TNF receptor-associated factor 2 OS=Mus musculus OX=10090 GN=Traf2 PE=1 SV=1	Traf2	0.633423		0.633423	0.0672751	Not-significant
P39447	>sp|P39447|ZO1_MOUSE Tight junction protein ZO-1 OS=Mus musculus OX=10090 GN=Tjp1 PE=1 SV=2	Tjp1	0.231174		0.231174	-0.0491661	Not-significant
P39688	>sp|P39688|FYN_MOUSE Tyrosine-protein kinase Fyn OS=Mus musculus OX=10090 GN=Fyn PE=1 SV=4	Fyn	0.111459		0.111459	-0.23405	Not-significant
P39689	>sp|P39689|CDN1A_MOUSE Cyclin-dependent kinase inhibitor 1 OS=Mus musculus OX=10090 GN=Cdkn1a PE=1 SV=4	Cdkn1a	0.963828		0.963828	0.00592931	Not-significant
P39749	>sp|P39749|FEN1_MOUSE Flap endonuclease 1 OS=Mus musculus OX=10090 GN=Fen1 PE=1 SV=1	Fen1	0.00339107		0.00339107	0.215461	Not-significant
P40124	>sp|P40124|CAP1_MOUSE Adenylyl cyclase-associated protein 1 OS=Mus musculus OX=10090 GN=Cap1 PE=1 SV=4	Cap1	0.0528119		0.0528119	0.0658398	Not-significant
P40142	>sp|P40142|TKT_MOUSE Transketolase OS=Mus musculus OX=10090 GN=Tkt PE=1 SV=1	Tkt	0.00107875		0.00107875	0.164218	Not-significant
P40201	>sp|P40201|CHD1_MOUSE Chromodomain-helicase-DNA-binding protein 1 OS=Mus musculus OX=10090 GN=Chd1 PE=1 SV=3	Chd1	0.495858		0.495858	-0.0577367	Not-significant
P40240	>sp|P40240|CD9_MOUSE CD9 antigen OS=Mus musculus OX=10090 GN=Cd9 PE=1 SV=2	Cd9	0.473087		0.473087	-0.0699187	Not-significant
P40336	>sp|P40336|VP26A_MOUSE Vacuolar protein sorting-associated protein 26A OS=Mus musculus OX=10090 GN=Vps26a PE=1 SV=1	Vps26a	0.0449231		0.0449231	0.141996	Not-significant
P40338	>sp|P40338|VHL_MOUSE von Hippel-Lindau disease tumor suppressor OS=Mus musculus OX=10090 GN=Vhl PE=1 SV=1	Vhl	0.589936		0.589936	0.109082	Not-significant
P40630	>sp|P40630|TFAM_MOUSE Transcription factor A, mitochondrial OS=Mus musculus OX=10090 GN=Tfam PE=1 SV=2	Tfam	0.0891363		0.0891363	0.0904161	Not-significant
P40694	>sp|P40694|SMBP2_MOUSE DNA-binding protein SMUBP-2 OS=Mus musculus OX=10090 GN=Ighmbp2 PE=1 SV=1	Ighmbp2	0.443673		0.443673	-0.0553459	Not-significant
P40936	>sp|P40936|INMT_MOUSE Indolethylamine N-methyltransferase OS=Mus musculus OX=10090 GN=Inmt PE=1 SV=1	Inmt	0.42265	0.273322	0.42265	-6.06525	Not-significant
P41105	>sp|P41105|RL28_MOUSE Large ribosomal subunit protein eL28 OS=Mus musculus OX=10090 GN=Rpl28 PE=1 SV=2	Rpl28	0.380139		0.380139	-0.0566507	Not-significant
P41183	>sp|P41183|BCL6_MOUSE B-cell lymphoma 6 protein homolog OS=Mus musculus OX=10090 GN=Bcl6 PE=1 SV=1	Bcl6	1		1	0	Not-significant
P41216	>sp|P41216|ACSL1_MOUSE Long-chain-fatty-acid--CoA ligase 1 OS=Mus musculus OX=10090 GN=Acsl1 PE=1 SV=2	Acsl1	0.341866		0.341866	-0.0220732	Not-significant
P41230	>sp|P41230|KDM5C_MOUSE Lysine-specific demethylase 5C OS=Mus musculus OX=10090 GN=Kdm5c PE=1 SV=4	Kdm5c	0.326688		0.326688	-0.0879278	Not-significant
P41234	>sp|P41234|ABCA2_MOUSE ATP-binding cassette sub-family A member 2 OS=Mus musculus OX=10090 GN=Abca2 PE=1 SV=4	Abca2	0.911468		0.911468	-0.0135196	Not-significant
P41241	>sp|P41241|CSK_MOUSE Tyrosine-protein kinase CSK OS=Mus musculus OX=10090 GN=Csk PE=1 SV=2	Csk	0.094652		0.094652	-0.093821	Not-significant
P41274	>sp|P41274|TNFL9_MOUSE Tumor necrosis factor ligand superfamily member 9 OS=Mus musculus OX=10090 GN=Tnfsf9 PE=1 SV=1	Tnfsf9	0.0137379	0.0143059	0.0137379	6.20477	Up-regulated
P41438	>sp|P41438|S19A1_MOUSE Reduced folate transporter OS=Mus musculus OX=10090 GN=Slc19a1 PE=1 SV=1	Slc19a1	0.0714013		0.0714013	-0.489385	Not-significant
P41731	>sp|P41731|CD63_MOUSE CD63 antigen OS=Mus musculus OX=10090 GN=Cd63 PE=1 SV=2	Cd63	0.0902258		0.0902258	0.140285	Not-significant
P41778	>sp|P41778|PBX1_MOUSE Pre-B-cell leukemia transcription factor 1 OS=Mus musculus OX=10090 GN=Pbx1 PE=1 SV=2	Pbx1	0.217413		0.217413	-0.164979	Not-significant
P42125	>sp|P42125|ECI1_MOUSE Enoyl-CoA delta isomerase 1, mitochondrial OS=Mus musculus OX=10090 GN=Eci1 PE=1 SV=2	Eci1	0.0338328		0.0338328	0.114388	Not-significant
P42128	>sp|P42128|FOXK1_MOUSE Forkhead box protein K1 OS=Mus musculus OX=10090 GN=Foxk1 PE=1 SV=2	Foxk1	0.0120343		0.0120343	-0.0877327	Not-significant
P42208	>sp|P42208|SEPT2_MOUSE Septin-2 OS=Mus musculus OX=10090 GN=Septin2 PE=1 SV=2	Septin2	0.223478		0.223478	-0.043954	Not-significant
P42225	>sp|P42225|STAT1_MOUSE Signal transducer and activator of transcription 1 OS=Mus musculus OX=10090 GN=Stat1 PE=1 SV=1	Stat1	0.0442009		0.0442009	-0.106198	Not-significant
P42227	>sp|P42227|STAT3_MOUSE Signal transducer and activator of transcription 3 OS=Mus musculus OX=10090 GN=Stat3 PE=1 SV=2	Stat3	0.00888895		0.00888895	-0.294499	Down-regulated
P42230	>sp|P42230|STA5A_MOUSE Signal transducer and activator of transcription 5A OS=Mus musculus OX=10090 GN=Stat5a PE=1 SV=1	Stat5a	0.708377		0.708377	0.0589156	Not-significant
P42232	>sp|P42232|STA5B_MOUSE Signal transducer and activator of transcription 5B OS=Mus musculus OX=10090 GN=Stat5b PE=1 SV=1	Stat5b	0.327896		0.327896	-0.101587	Not-significant
P42337	>sp|P42337|PK3CA_MOUSE Phosphatidylinositol 4,5-bisphosphate 3-kinase catalytic subunit alpha isoform OS=Mus musculus OX=10090 GN=Pik3ca PE=1 SV=2	Pik3ca	0.0557545		0.0557545	-0.203519	Not-significant
P42567	>sp|P42567|EPS15_MOUSE Epidermal growth factor receptor substrate 15 OS=Mus musculus OX=10090 GN=Eps15 PE=1 SV=1	Eps15	0.441034		0.441034	-0.00971203	Not-significant
P42669	>sp|P42669|PURA_MOUSE Transcriptional activator protein Pur-alpha OS=Mus musculus OX=10090 GN=Pura PE=1 SV=1	Pura	0.732469		0.732469	0.0243802	Not-significant
P42859	>sp|P42859|HD_MOUSE Huntingtin OS=Mus musculus OX=10090 GN=Htt PE=1 SV=2	Htt	0.704664		0.704664	0.0210623	Not-significant
P42867	>sp|P42867|GPT_MOUSE UDP-N-acetylglucosamine--dolichyl-phosphate N-acetylglucosaminephosphotransferase OS=Mus musculus OX=10090 GN=Dpagt1 PE=1 SV=2	Dpagt1	0.0890289		0.0890289	0.228666	Not-significant
P42932	>sp|P42932|TCPQ_MOUSE T-complex protein 1 subunit theta OS=Mus musculus OX=10090 GN=Cct8 PE=1 SV=3	Cct8	0.76807		0.76807	0.00557316	Not-significant
P43024	>sp|P43024|CX6A1_MOUSE Cytochrome c oxidase subunit 6A1, mitochondrial OS=Mus musculus OX=10090 GN=Cox6a1 PE=1 SV=2	Cox6a1	0.7564		0.7564	-0.115469	Not-significant
P43135	>sp|P43135|COT2_MOUSE COUP transcription factor 2 OS=Mus musculus OX=10090 GN=Nr2f2 PE=1 SV=2	Nr2f2	0.0931388		0.0931388	-0.106738	Not-significant
P43247	>sp|P43247|MSH2_MOUSE DNA mismatch repair protein Msh2 OS=Mus musculus OX=10090 GN=Msh2 PE=1 SV=1	Msh2	0.439119		0.439119	0.0221993	Not-significant
P43274	>sp|P43274|H14_MOUSE Histone H1.4 OS=Mus musculus OX=10090 GN=H1-4 PE=1 SV=2	H1-4	0.155558		0.155558	0.238586	Not-significant
P43275	>sp|P43275|H11_MOUSE Histone H1.1 OS=Mus musculus OX=10090 GN=H1-1 PE=1 SV=2	H1-1	0.0495318		0.0495318	0.215902	Not-significant
P43276	>sp|P43276|H15_MOUSE Histone H1.5 OS=Mus musculus OX=10090 GN=H1-5 PE=1 SV=2	H1-5	0.110504		0.110504	0.190424	Not-significant
P43277	>sp|P43277|H13_MOUSE Histone H1.3 OS=Mus musculus OX=10090 GN=H1-3 PE=1 SV=2	H1-3	0.0639318		0.0639318	0.428861	Not-significant
P43346	>sp|P43346|DCK_MOUSE Deoxycytidine kinase OS=Mus musculus OX=10090 GN=Dck PE=1 SV=1	Dck	0.275807		0.275807	0.0647559	Not-significant
P43406	>sp|P43406|ITAV_MOUSE Integrin alpha-V OS=Mus musculus OX=10090 GN=Itgav PE=1 SV=2	Itgav	0.0116695		0.0116695	-0.143181	Not-significant
P43407	>sp|P43407|SDC2_MOUSE Syndecan-2 OS=Mus musculus OX=10090 GN=Sdc2 PE=1 SV=1	Sdc2	0.555		0.555	-0.0342759	Not-significant
P43883	>sp|P43883|PLIN2_MOUSE Perilipin-2 OS=Mus musculus OX=10090 GN=Plin2 PE=1 SV=2	Plin2	0.0175378		0.0175378	-0.447174	Down-regulated
P45376	>sp|P45376|ALDR_MOUSE Aldo-keto reductase family 1 member B1 OS=Mus musculus OX=10090 GN=Akr1b1 PE=1 SV=3	Akr1b1	0.00471637		0.00471637	0.0834747	Not-significant
P45377	>sp|P45377|ALD2_MOUSE Aldose reductase-related protein 2 OS=Mus musculus OX=10090 GN=Akr1b8 PE=1 SV=2	Akr1b8	0.861481		0.861481	-0.00664976	Not-significant
P45481	>sp|P45481|CBP_MOUSE Histone lysine acetyltransferase CREBBP OS=Mus musculus OX=10090 GN=Crebbp PE=1 SV=3	Crebbp	0.445787		0.445787	0.213152	Not-significant
P45591	>sp|P45591|COF2_MOUSE Cofilin-2 OS=Mus musculus OX=10090 GN=Cfl2 PE=1 SV=1	Cfl2	0.0261633		0.0261633	0.163527	Not-significant
P45700	>sp|P45700|MA1A1_MOUSE Mannosyl-oligosaccharide 1,2-alpha-mannosidase IA OS=Mus musculus OX=10090 GN=Man1a1 PE=1 SV=1	Man1a1	0.0465565		0.0465565	0.175001	Not-significant
P45878	>sp|P45878|FKBP2_MOUSE Peptidyl-prolyl cis-trans isomerase FKBP2 OS=Mus musculus OX=10090 GN=Fkbp2 PE=1 SV=1	Fkbp2	0.588751		0.588751	0.0715565	Not-significant
P45952	>sp|P45952|ACADM_MOUSE Medium-chain specific acyl-CoA dehydrogenase, mitochondrial OS=Mus musculus OX=10090 GN=Acadm PE=1 SV=1	Acadm	0.0799882		0.0799882	-0.0446452	Not-significant
P46061	>sp|P46061|RAGP1_MOUSE Ran GTPase-activating protein 1 OS=Mus musculus OX=10090 GN=Rangap1 PE=1 SV=2	Rangap1	0.00301689		0.00301689	0.131566	Not-significant
P46062	>sp|P46062|SIPA1_MOUSE Signal-induced proliferation-associated protein 1 OS=Mus musculus OX=10090 GN=Sipa1 PE=1 SV=2	Sipa1	0.219372		0.219372	-0.132804	Not-significant
P46412	>sp|P46412|GPX3_MOUSE Glutathione peroxidase 3 OS=Mus musculus OX=10090 GN=Gpx3 PE=1 SV=2	Gpx3	0.676809		0.676809	-0.178823	Not-significant
P46414	>sp|P46414|CDN1B_MOUSE Cyclin-dependent kinase inhibitor 1B OS=Mus musculus OX=10090 GN=Cdkn1b PE=1 SV=2	Cdkn1b	0.857985		0.857985	0.0107295	Not-significant
P46460	>sp|P46460|NSF_MOUSE Vesicle-fusing ATPase OS=Mus musculus OX=10090 GN=Nsf PE=1 SV=2	Nsf	0.43192		0.43192	0.0186136	Not-significant
P46467	>sp|P46467|VPS4B_MOUSE Vacuolar protein sorting-associated protein 4B OS=Mus musculus OX=10090 GN=Vps4b PE=1 SV=2	Vps4b	0.0685539		0.0685539	-0.081471	Not-significant
P46471	>sp|P46471|PRS7_MOUSE 26S proteasome regulatory subunit 7 OS=Mus musculus OX=10090 GN=Psmc2 PE=1 SV=5	Psmc2	0.48511		0.48511	0.0203193	Not-significant
P46638	>sp|P46638|RB11B_MOUSE Ras-related protein Rab-11B OS=Mus musculus OX=10090 GN=Rab11b PE=1 SV=3	Rab11b	0.987896		0.987896	-0.00199359	Not-significant
P46656	>sp|P46656|ADX_MOUSE Adrenodoxin, mitochondrial OS=Mus musculus OX=10090 GN=Fdx1 PE=1 SV=1	Fdx1	0.728881		0.728881	-0.0971408	Not-significant
P46662	>sp|P46662|MERL_MOUSE Merlin OS=Mus musculus OX=10090 GN=Nf2 PE=1 SV=2	Nf2	0.611517		0.611517	-0.100946	Not-significant
P46664	>sp|P46664|PURA2_MOUSE Adenylosuccinate synthetase isozyme 2 OS=Mus musculus OX=10090 GN=Adss2 PE=1 SV=2	Adss2	0.479484		0.479484	0.0439002	Not-significant
P46694	>sp|P46694|IEX1_MOUSE Radiation-inducible immediate-early gene IEX-1 OS=Mus musculus OX=10090 GN=Ier3 PE=1 SV=2	Ier3	0.185553	0.0832645	0.185553	4.72677	Not-significant
P46718	>sp|P46718|PDCD2_MOUSE Programmed cell death protein 2 OS=Mus musculus OX=10090 GN=Pdcd2 PE=2 SV=2	Pdcd2	0.415478		0.415478	0.0765438	Not-significant
P46735	>sp|P46735|MYO1B_MOUSE Unconventional myosin-Ib OS=Mus musculus OX=10090 GN=Myo1b PE=1 SV=3	Myo1b	0.000532336		0.000532336	-0.187353	Not-significant
P46737	>sp|P46737|BRCC3_MOUSE Lys-63-specific deubiquitinase BRCC36 OS=Mus musculus OX=10090 GN=Brcc3 PE=1 SV=1	Brcc3	0.995533		0.995533	-0.000563212	Not-significant
P46935	>sp|P46935|NEDD4_MOUSE E3 ubiquitin-protein ligase NEDD4 OS=Mus musculus OX=10090 GN=Nedd4 PE=1 SV=3	Nedd4	0.0175368		0.0175368	-0.143958	Not-significant
P46938	>sp|P46938|YAP1_MOUSE Transcriptional coactivator YAP1 OS=Mus musculus OX=10090 GN=Yap1 PE=1 SV=2	Yap1	0.115489		0.115489	0.206635	Not-significant
P46978	>sp|P46978|STT3A_MOUSE Dolichyl-diphosphooligosaccharide--protein glycosyltransferase subunit STT3A OS=Mus musculus OX=10090 GN=Stt3a PE=1 SV=1	Stt3a	0.0891865		0.0891865	-0.0969897	Not-significant
P47199	>sp|P47199|QOR_MOUSE Quinone oxidoreductase OS=Mus musculus OX=10090 GN=Cryz PE=1 SV=1	Cryz	0.0617953		0.0617953	-0.12149	Not-significant
P47226	>sp|P47226|TES_MOUSE Testin OS=Mus musculus OX=10090 GN=Tes PE=1 SV=1	Tes	0.22114		0.22114	-0.0988905	Not-significant
P47713	>sp|P47713|PA24A_MOUSE Cytosolic phospholipase A2 OS=Mus musculus OX=10090 GN=Pla2g4a PE=1 SV=1	Pla2g4a	0.121956		0.121956	-0.0213493	Not-significant
P47738	>sp|P47738|ALDH2_MOUSE Aldehyde dehydrogenase, mitochondrial OS=Mus musculus OX=10090 GN=Aldh2 PE=1 SV=1	Aldh2	0.0279976		0.0279976	0.0397612	Not-significant
P47739	>sp|P47739|AL3A1_MOUSE Aldehyde dehydrogenase, dimeric NADP-preferring OS=Mus musculus OX=10090 GN=Aldh3a1 PE=1 SV=2	Aldh3a1	0.00687237		0.00687237	0.133091	Not-significant
P47740	>sp|P47740|AL3A2_MOUSE Aldehyde dehydrogenase family 3 member A2 OS=Mus musculus OX=10090 GN=Aldh3a2 PE=1 SV=2	Aldh3a2	0.390333		0.390333	-0.0323992	Not-significant
P47753	>sp|P47753|CAZA1_MOUSE F-actin-capping protein subunit alpha-1 OS=Mus musculus OX=10090 GN=Capza1 PE=1 SV=4	Capza1	0.388619		0.388619	0.0424982	Not-significant
P47754	>sp|P47754|CAZA2_MOUSE F-actin-capping protein subunit alpha-2 OS=Mus musculus OX=10090 GN=Capza2 PE=1 SV=3	Capza2	0.893217		0.893217	-0.00591489	Not-significant
P47757	>sp|P47757|CAPZB_MOUSE F-actin-capping protein subunit beta OS=Mus musculus OX=10090 GN=Capzb PE=1 SV=3	Capzb	0.040886		0.040886	0.0641486	Not-significant
P47758	>sp|P47758|SRPRB_MOUSE Signal recognition particle receptor subunit beta OS=Mus musculus OX=10090 GN=Srprb PE=1 SV=1	Srprb	0.0608695		0.0608695	-0.0664582	Not-significant
P47791	>sp|P47791|GSHR_MOUSE Glutathione reductase, mitochondrial OS=Mus musculus OX=10090 GN=Gsr PE=1 SV=3	Gsr	0.0561847		0.0561847	0.223413	Not-significant
P47802	>sp|P47802|MTX1_MOUSE Metaxin-1 OS=Mus musculus OX=10090 GN=Mtx1 PE=1 SV=1	Mtx1	0.57608		0.57608	0.0286967	Not-significant
P47809	>sp|P47809|MP2K4_MOUSE Dual specificity mitogen-activated protein kinase kinase 4 OS=Mus musculus OX=10090 GN=Map2k4 PE=1 SV=2	Map2k4	0.517216		0.517216	0.0411654	Not-significant
P47810	>sp|P47810|WEE1_MOUSE Wee1-like protein kinase OS=Mus musculus OX=10090 GN=Wee1 PE=1 SV=2	Wee1	0.42265	0.273322	0.42265	-1.64622	Not-significant
P47811	>sp|P47811|MK14_MOUSE Mitogen-activated protein kinase 14 OS=Mus musculus OX=10090 GN=Mapk14 PE=1 SV=3	Mapk14	0.0713097		0.0713097	0.111474	Not-significant
P47856	>sp|P47856|GFPT1_MOUSE Glutamine--fructose-6-phosphate aminotransferase [isomerizing] 1 OS=Mus musculus OX=10090 GN=Gfpt1 PE=1 SV=3	Gfpt1	0.0010813		0.0010813	-0.146819	Not-significant
P47857	>sp|P47857|PFKAM_MOUSE ATP-dependent 6-phosphofructokinase, muscle type OS=Mus musculus OX=10090 GN=Pfkm PE=1 SV=3	Pfkm	0.011784		0.011784	-0.172699	Not-significant
P47879	>sp|P47879|IBP4_MOUSE Insulin-like growth factor-binding protein 4 OS=Mus musculus OX=10090 GN=Igfbp4 PE=1 SV=2	Igfbp4	0.000652606		0.000652606	-0.44855	Down-regulated
P47880	>sp|P47880|IBP6_MOUSE Insulin-like growth factor-binding protein 6 OS=Mus musculus OX=10090 GN=Igfbp6 PE=2 SV=2	Igfbp6	0.20386		0.20386	0.162497	Not-significant
P47911	>sp|P47911|RL6_MOUSE Large ribosomal subunit protein eL6 OS=Mus musculus OX=10090 GN=Rpl6 PE=1 SV=3	Rpl6	0.101404		0.101404	-0.171231	Not-significant
P47915	>sp|P47915|RL29_MOUSE Large ribosomal subunit protein eL29 OS=Mus musculus OX=10090 GN=Rpl29 PE=1 SV=2	Rpl29	0.973789		0.973789	-0.00407905	Not-significant
P47930	>sp|P47930|FOSL2_MOUSE Fos-related antigen 2 OS=Mus musculus OX=10090 GN=Fosl2 PE=1 SV=2	Fosl2	0.242411		0.242411	0.107967	Not-significant
P47934	>sp|P47934|CACP_MOUSE Carnitine O-acetyltransferase OS=Mus musculus OX=10090 GN=Crat PE=1 SV=3	Crat	0.607819		0.607819	0.0239266	Not-significant
P47941	>sp|P47941|CRKL_MOUSE Crk-like protein OS=Mus musculus OX=10090 GN=Crkl PE=1 SV=2	Crkl	0.100462		0.100462	0.101729	Not-significant
P47955	>sp|P47955|RLA1_MOUSE Large ribosomal subunit protein P1 OS=Mus musculus OX=10090 GN=Rplp1 PE=1 SV=1	Rplp1	0.36817		0.36817	0.444747	Not-significant
P47962	>sp|P47962|RL5_MOUSE Large ribosomal subunit protein uL18 OS=Mus musculus OX=10090 GN=Rpl5 PE=1 SV=3	Rpl5	0.54469		0.54469	-0.0340416	Not-significant
P47963	>sp|P47963|RL13_MOUSE Large ribosomal subunit protein eL13 OS=Mus musculus OX=10090 GN=Rpl13 PE=1 SV=3	Rpl13	0.274837		0.274837	-0.101056	Not-significant
P47964	>sp|P47964|RL36_MOUSE Large ribosomal subunit protein eL36 OS=Mus musculus OX=10090 GN=Rpl36 PE=1 SV=3	Rpl36	0.451638		0.451638	-0.0653717	Not-significant
P47968	>sp|P47968|RPIA_MOUSE Ribose-5-phosphate isomerase OS=Mus musculus OX=10090 GN=Rpia PE=1 SV=2	Rpia	0.537129		0.537129	0.0582288	Not-significant
P48024	>sp|P48024|EIF1_MOUSE Eukaryotic translation initiation factor 1 OS=Mus musculus OX=10090 GN=Eif1 PE=1 SV=2	Eif1	0.577614		0.577614	0.0306309	Not-significant
P48036	>sp|P48036|ANXA5_MOUSE Annexin A5 OS=Mus musculus OX=10090 GN=Anxa5 PE=1 SV=1	Anxa5	0.122238		0.122238	0.0875187	Not-significant
P48193	>sp|P48193|EPB41_MOUSE Protein 4.1 OS=Mus musculus OX=10090 GN=Epb41 PE=1 SV=2	Epb41	0.856111		0.856111	-0.0482596	Not-significant
P48377	>sp|P48377|RFX1_MOUSE MHC class II regulatory factor RFX1 OS=Mus musculus OX=10090 GN=Rfx1 PE=1 SV=2	Rfx1	0.329039		0.329039	-0.0733426	Not-significant
P48410	>sp|P48410|ABCD1_MOUSE ATP-binding cassette sub-family D member 1 OS=Mus musculus OX=10090 GN=Abcd1 PE=1 SV=1	Abcd1	0.0836511		0.0836511	-0.144035	Not-significant
P48428	>sp|P48428|TBCA_MOUSE Tubulin-specific chaperone A OS=Mus musculus OX=10090 GN=Tbca PE=1 SV=3	Tbca	0.112542		0.112542	0.0842264	Not-significant
P48441	>sp|P48441|IDUA_MOUSE Alpha-L-iduronidase OS=Mus musculus OX=10090 GN=Idua PE=1 SV=2	Idua	0.987765		0.987765	0.00668278	Not-significant
P48453	>sp|P48453|PP2BB_MOUSE Serine/threonine-protein phosphatase 2B catalytic subunit beta isoform OS=Mus musculus OX=10090 GN=Ppp3cb PE=1 SV=2	Ppp3cb	0.821084		0.821084	0.0234256	Not-significant
P48678	>sp|P48678|LMNA_MOUSE Prelamin-A/C OS=Mus musculus OX=10090 GN=Lmna PE=1 SV=2	Lmna	0.020034		0.020034	0.105412	Not-significant
P48722	>sp|P48722|HS74L_MOUSE Heat shock 70 kDa protein 4L OS=Mus musculus OX=10090 GN=Hspa4l PE=1 SV=2	Hspa4l	0.394522		0.394522	0.0387024	Not-significant
P48725	>sp|P48725|PCNT_MOUSE Pericentrin OS=Mus musculus OX=10090 GN=Pcnt PE=1 SV=2	Pcnt	0.962829		0.962829	-0.00185952	Not-significant
P48754	>sp|P48754|BRCA1_MOUSE Breast cancer type 1 susceptibility protein homolog OS=Mus musculus OX=10090 GN=Brca1 PE=1 SV=3	Brca1	0.00683488		0.00683488	0.52895	Up-regulated
P48755	>sp|P48755|FOSL1_MOUSE Fos-related antigen 1 OS=Mus musculus OX=10090 GN=Fosl1 PE=1 SV=2	Fosl1	0.00985443		0.00985443	0.550572	Up-regulated
P48760	>sp|P48760|FOLC_MOUSE Folylpolyglutamate synthase, mitochondrial OS=Mus musculus OX=10090 GN=Fpgs PE=1 SV=3	Fpgs	0.163495		0.163495	0.195687	Not-significant
P48771	>sp|P48771|CX7A2_MOUSE Cytochrome c oxidase subunit 7A2, mitochondrial OS=Mus musculus OX=10090 GN=Cox7a2 PE=1 SV=2	Cox7a2	0.0527284		0.0527284	0.0999666	Not-significant
P48774	>sp|P48774|GSTM5_MOUSE Glutathione S-transferase Mu 5 OS=Mus musculus OX=10090 GN=Gstm5 PE=1 SV=1	Gstm5	0.39148		0.39148	0.080859	Not-significant
P48962	>sp|P48962|ADT1_MOUSE ADP/ATP translocase 1 OS=Mus musculus OX=10090 GN=Slc25a4 PE=1 SV=4	Slc25a4	0.00167559		0.00167559	0.0764412	Not-significant
P48972	>sp|P48972|MYBB_MOUSE Myb-related protein B OS=Mus musculus OX=10090 GN=Mybl2 PE=1 SV=1	Mybl2	0.179586	0.0832645	0.179586	1.3126	Not-significant
P49025	>sp|P49025|CTRO_MOUSE Citron Rho-interacting kinase OS=Mus musculus OX=10090 GN=Cit PE=1 SV=3	Cit	0.0425294		0.0425294	-0.180798	Not-significant
P49070	>sp|P49070|CAMLG_MOUSE Guided entry of tail-anchored proteins factor CAMLG OS=Mus musculus OX=10090 GN=Camlg PE=1 SV=2	Camlg	0.689458		0.689458	0.207681	Not-significant
P49117	>sp|P49117|NR2C2_MOUSE Nuclear receptor subfamily 2 group C member 2 OS=Mus musculus OX=10090 GN=Nr2c2 PE=1 SV=1	Nr2c2	0.261865		0.261865	0.156298	Not-significant
P49135	>sp|P49135|ERCC3_MOUSE General transcription and DNA repair factor IIH helicase/translocase subunit XPB OS=Mus musculus OX=10090 GN=Ercc3 PE=2 SV=1	Ercc3	0.360602		0.360602	0.127481	Not-significant
P49138	>sp|P49138|MAPK2_MOUSE MAP kinase-activated protein kinase 2 OS=Mus musculus OX=10090 GN=Mapkapk2 PE=1 SV=2	Mapkapk2	0.357229		0.357229	0.114032	Not-significant
P49282	>sp|P49282|NRAM2_MOUSE Natural resistance-associated macrophage protein 2 OS=Mus musculus OX=10090 GN=Slc11a2 PE=1 SV=2	Slc11a2	0.546872		0.546872	0.188985	Not-significant
P49312	>sp|P49312|ROA1_MOUSE Heterogeneous nuclear ribonucleoprotein A1 OS=Mus musculus OX=10090 GN=Hnrnpa1 PE=1 SV=2	Hnrnpa1	0.572753		0.572753	-0.0326635	Not-significant
P49442	>sp|P49442|INPP_MOUSE Inositol polyphosphate 1-phosphatase OS=Mus musculus OX=10090 GN=Inpp1 PE=1 SV=2	Inpp1	0.637927		0.637927	-0.0739854	Not-significant
P49443	>sp|P49443|PPM1A_MOUSE Protein phosphatase 1A OS=Mus musculus OX=10090 GN=Ppm1a PE=1 SV=1	Ppm1a	0.582504		0.582504	0.0222407	Not-significant
P49446	>sp|P49446|PTPRE_MOUSE Receptor-type tyrosine-protein phosphatase epsilon OS=Mus musculus OX=10090 GN=Ptpre PE=1 SV=3	Ptpre	0.938951		0.938951	0.00553561	Not-significant
P49452	>sp|P49452|CENPC_MOUSE Centromere protein C OS=Mus musculus OX=10090 GN=Cenpc PE=1 SV=2	Cenpc	0.452289		0.452289	-0.079702	Not-significant
P49586	>sp|P49586|PCY1A_MOUSE Choline-phosphate cytidylyltransferase A OS=Mus musculus OX=10090 GN=Pcyt1a PE=1 SV=1	Pcyt1a	0.0412933		0.0412933	0.137197	Not-significant
P49615	>sp|P49615|CDK5_MOUSE Cyclin-dependent kinase 5 OS=Mus musculus OX=10090 GN=Cdk5 PE=1 SV=1	Cdk5	0.043742		0.043742	-0.265425	Not-significant
P49717	>sp|P49717|MCM4_MOUSE DNA replication licensing factor MCM4 OS=Mus musculus OX=10090 GN=Mcm4 PE=1 SV=1	Mcm4	0.0163813		0.0163813	0.0727661	Not-significant
P49718	>sp|P49718|MCM5_MOUSE DNA replication licensing factor MCM5 OS=Mus musculus OX=10090 GN=Mcm5 PE=1 SV=2	Mcm5	0.0772437		0.0772437	0.0678669	Not-significant
P49722	>sp|P49722|PSA2_MOUSE Proteasome subunit alpha type-2 OS=Mus musculus OX=10090 GN=Psma2 PE=1 SV=3	Psma2	0.0441215		0.0441215	0.181334	Not-significant
P49769	>sp|P49769|PSN1_MOUSE Presenilin-1 OS=Mus musculus OX=10090 GN=Psen1 PE=1 SV=1	Psen1	0.183251		0.183251	0.134644	Not-significant
P49817	>sp|P49817|CAV1_MOUSE Caveolin-1 OS=Mus musculus OX=10090 GN=Cav1 PE=1 SV=1	Cav1	0.0267418		0.0267418	-0.0942291	Not-significant
P49962	>sp|P49962|SRP09_MOUSE Signal recognition particle 9 kDa protein OS=Mus musculus OX=10090 GN=Srp9 PE=1 SV=2	Srp9	0.618503		0.618503	-0.0428377	Not-significant
P50096	>sp|P50096|IMDH1_MOUSE Inosine-5'-monophosphate dehydrogenase 1 OS=Mus musculus OX=10090 GN=Impdh1 PE=1 SV=2	Impdh1	0.0162144		0.0162144	-0.198368	Not-significant
P50136	>sp|P50136|ODBA_MOUSE 2-oxoisovalerate dehydrogenase subunit alpha, mitochondrial OS=Mus musculus OX=10090 GN=Bckdha PE=1 SV=1	Bckdha	0.00394485		0.00394485	0.0925477	Not-significant
P50171	>sp|P50171|DHB8_MOUSE (3R)-3-hydroxyacyl-CoA dehydrogenase OS=Mus musculus OX=10090 GN=Hsd17b8 PE=1 SV=2	Hsd17b8	0.760779		0.760779	-0.0188557	Not-significant
P50247	>sp|P50247|SAHH_MOUSE Adenosylhomocysteinase OS=Mus musculus OX=10090 GN=Ahcy PE=1 SV=3	Ahcy	0.245576		0.245576	-0.0390503	Not-significant
P50285	>sp|P50285|FMO1_MOUSE Flavin-containing monooxygenase 1 OS=Mus musculus OX=10090 GN=Fmo1 PE=1 SV=1	Fmo1	0.42265	0.273322	0.42265	-6.00521	Not-significant
P50295	>sp|P50295|ARY2_MOUSE Arylamine N-acetyltransferase 2 OS=Mus musculus OX=10090 GN=Nat2 PE=1 SV=1	Nat2	0.798112		0.798112	-0.0196947	Not-significant
P50396	>sp|P50396|GDIA_MOUSE Rab GDP dissociation inhibitor alpha OS=Mus musculus OX=10090 GN=Gdi1 PE=1 SV=3	Gdi1	0.0551355		0.0551355	0.129624	Not-significant
P50428	>sp|P50428|ARSA_MOUSE Arylsulfatase A OS=Mus musculus OX=10090 GN=Arsa PE=1 SV=2	Arsa	0.203908		0.203908	-0.0599932	Not-significant
P50429	>sp|P50429|ARSB_MOUSE Arylsulfatase B OS=Mus musculus OX=10090 GN=Arsb PE=1 SV=3	Arsb	0.367726		0.367726	0.0259298	Not-significant
P50431	>sp|P50431|GLYC_MOUSE Serine hydroxymethyltransferase, cytosolic OS=Mus musculus OX=10090 GN=Shmt1 PE=1 SV=3	Shmt1	0.909253		0.909253	-0.00226812	Not-significant
P50446	>sp|P50446|K2C6A_MOUSE Keratin, type II cytoskeletal 6A OS=Mus musculus OX=10090 GN=Krt6a PE=1 SV=3	Krt6a	0.486353	0.414216	0.486353	-2.68104	Not-significant
P50516	>sp|P50516|VATA_MOUSE V-type proton ATPase catalytic subunit A OS=Mus musculus OX=10090 GN=Atp6v1a PE=1 SV=2	Atp6v1a	0.0115575		0.0115575	0.135957	Not-significant
P50518	>sp|P50518|VATE1_MOUSE V-type proton ATPase subunit E 1 OS=Mus musculus OX=10090 GN=Atp6v1e1 PE=1 SV=2	Atp6v1e1	0.0113491		0.0113491	0.151414	Not-significant
P50543	>sp|P50543|S10AB_MOUSE Protein S100-A11 OS=Mus musculus OX=10090 GN=S100a11 PE=1 SV=1	S100a11	0.244868		0.244868	0.0236914	Not-significant
P50544	>sp|P50544|ACADV_MOUSE Very long-chain specific acyl-CoA dehydrogenase, mitochondrial OS=Mus musculus OX=10090 GN=Acadvl PE=1 SV=3	Acadvl	0.596049		0.596049	-0.0151031	Not-significant
P50580	>sp|P50580|PA2G4_MOUSE Proliferation-associated protein 2G4 OS=Mus musculus OX=10090 GN=Pa2g4 PE=1 SV=3	Pa2g4	0.336423		0.336423	-0.0238859	Not-significant
P50637	>sp|P50637|TSPO_MOUSE Translocator protein OS=Mus musculus OX=10090 GN=Tspo PE=1 SV=1	Tspo	0.31529		0.31529	-0.0959453	Not-significant
P51125	>sp|P51125|ICAL_MOUSE Calpastatin OS=Mus musculus OX=10090 GN=Cast PE=1 SV=2	Cast	0.185297		0.185297	0.0361275	Not-significant
P51141	>sp|P51141|DVL1_MOUSE Segment polarity protein dishevelled homolog DVL-1 OS=Mus musculus OX=10090 GN=Dvl1 PE=1 SV=2	Dvl1	0.279218		0.279218	-0.187562	Not-significant
P51150	>sp|P51150|RAB7A_MOUSE Ras-related protein Rab-7a OS=Mus musculus OX=10090 GN=Rab7a PE=1 SV=2	Rab7a	0.00241218		0.00241218	0.124425	Not-significant
P51163	>sp|P51163|HEM4_MOUSE Uroporphyrinogen-III synthase OS=Mus musculus OX=10090 GN=Uros PE=1 SV=1	Uros	0.191874		0.191874	0.163668	Not-significant
P51174	>sp|P51174|ACADL_MOUSE Long-chain specific acyl-CoA dehydrogenase, mitochondrial OS=Mus musculus OX=10090 GN=Acadl PE=1 SV=2	Acadl	0.195605		0.195605	-0.0375838	Not-significant
P51175	>sp|P51175|PPOX_MOUSE Protoporphyrinogen oxidase OS=Mus musculus OX=10090 GN=Ppox PE=1 SV=1	Ppox	0.0157764		0.0157764	-0.190347	Not-significant
P51410	>sp|P51410|RL9_MOUSE Large ribosomal subunit protein uL6 OS=Mus musculus OX=10090 GN=Rpl9 PE=1 SV=2	Rpl9	0.026502		0.026502	0.161731	Not-significant
P51432	>sp|P51432|PLCB3_MOUSE 1-phosphatidylinositol 4,5-bisphosphate phosphodiesterase beta-3 OS=Mus musculus OX=10090 GN=Plcb3 PE=1 SV=2	Plcb3	0.0399597		0.0399597	-0.148869	Not-significant
P51569	>sp|P51569|AGAL_MOUSE Alpha-galactosidase A OS=Mus musculus OX=10090 GN=Gla PE=1 SV=1	Gla	0.993846		0.993846	0.00029605	Not-significant
P51612	>sp|P51612|XPC_MOUSE DNA repair protein complementing XP-C cells homolog OS=Mus musculus OX=10090 GN=Xpc PE=1 SV=2	Xpc	0.28641		0.28641	0.110891	Not-significant
P51660	>sp|P51660|DHB4_MOUSE Peroxisomal multifunctional enzyme type 2 OS=Mus musculus OX=10090 GN=Hsd17b4 PE=1 SV=3	Hsd17b4	0.117684		0.117684	-0.0471957	Not-significant
P51791	>sp|P51791|CLCN3_MOUSE H(+)/Cl(-) exchange transporter 3 OS=Mus musculus OX=10090 GN=Clcn3 PE=1 SV=3	Clcn3	0.807564		0.807564	0.0270279	Not-significant
P51807	>sp|P51807|DYLT1_MOUSE Dynein light chain Tctex-type 1 OS=Mus musculus OX=10090 GN=Dynlt1 PE=1 SV=1	Dynlt1	0.875408		0.875408	-0.011274	Not-significant
P51829	>sp|P51829|ADCY7_MOUSE Adenylate cyclase type 7 OS=Mus musculus OX=10090 GN=Adcy7 PE=1 SV=2	Adcy7	0.615556		0.615556	-0.135432	Not-significant
P51855	>sp|P51855|GSHB_MOUSE Glutathione synthetase OS=Mus musculus OX=10090 GN=Gss PE=1 SV=1	Gss	0.459467		0.459467	0.0258226	Not-significant
P51859	>sp|P51859|HDGF_MOUSE Hepatoma-derived growth factor OS=Mus musculus OX=10090 GN=Hdgf PE=1 SV=2	Hdgf	0.00590607		0.00590607	0.176468	Not-significant
P51863	>sp|P51863|VA0D1_MOUSE V-type proton ATPase subunit d 1 OS=Mus musculus OX=10090 GN=Atp6v0d1 PE=1 SV=2	Atp6v0d1	0.30821		0.30821	0.0523768	Not-significant
P51881	>sp|P51881|ADT2_MOUSE ADP/ATP translocase 2 OS=Mus musculus OX=10090 GN=Slc25a5 PE=1 SV=3	Slc25a5	0.123029		0.123029	0.0807571	Not-significant
P51912	>sp|P51912|AAAT_MOUSE Neutral amino acid transporter B(0) OS=Mus musculus OX=10090 GN=Slc1a5 PE=1 SV=2	Slc1a5	0.812246		0.812246	-0.010182	Not-significant
P51943	>sp|P51943|CCNA2_MOUSE Cyclin-A2 OS=Mus musculus OX=10090 GN=Ccna2 PE=1 SV=2	Ccna2	0.0289982		0.0289982	0.505381	Up-regulated
P51949	>sp|P51949|MAT1_MOUSE CDK-activating kinase assembly factor MAT1 OS=Mus musculus OX=10090 GN=Mnat1 PE=1 SV=2	Mnat1	0.885485		0.885485	-0.0196725	Not-significant
P51954	>sp|P51954|NEK1_MOUSE Serine/threonine-protein kinase Nek1 OS=Mus musculus OX=10090 GN=Nek1 PE=1 SV=2	Nek1	0.932081		0.932081	0.022191	Not-significant
P52019	>sp|P52019|ERG1_MOUSE Squalene monooxygenase OS=Mus musculus OX=10090 GN=Sqle PE=2 SV=1	Sqle	0.0526386		0.0526386	-0.146741	Not-significant
P52194	>sp|P52194|CLGN_MOUSE Calmegin OS=Mus musculus OX=10090 GN=Clgn PE=1 SV=2	Clgn	0.983336		0.983336	0.00551524	Not-significant
P52196	>sp|P52196|THTR_MOUSE Thiosulfate sulfurtransferase OS=Mus musculus OX=10090 GN=Tst PE=1 SV=3	Tst	0.144417		0.144417	-0.223045	Not-significant
P52293	>sp|P52293|IMA1_MOUSE Importin subunit alpha-1 OS=Mus musculus OX=10090 GN=Kpna2 PE=1 SV=2	Kpna2	0.000414687		0.000414687	0.16307	Not-significant
P52332	>sp|P52332|JAK1_MOUSE Tyrosine-protein kinase JAK1 OS=Mus musculus OX=10090 GN=Jak1 PE=1 SV=1	Jak1	0.0737384		0.0737384	-0.216304	Not-significant
P52430	>sp|P52430|PON1_MOUSE Serum paraoxonase/arylesterase 1 OS=Mus musculus OX=10090 GN=Pon1 PE=1 SV=2	Pon1	0.632666		0.632666	-0.200098	Not-significant
P52431	>sp|P52431|DPOD1_MOUSE DNA polymerase delta catalytic subunit OS=Mus musculus OX=10090 GN=Pold1 PE=1 SV=2	Pold1	0.320874		0.320874	-0.0436547	Not-significant
P52432	>sp|P52432|RPAC1_MOUSE DNA-directed RNA polymerases I and III subunit RPAC1 OS=Mus musculus OX=10090 GN=Polr1c PE=1 SV=3	Polr1c	0.513955		0.513955	-0.026136	Not-significant
P52479	>sp|P52479|UBP10_MOUSE Ubiquitin carboxyl-terminal hydrolase 10 OS=Mus musculus OX=10090 GN=Usp10 PE=1 SV=3	Usp10	0.14179		0.14179	-0.0679428	Not-significant
P52480	>sp|P52480|KPYM_MOUSE Pyruvate kinase PKM OS=Mus musculus OX=10090 GN=Pkm PE=1 SV=4	Pkm	0.0404493		0.0404493	0.123896	Not-significant
P52482	>sp|P52482|UB2E1_MOUSE Ubiquitin-conjugating enzyme E2 E1 OS=Mus musculus OX=10090 GN=Ube2e1 PE=1 SV=1	Ube2e1	0.897442		0.897442	0.0146211	Not-significant
P52483	>sp|P52483|UB2E3_MOUSE Ubiquitin-conjugating enzyme E2 E3 OS=Mus musculus OX=10090 GN=Ube2e3 PE=1 SV=2	Ube2e3	0.303176	0.273322	0.303176	-0.99717	Not-significant
P52503	>sp|P52503|NDUS6_MOUSE NADH dehydrogenase [ubiquinone] iron-sulfur protein 6, mitochondrial OS=Mus musculus OX=10090 GN=Ndufs6 PE=1 SV=2	Ndufs6	0.0303444		0.0303444	0.146835	Not-significant
P52592	>sp|P52592|S1PR2_MOUSE Sphingosine 1-phosphate receptor 2 OS=Mus musculus OX=10090 GN=S1pr2 PE=1 SV=3	S1pr2	0.26724		0.26724	0.37542	Not-significant
P52623	>sp|P52623|UCK1_MOUSE Uridine-cytidine kinase 1 OS=Mus musculus OX=10090 GN=Uck1 PE=1 SV=2	Uck1	0.102841		0.102841	0.218555	Not-significant
P52624	>sp|P52624|UPP1_MOUSE Uridine phosphorylase 1 OS=Mus musculus OX=10090 GN=Upp1 PE=1 SV=2	Upp1	0.584768		0.584768	-0.0393501	Not-significant
P52633	>sp|P52633|STAT6_MOUSE Signal transducer and transcription activator 6 OS=Mus musculus OX=10090 GN=Stat6 PE=1 SV=2	Stat6	0.227275		0.227275	0.0439385	Not-significant
P52651	>sp|P52651|RHOX5_MOUSE Homeobox protein Rhox5 OS=Mus musculus OX=10090 GN=Rhox5 PE=2 SV=1	Rhox5	1.93866e-05		1.93866e-05	-0.535515	Down-regulated
P52734	>sp|P52734|FGD1_MOUSE FYVE, RhoGEF and PH domain-containing protein 1 OS=Mus musculus OX=10090 GN=Fgd1 PE=1 SV=2	Fgd1	0.154319		0.154319	-0.156335	Not-significant
P52760	>sp|P52760|RIDA_MOUSE 2-iminobutanoate/2-iminopropanoate deaminase OS=Mus musculus OX=10090 GN=Rida PE=1 SV=3	Rida	0.287096		0.287096	0.047088	Not-significant
P52795	>sp|P52795|EFNB1_MOUSE Ephrin-B1 OS=Mus musculus OX=10090 GN=Efnb1 PE=1 SV=1	Efnb1	0.578809	0.273322	0.578809	0.376422	Not-significant
P52800	>sp|P52800|EFNB2_MOUSE Ephrin-B2 OS=Mus musculus OX=10090 GN=Efnb2 PE=1 SV=1	Efnb2	0.117173		0.117173	0.366316	Not-significant
P52825	>sp|P52825|CPT2_MOUSE Carnitine O-palmitoyltransferase 2, mitochondrial OS=Mus musculus OX=10090 GN=Cpt2 PE=1 SV=2	Cpt2	0.182496		0.182496	0.0950392	Not-significant
P52875	>sp|P52875|TM165_MOUSE Putative divalent cation/proton antiporter TMEM165 OS=Mus musculus OX=10090 GN=Tmem165 PE=1 SV=2	Tmem165	0.324396		0.324396	0.0602505	Not-significant
P52912	>sp|P52912|TIA1_MOUSE Cytotoxic granule associated RNA binding protein TIA1 OS=Mus musculus OX=10090 GN=Tia1 PE=1 SV=1	Tia1	0.209434		0.209434	-0.215611	Not-significant
P52927	>sp|P52927|HMGA2_MOUSE High mobility group protein HMGI-C OS=Mus musculus OX=10090 GN=Hmga2 PE=1 SV=1	Hmga2	0.168262		0.168262	0.157319	Not-significant
P52963	>sp|P52963|E41LA_MOUSE Band 4.1-like protein 4A OS=Mus musculus OX=10090 GN=Epb41l4a PE=2 SV=2	Epb41l4a	0.218701		0.218701	0.708501	Not-significant
P53026	>sp|P53026|RL10A_MOUSE Large ribosomal subunit protein uL1 OS=Mus musculus OX=10090 GN=Rpl10a PE=1 SV=3	Rpl10a	0.625082		0.625082	0.0165891	Not-significant
P53351	>sp|P53351|PLK2_MOUSE Serine/threonine-protein kinase PLK2 OS=Mus musculus OX=10090 GN=Plk2 PE=1 SV=1	Plk2	0.716659		0.716659	0.11093	Not-significant
P53368	>sp|P53368|8ODP_MOUSE Oxidized purine nucleoside triphosphate hydrolase OS=Mus musculus OX=10090 GN=Nudt1 PE=1 SV=1	Nudt1	0.921595		0.921595	0.0588228	Not-significant
P53564	>sp|P53564|CUX1_MOUSE Homeobox protein cut-like 1 OS=Mus musculus OX=10090 GN=Cux1 PE=1 SV=3	Cux1	0.0328612		0.0328612	-0.0345582	Not-significant
P53569	>sp|P53569|CEBPZ_MOUSE CCAAT/enhancer-binding protein zeta OS=Mus musculus OX=10090 GN=Cebpz PE=1 SV=2	Cebpz	0.998108		0.998108	0.000113877	Not-significant
P53612	>sp|P53612|PGTB2_MOUSE Geranylgeranyl transferase type-2 subunit beta OS=Mus musculus OX=10090 GN=Rabggtb PE=1 SV=2	Rabggtb	0.0843374		0.0843374	0.179715	Not-significant
P53668	>sp|P53668|LIMK1_MOUSE LIM domain kinase 1 OS=Mus musculus OX=10090 GN=Limk1 PE=1 SV=1	Limk1	0.133198		0.133198	-0.38645	Not-significant
P53690	>sp|P53690|MMP14_MOUSE Matrix metalloproteinase-14 OS=Mus musculus OX=10090 GN=Mmp14 PE=1 SV=3	Mmp14	0.00240888		0.00240888	-0.149867	Not-significant
P53702	>sp|P53702|CCHL_MOUSE Holocytochrome c-type synthase OS=Mus musculus OX=10090 GN=Hccs PE=1 SV=2	Hccs	0.446663		0.446663	-0.0334184	Not-significant
P53762	>sp|P53762|ARNT_MOUSE Aryl hydrocarbon receptor nuclear translocator OS=Mus musculus OX=10090 GN=Arnt PE=1 SV=3	Arnt	0.761198		0.761198	-0.072658	Not-significant
P53798	>sp|P53798|FDFT_MOUSE Squalene synthase OS=Mus musculus OX=10090 GN=Fdft1 PE=1 SV=2	Fdft1	1		1	0	Not-significant
P53808	>sp|P53808|PPCT_MOUSE Phosphatidylcholine transfer protein OS=Mus musculus OX=10090 GN=Pctp PE=1 SV=2	Pctp	0.0377753		0.0377753	0.42224	Up-regulated
P53810	>sp|P53810|PIPNA_MOUSE Phosphatidylinositol transfer protein alpha isoform OS=Mus musculus OX=10090 GN=Pitpna PE=1 SV=2	Pitpna	0.170445		0.170445	0.11636	Not-significant
P53811	>sp|P53811|PIPNB_MOUSE Phosphatidylinositol transfer protein beta isoform OS=Mus musculus OX=10090 GN=Pitpnb PE=1 SV=2	Pitpnb	0.45283		0.45283	0.0348126	Not-significant
P53986	>sp|P53986|MOT1_MOUSE Monocarboxylate transporter 1 OS=Mus musculus OX=10090 GN=Slc16a1 PE=1 SV=1	Slc16a1	0.0332715		0.0332715	0.0982034	Not-significant
P53994	>sp|P53994|RAB2A_MOUSE Ras-related protein Rab-2A OS=Mus musculus OX=10090 GN=Rab2a PE=1 SV=1	Rab2a	0.140998		0.140998	-0.11374	Not-significant
P53995	>sp|P53995|APC1_MOUSE Anaphase-promoting complex subunit 1 OS=Mus musculus OX=10090 GN=Anapc1 PE=1 SV=2	Anapc1	0.696535		0.696535	0.0284383	Not-significant
P53996	>sp|P53996|CNBP_MOUSE CCHC-type zinc finger nucleic acid binding protein OS=Mus musculus OX=10090 GN=Cnbp PE=1 SV=2	Cnbp	0.30672		0.30672	0.206642	Not-significant
P54071	>sp|P54071|IDHP_MOUSE Isocitrate dehydrogenase [NADP], mitochondrial OS=Mus musculus OX=10090 GN=Idh2 PE=1 SV=3	Idh2	0.0683542		0.0683542	-0.0676789	Not-significant
P54099	>sp|P54099|DPOG1_MOUSE DNA polymerase subunit gamma-1 OS=Mus musculus OX=10090 GN=Polg PE=1 SV=3	Polg	0.358129		0.358129	0.208924	Not-significant
P54103	>sp|P54103|DNJC2_MOUSE DnaJ homolog subfamily C member 2 OS=Mus musculus OX=10090 GN=Dnajc2 PE=1 SV=2	Dnajc2	0.660155		0.660155	-0.0273714	Not-significant
P54116	>sp|P54116|STOM_MOUSE Stomatin OS=Mus musculus OX=10090 GN=Stom PE=1 SV=3	Stom	0.851177		0.851177	-0.0165452	Not-significant
P54227	>sp|P54227|STMN1_MOUSE Stathmin OS=Mus musculus OX=10090 GN=Stmn1 PE=1 SV=2	Stmn1	0.00926222		0.00926222	0.232094	Not-significant
P54254	>sp|P54254|ATX1_MOUSE Ataxin-1 OS=Mus musculus OX=10090 GN=Atxn1 PE=1 SV=2	Atxn1	0.366553		0.366553	0.187269	Not-significant
P54265	>sp|P54265|DMPK_MOUSE Myotonin-protein kinase OS=Mus musculus OX=10090 GN=Dmpk PE=1 SV=1	Dmpk	0.372565		0.372565	0.209154	Not-significant
P54276	>sp|P54276|MSH6_MOUSE DNA mismatch repair protein Msh6 OS=Mus musculus OX=10090 GN=Msh6 PE=1 SV=3	Msh6	0.132719		0.132719	0.0763682	Not-significant
P54279	>sp|P54279|PMS2_MOUSE Mismatch repair endonuclease PMS2 OS=Mus musculus OX=10090 GN=Pms2 PE=2 SV=2	Pms2	0.476861		0.476861	-0.168107	Not-significant
P54310	>sp|P54310|LIPS_MOUSE Hormone-sensitive lipase OS=Mus musculus OX=10090 GN=Lipe PE=1 SV=2	Lipe	0.250971		0.250971	-0.320554	Not-significant
P54726	>sp|P54726|RD23A_MOUSE UV excision repair protein RAD23 homolog A OS=Mus musculus OX=10090 GN=Rad23a PE=1 SV=2	Rad23a	0.0572725		0.0572725	0.267195	Not-significant
P54728	>sp|P54728|RD23B_MOUSE UV excision repair protein RAD23 homolog B OS=Mus musculus OX=10090 GN=Rad23b PE=1 SV=2	Rad23b	0.003053		0.003053	0.0689455	Not-significant
P54729	>sp|P54729|NUB1_MOUSE NEDD8 ultimate buster 1 OS=Mus musculus OX=10090 GN=Nub1 PE=1 SV=2	Nub1	0.00166953		0.00166953	0.186964	Not-significant
P54731	>sp|P54731|FAF1_MOUSE FAS-associated factor 1 OS=Mus musculus OX=10090 GN=Faf1 PE=1 SV=2	Faf1	0.775707		0.775707	0.0101219	Not-significant
P54751	>sp|P54751|SIA4A_MOUSE CMP-N-acetylneuraminate-beta-galactosamide-alpha-2,3-sialyltransferase 1 OS=Mus musculus OX=10090 GN=St3gal1 PE=1 SV=1	St3gal1	0.219526		0.219526	-0.275583	Not-significant
P54754	>sp|P54754|EPHB3_MOUSE Ephrin type-B receptor 3 OS=Mus musculus OX=10090 GN=Ephb3 PE=1 SV=2	Ephb3	0.079791		0.079791	0.228933	Not-significant
P54761	>sp|P54761|EPHB4_MOUSE Ephrin type-B receptor 4 OS=Mus musculus OX=10090 GN=Ephb4 PE=1 SV=2	Ephb4	0.940417		0.940417	0.00449385	Not-significant
P54763	>sp|P54763|EPHB2_MOUSE Ephrin type-B receptor 2 OS=Mus musculus OX=10090 GN=Ephb2 PE=1 SV=3	Ephb2	0.310337		0.310337	0.372773	Not-significant
P54775	>sp|P54775|PRS6B_MOUSE 26S proteasome regulatory subunit 6B OS=Mus musculus OX=10090 GN=Psmc4 PE=1 SV=2	Psmc4	0.539955		0.539955	0.0212877	Not-significant
P54797	>sp|P54797|TNG2_MOUSE Transport and Golgi organization 2 homolog OS=Mus musculus OX=10090 GN=Tango2 PE=1 SV=2	Tango2	0.740121		0.740121	0.0417482	Not-significant
P54818	>sp|P54818|GALC_MOUSE Galactocerebrosidase OS=Mus musculus OX=10090 GN=Galc PE=1 SV=2	Galc	0.91896		0.91896	0.00400036	Not-significant
P54822	>sp|P54822|PUR8_MOUSE Adenylosuccinate lyase OS=Mus musculus OX=10090 GN=Adsl PE=1 SV=2	Adsl	0.580147		0.580147	0.0256104	Not-significant
P54823	>sp|P54823|DDX6_MOUSE Probable ATP-dependent RNA helicase DDX6 OS=Mus musculus OX=10090 GN=Ddx6 PE=1 SV=1	Ddx6	0.205691		0.205691	0.0333872	Not-significant
P54869	>sp|P54869|HMCS2_MOUSE Hydroxymethylglutaryl-CoA synthase, mitochondrial OS=Mus musculus OX=10090 GN=Hmgcs2 PE=1 SV=2	Hmgcs2	0.652721	1	0.652721	1.03117	Not-significant
P54923	>sp|P54923|ADPRH_MOUSE ADP-ribosylhydrolase ARH1 OS=Mus musculus OX=10090 GN=Adprh PE=1 SV=1	Adprh	0.955953		0.955953	0.00338467	Not-significant
P55012	>sp|P55012|S12A2_MOUSE Solute carrier family 12 member 2 OS=Mus musculus OX=10090 GN=Slc12a2 PE=1 SV=2	Slc12a2	0.140898		0.140898	-0.0453165	Not-significant
P55096	>sp|P55096|ABCD3_MOUSE ATP-binding cassette sub-family D member 3 OS=Mus musculus OX=10090 GN=Abcd3 PE=1 SV=2	Abcd3	0.178783		0.178783	-0.066018	Not-significant
P55098	>sp|P55098|PEX2_MOUSE Peroxisome biogenesis factor 2 OS=Mus musculus OX=10090 GN=Pex2 PE=2 SV=1	Pex2	0.967892		0.967892	-0.0178216	Not-significant
P55194	>sp|P55194|3BP1_MOUSE SH3 domain-binding protein 1 OS=Mus musculus OX=10090 GN=Sh3bp1 PE=1 SV=3	Sh3bp1	0.470273		0.470273	0.131325	Not-significant
P55200	>sp|P55200|KMT2A_MOUSE Histone-lysine N-methyltransferase 2A OS=Mus musculus OX=10090 GN=Kmt2a PE=1 SV=3	Kmt2a	0.0784964		0.0784964	0.122881	Not-significant
P55258	>sp|P55258|RAB8A_MOUSE Ras-related protein Rab-8A OS=Mus musculus OX=10090 GN=Rab8a PE=1 SV=2	Rab8a	0.955615		0.955615	-0.00729603	Not-significant
P55264	>sp|P55264|ADK_MOUSE Adenosine kinase OS=Mus musculus OX=10090 GN=Adk PE=1 SV=2	Adk	0.906789		0.906789	0.00570137	Not-significant
P55302	>sp|P55302|AMRP_MOUSE Alpha-2-macroglobulin receptor-associated protein OS=Mus musculus OX=10090 GN=Lrpap1 PE=1 SV=1	Lrpap1	0.14355		0.14355	0.0798536	Not-significant
P55821	>sp|P55821|STMN2_MOUSE Stathmin-2 OS=Mus musculus OX=10090 GN=Stmn2 PE=1 SV=1	Stmn2	0.42265	0.273322	0.42265	3.27635	Not-significant
P55937	>sp|P55937|GOGA3_MOUSE Golgin subfamily A member 3 OS=Mus musculus OX=10090 GN=Golga3 PE=1 SV=3	Golga3	0.523678		0.523678	0.0280948	Not-significant
P56135	>sp|P56135|ATPK_MOUSE ATP synthase subunit f, mitochondrial OS=Mus musculus OX=10090 GN=Atp5mf PE=1 SV=3	Atp5mf	0.0549193		0.0549193	0.0832546	Not-significant
P56183	>sp|P56183|RRP1_MOUSE Ribosomal RNA processing protein 1 homolog A OS=Mus musculus OX=10090 GN=Rrp1 PE=1 SV=2	Rrp1	0.0946881		0.0946881	0.104774	Not-significant
P56212	>sp|P56212|ARP19_MOUSE cAMP-regulated phosphoprotein 19 OS=Mus musculus OX=10090 GN=Arpp19 PE=1 SV=2	Arpp19	0.762303		0.762303	-0.0205818	Not-significant
P56213	>sp|P56213|ALR_MOUSE FAD-linked sulfhydryl oxidase ALR OS=Mus musculus OX=10090 GN=Gfer PE=1 SV=2	Gfer	0.731373		0.731373	0.060113	Not-significant
P56371	>sp|P56371|RAB4A_MOUSE Ras-related protein Rab-4A OS=Mus musculus OX=10090 GN=Rab4a PE=1 SV=2	Rab4a	0.471563		0.471563	-0.0720158	Not-significant
P56375	>sp|P56375|ACYP2_MOUSE Acylphosphatase-2 OS=Mus musculus OX=10090 GN=Acyp2 PE=1 SV=2	Acyp2	0.00344153		0.00344153	0.307954	Up-regulated
P56376	>sp|P56376|ACYP1_MOUSE Acylphosphatase-1 OS=Mus musculus OX=10090 GN=Acyp1 PE=1 SV=2	Acyp1	0.66931		0.66931	-0.0154813	Not-significant
P56379	>sp|P56379|ATP68_MOUSE ATP synthase subunit ATP5MJ, mitochondrial OS=Mus musculus OX=10090 GN=Atp5mj PE=1 SV=1	Atp5mj	0.523184		0.523184	0.0798798	Not-significant
P56380	>sp|P56380|AP4A_MOUSE Bis(5'-nucleosyl)-tetraphosphatase [asymmetrical] OS=Mus musculus OX=10090 GN=Nudt2 PE=1 SV=3	Nudt2	0.562849		0.562849	-0.0516844	Not-significant
P56382	>sp|P56382|ATP5E_MOUSE ATP synthase subunit epsilon, mitochondrial OS=Mus musculus OX=10090 GN=Atp5f1e PE=1 SV=2	Atp5f1e	0.0256853		0.0256853	0.192206	Not-significant
P56383	>sp|P56383|AT5G2_MOUSE ATP synthase F(0) complex subunit C2, mitochondrial OS=Mus musculus OX=10090 GN=Atp5mc2 PE=1 SV=2	Atp5mc2	0.648606	0.273322	0.648606	0.380582	Not-significant
P56389	>sp|P56389|CDD_MOUSE Cytidine deaminase OS=Mus musculus OX=10090 GN=Cda PE=1 SV=2	Cda	0.872596		0.872596	0.0206273	Not-significant
P56390	>sp|P56390|CKS2_MOUSE Cyclin-dependent kinases regulatory subunit 2 OS=Mus musculus OX=10090 GN=Cks2 PE=1 SV=1	Cks2	0.228359		0.228359	0.342319	Not-significant
P56391	>sp|P56391|CX6B1_MOUSE Cytochrome c oxidase subunit 6B1 OS=Mus musculus OX=10090 GN=Cox6b1 PE=1 SV=2	Cox6b1	0.0304127		0.0304127	0.15814	Not-significant
P56392	>sp|P56392|CX7A1_MOUSE Cytochrome c oxidase subunit 7A1, mitochondrial OS=Mus musculus OX=10090 GN=Cox7a1 PE=1 SV=1	Cox7a1	0.601878		0.601878	-0.0786277	Not-significant
P56394	>sp|P56394|COX17_MOUSE Cytochrome c oxidase copper chaperone OS=Mus musculus OX=10090 GN=Cox17 PE=1 SV=2	Cox17	0.122345		0.122345	-0.154378	Not-significant
P56395	>sp|P56395|CYB5_MOUSE Cytochrome b5 OS=Mus musculus OX=10090 GN=Cyb5a PE=1 SV=2	Cyb5a	0.00803489		0.00803489	0.123885	Not-significant
P56399	>sp|P56399|UBP5_MOUSE Ubiquitin carboxyl-terminal hydrolase 5 OS=Mus musculus OX=10090 GN=Usp5 PE=1 SV=1	Usp5	0.619403		0.619403	-0.00417184	Not-significant
P56473	>sp|P56473|AGRP_MOUSE Agouti-related protein OS=Mus musculus OX=10090 GN=Agrp PE=1 SV=1	Agrp	0.163337		0.163337	-0.133812	Not-significant
P56480	>sp|P56480|ATPB_MOUSE ATP synthase subunit beta, mitochondrial OS=Mus musculus OX=10090 GN=Atp5f1b PE=1 SV=2	Atp5f1b	0.0612714		0.0612714	0.0802592	Not-significant
P56542	>sp|P56542|DNS2A_MOUSE Deoxyribonuclease-2-alpha OS=Mus musculus OX=10090 GN=Dnase2 PE=1 SV=1	Dnase2	0.621001		0.621001	-0.0633593	Not-significant
P56546	>sp|P56546|CTBP2_MOUSE C-terminal-binding protein 2 OS=Mus musculus OX=10090 GN=Ctbp2 PE=1 SV=2	Ctbp2	0.577266		0.577266	0.0204165	Not-significant
P56565	>sp|P56565|S10A1_MOUSE Protein S100-A1 OS=Mus musculus OX=10090 GN=S100a1 PE=1 SV=2	S100a1	0.421155	0.273322	0.421155	0.796076	Not-significant
P56581	>sp|P56581|TDG_MOUSE G/T mismatch-specific thymine DNA glycosylase OS=Mus musculus OX=10090 GN=Tdg PE=1 SV=2	Tdg	0.316784		0.316784	-0.387559	Not-significant
P56671	>sp|P56671|MAZ_MOUSE Myc-associated zinc finger protein OS=Mus musculus OX=10090 GN=Maz PE=1 SV=1	Maz	0.522516		0.522516	0.110143	Not-significant
P56695	>sp|P56695|WFS1_MOUSE Wolframin OS=Mus musculus OX=10090 GN=Wfs1 PE=1 SV=1	Wfs1	0.648281		0.648281	-0.0468199	Not-significant
P56812	>sp|P56812|PDCD5_MOUSE Programmed cell death protein 5 OS=Mus musculus OX=10090 GN=Pdcd5 PE=1 SV=3	Pdcd5	0.171901		0.171901	0.0720868	Not-significant
P56818	>sp|P56818|BACE1_MOUSE Beta-secretase 1 OS=Mus musculus OX=10090 GN=Bace1 PE=1 SV=2	Bace1	0.443932		0.443932	-0.155548	Not-significant
P56873	>sp|P56873|ZNRD2_MOUSE Protein ZNRD2 OS=Mus musculus OX=10090 GN=Znrd2 PE=1 SV=1	Znrd2	0.56983		0.56983	0.0412898	Not-significant
P56959	>sp|P56959|FUS_MOUSE RNA-binding protein FUS OS=Mus musculus OX=10090 GN=Fus PE=1 SV=1	Fus	0.00887878		0.00887878	0.115691	Not-significant
P56960	>sp|P56960|EXOSX_MOUSE Exosome complex component 10 OS=Mus musculus OX=10090 GN=Exosc10 PE=1 SV=2	Exosc10	0.282166		0.282166	-0.0302126	Not-significant
P57080	>sp|P57080|UBP25_MOUSE Ubiquitin carboxyl-terminal hydrolase 25 OS=Mus musculus OX=10090 GN=Usp25 PE=1 SV=2	Usp25	0.39687		0.39687	-0.130123	Not-significant
P57716	>sp|P57716|NICA_MOUSE Nicastrin OS=Mus musculus OX=10090 GN=Ncstn PE=1 SV=3	Ncstn	0.887639		0.887639	0.00531337	Not-significant
P57722	>sp|P57722|PCBP3_MOUSE Poly(rC)-binding protein 3 OS=Mus musculus OX=10090 GN=Pcbp3 PE=1 SV=3	Pcbp3	0.260049		0.260049	0.118269	Not-significant
P57746	>sp|P57746|VATD_MOUSE V-type proton ATPase subunit D OS=Mus musculus OX=10090 GN=Atp6v1d PE=1 SV=1	Atp6v1d	0.52741		0.52741	0.0170669	Not-significant
P57759	>sp|P57759|ERP29_MOUSE Endoplasmic reticulum resident protein 29 OS=Mus musculus OX=10090 GN=Erp29 PE=1 SV=2	Erp29	0.524295		0.524295	0.0195659	Not-significant
P57776	>sp|P57776|EF1D_MOUSE Elongation factor 1-delta OS=Mus musculus OX=10090 GN=Eef1d PE=1 SV=3	Eef1d	0.0119493		0.0119493	0.0721802	Not-significant
P57780	>sp|P57780|ACTN4_MOUSE Alpha-actinin-4 OS=Mus musculus OX=10090 GN=Actn4 PE=1 SV=1	Actn4	0.0178753		0.0178753	0.118741	Not-significant
P57784	>sp|P57784|RU2A_MOUSE U2 small nuclear ribonucleoprotein A' OS=Mus musculus OX=10090 GN=Snrpa1 PE=1 SV=2	Snrpa1	0.897718		0.897718	-0.00545252	Not-significant
P57791	>sp|P57791|FACE2_MOUSE CAAX prenyl protease 2 OS=Mus musculus OX=10090 GN=Rce1 PE=2 SV=1	Rce1	0.28314		0.28314	-0.780648	Not-significant
P58021	>sp|P58021|TM9S2_MOUSE Transmembrane 9 superfamily member 2 OS=Mus musculus OX=10090 GN=Tm9sf2 PE=1 SV=1	Tm9sf2	0.306209		0.306209	0.0631743	Not-significant
P58043	>sp|P58043|SESN2_MOUSE Sestrin-2 OS=Mus musculus OX=10090 GN=Sesn2 PE=1 SV=1	Sesn2	0.14741		0.14741	0.400453	Not-significant
P58044	>sp|P58044|IDI1_MOUSE Isopentenyl-diphosphate Delta-isomerase 1 OS=Mus musculus OX=10090 GN=Idi1 PE=1 SV=1	Idi1	0.189047		0.189047	0.0603356	Not-significant
P58058	>sp|P58058|NADK_MOUSE NAD kinase OS=Mus musculus OX=10090 GN=Nadk PE=1 SV=2	Nadk	0.13879		0.13879	-0.601412	Not-significant
P58059	>sp|P58059|RT21_MOUSE Small ribosomal subunit protein bS21m OS=Mus musculus OX=10090 GN=Mrps21 PE=1 SV=1	Mrps21	0.947011		0.947011	0.0103898	Not-significant
P58064	>sp|P58064|RT06_MOUSE Small ribosomal subunit protein bS6m OS=Mus musculus OX=10090 GN=Mrps6 PE=1 SV=3	Mrps6	0.203985		0.203985	0.107351	Not-significant
P58069	>sp|P58069|RASA2_MOUSE Ras GTPase-activating protein 2 OS=Mus musculus OX=10090 GN=Rasa2 PE=1 SV=2	Rasa2	0.550628		0.550628	0.0655181	Not-significant
P58137	>sp|P58137|ACOT8_MOUSE Acyl-coenzyme A thioesterase 8 OS=Mus musculus OX=10090 GN=Acot8 PE=1 SV=1	Acot8	0.0681933		0.0681933	0.144789	Not-significant
P58158	>sp|P58158|B3GA3_MOUSE Galactosylgalactosylxylosylprotein 3-beta-glucuronosyltransferase 3 OS=Mus musculus OX=10090 GN=B3gat3 PE=1 SV=1	B3gat3	0.692115		0.692115	-0.104741	Not-significant
P58252	>sp|P58252|EF2_MOUSE Elongation factor 2 OS=Mus musculus OX=10090 GN=Eef2 PE=1 SV=2	Eef2	0.295645		0.295645	-0.0449366	Not-significant
P58281	>sp|P58281|OPA1_MOUSE Dynamin-like GTPase OPA1, mitochondrial OS=Mus musculus OX=10090 GN=Opa1 PE=1 SV=1	Opa1	0.127868		0.127868	0.0656272	Not-significant
P58283	>sp|P58283|RN216_MOUSE E3 ubiquitin-protein ligase RNF216 OS=Mus musculus OX=10090 GN=Rnf216 PE=1 SV=3	Rnf216	0.492079		0.492079	0.171062	Not-significant
P58334	>sp|P58334|KLF16_MOUSE Krueppel-like factor 16 OS=Mus musculus OX=10090 GN=Klf16 PE=1 SV=2	Klf16	0.0478891	0.273322	0.0478891	1.30932	Up-regulated
P58389	>sp|P58389|PTPA_MOUSE Serine/threonine-protein phosphatase 2A activator OS=Mus musculus OX=10090 GN=Ptpa PE=1 SV=1	Ptpa	0.0790791		0.0790791	0.138969	Not-significant
P58404	>sp|P58404|STRN4_MOUSE Striatin-4 OS=Mus musculus OX=10090 GN=Strn4 PE=1 SV=2	Strn4	0.814913		0.814913	0.0184705	Not-significant
P58462	>sp|P58462|FOXP1_MOUSE Forkhead box protein P1 OS=Mus musculus OX=10090 GN=Foxp1 PE=1 SV=1	Foxp1	0.0974623		0.0974623	-0.409743	Not-significant
P58465	>sp|P58465|CTDSL_MOUSE CTD small phosphatase-like protein OS=Mus musculus OX=10090 GN=Ctdspl PE=2 SV=3	Ctdspl	0.596644		0.596644	-0.205576	Not-significant
P58466	>sp|P58466|CTDS1_MOUSE Carboxy-terminal domain RNA polymerase II polypeptide A small phosphatase 1 OS=Mus musculus OX=10090 GN=Ctdsp1 PE=1 SV=1	Ctdsp1	0.43508		0.43508	0.150894	Not-significant
P58468	>sp|P58468|SLX9_MOUSE Ribosome biogenesis protein SLX9 homolog OS=Mus musculus OX=10090 GN=Slx9 PE=1 SV=1	Slx9	0.116543		0.116543	0.426343	Not-significant
P58501	>sp|P58501|PAXB1_MOUSE PAX3- and PAX7-binding protein 1 OS=Mus musculus OX=10090 GN=Paxbp1 PE=1 SV=3	Paxbp1	0.724519		0.724519	0.0115031	Not-significant
P58544	>sp|P58544|BTBD1_MOUSE BTB/POZ domain-containing protein 1 OS=Mus musculus OX=10090 GN=Btbd1 PE=1 SV=3	Btbd1	0.90455		0.90455	0.0675663	Not-significant
P58742	>sp|P58742|AAAS_MOUSE Aladin OS=Mus musculus OX=10090 GN=Aaas PE=1 SV=1	Aaas	0.275296		0.275296	-0.0440172	Not-significant
P58771	>sp|P58771|TPM1_MOUSE Tropomyosin alpha-1 chain OS=Mus musculus OX=10090 GN=Tpm1 PE=1 SV=1	Tpm1	0.0597614		0.0597614	0.115183	Not-significant
P58774	>sp|P58774|TPM2_MOUSE Tropomyosin beta chain OS=Mus musculus OX=10090 GN=Tpm2 PE=1 SV=1	Tpm2	0.152005		0.152005	-0.0808105	Not-significant
P58801	>sp|P58801|RIPK2_MOUSE Receptor-interacting serine/threonine-protein kinase 2 OS=Mus musculus OX=10090 GN=Ripk2 PE=1 SV=1	Ripk2	0.0829593		0.0829593	-0.524813	Not-significant
P58802	>sp|P58802|TB10A_MOUSE TBC1 domain family member 10A OS=Mus musculus OX=10090 GN=Tbc1d10a PE=1 SV=1	Tbc1d10a	0.144898		0.144898	0.105368	Not-significant
P58854	>sp|P58854|GCP3_MOUSE Gamma-tubulin complex component 3 OS=Mus musculus OX=10090 GN=Tubgcp3 PE=1 SV=2	Tubgcp3	0.237801		0.237801	-0.0581293	Not-significant
P58871	>sp|P58871|TB182_MOUSE 182 kDa tankyrase-1-binding protein OS=Mus musculus OX=10090 GN=Tnks1bp1 PE=1 SV=2	Tnks1bp1	0.647322		0.647322	-0.0171529	Not-significant
P58929	>sp|P58929|GMEB2_MOUSE Glucocorticoid modulatory element-binding protein 2 OS=Mus musculus OX=10090 GN=Gmeb2 PE=2 SV=2	Gmeb2	0.00416555		0.00416555	-0.259984	Not-significant
P59016	>sp|P59016|VP33B_MOUSE Vacuolar protein sorting-associated protein 33B OS=Mus musculus OX=10090 GN=Vps33b PE=1 SV=1	Vps33b	0.788449		0.788449	-0.0170444	Not-significant
P59017	>sp|P59017|B2L13_MOUSE Bcl-2-like protein 13 OS=Mus musculus OX=10090 GN=Bcl2l13 PE=1 SV=2	Bcl2l13	0.259802		0.259802	0.0976473	Not-significant
P59024	>sp|P59024|FKB14_MOUSE Peptidyl-prolyl cis-trans isomerase FKBP14 OS=Mus musculus OX=10090 GN=Fkbp14 PE=1 SV=1	Fkbp14	0.332439		0.332439	-0.280879	Not-significant
P59048	>sp|P59048|PDRG1_MOUSE p53 and DNA damage-regulated protein 1 OS=Mus musculus OX=10090 GN=Pdrg1 PE=2 SV=1	Pdrg1	0.093607		0.093607	0.558419	Not-significant
P59108	>sp|P59108|CPNE2_MOUSE Copine-2 OS=Mus musculus OX=10090 GN=Cpne2 PE=1 SV=1	Cpne2	0.0849386		0.0849386	-0.169752	Not-significant
P59110	>sp|P59110|SENP1_MOUSE Sentrin-specific protease 1 OS=Mus musculus OX=10090 GN=Senp1 PE=1 SV=1	Senp1	0.188596		0.188596	-0.235328	Not-significant
P59114	>sp|P59114|CAPAM_MOUSE mRNA (2'-O-methyladenosine-N(6)-)-methyltransferase OS=Mus musculus OX=10090 GN=Pcif1 PE=1 SV=1	Pcif1	0.0167202		0.0167202	0.175851	Not-significant
P59235	>sp|P59235|NUP43_MOUSE Nucleoporin Nup43 OS=Mus musculus OX=10090 GN=Nup43 PE=1 SV=2	Nup43	0.795243		0.795243	0.020901	Not-significant
P59240	>sp|P59240|NPHP4_MOUSE Nephrocystin-4 OS=Mus musculus OX=10090 GN=Nphp4 PE=1 SV=2	Nphp4	0.642386		0.642386	0.306409	Not-significant
P59266	>sp|P59266|FITM2_MOUSE Acyl-coenzyme A diphosphatase FITM2 OS=Mus musculus OX=10090 GN=Fitm2 PE=1 SV=1	Fitm2	0.221787		0.221787	-0.127233	Not-significant
P59279	>sp|P59279|RAB2B_MOUSE Ras-related protein Rab-2B OS=Mus musculus OX=10090 GN=Rab2b PE=1 SV=1	Rab2b	0.218612		0.218612	-0.184839	Not-significant
P59325	>sp|P59325|IF5_MOUSE Eukaryotic translation initiation factor 5 OS=Mus musculus OX=10090 GN=Eif5 PE=1 SV=1	Eif5	0.00020747		0.00020747	0.169047	Not-significant
P59326	>sp|P59326|YTHD1_MOUSE YTH domain-containing family protein 1 OS=Mus musculus OX=10090 GN=Ythdf1 PE=1 SV=1	Ythdf1	0.831146		0.831146	0.018748	Not-significant
P59328	>sp|P59328|WDHD1_MOUSE WD repeat and HMG-box DNA-binding protein 1 OS=Mus musculus OX=10090 GN=Wdhd1 PE=1 SV=2	Wdhd1	0.182634		0.182634	0.126582	Not-significant
P59438	>sp|P59438|HPS5_MOUSE BLOC-2 complex member HPS5 OS=Mus musculus OX=10090 GN=Hps5 PE=1 SV=2	Hps5	0.599396		0.599396	-0.0791804	Not-significant
P59470	>sp|P59470|RPC2_MOUSE DNA-directed RNA polymerase III subunit RPC2 OS=Mus musculus OX=10090 GN=Polr3b PE=1 SV=2	Polr3b	0.340278		0.340278	-0.147218	Not-significant
P59481	>sp|P59481|LMA2L_MOUSE VIP36-like protein OS=Mus musculus OX=10090 GN=Lman2l PE=1 SV=1	Lman2l	0.560308		0.560308	0.0656035	Not-significant
P59598	>sp|P59598|ASXL1_MOUSE Polycomb group protein ASXL1 OS=Mus musculus OX=10090 GN=Asxl1 PE=1 SV=1	Asxl1	0.175873	0.0832645	0.175873	1.32718	Not-significant
P59672	>sp|P59672|ANS1A_MOUSE Ankyrin repeat and SAM domain-containing protein 1A OS=Mus musculus OX=10090 GN=Anks1a PE=1 SV=3	Anks1a	0.0995281		0.0995281	-0.186543	Not-significant
P59708	>sp|P59708|SF3B6_MOUSE Splicing factor 3B subunit 6 OS=Mus musculus OX=10090 GN=Sf3b6 PE=1 SV=1	Sf3b6	0.968559		0.968559	-0.00534396	Not-significant
P59759	>sp|P59759|MRTFB_MOUSE Myocardin-related transcription factor B OS=Mus musculus OX=10090 GN=Mrtfb PE=1 SV=1	Mrtfb	0.78883		0.78883	0.0286978	Not-significant
P59764	>sp|P59764|DOCK4_MOUSE Dedicator of cytokinesis protein 4 OS=Mus musculus OX=10090 GN=Dock4 PE=1 SV=1	Dock4	0.828758		0.828758	0.0152695	Not-significant
P59808	>sp|P59808|SASH1_MOUSE SAM and SH3 domain-containing protein 1 OS=Mus musculus OX=10090 GN=Sash1 PE=1 SV=1	Sash1	0.0929103		0.0929103	0.403021	Not-significant
P59913	>sp|P59913|PCMD1_MOUSE Protein-L-isoaspartate O-methyltransferase domain-containing protein 1 OS=Mus musculus OX=10090 GN=Pcmtd1 PE=1 SV=1	Pcmtd1	0.243549		0.243549	0.158114	Not-significant
P59941	>sp|P59941|SIR6_MOUSE NAD-dependent protein deacylase sirtuin-6 OS=Mus musculus OX=10090 GN=Sirt6 PE=1 SV=1	Sirt6	0.308093		0.308093	0.115126	Not-significant
P59997	>sp|P59997|KDM2A_MOUSE Lysine-specific demethylase 2A OS=Mus musculus OX=10090 GN=Kdm2a PE=1 SV=2	Kdm2a	0.00945102		0.00945102	0.202413	Not-significant
P59999	>sp|P59999|ARPC4_MOUSE Actin-related protein 2/3 complex subunit 4 OS=Mus musculus OX=10090 GN=Arpc4 PE=1 SV=3	Arpc4	0.0205308		0.0205308	0.148925	Not-significant
P60007	>sp|P60007|APC15_MOUSE Anaphase-promoting complex subunit 15 OS=Mus musculus OX=10090 GN=Anapc15 PE=2 SV=1	Anapc15	0.631819		0.631819	-0.124026	Not-significant
P60060	>sp|P60060|SC61G_MOUSE Protein transport protein Sec61 subunit gamma OS=Mus musculus OX=10090 GN=Sec61g PE=3 SV=1	Sec61g	0.742031		0.742031	0.0520395	Not-significant
P60122	>sp|P60122|RUVB1_MOUSE RuvB-like 1 OS=Mus musculus OX=10090 GN=Ruvbl1 PE=1 SV=1	Ruvbl1	0.922918		0.922918	0.00235	Not-significant
P60229	>sp|P60229|EIF3E_MOUSE Eukaryotic translation initiation factor 3 subunit E OS=Mus musculus OX=10090 GN=Eif3e PE=1 SV=1	Eif3e	0.0897008		0.0897008	-0.0297881	Not-significant
P60330	>sp|P60330|ESPL1_MOUSE Separin OS=Mus musculus OX=10090 GN=Espl1 PE=1 SV=1	Espl1	0.497456		0.497456	0.0591216	Not-significant
P60335	>sp|P60335|PCBP1_MOUSE Poly(rC)-binding protein 1 OS=Mus musculus OX=10090 GN=Pcbp1 PE=1 SV=1	Pcbp1	0.260212		0.260212	0.0416034	Not-significant
P60469	>sp|P60469|LIPA3_MOUSE Liprin-alpha-3 OS=Mus musculus OX=10090 GN=Ppfia3 PE=1 SV=2	Ppfia3	0.574098		0.574098	0.231944	Not-significant
P60521	>sp|P60521|GBRL2_MOUSE Gamma-aminobutyric acid receptor-associated protein-like 2 OS=Mus musculus OX=10090 GN=Gabarapl2 PE=1 SV=1	Gabarapl2	0.967749		0.967749	-0.00137205	Not-significant
P60603	>sp|P60603|ROMO1_MOUSE Reactive oxygen species modulator 1 OS=Mus musculus OX=10090 GN=Romo1 PE=2 SV=1	Romo1	0.43536		0.43536	-0.0358253	Not-significant
P60605	>sp|P60605|UB2G2_MOUSE Ubiquitin-conjugating enzyme E2 G2 OS=Mus musculus OX=10090 GN=Ube2g2 PE=1 SV=1	Ube2g2	0.821746		0.821746	0.070037	Not-significant
P60670	>sp|P60670|NPL4_MOUSE Nuclear protein localization protein 4 homolog OS=Mus musculus OX=10090 GN=Nploc4 PE=1 SV=3	Nploc4	0.225829		0.225829	0.0539818	Not-significant
P60710	>sp|P60710|ACTB_MOUSE Actin, cytoplasmic 1 OS=Mus musculus OX=10090 GN=Actb PE=1 SV=1	Actb	0.306881		0.306881	0.723745	Not-significant
P60762	>sp|P60762|MO4L1_MOUSE Mortality factor 4-like protein 1 OS=Mus musculus OX=10090 GN=Morf4l1 PE=1 SV=2	Morf4l1	0.67766		0.67766	-0.0478919	Not-significant
P60766	>sp|P60766|CDC42_MOUSE Cell division control protein 42 homolog OS=Mus musculus OX=10090 GN=Cdc42 PE=1 SV=2	Cdc42	0.163447		0.163447	0.0900728	Not-significant
P60824	>sp|P60824|CIRBP_MOUSE Cold-inducible RNA-binding protein OS=Mus musculus OX=10090 GN=Cirbp PE=1 SV=1	Cirbp	0.435176		0.435176	0.125428	Not-significant
P60840	>sp|P60840|ENSA_MOUSE Alpha-endosulfine OS=Mus musculus OX=10090 GN=Ensa PE=1 SV=1	Ensa	0.0554918		0.0554918	-0.114301	Not-significant
P60843	>sp|P60843|IF4A1_MOUSE Eukaryotic initiation factor 4A-I OS=Mus musculus OX=10090 GN=Eif4a1 PE=1 SV=1	Eif4a1	0.00562153		0.00562153	-0.0857761	Not-significant
P60867	>sp|P60867|RS20_MOUSE Small ribosomal subunit protein uS10 OS=Mus musculus OX=10090 GN=Rps20 PE=1 SV=1	Rps20	0.736284		0.736284	-0.0146722	Not-significant
P60882	>sp|P60882|MEGF8_MOUSE Multiple epidermal growth factor-like domains protein 8 OS=Mus musculus OX=10090 GN=Megf8 PE=1 SV=2	Megf8	0.31596		0.31596	-0.736335	Not-significant
P60898	>sp|P60898|RPB9_MOUSE DNA-directed RNA polymerase II subunit RPB9 OS=Mus musculus OX=10090 GN=Polr2i PE=1 SV=1	Polr2i	0.807791	1	0.807791	-0.313751	Not-significant
P60904	>sp|P60904|DNJC5_MOUSE DnaJ homolog subfamily C member 5 OS=Mus musculus OX=10090 GN=Dnajc5 PE=1 SV=1	Dnajc5	0.115277		0.115277	0.180943	Not-significant
P61021	>sp|P61021|RAB5B_MOUSE Ras-related protein Rab-5B OS=Mus musculus OX=10090 GN=Rab5b PE=1 SV=1	Rab5b	0.694341		0.694341	0.0224514	Not-significant
P61022	>sp|P61022|CHP1_MOUSE Calcineurin B homologous protein 1 OS=Mus musculus OX=10090 GN=Chp1 PE=1 SV=2	Chp1	0.890678		0.890678	0.00683955	Not-significant
P61025	>sp|P61025|CKS1_MOUSE Cyclin-dependent kinases regulatory subunit 1 OS=Mus musculus OX=10090 GN=Cks1b PE=3 SV=1	Cks1b	0.989389		0.989389	0.00267494	Not-significant
P61027	>sp|P61027|RAB10_MOUSE Ras-related protein Rab-10 OS=Mus musculus OX=10090 GN=Rab10 PE=1 SV=1	Rab10	0.206185		0.206185	-0.0316611	Not-significant
P61028	>sp|P61028|RAB8B_MOUSE Ras-related protein Rab-8B OS=Mus musculus OX=10090 GN=Rab8b PE=1 SV=1	Rab8b	0.0180397		0.0180397	0.235987	Not-significant
P61080	>sp|P61080|UB2D1_MOUSE Ubiquitin-conjugating enzyme E2 D1 OS=Mus musculus OX=10090 GN=Ube2d1 PE=1 SV=1	Ube2d1	0.2567		0.2567	0.289325	Not-significant
P61082	>sp|P61082|UBC12_MOUSE NEDD8-conjugating enzyme Ubc12 OS=Mus musculus OX=10090 GN=Ube2m PE=1 SV=1	Ube2m	0.769575		0.769575	-0.0137787	Not-significant
P61087	>sp|P61087|UBE2K_MOUSE Ubiquitin-conjugating enzyme E2 K OS=Mus musculus OX=10090 GN=Ube2k PE=1 SV=3	Ube2k	0.0582869		0.0582869	0.134965	Not-significant
P61089	>sp|P61089|UBE2N_MOUSE Ubiquitin-conjugating enzyme E2 N OS=Mus musculus OX=10090 GN=Ube2n PE=1 SV=1	Ube2n	0.0853504		0.0853504	0.127069	Not-significant
P61161	>sp|P61161|ARP2_MOUSE Actin-related protein 2 OS=Mus musculus OX=10090 GN=Actr2 PE=1 SV=1	Actr2	0.619861		0.619861	-0.012113	Not-significant
P61164	>sp|P61164|ACTZ_MOUSE Alpha-centractin OS=Mus musculus OX=10090 GN=Actr1a PE=1 SV=1	Actr1a	0.911695		0.911695	0.00613169	Not-significant
P61166	>sp|P61166|TM258_MOUSE Transmembrane protein 258 OS=Mus musculus OX=10090 GN=Tmem258 PE=1 SV=1	Tmem258	0.209348		0.209348	-0.167758	Not-significant
P61202	>sp|P61202|CSN2_MOUSE COP9 signalosome complex subunit 2 OS=Mus musculus OX=10090 GN=Cops2 PE=1 SV=1	Cops2	0.173301		0.173301	0.0634317	Not-significant
P61208	>sp|P61208|ARL4C_MOUSE ADP-ribosylation factor-like protein 4C OS=Mus musculus OX=10090 GN=Arl4c PE=2 SV=1	Arl4c	0.963373		0.963373	0.0142952	Not-significant
P61211	>sp|P61211|ARL1_MOUSE ADP-ribosylation factor-like protein 1 OS=Mus musculus OX=10090 GN=Arl1 PE=1 SV=1	Arl1	0.0773312		0.0773312	0.0896215	Not-significant
P61216	>sp|P61216|TAF13_MOUSE Transcription initiation factor TFIID subunit 13 OS=Mus musculus OX=10090 GN=Taf13 PE=1 SV=1	Taf13	0.816629		0.816629	0.173628	Not-significant
P61219	>sp|P61219|RPAB2_MOUSE DNA-directed RNA polymerases I, II, and III subunit RPABC2 OS=Mus musculus OX=10090 GN=Polr2f PE=2 SV=1	Polr2f	0.734891		0.734891	0.0972955	Not-significant
P61222	>sp|P61222|ABCE1_MOUSE ATP-binding cassette sub-family E member 1 OS=Mus musculus OX=10090 GN=Abce1 PE=1 SV=1	Abce1	0.151491		0.151491	-0.0546506	Not-significant
P61226	>sp|P61226|RAP2B_MOUSE Ras-related protein Rap-2b OS=Mus musculus OX=10090 GN=Rap2b PE=1 SV=1	Rap2b	0.125878		0.125878	0.140032	Not-significant
P61255	>sp|P61255|RL26_MOUSE Large ribosomal subunit protein uL24 OS=Mus musculus OX=10090 GN=Rpl26 PE=1 SV=1	Rpl26	0.712576		0.712576	-0.022657	Not-significant
P61290	>sp|P61290|PSME3_MOUSE Proteasome activator complex subunit 3 OS=Mus musculus OX=10090 GN=Psme3 PE=1 SV=1	Psme3	0.0959046		0.0959046	0.0768687	Not-significant
P61327	>sp|P61327|MGN_MOUSE Protein mago nashi homolog OS=Mus musculus OX=10090 GN=Magoh PE=2 SV=1	Magoh	0.121328		0.121328	0.136105	Not-significant
P61358	>sp|P61358|RL27_MOUSE Large ribosomal subunit protein eL27 OS=Mus musculus OX=10090 GN=Rpl27 PE=1 SV=2	Rpl27	0.156257		0.156257	-0.132449	Not-significant
P61406	>sp|P61406|EST1A_MOUSE Telomerase-binding protein EST1A OS=Mus musculus OX=10090 GN=Smg6 PE=1 SV=1	Smg6	0.112382		0.112382	-0.225728	Not-significant
P61407	>sp|P61407|TDRD6_MOUSE Tudor domain-containing protein 6 OS=Mus musculus OX=10090 GN=Tdrd6 PE=1 SV=1	Tdrd6	0.869218		0.869218	0.0309035	Not-significant
P61460	>sp|P61460|DEPD5_MOUSE GATOR1 complex protein DEPDC5 OS=Mus musculus OX=10090 GN=Depdc5 PE=1 SV=2	Depdc5	0.0424947		0.0424947	1.18791	Up-regulated
P61514	>sp|P61514|RL37A_MOUSE Large ribosomal subunit protein eL43 OS=Mus musculus OX=10090 GN=Rpl37a PE=1 SV=2	Rpl37a	0.77623		0.77623	0.0567734	Not-significant
P61588	>sp|P61588|RND3_MOUSE Rho-related GTP-binding protein RhoE OS=Mus musculus OX=10090 GN=Rnd3 PE=1 SV=1	Rnd3	0.0673036	0.0143059	0.0143059	5.33053	Up-regulated
P61600	>sp|P61600|NAA20_MOUSE N-alpha-acetyltransferase 20 OS=Mus musculus OX=10090 GN=Naa20 PE=1 SV=1	Naa20	0.178803		0.178803	0.102883	Not-significant
P61620	>sp|P61620|S61A1_MOUSE Protein transport protein Sec61 subunit alpha isoform 1 OS=Mus musculus OX=10090 GN=Sec61a1 PE=1 SV=2	Sec61a1	0.528039		0.528039	-0.0313436	Not-significant
P61750	>sp|P61750|ARF4_MOUSE ADP-ribosylation factor 4 OS=Mus musculus OX=10090 GN=Arf4 PE=1 SV=2	Arf4	0.0441391		0.0441391	-0.0943227	Not-significant
P61759	>sp|P61759|PFD3_MOUSE Prefoldin subunit 3 OS=Mus musculus OX=10090 GN=Vbp1 PE=1 SV=2	Vbp1	0.073143		0.073143	0.0713867	Not-significant
P61793	>sp|P61793|LPAR1_MOUSE Lysophosphatidic acid receptor 1 OS=Mus musculus OX=10090 GN=Lpar1 PE=1 SV=1	Lpar1	0.375949		0.375949	0.0744098	Not-significant
P61804	>sp|P61804|DAD1_MOUSE Dolichyl-diphosphooligosaccharide--protein glycosyltransferase subunit DAD1 OS=Mus musculus OX=10090 GN=Dad1 PE=1 SV=3	Dad1	0.396519		0.396519	-0.032223	Not-significant
P61924	>sp|P61924|COPZ1_MOUSE Coatomer subunit zeta-1 OS=Mus musculus OX=10090 GN=Copz1 PE=1 SV=1	Copz1	0.306893		0.306893	0.123657	Not-significant
P61957	>sp|P61957|SUMO2_MOUSE Small ubiquitin-related modifier 2 OS=Mus musculus OX=10090 GN=Sumo2 PE=1 SV=1	Sumo2	0.666372		0.666372	0.0361667	Not-significant
P61961	>sp|P61961|UFM1_MOUSE Ubiquitin-fold modifier 1 OS=Mus musculus OX=10090 GN=Ufm1 PE=1 SV=1	Ufm1	0.176699		0.176699	0.0737807	Not-significant
P61963	>sp|P61963|DCAF7_MOUSE DDB1- and CUL4-associated factor 7 OS=Mus musculus OX=10090 GN=Dcaf7 PE=1 SV=1	Dcaf7	0.76583		0.76583	0.0457909	Not-significant
P61965	>sp|P61965|WDR5_MOUSE WD repeat-containing protein 5 OS=Mus musculus OX=10090 GN=Wdr5 PE=1 SV=1	Wdr5	0.2404		0.2404	0.0792415	Not-significant
P61967	>sp|P61967|AP1S1_MOUSE AP-1 complex subunit sigma-1A OS=Mus musculus OX=10090 GN=Ap1s1 PE=1 SV=1	Ap1s1	0.770346		0.770346	-0.0238546	Not-significant
P61971	>sp|P61971|NTF2_MOUSE Nuclear transport factor 2 OS=Mus musculus OX=10090 GN=Nutf2 PE=1 SV=1	Nutf2	0.496201		0.496201	-0.0501768	Not-significant
P61979	>sp|P61979|HNRPK_MOUSE Heterogeneous nuclear ribonucleoprotein K OS=Mus musculus OX=10090 GN=Hnrnpk PE=1 SV=1	Hnrnpk	0.354194		0.354194	0.0319391	Not-significant
P61982	>sp|P61982|1433G_MOUSE 14-3-3 protein gamma OS=Mus musculus OX=10090 GN=Ywhag PE=1 SV=2	Ywhag	0.0267355		0.0267355	0.15877	Not-significant
P62046	>sp|P62046|LRCH1_MOUSE Leucine-rich repeat and calponin homology domain-containing protein 1 OS=Mus musculus OX=10090 GN=Lrch1 PE=1 SV=2	Lrch1	0.084412		0.084412	-0.317562	Not-significant
P62069	>sp|P62069|UBP46_MOUSE Ubiquitin carboxyl-terminal hydrolase 46 OS=Mus musculus OX=10090 GN=Usp46 PE=1 SV=1	Usp46	0.337623		0.337623	-0.126375	Not-significant
P62071	>sp|P62071|RRAS2_MOUSE Ras-related protein R-Ras2 OS=Mus musculus OX=10090 GN=Rras2 PE=1 SV=1	Rras2	0.845172		0.845172	0.00998757	Not-significant
P62073	>sp|P62073|TIM10_MOUSE Mitochondrial import inner membrane translocase subunit Tim10 OS=Mus musculus OX=10090 GN=Timm10 PE=1 SV=1	Timm10	0.528007		0.528007	-0.0366668	Not-significant
P62075	>sp|P62075|TIM13_MOUSE Mitochondrial import inner membrane translocase subunit Tim13 OS=Mus musculus OX=10090 GN=Timm13 PE=1 SV=1	Timm13	0.027768		0.027768	0.137991	Not-significant
P62077	>sp|P62077|TIM8B_MOUSE Mitochondrial import inner membrane translocase subunit Tim8 B OS=Mus musculus OX=10090 GN=Timm8b PE=1 SV=1	Timm8b	0.458609		0.458609	0.113675	Not-significant
P62080	>sp|P62080|TSN5_MOUSE Tetraspanin-5 OS=Mus musculus OX=10090 GN=Tspan5 PE=1 SV=1	Tspan5	0.982294		0.982294	0.00819642	Not-significant
P62082	>sp|P62082|RS7_MOUSE Small ribosomal subunit protein eS7 OS=Mus musculus OX=10090 GN=Rps7 PE=1 SV=1	Rps7	0.0699471		0.0699471	0.0262117	Not-significant
P62137	>sp|P62137|PP1A_MOUSE Serine/threonine-protein phosphatase PP1-alpha catalytic subunit OS=Mus musculus OX=10090 GN=Ppp1ca PE=1 SV=1	Ppp1ca	0.144416		0.144416	0.151358	Not-significant
P62141	>sp|P62141|PP1B_MOUSE Serine/threonine-protein phosphatase PP1-beta catalytic subunit OS=Mus musculus OX=10090 GN=Ppp1cb PE=1 SV=3	Ppp1cb	0.905052		0.905052	-0.00765495	Not-significant
P62192	>sp|P62192|PRS4_MOUSE 26S proteasome regulatory subunit 4 OS=Mus musculus OX=10090 GN=Psmc1 PE=1 SV=1	Psmc1	0.606165		0.606165	0.0292842	Not-significant
P62196	>sp|P62196|PRS8_MOUSE 26S proteasome regulatory subunit 8 OS=Mus musculus OX=10090 GN=Psmc5 PE=1 SV=1	Psmc5	0.884289		0.884289	0.00356605	Not-significant
P62242	>sp|P62242|RS8_MOUSE Small ribosomal subunit protein eS8 OS=Mus musculus OX=10090 GN=Rps8 PE=1 SV=2	Rps8	0.0535426		0.0535426	-0.212707	Not-significant
P62245	>sp|P62245|RS15A_MOUSE Small ribosomal subunit protein uS8 OS=Mus musculus OX=10090 GN=Rps15a PE=1 SV=2	Rps15a	0.462142		0.462142	0.0183927	Not-significant
P62254	>sp|P62254|UB2G1_MOUSE Ubiquitin-conjugating enzyme E2 G1 OS=Mus musculus OX=10090 GN=Ube2g1 PE=1 SV=3	Ube2g1	0.598781		0.598781	0.0516752	Not-significant
P62257	>sp|P62257|UBE2H_MOUSE Ubiquitin-conjugating enzyme E2 H OS=Mus musculus OX=10090 GN=Ube2h PE=1 SV=1	Ube2h	0.975933		0.975933	0.00271398	Not-significant
P62259	>sp|P62259|1433E_MOUSE 14-3-3 protein epsilon OS=Mus musculus OX=10090 GN=Ywhae PE=1 SV=1	Ywhae	0.0221043		0.0221043	0.0700143	Not-significant
P62264	>sp|P62264|RS14_MOUSE Small ribosomal subunit protein uS11 OS=Mus musculus OX=10090 GN=Rps14 PE=1 SV=3	Rps14	0.275383		0.275383	0.0682107	Not-significant
P62267	>sp|P62267|RS23_MOUSE Small ribosomal subunit protein uS12 OS=Mus musculus OX=10090 GN=Rps23 PE=1 SV=3	Rps23	0.0720694		0.0720694	-0.0665019	Not-significant
P62270	>sp|P62270|RS18_MOUSE Small ribosomal subunit protein uS13 OS=Mus musculus OX=10090 GN=Rps18 PE=1 SV=3	Rps18	0.042827		0.042827	0.115281	Not-significant
P62274	>sp|P62274|RS29_MOUSE Small ribosomal subunit protein uS14 OS=Mus musculus OX=10090 GN=Rps29 PE=1 SV=2	Rps29	0.444852		0.444852	0.178571	Not-significant
P62281	>sp|P62281|RS11_MOUSE Small ribosomal subunit protein uS17 OS=Mus musculus OX=10090 GN=Rps11 PE=1 SV=3	Rps11	0.616224		0.616224	-0.0302981	Not-significant
P62301	>sp|P62301|RS13_MOUSE Small ribosomal subunit protein uS15 OS=Mus musculus OX=10090 GN=Rps13 PE=1 SV=2	Rps13	0.630049		0.630049	0.042241	Not-significant
P62305	>sp|P62305|RUXE_MOUSE Small nuclear ribonucleoprotein E OS=Mus musculus OX=10090 GN=Snrpe PE=1 SV=1	Snrpe	0.0910633		0.0910633	0.42991	Not-significant
P62307	>sp|P62307|RUXF_MOUSE Small nuclear ribonucleoprotein F OS=Mus musculus OX=10090 GN=Snrpf PE=1 SV=1	Snrpf	0.11615		0.11615	0.102168	Not-significant
P62309	>sp|P62309|RUXG_MOUSE Small nuclear ribonucleoprotein G OS=Mus musculus OX=10090 GN=Snrpg PE=1 SV=1	Snrpg	0.0185821		0.0185821	0.215403	Not-significant
P62311	>sp|P62311|LSM3_MOUSE U6 snRNA-associated Sm-like protein LSm3 OS=Mus musculus OX=10090 GN=Lsm3 PE=1 SV=2	Lsm3	0.152362		0.152362	0.114084	Not-significant
P62313	>sp|P62313|LSM6_MOUSE U6 snRNA-associated Sm-like protein LSm6 OS=Mus musculus OX=10090 GN=Lsm6 PE=1 SV=1	Lsm6	0.037207		0.037207	0.142247	Not-significant
P62315	>sp|P62315|SMD1_MOUSE Small nuclear ribonucleoprotein Sm D1 OS=Mus musculus OX=10090 GN=Snrpd1 PE=1 SV=1	Snrpd1	0.566973		0.566973	0.0790085	Not-significant
P62317	>sp|P62317|SMD2_MOUSE Small nuclear ribonucleoprotein Sm D2 OS=Mus musculus OX=10090 GN=Snrpd2 PE=1 SV=1	Snrpd2	0.143178		0.143178	0.0608197	Not-significant
P62320	>sp|P62320|SMD3_MOUSE Small nuclear ribonucleoprotein Sm D3 OS=Mus musculus OX=10090 GN=Snrpd3 PE=1 SV=1	Snrpd3	0.00814824		0.00814824	0.228382	Not-significant
P62322	>sp|P62322|LSM5_MOUSE U6 snRNA-associated Sm-like protein LSm5 OS=Mus musculus OX=10090 GN=Lsm5 PE=3 SV=2	Lsm5	0.540575		0.540575	0.252438	Not-significant
P62325	>sp|P62325|BTG1_MOUSE Protein BTG1 OS=Mus musculus OX=10090 GN=Btg1 PE=1 SV=1	Btg1	1		1	0	Not-significant
P62331	>sp|P62331|ARF6_MOUSE ADP-ribosylation factor 6 OS=Mus musculus OX=10090 GN=Arf6 PE=1 SV=2	Arf6	0.442911		0.442911	0.0361638	Not-significant
P62334	>sp|P62334|PRS10_MOUSE 26S proteasome regulatory subunit 10B OS=Mus musculus OX=10090 GN=Psmc6 PE=1 SV=1	Psmc6	0.507584		0.507584	0.0231143	Not-significant
P62340	>sp|P62340|TBPL1_MOUSE TATA box-binding protein-like 1 OS=Mus musculus OX=10090 GN=Tbpl1 PE=1 SV=1	Tbpl1	0.0762372		0.0762372	0.2714	Not-significant
P62342	>sp|P62342|SELT_MOUSE Thioredoxin reductase-like selenoprotein T OS=Mus musculus OX=10090 GN=Selenot PE=1 SV=2	Selenot	0.54984		0.54984	-0.0944944	Not-significant
P62482	>sp|P62482|KCAB2_MOUSE Voltage-gated potassium channel subunit beta-2 OS=Mus musculus OX=10090 GN=Kcnab2 PE=1 SV=1	Kcnab2	0.169647		0.169647	-0.0705943	Not-significant
P62484	>sp|P62484|ABI2_MOUSE Abl interactor 2 OS=Mus musculus OX=10090 GN=Abi2 PE=1 SV=1	Abi2	0.702903		0.702903	0.0509439	Not-significant
P62488	>sp|P62488|RPB7_MOUSE DNA-directed RNA polymerase II subunit RPB7 OS=Mus musculus OX=10090 GN=Polr2g PE=1 SV=1	Polr2g	0.00167637		0.00167637	0.438247	Up-regulated
P62492	>sp|P62492|RB11A_MOUSE Ras-related protein Rab-11A OS=Mus musculus OX=10090 GN=Rab11a PE=1 SV=3	Rab11a	0.0123776		0.0123776	-0.118931	Not-significant
P62500	>sp|P62500|T22D1_MOUSE TSC22 domain family protein 1 OS=Mus musculus OX=10090 GN=Tsc22d1 PE=1 SV=2	Tsc22d1	0.0083612		0.0083612	0.540595	Up-regulated
P62627	>sp|P62627|DLRB1_MOUSE Dynein light chain roadblock-type 1 OS=Mus musculus OX=10090 GN=Dynlrb1 PE=1 SV=3	Dynlrb1	0.0557502		0.0557502	-0.0449296	Not-significant
P62631	>sp|P62631|EF1A2_MOUSE Elongation factor 1-alpha 2 OS=Mus musculus OX=10090 GN=Eef1a2 PE=1 SV=1	Eef1a2	0.407516		0.407516	0.0978128	Not-significant
P62700	>sp|P62700|YPEL5_MOUSE Protein yippee-like 5 OS=Mus musculus OX=10090 GN=Ypel5 PE=1 SV=1	Ypel5	0.362613		0.362613	-0.113945	Not-significant
P62702	>sp|P62702|RS4X_MOUSE Small ribosomal subunit protein eS4 OS=Mus musculus OX=10090 GN=Rps4x PE=1 SV=2	Rps4x	0.321886		0.321886	-0.0652466	Not-significant
P62715	>sp|P62715|PP2AB_MOUSE Serine/threonine-protein phosphatase 2A catalytic subunit beta isoform OS=Mus musculus OX=10090 GN=Ppp2cb PE=1 SV=1	Ppp2cb	0.602366		0.602366	0.19555	Not-significant
P62717	>sp|P62717|RL18A_MOUSE Large ribosomal subunit protein eL20 OS=Mus musculus OX=10090 GN=Rpl18a PE=1 SV=1	Rpl18a	0.0343304		0.0343304	-0.21168	Not-significant
P62743	>sp|P62743|AP2S1_MOUSE AP-2 complex subunit sigma OS=Mus musculus OX=10090 GN=Ap2s1 PE=1 SV=1	Ap2s1	0.0444418		0.0444418	0.147106	Not-significant
P62746	>sp|P62746|RHOB_MOUSE Rho-related GTP-binding protein RhoB OS=Mus musculus OX=10090 GN=Rhob PE=1 SV=1	Rhob	0.600078		0.600078	0.269245	Not-significant
P62748	>sp|P62748|HPCL1_MOUSE Hippocalcin-like protein 1 OS=Mus musculus OX=10090 GN=Hpcal1 PE=1 SV=2	Hpcal1	0.617574		0.617574	-0.0399814	Not-significant
P62751	>sp|P62751|RL23A_MOUSE Large ribosomal subunit protein uL23 OS=Mus musculus OX=10090 GN=Rpl23a PE=1 SV=1	Rpl23a	0.289677		0.289677	-0.0866175	Not-significant
P62754	>sp|P62754|RS6_MOUSE Small ribosomal subunit protein eS6 OS=Mus musculus OX=10090 GN=Rps6 PE=1 SV=1	Rps6	0.231598		0.231598	-0.0705336	Not-significant
P62774	>sp|P62774|MTPN_MOUSE Myotrophin OS=Mus musculus OX=10090 GN=Mtpn PE=1 SV=2	Mtpn	0.314536		0.314536	0.0852697	Not-significant
P62806	>sp|P62806|H4_MOUSE Histone H4 OS=Mus musculus OX=10090 GN=H4c1 PE=1 SV=2	H4c1	0.634059		0.634059	-0.0462747	Not-significant
P62814	>sp|P62814|VATB2_MOUSE V-type proton ATPase subunit B, brain isoform OS=Mus musculus OX=10090 GN=Atp6v1b2 PE=1 SV=1	Atp6v1b2	0.00166696		0.00166696	0.188529	Not-significant
P62821	>sp|P62821|RAB1A_MOUSE Ras-related protein Rab-1A OS=Mus musculus OX=10090 GN=Rab1a PE=1 SV=3	Rab1a	0.1547		0.1547	0.128116	Not-significant
P62827	>sp|P62827|RAN_MOUSE GTP-binding nuclear protein Ran OS=Mus musculus OX=10090 GN=Ran PE=1 SV=3	Ran	0.149237		0.149237	0.0875551	Not-significant
P62830	>sp|P62830|RL23_MOUSE Large ribosomal subunit protein uL14 OS=Mus musculus OX=10090 GN=Rpl23 PE=1 SV=1	Rpl23	0.84773		0.84773	-0.0120127	Not-significant
P62835	>sp|P62835|RAP1A_MOUSE Ras-related protein Rap-1A OS=Mus musculus OX=10090 GN=Rap1a PE=1 SV=1	Rap1a	0.779787		0.779787	0.0110073	Not-significant
P62838	>sp|P62838|UB2D2_MOUSE Ubiquitin-conjugating enzyme E2 D2 OS=Mus musculus OX=10090 GN=Ube2d2 PE=1 SV=1	Ube2d2	0.211027		0.211027	0.238597	Not-significant
P62843	>sp|P62843|RS15_MOUSE Small ribosomal subunit protein uS19 OS=Mus musculus OX=10090 GN=Rps15 PE=1 SV=2	Rps15	0.195744		0.195744	0.374888	Not-significant
P62849	>sp|P62849|RS24_MOUSE Small ribosomal subunit protein eS24 OS=Mus musculus OX=10090 GN=Rps24 PE=1 SV=1	Rps24	0.331024		0.331024	-0.0930127	Not-significant
P62852	>sp|P62852|RS25_MOUSE Small ribosomal subunit protein eS25 OS=Mus musculus OX=10090 GN=Rps25 PE=1 SV=1	Rps25	0.0219636		0.0219636	0.18498	Not-significant
P62855	>sp|P62855|RS26_MOUSE Small ribosomal subunit protein eS26 OS=Mus musculus OX=10090 GN=Rps26 PE=1 SV=3	Rps26	0.889316		0.889316	0.0139446	Not-significant
P62858	>sp|P62858|RS28_MOUSE Small ribosomal subunit protein eS28 OS=Mus musculus OX=10090 GN=Rps28 PE=1 SV=1	Rps28	0.117615		0.117615	0.134303	Not-significant
P62862	>sp|P62862|RS30_MOUSE Ubiquitin-like FUBI-ribosomal protein eS30 fusion protein OS=Mus musculus OX=10090 GN=Fau PE=1 SV=2	Fau	0.021042		0.021042	0.296004	Up-regulated
P62869	>sp|P62869|ELOB_MOUSE Elongin-B OS=Mus musculus OX=10090 GN=Elob PE=1 SV=1	Elob	0.118455		0.118455	0.053047	Not-significant
P62874	>sp|P62874|GBB1_MOUSE Guanine nucleotide-binding protein G(I)/G(S)/G(T) subunit beta-1 OS=Mus musculus OX=10090 GN=Gnb1 PE=1 SV=3	Gnb1	0.0101303		0.0101303	0.38549	Up-regulated
P62876	>sp|P62876|RPAB5_MOUSE DNA-directed RNA polymerases I, II, and III subunit RPABC5 OS=Mus musculus OX=10090 GN=Polr2l PE=3 SV=1	Polr2l	0.679329		0.679329	-0.0369789	Not-significant
P62878	>sp|P62878|RBX1_MOUSE E3 ubiquitin-protein ligase RBX1 OS=Mus musculus OX=10090 GN=Rbx1 PE=1 SV=1	Rbx1	0.47789		0.47789	-0.0712494	Not-significant
P62880	>sp|P62880|GBB2_MOUSE Guanine nucleotide-binding protein G(I)/G(S)/G(T) subunit beta-2 OS=Mus musculus OX=10090 GN=Gnb2 PE=1 SV=3	Gnb2	0.0193295		0.0193295	0.0740613	Not-significant
P62889	>sp|P62889|RL30_MOUSE Large ribosomal subunit protein eL30 OS=Mus musculus OX=10090 GN=Rpl30 PE=1 SV=2	Rpl30	0.163073		0.163073	0.0687043	Not-significant
P62892	>sp|P62892|RL39_MOUSE Large ribosomal subunit protein eL39 OS=Mus musculus OX=10090 GN=Rpl39 PE=1 SV=2	Rpl39	0.271171		0.271171	-0.214647	Not-significant
P62897	>sp|P62897|CYC_MOUSE Cytochrome c, somatic OS=Mus musculus OX=10090 GN=Cycs PE=1 SV=2	Cycs	0.010812		0.010812	0.136782	Not-significant
P62900	>sp|P62900|RL31_MOUSE Large ribosomal subunit protein eL31 OS=Mus musculus OX=10090 GN=Rpl31 PE=1 SV=1	Rpl31	0.532802		0.532802	0.0346432	Not-significant
P62908	>sp|P62908|RS3_MOUSE Small ribosomal subunit protein uS3 OS=Mus musculus OX=10090 GN=Rps3 PE=1 SV=1	Rps3	0.996296		0.996296	0.000213795	Not-significant
P62911	>sp|P62911|RL32_MOUSE Large ribosomal subunit protein eL32 OS=Mus musculus OX=10090 GN=Rpl32 PE=1 SV=2	Rpl32	0.326451		0.326451	-0.133349	Not-significant
P62915	>sp|P62915|TF2B_MOUSE Transcription initiation factor IIB OS=Mus musculus OX=10090 GN=Gtf2b PE=1 SV=1	Gtf2b	0.00252718		0.00252718	0.418218	Up-regulated
P62918	>sp|P62918|RL8_MOUSE Large ribosomal subunit protein uL2 OS=Mus musculus OX=10090 GN=Rpl8 PE=1 SV=2	Rpl8	0.130735		0.130735	-0.21318	Not-significant
P62960	>sp|P62960|YBOX1_MOUSE Y-box-binding protein 1 OS=Mus musculus OX=10090 GN=Ybx1 PE=1 SV=3	Ybx1	0.00178697		0.00178697	-0.622504	Down-regulated
P62962	>sp|P62962|PROF1_MOUSE Profilin-1 OS=Mus musculus OX=10090 GN=Pfn1 PE=1 SV=2	Pfn1	0.16123		0.16123	0.074817	Not-significant
P62983	>sp|P62983|RS27A_MOUSE Ubiquitin-ribosomal protein eS31 fusion protein OS=Mus musculus OX=10090 GN=Rps27a PE=1 SV=2	Rps27a	0.067855		0.067855	0.794452	Not-significant
P62996	>sp|P62996|TRA2B_MOUSE Transformer-2 protein homolog beta OS=Mus musculus OX=10090 GN=Tra2b PE=1 SV=1	Tra2b	0.116575		0.116575	0.146836	Not-significant
P63001	>sp|P63001|RAC1_MOUSE Ras-related C3 botulinum toxin substrate 1 OS=Mus musculus OX=10090 GN=Rac1 PE=1 SV=1	Rac1	0.309076		0.309076	0.0364858	Not-significant
P63002	>sp|P63002|TLE5_MOUSE TLE family member 5 OS=Mus musculus OX=10090 GN=Tle5 PE=1 SV=1	Tle5	0.57379		0.57379	0.188538	Not-significant
P63005	>sp|P63005|LIS1_MOUSE Platelet-activating factor acetylhydrolase IB subunit beta OS=Mus musculus OX=10090 GN=Pafah1b1 PE=1 SV=2	Pafah1b1	0.658346		0.658346	-0.0163427	Not-significant
P63011	>sp|P63011|RAB3A_MOUSE Ras-related protein Rab-3A OS=Mus musculus OX=10090 GN=Rab3a PE=1 SV=1	Rab3a	0.195448		0.195448	0.333685	Not-significant
P63013	>sp|P63013|PRRX1_MOUSE Paired mesoderm homeobox protein 1 OS=Mus musculus OX=10090 GN=Prrx1 PE=1 SV=1	Prrx1	0.273654		0.273654	-0.198201	Not-significant
P63017	>sp|P63017|HSP7C_MOUSE Heat shock cognate 71 kDa protein OS=Mus musculus OX=10090 GN=Hspa8 PE=1 SV=1	Hspa8	0.279493		0.279493	0.0403958	Not-significant
P63024	>sp|P63024|VAMP3_MOUSE Vesicle-associated membrane protein 3 OS=Mus musculus OX=10090 GN=Vamp3 PE=1 SV=1	Vamp3	0.671537		0.671537	0.039239	Not-significant
P63028	>sp|P63028|TCTP_MOUSE Translationally-controlled tumor protein OS=Mus musculus OX=10090 GN=Tpt1 PE=1 SV=1	Tpt1	0.0234246		0.0234246	-0.0662093	Not-significant
P63030	>sp|P63030|MPC1_MOUSE Mitochondrial pyruvate carrier 1 OS=Mus musculus OX=10090 GN=Mpc1 PE=1 SV=1	Mpc1	0.237124		0.237124	0.0434196	Not-significant
P63034	>sp|P63034|CYH2_MOUSE Cytohesin-2 OS=Mus musculus OX=10090 GN=Cyth2 PE=1 SV=3	Cyth2	0.895539	1	0.895539	-0.14442	Not-significant
P63037	>sp|P63037|DNJA1_MOUSE DnaJ homolog subfamily A member 1 OS=Mus musculus OX=10090 GN=Dnaja1 PE=1 SV=1	Dnaja1	0.0592865		0.0592865	0.120159	Not-significant
P63038	>sp|P63038|CH60_MOUSE 60 kDa heat shock protein, mitochondrial OS=Mus musculus OX=10090 GN=Hspd1 PE=1 SV=1	Hspd1	0.0594815		0.0594815	0.065338	Not-significant
P63044	>sp|P63044|VAMP2_MOUSE Vesicle-associated membrane protein 2 OS=Mus musculus OX=10090 GN=Vamp2 PE=1 SV=2	Vamp2	0.809644		0.809644	-0.0797834	Not-significant
P63073	>sp|P63073|IF4E_MOUSE Eukaryotic translation initiation factor 4E OS=Mus musculus OX=10090 GN=Eif4e PE=1 SV=1	Eif4e	0.0547471		0.0547471	0.0700602	Not-significant
P63082	>sp|P63082|VATL_MOUSE V-type proton ATPase 16 kDa proteolipid subunit c OS=Mus musculus OX=10090 GN=Atp6v0c PE=1 SV=1	Atp6v0c	0.971158		0.971158	-0.00394757	Not-significant
P63085	>sp|P63085|MK01_MOUSE Mitogen-activated protein kinase 1 OS=Mus musculus OX=10090 GN=Mapk1 PE=1 SV=3	Mapk1	0.91519		0.91519	-0.00458508	Not-significant
P63087	>sp|P63087|PP1G_MOUSE Serine/threonine-protein phosphatase PP1-gamma catalytic subunit OS=Mus musculus OX=10090 GN=Ppp1cc PE=1 SV=1	Ppp1cc	0.40334		0.40334	0.055969	Not-significant
P63101	>sp|P63101|1433Z_MOUSE 14-3-3 protein zeta/delta OS=Mus musculus OX=10090 GN=Ywhaz PE=1 SV=1	Ywhaz	0.0424528		0.0424528	0.145996	Not-significant
P63139	>sp|P63139|NFYB_MOUSE Nuclear transcription factor Y subunit beta OS=Mus musculus OX=10090 GN=Nfyb PE=1 SV=1	Nfyb	0.24043		0.24043	-0.0996485	Not-significant
P63143	>sp|P63143|KCAB1_MOUSE Voltage-gated potassium channel subunit beta-1 OS=Mus musculus OX=10090 GN=Kcnab1 PE=1 SV=2	Kcnab1	0.272044		0.272044	-0.265996	Not-significant
P63147	>sp|P63147|UBE2B_MOUSE Ubiquitin-conjugating enzyme E2 B OS=Mus musculus OX=10090 GN=Ube2b PE=1 SV=1	Ube2b	0.0691728		0.0691728	0.369933	Not-significant
P63154	>sp|P63154|CRNL1_MOUSE Crooked neck-like protein 1 OS=Mus musculus OX=10090 GN=Crnkl1 PE=1 SV=1	Crnkl1	0.414435		0.414435	0.0569505	Not-significant
P63158	>sp|P63158|HMGB1_MOUSE High mobility group protein B1 OS=Mus musculus OX=10090 GN=Hmgb1 PE=1 SV=2	Hmgb1	0.0162055		0.0162055	0.175719	Not-significant
P63166	>sp|P63166|SUMO1_MOUSE Small ubiquitin-related modifier 1 OS=Mus musculus OX=10090 GN=Sumo1 PE=1 SV=1	Sumo1	0.181787		0.181787	0.0482986	Not-significant
P63168	>sp|P63168|DYL1_MOUSE Dynein light chain 1, cytoplasmic OS=Mus musculus OX=10090 GN=Dynll1 PE=1 SV=1	Dynll1	0.418762		0.418762	0.102306	Not-significant
P63213	>sp|P63213|GBG2_MOUSE Guanine nucleotide-binding protein G(I)/G(S)/G(O) subunit gamma-2 OS=Mus musculus OX=10090 GN=Gng2 PE=1 SV=2	Gng2	0.653392		0.653392	-0.0344655	Not-significant
P63242	>sp|P63242|IF5A1_MOUSE Eukaryotic translation initiation factor 5A-1 OS=Mus musculus OX=10090 GN=Eif5a PE=1 SV=2	Eif5a	0.336111		0.336111	-0.0256271	Not-significant
P63248	>sp|P63248|IPKA_MOUSE cAMP-dependent protein kinase inhibitor alpha OS=Mus musculus OX=10090 GN=Pkia PE=1 SV=2	Pkia	0.198438	0.273322	0.198438	-1.02307	Not-significant
P63260	>sp|P63260|ACTG_MOUSE Actin, cytoplasmic 2 OS=Mus musculus OX=10090 GN=Actg1 PE=1 SV=1	Actg1	0.207917		0.207917	0.0791677	Not-significant
P63268	>sp|P63268|ACTH_MOUSE Actin, gamma-enteric smooth muscle OS=Mus musculus OX=10090 GN=Actg2 PE=1 SV=1	Actg2	0.257523		0.257523	-0.0375314	Not-significant
P63271	>sp|P63271|SPT4A_MOUSE Transcription elongation factor SPT4-A OS=Mus musculus OX=10090 GN=Supt4h1a PE=2 SV=1	Supt4h1a	0.000103353		0.000103353	0.153953	Not-significant
P63276	>sp|P63276|RS17_MOUSE Small ribosomal subunit protein eS17 OS=Mus musculus OX=10090 GN=Rps17 PE=1 SV=2	Rps17	0.026327		0.026327	0.251243	Not-significant
P63280	>sp|P63280|UBC9_MOUSE SUMO-conjugating enzyme UBC9 OS=Mus musculus OX=10090 GN=Ube2i PE=1 SV=1	Ube2i	0.452394		0.452394	-0.0544245	Not-significant
P63321	>sp|P63321|RALA_MOUSE Ras-related protein Ral-A OS=Mus musculus OX=10090 GN=Rala PE=1 SV=1	Rala	0.477757		0.477757	-0.0480541	Not-significant
P63323	>sp|P63323|RS12_MOUSE Small ribosomal subunit protein eS12 OS=Mus musculus OX=10090 GN=Rps12 PE=1 SV=3	Rps12	0.0950838		0.0950838	0.093347	Not-significant
P63325	>sp|P63325|RS10_MOUSE Small ribosomal subunit protein eS10 OS=Mus musculus OX=10090 GN=Rps10 PE=1 SV=1	Rps10	0.0631428		0.0631428	0.187036	Not-significant
P63328	>sp|P63328|PP2BA_MOUSE Protein phosphatase 3 catalytic subunit alpha OS=Mus musculus OX=10090 GN=Ppp3ca PE=1 SV=1	Ppp3ca	0.0406708		0.0406708	-0.064994	Not-significant
P63330	>sp|P63330|PP2AA_MOUSE Serine/threonine-protein phosphatase 2A catalytic subunit alpha isoform OS=Mus musculus OX=10090 GN=Ppp2ca PE=1 SV=1	Ppp2ca	0.57746		0.57746	0.0349974	Not-significant
P67778	>sp|P67778|PHB1_MOUSE Prohibitin 1 OS=Mus musculus OX=10090 GN=Phb1 PE=1 SV=1	Phb1	0.647806		0.647806	0.0119963	Not-significant
P67871	>sp|P67871|CSK2B_MOUSE Casein kinase II subunit beta OS=Mus musculus OX=10090 GN=Csnk2b PE=1 SV=1	Csnk2b	0.0566739		0.0566739	0.0576763	Not-significant
P67984	>sp|P67984|RL22_MOUSE Large ribosomal subunit protein eL22 OS=Mus musculus OX=10090 GN=Rpl22 PE=1 SV=2	Rpl22	0.128707		0.128707	0.0914027	Not-significant
P68037	>sp|P68037|UB2L3_MOUSE Ubiquitin-conjugating enzyme E2 L3 OS=Mus musculus OX=10090 GN=Ube2l3 PE=1 SV=1	Ube2l3	0.224737		0.224737	0.0966698	Not-significant
P68040	>sp|P68040|RACK1_MOUSE Small ribosomal subunit protein RACK1 OS=Mus musculus OX=10090 GN=Rack1 PE=1 SV=3	Rack1	0.508986		0.508986	0.0267734	Not-significant
P68134	>sp|P68134|ACTS_MOUSE Actin, alpha skeletal muscle OS=Mus musculus OX=10090 GN=Acta1 PE=1 SV=1	Acta1	0.0439372		0.0439372	-0.065649	Not-significant
P68181	>sp|P68181|KAPCB_MOUSE cAMP-dependent protein kinase catalytic subunit beta OS=Mus musculus OX=10090 GN=Prkacb PE=1 SV=2	Prkacb	0.206493		0.206493	-0.0703553	Not-significant
P68254	>sp|P68254|1433T_MOUSE 14-3-3 protein theta OS=Mus musculus OX=10090 GN=Ywhaq PE=1 SV=1	Ywhaq	0.0217704		0.0217704	0.13089	Not-significant
P68368	>sp|P68368|TBA4A_MOUSE Tubulin alpha-4A chain OS=Mus musculus OX=10090 GN=Tuba4a PE=1 SV=1	Tuba4a	0.0256041		0.0256041	0.327625	Up-regulated
P68372	>sp|P68372|TBB4B_MOUSE Tubulin beta-4B chain OS=Mus musculus OX=10090 GN=Tubb4b PE=1 SV=1	Tubb4b	0.19941		0.19941	0.020406	Not-significant
P68373	>sp|P68373|TBA1C_MOUSE Tubulin alpha-1C chain OS=Mus musculus OX=10090 GN=Tuba1c PE=1 SV=1	Tuba1c	0.615669		0.615669	0.0251224	Not-significant
P68404	>sp|P68404|KPCB_MOUSE Protein kinase C beta type OS=Mus musculus OX=10090 GN=Prkcb PE=1 SV=4	Prkcb	0.697984		0.697984	0.0338235	Not-significant
P68510	>sp|P68510|1433F_MOUSE 14-3-3 protein eta OS=Mus musculus OX=10090 GN=Ywhah PE=1 SV=2	Ywhah	0.069241		0.069241	0.124578	Not-significant
P69566	>sp|P69566|RANB9_MOUSE Ran-binding protein 9 OS=Mus musculus OX=10090 GN=Ranbp9 PE=1 SV=1	Ranbp9	0.0565101		0.0565101	0.100313	Not-significant
P70121	>sp|P70121|ZHX1_MOUSE Zinc fingers and homeoboxes protein 1 OS=Mus musculus OX=10090 GN=Zhx1 PE=1 SV=2	Zhx1	0.165051		0.165051	0.249193	Not-significant
P70122	>sp|P70122|SBDS_MOUSE Ribosome maturation protein SBDS OS=Mus musculus OX=10090 GN=Sbds PE=1 SV=4	Sbds	0.749122		0.749122	0.0100491	Not-significant
P70168	>sp|P70168|IMB1_MOUSE Importin subunit beta-1 OS=Mus musculus OX=10090 GN=Kpnb1 PE=1 SV=2	Kpnb1	0.985233		0.985233	-0.000557373	Not-significant
P70175	>sp|P70175|DLG3_MOUSE Disks large homolog 3 OS=Mus musculus OX=10090 GN=Dlg3 PE=1 SV=1	Dlg3	0.785617		0.785617	-0.0538364	Not-significant
P70182	>sp|P70182|PI51A_MOUSE Phosphatidylinositol 4-phosphate 5-kinase type-1 alpha OS=Mus musculus OX=10090 GN=Pip5k1a PE=1 SV=2	Pip5k1a	0.0588396		0.0588396	0.175703	Not-significant
P70188	>sp|P70188|KIFA3_MOUSE Kinesin-associated protein 3 OS=Mus musculus OX=10090 GN=Kifap3 PE=1 SV=1	Kifap3	0.0728425		0.0728425	-0.113564	Not-significant
P70193	>sp|P70193|LRIG1_MOUSE Leucine-rich repeats and immunoglobulin-like domains protein 1 OS=Mus musculus OX=10090 GN=Lrig1 PE=1 SV=2	Lrig1	0.193338		0.193338	0.318255	Not-significant
P70195	>sp|P70195|PSB7_MOUSE Proteasome subunit beta type-7 OS=Mus musculus OX=10090 GN=Psmb7 PE=1 SV=1	Psmb7	0.833748		0.833748	0.012104	Not-significant
P70196	>sp|P70196|TRAF6_MOUSE TNF receptor-associated factor 6 OS=Mus musculus OX=10090 GN=Traf6 PE=1 SV=2	Traf6	0.343635		0.343635	0.134077	Not-significant
P70202	>sp|P70202|LXN_MOUSE Latexin OS=Mus musculus OX=10090 GN=Lxn PE=1 SV=2	Lxn	0.795607		0.795607	0.022456	Not-significant
P70206	>sp|P70206|PLXA1_MOUSE Plexin-A1 OS=Mus musculus OX=10090 GN=Plxna1 PE=1 SV=1	Plxna1	0.874783		0.874783	-0.0062708	Not-significant
P70207	>sp|P70207|PLXA2_MOUSE Plexin-A2 OS=Mus musculus OX=10090 GN=Plxna2 PE=1 SV=2	Plxna2	0.602015		0.602015	0.0848435	Not-significant
P70208	>sp|P70208|PLXA3_MOUSE Plexin-A3 OS=Mus musculus OX=10090 GN=Plxna3 PE=1 SV=2	Plxna3	0.650536		0.650536	-0.211398	Not-significant
P70210	>sp|P70210|TEAD3_MOUSE Transcriptional enhancer factor TEF-5 OS=Mus musculus OX=10090 GN=Tead3 PE=1 SV=2	Tead3	0.64341	0.273322	0.64341	0.346977	Not-significant
P70213	>sp|P70213|FV1_MOUSE Friend virus susceptibility protein 1 OS=Mus musculus OX=10090 GN=Fv1 PE=4 SV=1	Fv1	0.0045092		0.0045092	-0.224636	Not-significant
P70227	>sp|P70227|ITPR3_MOUSE Inositol 1,4,5-trisphosphate-gated calcium channel ITPR3 OS=Mus musculus OX=10090 GN=Itpr3 PE=1 SV=3	Itpr3	0.0172446		0.0172446	-0.0444707	Not-significant
P70236	>sp|P70236|MP2K6_MOUSE Dual specificity mitogen-activated protein kinase kinase 6 OS=Mus musculus OX=10090 GN=Map2k6 PE=1 SV=1	Map2k6	0.231714		0.231714	-0.158694	Not-significant
P70245	>sp|P70245|EBP_MOUSE 3-beta-hydroxysteroid-Delta(8),Delta(7)-isomerase OS=Mus musculus OX=10090 GN=Ebp PE=1 SV=3	Ebp	0.618994		0.618994	0.0279515	Not-significant
P70255	>sp|P70255|NFIC_MOUSE Nuclear factor 1 C-type OS=Mus musculus OX=10090 GN=Nfic PE=1 SV=1	Nfic	0.928534		0.928534	0.00824836	Not-significant
P70257	>sp|P70257|NFIX_MOUSE Nuclear factor 1 X-type OS=Mus musculus OX=10090 GN=Nfix PE=1 SV=2	Nfix	0.249374		0.249374	-0.188745	Not-significant
P70261	>sp|P70261|PALD_MOUSE Paladin OS=Mus musculus OX=10090 GN=Pald1 PE=1 SV=1	Pald1	0.241382		0.241382	-0.165754	Not-significant
P70266	>sp|P70266|F261_MOUSE 6-phosphofructo-2-kinase/fructose-2,6-bisphosphatase 1 OS=Mus musculus OX=10090 GN=Pfkfb1 PE=1 SV=2	Pfkfb1	0.723835		0.723835	-0.0594554	Not-significant
P70268	>sp|P70268|PKN1_MOUSE Serine/threonine-protein kinase N1 OS=Mus musculus OX=10090 GN=Pkn1 PE=1 SV=3	Pkn1	0.26475		0.26475	-0.0817097	Not-significant
P70270	>sp|P70270|RAD54_MOUSE DNA repair and recombination protein RAD54-like OS=Mus musculus OX=10090 GN=Rad54l PE=1 SV=2	Rad54l	0.77434		0.77434	-0.0830997	Not-significant
P70279	>sp|P70279|SURF6_MOUSE Surfeit locus protein 6 OS=Mus musculus OX=10090 GN=Surf6 PE=1 SV=1	Surf6	0.189176		0.189176	0.207025	Not-significant
P70280	>sp|P70280|VAMP7_MOUSE Vesicle-associated membrane protein 7 OS=Mus musculus OX=10090 GN=Vamp7 PE=1 SV=1	Vamp7	0.204975		0.204975	0.120153	Not-significant
P70284	>sp|P70284|TGIF1_MOUSE Homeobox protein TGIF1 OS=Mus musculus OX=10090 GN=Tgif1 PE=1 SV=2	Tgif1	0.568606	0.273322	0.568606	0.429609	Not-significant
P70288	>sp|P70288|HDAC2_MOUSE Histone deacetylase 2 OS=Mus musculus OX=10090 GN=Hdac2 PE=1 SV=1	Hdac2	0.538678		0.538678	0.0479808	Not-significant
P70290	>sp|P70290|EM55_MOUSE 55 kDa erythrocyte membrane protein OS=Mus musculus OX=10090 GN=Mpp1 PE=1 SV=1	Mpp1	0.0291593		0.0291593	-0.0766016	Not-significant
P70295	>sp|P70295|AUP1_MOUSE Lipid droplet-regulating VLDL assembly factor AUP1 OS=Mus musculus OX=10090 GN=Aup1 PE=1 SV=1	Aup1	0.0400525		0.0400525	-0.0934503	Not-significant
P70296	>sp|P70296|PEBP1_MOUSE Phosphatidylethanolamine-binding protein 1 OS=Mus musculus OX=10090 GN=Pebp1 PE=1 SV=3	Pebp1	0.748567		0.748567	0.0198745	Not-significant
P70297	>sp|P70297|STAM1_MOUSE Signal transducing adapter molecule 1 OS=Mus musculus OX=10090 GN=Stam PE=1 SV=3	Stam	0.341543		0.341543	0.050701	Not-significant
P70302	>sp|P70302|STIM1_MOUSE Stromal interaction molecule 1 OS=Mus musculus OX=10090 GN=Stim1 PE=1 SV=2	Stim1	0.0667496		0.0667496	-0.104603	Not-significant
P70303	>sp|P70303|PYRG2_MOUSE CTP synthase 2 OS=Mus musculus OX=10090 GN=Ctps2 PE=1 SV=1	Ctps2	0.317467		0.317467	-0.0574506	Not-significant
P70315	>sp|P70315|WASP_MOUSE Actin nucleation-promoting factor WAS OS=Mus musculus OX=10090 GN=Was PE=1 SV=1	Was	0.606276		0.606276	-0.051354	Not-significant
P70318	>sp|P70318|TIAR_MOUSE Nucleolysin TIAR OS=Mus musculus OX=10090 GN=Tial1 PE=1 SV=1	Tial1	0.384821		0.384821	0.0421504	Not-significant
P70333	>sp|P70333|HNRH2_MOUSE Heterogeneous nuclear ribonucleoprotein H2 OS=Mus musculus OX=10090 GN=Hnrnph2 PE=1 SV=1	Hnrnph2	0.645303		0.645303	0.0805827	Not-significant
P70335	>sp|P70335|ROCK1_MOUSE Rho-associated protein kinase 1 OS=Mus musculus OX=10090 GN=Rock1 PE=1 SV=1	Rock1	0.109041		0.109041	0.0787967	Not-significant
P70336	>sp|P70336|ROCK2_MOUSE Rho-associated protein kinase 2 OS=Mus musculus OX=10090 GN=Rock2 PE=1 SV=1	Rock2	0.994188		0.994188	0.000283811	Not-significant
P70340	>sp|P70340|SMAD1_MOUSE Mothers against decapentaplegic homolog 1 OS=Mus musculus OX=10090 GN=Smad1 PE=1 SV=2	Smad1	0.373501		0.373501	0.104433	Not-significant
P70345	>sp|P70345|B2CL2_MOUSE Bcl-2-like protein 2 OS=Mus musculus OX=10090 GN=Bcl2l2 PE=1 SV=1	Bcl2l2	0.719006		0.719006	0.213931	Not-significant
P70347	>sp|P70347|TANK_MOUSE TRAF family member-associated NF-kappa-B activator OS=Mus musculus OX=10090 GN=Tank PE=1 SV=1	Tank	0.249532		0.249532	-0.416755	Not-significant
P70349	>sp|P70349|HINT1_MOUSE Adenosine 5'-monophosphoramidase HINT1 OS=Mus musculus OX=10090 GN=Hint1 PE=1 SV=3	Hint1	0.831042		0.831042	-0.0166862	Not-significant
P70351	>sp|P70351|EZH1_MOUSE Histone-lysine N-methyltransferase EZH1 OS=Mus musculus OX=10090 GN=Ezh1 PE=1 SV=1	Ezh1	0.920366		0.920366	-0.0614955	Not-significant
P70353	>sp|P70353|NFYC_MOUSE Nuclear transcription factor Y subunit gamma OS=Mus musculus OX=10090 GN=Nfyc PE=1 SV=2	Nfyc	0.115822		0.115822	-0.0633178	Not-significant
P70362	>sp|P70362|UFD1_MOUSE Ubiquitin recognition factor in ER-associated degradation protein 1 OS=Mus musculus OX=10090 GN=Ufd1 PE=1 SV=2	Ufd1	0.498643		0.498643	0.0469545	Not-significant
P70365	>sp|P70365|NCOA1_MOUSE Nuclear receptor coactivator 1 OS=Mus musculus OX=10090 GN=Ncoa1 PE=1 SV=2	Ncoa1	0.64393		0.64393	-0.0875671	Not-significant
P70372	>sp|P70372|ELAV1_MOUSE ELAV-like protein 1 OS=Mus musculus OX=10090 GN=Elavl1 PE=1 SV=2	Elavl1	0.441043		0.441043	0.0356237	Not-significant
P70387	>sp|P70387|HFE_MOUSE Hereditary hemochromatosis protein homolog OS=Mus musculus OX=10090 GN=Hfe PE=1 SV=2	Hfe	0.631076		0.631076	-0.0887688	Not-significant
P70388	>sp|P70388|RAD50_MOUSE DNA repair protein RAD50 OS=Mus musculus OX=10090 GN=Rad50 PE=1 SV=1	Rad50	0.264999		0.264999	-0.0579393	Not-significant
P70398	>sp|P70398|USP9X_MOUSE Ubiquitin carboxyl-terminal hydrolase 9X OS=Mus musculus OX=10090 GN=Usp9x PE=1 SV=2	Usp9x	0.0227756		0.0227756	-0.100745	Not-significant
P70399	>sp|P70399|TP53B_MOUSE TP53-binding protein 1 OS=Mus musculus OX=10090 GN=Tp53bp1 PE=1 SV=3	Tp53bp1	0.691894		0.691894	0.0211711	Not-significant
P70403	>sp|P70403|CASP_MOUSE Protein CASP OS=Mus musculus OX=10090 GN=Cux1 PE=1 SV=2	Cux1	0.0902566		0.0902566	-0.211881	Not-significant
P70404	>sp|P70404|IDHG1_MOUSE Isocitrate dehydrogenase [NAD] subunit gamma 1, mitochondrial OS=Mus musculus OX=10090 GN=Idh3g PE=1 SV=1	Idh3g	0.201797		0.201797	-0.151353	Not-significant
P70424	>sp|P70424|ERBB2_MOUSE Receptor tyrosine-protein kinase erbB-2 OS=Mus musculus OX=10090 GN=Erbb2 PE=1 SV=3	Erbb2	0.289613		0.289613	-0.287749	Not-significant
P70428	>sp|P70428|EXT2_MOUSE Exostosin-2 OS=Mus musculus OX=10090 GN=Ext2 PE=1 SV=2	Ext2	0.0766553		0.0766553	-0.200888	Not-significant
P70429	>sp|P70429|EVL_MOUSE Ena/VASP-like protein OS=Mus musculus OX=10090 GN=Evl PE=1 SV=2	Evl	0.783509		0.783509	-0.060564	Not-significant
P70441	>sp|P70441|NHRF1_MOUSE Na(+)/H(+) exchange regulatory cofactor NHE-RF1 OS=Mus musculus OX=10090 GN=Nherf1 PE=1 SV=3	Nherf1	0.00144187		0.00144187	0.224712	Not-significant
P70445	>sp|P70445|4EBP2_MOUSE Eukaryotic translation initiation factor 4E-binding protein 2 OS=Mus musculus OX=10090 GN=Eif4ebp2 PE=1 SV=1	Eif4ebp2	0.956267		0.956267	-0.0217451	Not-significant
P70451	>sp|P70451|FER_MOUSE Tyrosine-protein kinase Fer OS=Mus musculus OX=10090 GN=Fer PE=1 SV=2	Fer	0.164787		0.164787	-0.191205	Not-significant
P70452	>sp|P70452|STX4_MOUSE Syntaxin-4 OS=Mus musculus OX=10090 GN=Stx4 PE=1 SV=1	Stx4	0.210542		0.210542	-0.0442277	Not-significant
P70453	>sp|P70453|PDE7A_MOUSE High affinity 3',5'-cyclic-AMP phosphodiesterase 7A OS=Mus musculus OX=10090 GN=Pde7a PE=1 SV=2	Pde7a	0.154713		0.154713	0.678885	Not-significant
P70459	>sp|P70459|ERF_MOUSE ETS domain-containing transcription factor ERF OS=Mus musculus OX=10090 GN=Erf PE=1 SV=1	Erf	0.483453	1	0.483453	-1.82558	Not-significant
P70460	>sp|P70460|VASP_MOUSE Vasodilator-stimulated phosphoprotein OS=Mus musculus OX=10090 GN=Vasp PE=1 SV=4	Vasp	0.674527		0.674527	-0.0487438	Not-significant
P70662	>sp|P70662|LDB1_MOUSE LIM domain-binding protein 1 OS=Mus musculus OX=10090 GN=Ldb1 PE=1 SV=2	Ldb1	0.366472		0.366472	0.189813	Not-significant
P70665	>sp|P70665|SIAE_MOUSE Sialate O-acetylesterase OS=Mus musculus OX=10090 GN=Siae PE=1 SV=3	Siae	0.147171		0.147171	0.143096	Not-significant
P70670	>sp|P70670|NACAM_MOUSE Nascent polypeptide-associated complex subunit alpha, muscle-specific form OS=Mus musculus OX=10090 GN=Naca PE=1 SV=2	Naca	0.00997091		0.00997091	0.125614	Not-significant
P70671	>sp|P70671|IRF3_MOUSE Interferon regulatory factor 3 OS=Mus musculus OX=10090 GN=Irf3 PE=1 SV=1	Irf3	0.785417		0.785417	-0.0221491	Not-significant
P70677	>sp|P70677|CASP3_MOUSE Caspase-3 OS=Mus musculus OX=10090 GN=Casp3 PE=1 SV=1	Casp3	0.259323		0.259323	0.0774839	Not-significant
P70697	>sp|P70697|DCUP_MOUSE Uroporphyrinogen decarboxylase OS=Mus musculus OX=10090 GN=Urod PE=1 SV=2	Urod	0.773939		0.773939	0.0136554	Not-significant
P70698	>sp|P70698|PYRG1_MOUSE CTP synthase 1 OS=Mus musculus OX=10090 GN=Ctps1 PE=1 SV=2	Ctps1	0.0486854		0.0486854	-0.134892	Not-significant
P70699	>sp|P70699|LYAG_MOUSE Lysosomal alpha-glucosidase OS=Mus musculus OX=10090 GN=Gaa PE=1 SV=2	Gaa	0.271351		0.271351	0.0540501	Not-significant
P70700	>sp|P70700|RPA2_MOUSE DNA-directed RNA polymerase I subunit RPA2 OS=Mus musculus OX=10090 GN=Polr1b PE=1 SV=2	Polr1b	0.0480982		0.0480982	-0.0589351	Not-significant
P80313	>sp|P80313|TCPH_MOUSE T-complex protein 1 subunit eta OS=Mus musculus OX=10090 GN=Cct7 PE=1 SV=1	Cct7	0.196519		0.196519	0.0442632	Not-significant
P80314	>sp|P80314|TCPB_MOUSE T-complex protein 1 subunit beta OS=Mus musculus OX=10090 GN=Cct2 PE=1 SV=4	Cct2	0.177332		0.177332	-0.0205968	Not-significant
P80315	>sp|P80315|TCPD_MOUSE T-complex protein 1 subunit delta OS=Mus musculus OX=10090 GN=Cct4 PE=1 SV=3	Cct4	0.138489		0.138489	-0.0339181	Not-significant
P80316	>sp|P80316|TCPE_MOUSE T-complex protein 1 subunit epsilon OS=Mus musculus OX=10090 GN=Cct5 PE=1 SV=1	Cct5	0.734932		0.734932	0.00835339	Not-significant
P80317	>sp|P80317|TCPZ_MOUSE T-complex protein 1 subunit zeta OS=Mus musculus OX=10090 GN=Cct6a PE=1 SV=3	Cct6a	0.0315013		0.0315013	0.0359434	Not-significant
P80318	>sp|P80318|TCPG_MOUSE T-complex protein 1 subunit gamma OS=Mus musculus OX=10090 GN=Cct3 PE=1 SV=1	Cct3	0.126416		0.126416	0.0479625	Not-significant
P81069	>sp|P81069|GABP2_MOUSE GA-binding protein subunit beta-2 OS=Mus musculus OX=10090 GN=Gabpb2 PE=1 SV=2	Gabpb2	0.772452		0.772452	0.0686107	Not-significant
P81117	>sp|P81117|NUCB2_MOUSE Nucleobindin-2 OS=Mus musculus OX=10090 GN=Nucb2 PE=1 SV=2	Nucb2	0.27033		0.27033	-0.0654973	Not-significant
P81122	>sp|P81122|IRS2_MOUSE Insulin receptor substrate 2 OS=Mus musculus OX=10090 GN=Irs2 PE=1 SV=2	Irs2	0.000617519		0.000617519	0.579036	Up-regulated
P81269	>sp|P81269|ATF1_MOUSE Cyclic AMP-dependent transcription factor ATF-1 OS=Mus musculus OX=10090 GN=Atf1 PE=1 SV=1	Atf1	0.893141	0.273322	0.893141	0.0990356	Not-significant
P82347	>sp|P82347|SGCD_MOUSE Delta-sarcoglycan OS=Mus musculus OX=10090 GN=Sgcd PE=1 SV=1	Sgcd	0.0125464		0.0125464	-0.345841	Down-regulated
P82349	>sp|P82349|SGCB_MOUSE Beta-sarcoglycan OS=Mus musculus OX=10090 GN=Sgcb PE=1 SV=1	Sgcb	0.913298		0.913298	-0.0232331	Not-significant
P83093	>sp|P83093|STIM2_MOUSE Stromal interaction molecule 2 OS=Mus musculus OX=10090 GN=Stim2 PE=1 SV=2	Stim2	0.0600713		0.0600713	-0.211863	Not-significant
P83741	>sp|P83741|WNK1_MOUSE Serine/threonine-protein kinase WNK1 OS=Mus musculus OX=10090 GN=Wnk1 PE=1 SV=2	Wnk1	0.0155543		0.0155543	0.119528	Not-significant
P83870	>sp|P83870|PHF5A_MOUSE PHD finger-like domain-containing protein 5A OS=Mus musculus OX=10090 GN=Phf5a PE=1 SV=1	Phf5a	0.213092		0.213092	0.0933234	Not-significant
P83877	>sp|P83877|TXN4A_MOUSE Thioredoxin-like protein 4A OS=Mus musculus OX=10090 GN=Txnl4a PE=1 SV=1	Txnl4a	0.926482		0.926482	0.0121095	Not-significant
P83882	>sp|P83882|RL36A_MOUSE Large ribosomal subunit protein eL42 OS=Mus musculus OX=10090 GN=Rpl36a PE=1 SV=2	Rpl36a	0.0131459		0.0131459	-0.19661	Not-significant
P83887	>sp|P83887|TBG1_MOUSE Tubulin gamma-1 chain OS=Mus musculus OX=10090 GN=Tubg1 PE=1 SV=1	Tubg1	0.136096		0.136096	-0.0561113	Not-significant
P83917	>sp|P83917|CBX1_MOUSE Chromobox protein homolog 1 OS=Mus musculus OX=10090 GN=Cbx1 PE=1 SV=1	Cbx1	0.00687575		0.00687575	0.198061	Not-significant
P83940	>sp|P83940|ELOC_MOUSE Elongin-C OS=Mus musculus OX=10090 GN=Eloc PE=1 SV=1	Eloc	0.0644919		0.0644919	0.181943	Not-significant
P84078	>sp|P84078|ARF1_MOUSE ADP-ribosylation factor 1 OS=Mus musculus OX=10090 GN=Arf1 PE=1 SV=2	Arf1	0.668819		0.668819	0.159281	Not-significant
P84084	>sp|P84084|ARF5_MOUSE ADP-ribosylation factor 5 OS=Mus musculus OX=10090 GN=Arf5 PE=1 SV=2	Arf5	0.032531		0.032531	-0.0982923	Not-significant
P84089	>sp|P84089|ERH_MOUSE Enhancer of rudimentary homolog OS=Mus musculus OX=10090 GN=Erh PE=1 SV=1	Erh	0.809566		0.809566	0.0515293	Not-significant
P84091	>sp|P84091|AP2M1_MOUSE AP-2 complex subunit mu OS=Mus musculus OX=10090 GN=Ap2m1 PE=1 SV=1	Ap2m1	0.217503		0.217503	-0.0815416	Not-significant
P84096	>sp|P84096|RHOG_MOUSE Rho-related GTP-binding protein RhoG OS=Mus musculus OX=10090 GN=Rhog PE=1 SV=1	Rhog	0.127391		0.127391	-0.0785493	Not-significant
P84099	>sp|P84099|RL19_MOUSE Large ribosomal subunit protein eL19 OS=Mus musculus OX=10090 GN=Rpl19 PE=1 SV=1	Rpl19	0.0554791		0.0554791	-0.258054	Not-significant
P84102	>sp|P84102|SERF2_MOUSE Small EDRK-rich factor 2 OS=Mus musculus OX=10090 GN=Serf2 PE=1 SV=1	Serf2	0.308696	0.273322	0.308696	-0.694122	Not-significant
P84104	>sp|P84104|SRSF3_MOUSE Serine/arginine-rich splicing factor 3 OS=Mus musculus OX=10090 GN=Srsf3 PE=1 SV=1	Srsf3	0.775787		0.775787	0.0169257	Not-significant
P85094	>sp|P85094|ISC2A_MOUSE Isochorismatase domain-containing protein 2A OS=Mus musculus OX=10090 GN=Isoc2a PE=1 SV=1	Isoc2a	0.69437		0.69437	0.0520807	Not-significant
P85442	>sp|P85442|VGLL3_MOUSE Transcription cofactor vestigial-like protein 3 OS=Mus musculus OX=10090 GN=Vgll3 PE=2 SV=1	Vgll3	0.864037	0.273322	0.864037	0.150305	Not-significant
P97287	>sp|P97287|MCL1_MOUSE Induced myeloid leukemia cell differentiation protein Mcl-1 homolog OS=Mus musculus OX=10090 GN=Mcl1 PE=1 SV=3	Mcl1	0.206372		0.206372	0.157092	Not-significant
P97298	>sp|P97298|PEDF_MOUSE Pigment epithelium-derived factor OS=Mus musculus OX=10090 GN=Serpinf1 PE=1 SV=2	Serpinf1	0.191929		0.191929	-0.138622	Not-significant
P97300	>sp|P97300|NPTN_MOUSE Neuroplastin OS=Mus musculus OX=10090 GN=Nptn PE=1 SV=3	Nptn	0.428358		0.428358	-0.0473254	Not-significant
P97302	>sp|P97302|BACH1_MOUSE Transcription regulator protein BACH1 OS=Mus musculus OX=10090 GN=Bach1 PE=1 SV=1	Bach1	0.42265	0.273322	0.42265	-3.60588	Not-significant
P97304	>sp|P97304|RPAC2_MOUSE DNA-directed RNA polymerases I and III subunit RPAC2 OS=Mus musculus OX=10090 GN=Polr1d PE=1 SV=1	Polr1d	0.570476		0.570476	0.0504234	Not-significant
P97310	>sp|P97310|MCM2_MOUSE DNA replication licensing factor MCM2 OS=Mus musculus OX=10090 GN=Mcm2 PE=1 SV=3	Mcm2	0.016137		0.016137	0.0850625	Not-significant
P97311	>sp|P97311|MCM6_MOUSE DNA replication licensing factor MCM6 OS=Mus musculus OX=10090 GN=Mcm6 PE=1 SV=1	Mcm6	0.00817662		0.00817662	0.0717524	Not-significant
P97313	>sp|P97313|PRKDC_MOUSE DNA-dependent protein kinase catalytic subunit OS=Mus musculus OX=10090 GN=Prkdc PE=1 SV=3	Prkdc	0.681643		0.681643	-0.0270529	Not-significant
P97314	>sp|P97314|CSRP2_MOUSE Cysteine and glycine-rich protein 2 OS=Mus musculus OX=10090 GN=Csrp2 PE=1 SV=3	Csrp2	0.750393		0.750393	-0.0410777	Not-significant
P97315	>sp|P97315|CSRP1_MOUSE Cysteine and glycine-rich protein 1 OS=Mus musculus OX=10090 GN=Csrp1 PE=1 SV=3	Csrp1	0.36903		0.36903	0.101487	Not-significant
P97329	>sp|P97329|KI20A_MOUSE Kinesin-like protein KIF20A OS=Mus musculus OX=10090 GN=Kif20a PE=1 SV=1	Kif20a	0.000198178		0.000198178	0.582883	Up-regulated
P97333	>sp|P97333|NRP1_MOUSE Neuropilin-1 OS=Mus musculus OX=10090 GN=Nrp1 PE=1 SV=2	Nrp1	0.289677		0.289677	-0.0477349	Not-significant
P97346	>sp|P97346|NXN_MOUSE Nucleoredoxin OS=Mus musculus OX=10090 GN=Nxn PE=1 SV=1	Nxn	0.0221128		0.0221128	-0.232608	Not-significant
P97348	>sp|P97348|RHOD_MOUSE Rho-related GTP-binding protein RhoD OS=Mus musculus OX=10090 GN=Rhod PE=1 SV=1	Rhod	0.00984074		0.00984074	0.300555	Up-regulated
P97351	>sp|P97351|RS3A_MOUSE Small ribosomal subunit protein eS1 OS=Mus musculus OX=10090 GN=Rps3a PE=1 SV=3	Rps3a	0.788838		0.788838	-0.0104927	Not-significant
P97352	>sp|P97352|S10AD_MOUSE Protein S100-A13 OS=Mus musculus OX=10090 GN=S100a13 PE=1 SV=1	S100a13	0.160312		0.160312	-0.0886054	Not-significant
P97355	>sp|P97355|SPSY_MOUSE Spermine synthase OS=Mus musculus OX=10090 GN=Sms PE=1 SV=1	Sms	0.02671		0.02671	-0.0703128	Not-significant
P97360	>sp|P97360|ETV6_MOUSE Transcription factor ETV6 OS=Mus musculus OX=10090 GN=Etv6 PE=1 SV=1	Etv6	0.447254		0.447254	-0.0820953	Not-significant
P97363	>sp|P97363|SPTC2_MOUSE Serine palmitoyltransferase 2 OS=Mus musculus OX=10090 GN=Sptlc2 PE=1 SV=2	Sptlc2	0.032047		0.032047	-0.123743	Not-significant
P97364	>sp|P97364|SPS2_MOUSE Selenide, water dikinase 2 OS=Mus musculus OX=10090 GN=Sephs2 PE=1 SV=3	Sephs2	0.632675		0.632675	0.0655755	Not-significant
P97366	>sp|P97366|EVI5_MOUSE Ecotropic viral integration site 5 protein OS=Mus musculus OX=10090 GN=Evi5 PE=1 SV=2	Evi5	0.930938		0.930938	0.0118107	Not-significant
P97370	>sp|P97370|AT1B3_MOUSE Sodium/potassium-transporting ATPase subunit beta-3 OS=Mus musculus OX=10090 GN=Atp1b3 PE=1 SV=1	Atp1b3	0.109617		0.109617	0.0985261	Not-significant
P97371	>sp|P97371|PSME1_MOUSE Proteasome activator complex subunit 1 OS=Mus musculus OX=10090 GN=Psme1 PE=1 SV=2	Psme1	0.236288		0.236288	-0.0359521	Not-significant
P97372	>sp|P97372|PSME2_MOUSE Proteasome activator complex subunit 2 OS=Mus musculus OX=10090 GN=Psme2 PE=1 SV=4	Psme2	0.578138		0.578138	-0.0183322	Not-significant
P97376	>sp|P97376|FRG1_MOUSE Protein FRG1 OS=Mus musculus OX=10090 GN=Frg1 PE=1 SV=2	Frg1	0.932862		0.932862	0.00660133	Not-significant
P97377	>sp|P97377|CDK2_MOUSE Cyclin-dependent kinase 2 OS=Mus musculus OX=10090 GN=Cdk2 PE=1 SV=2	Cdk2	0.0843763		0.0843763	0.100791	Not-significant
P97379	>sp|P97379|G3BP2_MOUSE Ras GTPase-activating protein-binding protein 2 OS=Mus musculus OX=10090 GN=G3bp2 PE=1 SV=2	G3bp2	0.952747		0.952747	0.00429	Not-significant
P97384	>sp|P97384|ANX11_MOUSE Annexin A11 OS=Mus musculus OX=10090 GN=Anxa11 PE=1 SV=2	Anxa11	0.660769		0.660769	-0.00980642	Not-significant
P97386	>sp|P97386|DNLI3_MOUSE DNA ligase 3 OS=Mus musculus OX=10090 GN=Lig3 PE=1 SV=2	Lig3	0.00132831		0.00132831	-0.151183	Not-significant
P97390	>sp|P97390|VPS45_MOUSE Vacuolar protein sorting-associated protein 45 OS=Mus musculus OX=10090 GN=Vps45 PE=1 SV=1	Vps45	0.747523		0.747523	0.0214066	Not-significant
P97393	>sp|P97393|RHG05_MOUSE Rho GTPase-activating protein 5 OS=Mus musculus OX=10090 GN=Arhgap5 PE=1 SV=3	Arhgap5	0.0321433		0.0321433	-0.157014	Not-significant
P97412	>sp|P97412|LYST_MOUSE Lysosomal-trafficking regulator OS=Mus musculus OX=10090 GN=Lyst PE=1 SV=1	Lyst	0.433523		0.433523	-0.135273	Not-significant
P97429	>sp|P97429|ANXA4_MOUSE Annexin A4 OS=Mus musculus OX=10090 GN=Anxa4 PE=1 SV=4	Anxa4	0.155881		0.155881	-0.0519527	Not-significant
P97432	>sp|P97432|NBR1_MOUSE Next to BRCA1 gene 1 protein OS=Mus musculus OX=10090 GN=Nbr1 PE=1 SV=1	Nbr1	0.15836		0.15836	-0.22389	Not-significant
P97433	>sp|P97433|ARG28_MOUSE Rho guanine nucleotide exchange factor 28 OS=Mus musculus OX=10090 GN=Arhgef28 PE=1 SV=2	Arhgef28	0.42265	0.273322	0.42265	3.25368	Not-significant
P97434	>sp|P97434|MPRIP_MOUSE Myosin phosphatase Rho-interacting protein OS=Mus musculus OX=10090 GN=Mprip PE=1 SV=2	Mprip	0.226375		0.226375	-0.10024	Not-significant
P97440	>sp|P97440|SLBP_MOUSE Histone RNA hairpin-binding protein OS=Mus musculus OX=10090 GN=Slbp PE=1 SV=1	Slbp	0.00283402		0.00283402	0.525599	Up-regulated
P97445	>sp|P97445|CAC1A_MOUSE Voltage-dependent P/Q-type calcium channel subunit alpha-1A OS=Mus musculus OX=10090 GN=Cacna1a PE=1 SV=2	Cacna1a	0.159995		0.159995	-0.135145	Not-significant
P97449	>sp|P97449|AMPN_MOUSE Aminopeptidase N OS=Mus musculus OX=10090 GN=Anpep PE=1 SV=4	Anpep	0.13489		0.13489	-0.107423	Not-significant
P97450	>sp|P97450|ATP5J_MOUSE ATP synthase-coupling factor 6, mitochondrial OS=Mus musculus OX=10090 GN=Atp5pf PE=1 SV=1	Atp5pf	0.325977		0.325977	0.0683941	Not-significant
P97452	>sp|P97452|BOP1_MOUSE Ribosome biogenesis protein BOP1 OS=Mus musculus OX=10090 GN=Bop1 PE=1 SV=1	Bop1	0.0453759		0.0453759	0.0672277	Not-significant
P97454	>sp|P97454|SMAD5_MOUSE Mothers against decapentaplegic homolog 5 OS=Mus musculus OX=10090 GN=Smad5 PE=1 SV=2	Smad5	0.276183	0.273322	0.276183	-0.723905	Not-significant
P97461	>sp|P97461|RS5_MOUSE Small ribosomal subunit protein uS7 OS=Mus musculus OX=10090 GN=Rps5 PE=1 SV=4	Rps5	0.7947		0.7947	0.0119713	Not-significant
P97464	>sp|P97464|EXT1_MOUSE Exostosin-1 OS=Mus musculus OX=10090 GN=Ext1 PE=2 SV=1	Ext1	0.168509		0.168509	-0.297867	Not-significant
P97465	>sp|P97465|DOK1_MOUSE Docking protein 1 OS=Mus musculus OX=10090 GN=Dok1 PE=1 SV=2	Dok1	0.112338		0.112338	-0.123158	Not-significant
P97467	>sp|P97467|AMD_MOUSE Peptidyl-glycine alpha-amidating monooxygenase OS=Mus musculus OX=10090 GN=Pam PE=1 SV=2	Pam	0.143849		0.143849	-0.296025	Not-significant
P97470	>sp|P97470|PP4C_MOUSE Serine/threonine-protein phosphatase 4 catalytic subunit OS=Mus musculus OX=10090 GN=Ppp4c PE=1 SV=2	Ppp4c	0.496817		0.496817	-0.0363083	Not-significant
P97471	>sp|P97471|SMAD4_MOUSE Mothers against decapentaplegic homolog 4 OS=Mus musculus OX=10090 GN=Smad4 PE=1 SV=2	Smad4	0.830123		0.830123	0.0176577	Not-significant
P97473	>sp|P97473|TRBP2_MOUSE RISC-loading complex subunit TARBP2 OS=Mus musculus OX=10090 GN=Tarbp2 PE=1 SV=2	Tarbp2	0.184253		0.184253	0.235913	Not-significant
P97477	>sp|P97477|AURKA_MOUSE Aurora kinase A OS=Mus musculus OX=10090 GN=Aurka PE=1 SV=1	Aurka	0.0850909		0.0850909	0.516984	Not-significant
P97478	>sp|P97478|COQ7_MOUSE 5-demethoxyubiquinone hydroxylase, mitochondrial OS=Mus musculus OX=10090 GN=Coq7 PE=1 SV=3	Coq7	0.506959		0.506959	-0.0757047	Not-significant
P97479	>sp|P97479|MYO7A_MOUSE Unconventional myosin-VIIa OS=Mus musculus OX=10090 GN=Myo7a PE=1 SV=2	Myo7a	0.00945958		0.00945958	-0.320769	Down-regulated
P97480	>sp|P97480|EYA3_MOUSE Eyes absent homolog 3 OS=Mus musculus OX=10090 GN=Eya3 PE=1 SV=2	Eya3	0.302245		0.302245	0.0472346	Not-significant
P97493	>sp|P97493|THIOM_MOUSE Thioredoxin, mitochondrial OS=Mus musculus OX=10090 GN=Txn2 PE=1 SV=1	Txn2	0.616974		0.616974	0.0559132	Not-significant
P97494	>sp|P97494|GSH1_MOUSE Glutamate--cysteine ligase catalytic subunit OS=Mus musculus OX=10090 GN=Gclc PE=1 SV=4	Gclc	0.00161683		0.00161683	0.284556	Up-regulated
P97496	>sp|P97496|SMRC1_MOUSE SWI/SNF complex subunit SMARCC1 OS=Mus musculus OX=10090 GN=Smarcc1 PE=1 SV=2	Smarcc1	0.183603		0.183603	0.0461857	Not-significant
P97499	>sp|P97499|TEP1_MOUSE Telomerase protein component 1 OS=Mus musculus OX=10090 GN=Tep1 PE=1 SV=1	Tep1	0.774965		0.774965	0.0217397	Not-significant
P97742	>sp|P97742|CPT1A_MOUSE Carnitine O-palmitoyltransferase 1, liver isoform OS=Mus musculus OX=10090 GN=Cpt1a PE=1 SV=4	Cpt1a	0.570796		0.570796	0.0227045	Not-significant
P97760	>sp|P97760|RPB3_MOUSE DNA-directed RNA polymerase II subunit RPB3 OS=Mus musculus OX=10090 GN=Polr2c PE=1 SV=2	Polr2c	0.0456526		0.0456526	0.430111	Up-regulated
P97762	>sp|P97762|RP9_MOUSE Retinitis pigmentosa 9 protein homolog OS=Mus musculus OX=10090 GN=rp9 PE=1 SV=1	rp9	0.914417	1	0.914417	0.130484	Not-significant
P97765	>sp|P97765|WBP2_MOUSE WW domain-binding protein 2 OS=Mus musculus OX=10090 GN=Wbp2 PE=1 SV=1	Wbp2	0.118603		0.118603	0.162242	Not-significant
P97770	>sp|P97770|THUM3_MOUSE tRNA (guanine(6)-N2)-methyltransferase THUMP3 OS=Mus musculus OX=10090 GN=Thumpd3 PE=1 SV=1	Thumpd3	0.811741		0.811741	-0.00563544	Not-significant
P97772	>sp|P97772|GRM1_MOUSE Metabotropic glutamate receptor 1 OS=Mus musculus OX=10090 GN=Grm1 PE=1 SV=2	Grm1	0.925779		0.925779	-0.0137217	Not-significant
P97784	>sp|P97784|CRY1_MOUSE Cryptochrome-1 OS=Mus musculus OX=10090 GN=Cry1 PE=1 SV=1	Cry1	1		1	0	Not-significant
P97789	>sp|P97789|XRN1_MOUSE 5'-3' exoribonuclease 1 OS=Mus musculus OX=10090 GN=Xrn1 PE=1 SV=1	Xrn1	0.180171		0.180171	-0.0213134	Not-significant
P97798	>sp|P97798|NEO1_MOUSE Neogenin OS=Mus musculus OX=10090 GN=Neo1 PE=1 SV=2	Neo1	0.00326733		0.00326733	-0.295217	Down-regulated
P97801	>sp|P97801|SMN_MOUSE Survival motor neuron protein OS=Mus musculus OX=10090 GN=Smn1 PE=1 SV=1	Smn1	0.840991		0.840991	0.0150959	Not-significant
P97807	>sp|P97807|FUMH_MOUSE Fumarate hydratase, mitochondrial OS=Mus musculus OX=10090 GN=Fh PE=1 SV=3	Fh	0.070709		0.070709	0.0629603	Not-significant
P97808	>sp|P97808|FXYD5_MOUSE FXYD domain-containing ion transport regulator 5 OS=Mus musculus OX=10090 GN=Fxyd5 PE=1 SV=3	Fxyd5	0.0684392		0.0684392	-0.282762	Not-significant
P97813	>sp|P97813|PLD2_MOUSE Phospholipase D2 OS=Mus musculus OX=10090 GN=Pld2 PE=1 SV=2	Pld2	0.170676		0.170676	-0.177461	Not-significant
P97817	>sp|P97817|CDR2_MOUSE Cerebellar degeneration-related protein 2 OS=Mus musculus OX=10090 GN=Cdr2 PE=1 SV=2	Cdr2	0.268867		0.268867	0.166923	Not-significant
P97819	>sp|P97819|PLPL9_MOUSE 85/88 kDa calcium-independent phospholipase A2 OS=Mus musculus OX=10090 GN=Pla2g6 PE=1 SV=3	Pla2g6	0.873285		0.873285	0.0325736	Not-significant
P97820	>sp|P97820|M4K4_MOUSE Mitogen-activated protein kinase kinase kinase kinase 4 OS=Mus musculus OX=10090 GN=Map4k4 PE=1 SV=1	Map4k4	0.17616		0.17616	-0.061263	Not-significant
P97822	>sp|P97822|AN32E_MOUSE Acidic leucine-rich nuclear phosphoprotein 32 family member E OS=Mus musculus OX=10090 GN=Anp32e PE=1 SV=2	Anp32e	0.325509		0.325509	-0.219153	Not-significant
P97823	>sp|P97823|LYPA1_MOUSE Acyl-protein thioesterase 1 OS=Mus musculus OX=10090 GN=Lypla1 PE=1 SV=1	Lypla1	0.202142		0.202142	-0.059109	Not-significant
P97825	>sp|P97825|JUPI1_MOUSE Jupiter microtubule associated homolog 1 OS=Mus musculus OX=10090 GN=Jpt1 PE=1 SV=3	Jpt1	0.931573		0.931573	0.0143658	Not-significant
P97855	>sp|P97855|G3BP1_MOUSE Ras GTPase-activating protein-binding protein 1 OS=Mus musculus OX=10090 GN=G3bp1 PE=1 SV=1	G3bp1	0.260059		0.260059	0.045867	Not-significant
P97857	>sp|P97857|ATS1_MOUSE A disintegrin and metalloproteinase with thrombospondin motifs 1 OS=Mus musculus OX=10090 GN=Adamts1 PE=1 SV=4	Adamts1	0.0654243	0.273322	0.0654243	2.79278	Not-significant
P97858	>sp|P97858|S35B1_MOUSE Solute carrier family 35 member B1 OS=Mus musculus OX=10090 GN=Slc35b1 PE=1 SV=1	Slc35b1	0.429274		0.429274	0.51935	Not-significant
P97863	>sp|P97863|NFIB_MOUSE Nuclear factor 1 B-type OS=Mus musculus OX=10090 GN=Nfib PE=1 SV=2	Nfib	0.199828		0.199828	0.0457728	Not-significant
P97864	>sp|P97864|CASP7_MOUSE Caspase-7 OS=Mus musculus OX=10090 GN=Casp7 PE=1 SV=2	Casp7	0.615484		0.615484	-0.0455983	Not-significant
P97865	>sp|P97865|PEX7_MOUSE Peroxisomal targeting signal 2 receptor OS=Mus musculus OX=10090 GN=Pex7 PE=1 SV=1	Pex7	0.966792		0.966792	-0.0239829	Not-significant
P97868	>sp|P97868|RBBP6_MOUSE E3 ubiquitin-protein ligase RBBP6 OS=Mus musculus OX=10090 GN=Rbbp6 PE=1 SV=5	Rbbp6	0.0703155		0.0703155	0.16561	Not-significant
P97872	>sp|P97872|FMO5_MOUSE Flavin-containing monooxygenase 5 OS=Mus musculus OX=10090 GN=Fmo5 PE=1 SV=4	Fmo5	0.65536		0.65536	0.0787439	Not-significant
P97873	>sp|P97873|LOXL1_MOUSE Lysyl oxidase homolog 1 OS=Mus musculus OX=10090 GN=Loxl1 PE=1 SV=3	Loxl1	0.3313		0.3313	0.189101	Not-significant
P97927	>sp|P97927|LAMA4_MOUSE Laminin subunit alpha-4 OS=Mus musculus OX=10090 GN=Lama4 PE=1 SV=2	Lama4	0.42265	0.273322	0.42265	-3.33129	Not-significant
P97930	>sp|P97930|KTHY_MOUSE Thymidylate kinase OS=Mus musculus OX=10090 GN=Dtymk PE=1 SV=2	Dtymk	0.222911		0.222911	-0.147886	Not-significant
P97931	>sp|P97931|UNG_MOUSE Uracil-DNA glycosylase OS=Mus musculus OX=10090 GN=Ung PE=1 SV=3	Ung	0.363059		0.363059	0.518752	Not-significant
P98063	>sp|P98063|BMP1_MOUSE Bone morphogenetic protein 1 OS=Mus musculus OX=10090 GN=Bmp1 PE=1 SV=2	Bmp1	0.447342		0.447342	-0.167249	Not-significant
P98078	>sp|P98078|DAB2_MOUSE Disabled homolog 2 OS=Mus musculus OX=10090 GN=Dab2 PE=1 SV=2	Dab2	0.01767		0.01767	-0.156988	Not-significant
P98083	>sp|P98083|SHC1_MOUSE SHC-transforming protein 1 OS=Mus musculus OX=10090 GN=Shc1 PE=1 SV=3	Shc1	0.885361		0.885361	-0.0111752	Not-significant
P98192	>sp|P98192|GNPAT_MOUSE Dihydroxyacetone phosphate acyltransferase OS=Mus musculus OX=10090 GN=Gnpat PE=1 SV=1	Gnpat	0.589537		0.589537	-0.0455297	Not-significant
P98195	>sp|P98195|ATP9B_MOUSE Probable phospholipid-transporting ATPase IIB OS=Mus musculus OX=10090 GN=Atp9b PE=1 SV=4	Atp9b	0.177691		0.177691	-0.118687	Not-significant
P98199	>sp|P98199|AT8B2_MOUSE Phospholipid-transporting ATPase ID OS=Mus musculus OX=10090 GN=Atp8b2 PE=1 SV=2	Atp8b2	0.342593	0.273322	0.342593	0.680471	Not-significant
P98200	>sp|P98200|AT8A2_MOUSE Phospholipid-transporting ATPase IB OS=Mus musculus OX=10090 GN=Atp8a2 PE=1 SV=1	Atp8a2	0.565646		0.565646	-0.0985465	Not-significant
P98203	>sp|P98203|ARVC_MOUSE Splicing regulator ARVCF OS=Mus musculus OX=10090 GN=Arvcf PE=1 SV=2	Arvcf	0.326137		0.326137	0.142346	Not-significant
P99024	>sp|P99024|TBB5_MOUSE Tubulin beta-5 chain OS=Mus musculus OX=10090 GN=Tubb5 PE=1 SV=1	Tubb5	0.368874		0.368874	0.0477941	Not-significant
P99025	>sp|P99025|GFRP_MOUSE GTP cyclohydrolase 1 feedback regulatory protein OS=Mus musculus OX=10090 GN=Gchfr PE=1 SV=3	Gchfr	0.148455		0.148455	-0.158086	Not-significant
P99026	>sp|P99026|PSB4_MOUSE Proteasome subunit beta type-4 OS=Mus musculus OX=10090 GN=Psmb4 PE=1 SV=1	Psmb4	0.0508508		0.0508508	0.152369	Not-significant
P99027	>sp|P99027|RLA2_MOUSE Large ribosomal subunit protein P2 OS=Mus musculus OX=10090 GN=Rplp2 PE=1 SV=3	Rplp2	0.949728		0.949728	-0.00383137	Not-significant
P99028	>sp|P99028|QCR6_MOUSE Cytochrome b-c1 complex subunit 6, mitochondrial OS=Mus musculus OX=10090 GN=Uqcrh PE=1 SV=2	Uqcrh	0.0367799		0.0367799	0.338057	Up-regulated
P99029	>sp|P99029|PRDX5_MOUSE Peroxiredoxin-5, mitochondrial OS=Mus musculus OX=10090 GN=Prdx5 PE=1 SV=2	Prdx5	0.0299675		0.0299675	0.0420914	Not-significant
Q00262	>sp|Q00262|STX2_MOUSE Syntaxin-2 OS=Mus musculus OX=10090 GN=Stx2 PE=1 SV=1	Stx2	0.82829		0.82829	0.0710095	Not-significant
Q00322	>sp|Q00322|CEBPD_MOUSE CCAAT/enhancer-binding protein delta OS=Mus musculus OX=10090 GN=Cebpd PE=1 SV=2	Cebpd	0.448933		0.448933	0.473591	Not-significant
Q00420	>sp|Q00420|GABP1_MOUSE GA-binding protein subunit beta-1 OS=Mus musculus OX=10090 GN=Gabpb1 PE=1 SV=2	Gabpb1	0.843216		0.843216	0.0720161	Not-significant
Q00422	>sp|Q00422|GABPA_MOUSE GA-binding protein alpha chain OS=Mus musculus OX=10090 GN=Gabpa PE=1 SV=2	Gabpa	0.282977		0.282977	0.0843704	Not-significant
Q00493	>sp|Q00493|CBPE_MOUSE Carboxypeptidase E OS=Mus musculus OX=10090 GN=Cpe PE=1 SV=2	Cpe	0.132772		0.132772	-0.0881074	Not-significant
Q00519	>sp|Q00519|XDH_MOUSE Xanthine dehydrogenase/oxidase OS=Mus musculus OX=10090 GN=Xdh PE=1 SV=5	Xdh	0.70937		0.70937	0.00896342	Not-significant
Q00547	>sp|Q00547|HMMR_MOUSE Hyaluronan mediated motility receptor OS=Mus musculus OX=10090 GN=Hmmr PE=1 SV=4	Hmmr	0.0683254		0.0683254	0.171736	Not-significant
Q00558	>sp|Q00558|HAP40_MOUSE 40-kDa huntingtin-associated protein OS=Mus musculus OX=10090 GN=F8a1 PE=1 SV=2	F8a1	0.647642		0.647642	-0.117916	Not-significant
Q00560	>sp|Q00560|IL6RB_MOUSE Interleukin-6 receptor subunit beta OS=Mus musculus OX=10090 GN=Il6st PE=1 SV=2	Il6st	0.00616047		0.00616047	-0.386729	Down-regulated
Q00609	>sp|Q00609|CD80_MOUSE T-lymphocyte activation antigen CD80 OS=Mus musculus OX=10090 GN=Cd80 PE=1 SV=1	Cd80	0.0340353		0.0340353	0.311127	Up-regulated
Q00612	>sp|Q00612|G6PD1_MOUSE Glucose-6-phosphate 1-dehydrogenase X OS=Mus musculus OX=10090 GN=G6pdx PE=1 SV=3	G6pdx	0.660001		0.660001	-0.0285376	Not-significant
Q00623	>sp|Q00623|APOA1_MOUSE Apolipoprotein A-I OS=Mus musculus OX=10090 GN=Apoa1 PE=1 SV=2	Apoa1	0.173654		0.173654	-0.293918	Not-significant
Q00780	>sp|Q00780|CO8A1_MOUSE Collagen alpha-1(VIII) chain OS=Mus musculus OX=10090 GN=Col8a1 PE=1 SV=3	Col8a1	0.721134		0.721134	0.162207	Not-significant
Q00896	>sp|Q00896|A1AT3_MOUSE Alpha-1-antitrypsin 1-3 OS=Mus musculus OX=10090 GN=Serpina1c PE=1 SV=2	Serpina1c	0.237882	0.414216	0.237882	-2.06089	Not-significant
Q00898	>sp|Q00898|A1AT5_MOUSE Alpha-1-antitrypsin 1-5 OS=Mus musculus OX=10090 GN=Serpina1e PE=1 SV=1	Serpina1e	0.42265	0.273322	0.42265	-3.57777	Not-significant
Q00899	>sp|Q00899|TYY1_MOUSE Transcriptional repressor protein YY1 OS=Mus musculus OX=10090 GN=Yy1 PE=1 SV=1	Yy1	0.0131144		0.0131144	0.222699	Not-significant
Q00915	>sp|Q00915|RET1_MOUSE Retinol-binding protein 1 OS=Mus musculus OX=10090 GN=Rbp1 PE=1 SV=2	Rbp1	0.0681223		0.0681223	-0.102766	Not-significant
Q00993	>sp|Q00993|UFO_MOUSE Tyrosine-protein kinase receptor UFO OS=Mus musculus OX=10090 GN=Axl PE=1 SV=2	Axl	0.0627761		0.0627761	-0.170248	Not-significant
Q00PI9	>sp|Q00PI9|HNRL2_MOUSE Heterogeneous nuclear ribonucleoprotein U-like protein 2 OS=Mus musculus OX=10090 GN=Hnrnpul2 PE=1 SV=2	Hnrnpul2	0.0357593		0.0357593	-0.114449	Not-significant
Q01063	>sp|Q01063|PDE4D_MOUSE 3',5'-cyclic-AMP phosphodiesterase 4D OS=Mus musculus OX=10090 GN=Pde4d PE=1 SV=2	Pde4d	0.937713		0.937713	0.0145273	Not-significant
Q01147	>sp|Q01147|CREB1_MOUSE Cyclic AMP-responsive element-binding protein 1 OS=Mus musculus OX=10090 GN=Creb1 PE=1 SV=2	Creb1	0.514698		0.514698	0.0328275	Not-significant
Q01149	>sp|Q01149|CO1A2_MOUSE Collagen alpha-2(I) chain OS=Mus musculus OX=10090 GN=Col1a2 PE=1 SV=2	Col1a2	0.593834		0.593834	0.0327444	Not-significant
Q01237	>sp|Q01237|HMDH_MOUSE 3-hydroxy-3-methylglutaryl-coenzyme A reductase OS=Mus musculus OX=10090 GN=Hmgcr PE=1 SV=3	Hmgcr	0.0620081		0.0620081	0.540632	Not-significant
Q01279	>sp|Q01279|EGFR_MOUSE Epidermal growth factor receptor OS=Mus musculus OX=10090 GN=Egfr PE=1 SV=1	Egfr	0.273319		0.273319	-0.0765832	Not-significant
Q01320	>sp|Q01320|TOP2A_MOUSE DNA topoisomerase 2-alpha OS=Mus musculus OX=10090 GN=Top2a PE=1 SV=2	Top2a	0.0361882		0.0361882	0.0479771	Not-significant
Q01339	>sp|Q01339|APOH_MOUSE Beta-2-glycoprotein 1 OS=Mus musculus OX=10090 GN=Apoh PE=1 SV=1	Apoh	0.0385379		0.0385379	-0.348257	Down-regulated
Q01341	>sp|Q01341|ADCY6_MOUSE Adenylate cyclase type 6 OS=Mus musculus OX=10090 GN=Adcy6 PE=1 SV=1	Adcy6	0.985787		0.985787	-0.0074798	Not-significant
Q01405	>sp|Q01405|SC23A_MOUSE Protein transport protein Sec23A OS=Mus musculus OX=10090 GN=Sec23a PE=1 SV=2	Sec23a	0.425548		0.425548	0.038351	Not-significant
Q01705	>sp|Q01705|NOTC1_MOUSE Neurogenic locus notch homolog protein 1 OS=Mus musculus OX=10090 GN=Notch1 PE=1 SV=3	Notch1	0.979846	0.273322	0.979846	0.0198157	Not-significant
Q01721	>sp|Q01721|GAS1_MOUSE Growth arrest-specific protein 1 OS=Mus musculus OX=10090 GN=Gas1 PE=1 SV=2	Gas1	0.331314		0.331314	-0.201362	Not-significant
Q01730	>sp|Q01730|RSU1_MOUSE Ras suppressor protein 1 OS=Mus musculus OX=10090 GN=Rsu1 PE=1 SV=3	Rsu1	0.827346		0.827346	-0.00937923	Not-significant
Q01768	>sp|Q01768|NDKB_MOUSE Nucleoside diphosphate kinase B OS=Mus musculus OX=10090 GN=Nme2 PE=1 SV=1	Nme2	0.736794		0.736794	0.0170444	Not-significant
Q01853	>sp|Q01853|TERA_MOUSE Transitional endoplasmic reticulum ATPase OS=Mus musculus OX=10090 GN=Vcp PE=1 SV=4	Vcp	0.0111863		0.0111863	0.164695	Not-significant
Q02013	>sp|Q02013|AQP1_MOUSE Aquaporin-1 OS=Mus musculus OX=10090 GN=Aqp1 PE=1 SV=3	Aqp1	0.0955337		0.0955337	-0.121479	Not-significant
Q02053	>sp|Q02053|UBA1_MOUSE Ubiquitin-like modifier-activating enzyme 1 OS=Mus musculus OX=10090 GN=Uba1 PE=1 SV=1	Uba1	0.251229		0.251229	0.0213772	Not-significant
Q02248	>sp|Q02248|CTNB1_MOUSE Catenin beta-1 OS=Mus musculus OX=10090 GN=Ctnnb1 PE=1 SV=1	Ctnnb1	0.1587		0.1587	0.0646079	Not-significant
Q02257	>sp|Q02257|PLAK_MOUSE Junction plakoglobin OS=Mus musculus OX=10090 GN=Jup PE=1 SV=3	Jup	0.849457		0.849457	0.0227028	Not-significant
Q02357	>sp|Q02357|ANK1_MOUSE Ankyrin-1 OS=Mus musculus OX=10090 GN=Ank1 PE=1 SV=2	Ank1	0.937448	1	0.937448	0.088791	Not-significant
Q02395	>sp|Q02395|MTF2_MOUSE Metal-response element-binding transcription factor 2 OS=Mus musculus OX=10090 GN=Mtf2 PE=1 SV=2	Mtf2	0.0144813		0.0144813	0.37566	Up-regulated
Q02614	>sp|Q02614|S30BP_MOUSE SAP30-binding protein OS=Mus musculus OX=10090 GN=Sap30bp PE=1 SV=2	Sap30bp	0.0319958		0.0319958	0.164571	Not-significant
Q02780	>sp|Q02780|NFIA_MOUSE Nuclear factor 1 A-type OS=Mus musculus OX=10090 GN=Nfia PE=1 SV=1	Nfia	0.0609102		0.0609102	-0.225681	Not-significant
Q02788	>sp|Q02788|CO6A2_MOUSE Collagen alpha-2(VI) chain OS=Mus musculus OX=10090 GN=Col6a2 PE=1 SV=3	Col6a2	0.103814		0.103814	-0.404664	Not-significant
Q02819	>sp|Q02819|NUCB1_MOUSE Nucleobindin-1 OS=Mus musculus OX=10090 GN=Nucb1 PE=1 SV=2	Nucb1	0.0172839		0.0172839	0.0931816	Not-significant
Q03137	>sp|Q03137|EPHA4_MOUSE Ephrin type-A receptor 4 OS=Mus musculus OX=10090 GN=Epha4 PE=1 SV=2	Epha4	0.640427	0.273322	0.640427	0.337354	Not-significant
Q03141	>sp|Q03141|MARK3_MOUSE MAP/microtubule affinity-regulating kinase 3 OS=Mus musculus OX=10090 GN=Mark3 PE=1 SV=2	Mark3	0.61885		0.61885	-0.0644976	Not-significant
[truncated: 5,829 more rows]
