# Supplementary material for: Curcumin Protects Mouse Spermatogonia from Triptolide-Induced Injury Through Modulation of Ferroptosis-Related Pathways
Source: Biology (Basel). 2026 Jun 26;15(13):1019. doi: 10.3390/biology15131019 (PMC13360325; doi:10.3390/biology15131019)
Supplement: Supplementary file 1 [file biology-15-01019-s001.zip › Table S5 Clusters of Orthologous Groups(COG) Analysis.xlsx]

## Sheet: sheet1
Table S5 Clusters of Orthologous Groups(COG) Analysis
Class	Description	Count
A	RNA processing and modification	291
B	Chromatin structure and dynamics	100
C	Energy production and conversion	142
D	Cell cycle control, cell division, chromosome partitioning	162
E	Amino acid transport and metabolism	73
F	Nucleotide transport and metabolism	70
G	Carbohydrate transport and metabolism	90
H	Coenzyme transport and metabolism	41
I	Lipid transport and metabolism	146
J	Translation, ribosomal structure and biogenesis	223
K	Transcription	334
L	Replication, recombination and repair	97
M	Cell wall/membrane/envelope biogenesis	31
O	Posttranslational modification, protein turnover, chaperones	791
P	Inorganic ion transport and metabolism	44
Q	Secondary metabolites biosynthesis, transport and catabolism	22
R	General function prediction only	535
S	Function unknown	215
T	Signal transduction mechanisms	832
U	Intracellular trafficking, secretion, and vesicular transport	446
V	Defense mechanisms	40
W	Extracellular structures	44
Y	Nuclear structure	17
Z	Cytoskeleton	226

## Sheet: sheet2
Accession	KOG	KOG description	Class	class.description
sp|P29595|NEDD8_MOUSE	KOG0001	KOG0001, Ubiquitin and ubiquitin-like proteins [Posttranslational modification, protein turnover, chaperones, General function prediction only]	OR	Ubiquitin and ubiquitin-like proteins
sp|P21126|UBL4A_MOUSE	KOG0001	KOG0001, Ubiquitin and ubiquitin-like proteins [Posttranslational modification, protein turnover, chaperones, General function prediction only]	OR	Ubiquitin and ubiquitin-like proteins
sp|P21126|UBL4A_MOUSE	KOG0003	KOG0003, Ubiquitin/60s ribosomal protein L40 fusion [Translation, ribosomal structure and biogenesis]	J	Ubiquitin/60s ribosomal protein L40 fusion
sp|P29595|NEDD8_MOUSE	KOG0003	KOG0003, Ubiquitin/60s ribosomal protein L40 fusion [Translation, ribosomal structure and biogenesis]	J	Ubiquitin/60s ribosomal protein L40 fusion
sp|P21126|UBL4A_MOUSE	KOG0004	KOG0004, Ubiquitin/40S ribosomal protein S27a fusion [Translation, ribosomal structure and biogenesis]	J	Ubiquitin/40S ribosomal protein S27a fusion
sp|P29595|NEDD8_MOUSE	KOG0004	KOG0004, Ubiquitin/40S ribosomal protein S27a fusion [Translation, ribosomal structure and biogenesis]	J	Ubiquitin/40S ribosomal protein S27a fusion
sp|P29595|NEDD8_MOUSE	KOG0005	KOG0005, Ubiquitin-like protein [Cell cycle control, cell division, chromosome partitioning, Posttranslational modification, protein turnover, chaperones]	DO	Ubiquitin-like protein
sp|Q9Z277|BAZ1B_MOUSE	KOG0008	KOG0008, Transcription initiation factor TFIID, subunit TAF1 [Transcription]	K	Transcription initiation factor TFIID, subunit TAF1
sp|Q64127|TIF1A_MOUSE	KOG0008	KOG0008, Transcription initiation factor TFIID, subunit TAF1 [Transcription]	K	Transcription initiation factor TFIID, subunit TAF1
sp|P62862|RS30_MOUSE	KOG0009	KOG0009, Ubiquitin-like/40S ribosomal S30 protein fusion [Translation, ribosomal structure and biogenesis, Posttranslational modification, protein turnover, chaperones]	JO	Ubiquitin-like/40S ribosomal S30 protein fusion
sp|Q99NB8|UBQL4_MOUSE	KOG0010	KOG0010, Ubiquitin-like protein [Posttranslational modification, protein turnover, chaperones, General function prediction only]	OR	Ubiquitin-like protein
sp|Q9QZM0|UBQL2_MOUSE	KOG0010	KOG0010, Ubiquitin-like protein [Posttranslational modification, protein turnover, chaperones, General function prediction only]	OR	Ubiquitin-like protein
sp|P29595|NEDD8_MOUSE	KOG0011	KOG0011, Nucleotide excision repair factor NEF2, RAD23 component [Replication, recombination and repair]	L	Nucleotide excision repair factor NEF2, RAD23 component
sp|Q6PGH0|UBTD2_MOUSE	KOG0013	KOG0013, Uncharacterized conserved protein [Function unknown]	S	Uncharacterized conserved protein
sp|Q91WB7|UBTD1_MOUSE	KOG0013	KOG0013, Uncharacterized conserved protein [Function unknown]	S	Uncharacterized conserved protein
sp|Q9WUR2|ECI2_MOUSE	KOG0016	KOG0016, Enoyl-CoA hydratase/isomerase [Lipid transport and metabolism]	I	Enoyl-CoA hydratase/isomerase
sp|Q9CU62|SMC1A_MOUSE	KOG0018	KOG0018, Structural maintenance of chromosome protein 1 (sister chromatid cohesion complex Cohesin, subunit SMC1) [Cell cycle control, cell division, chromosome partitioning]	D	Structural maintenance of chromosome protein 1 (sister chromatid cohesion complex Cohesin, subunit SMC1)
sp|Q9CQN1|TRAP1_MOUSE	KOG0019	KOG0019, Molecular chaperone (HSP90 family) [Posttranslational modification, protein turnover, chaperones]	O	Molecular chaperone (HSP90 family)
sp|P08113|ENPL_MOUSE	KOG0019	KOG0019, Molecular chaperone (HSP90 family) [Posttranslational modification, protein turnover, chaperones]	O	Molecular chaperone (HSP90 family)
sp|P07901|HS90A_MOUSE	KOG0019	KOG0019, Molecular chaperone (HSP90 family) [Posttranslational modification, protein turnover, chaperones]	O	Molecular chaperone (HSP90 family)
sp|P11499|HS90B_MOUSE	KOG0019	KOG0019, Molecular chaperone (HSP90 family) [Posttranslational modification, protein turnover, chaperones]	O	Molecular chaperone (HSP90 family)
sp|P07901|HS90A_MOUSE	KOG0020	KOG0020, Endoplasmic reticulum glucose-regulated protein (GRP94/endoplasmin), HSP90 family [Posttranslational modification, protein turnover, chaperones]	O	Endoplasmic reticulum glucose-regulated protein (GRP94/endoplasmin), HSP90 family
sp|P11499|HS90B_MOUSE	KOG0020	KOG0020, Endoplasmic reticulum glucose-regulated protein (GRP94/endoplasmin), HSP90 family [Posttranslational modification, protein turnover, chaperones]	O	Endoplasmic reticulum glucose-regulated protein (GRP94/endoplasmin), HSP90 family
sp|P08113|ENPL_MOUSE	KOG0020	KOG0020, Endoplasmic reticulum glucose-regulated protein (GRP94/endoplasmin), HSP90 family [Posttranslational modification, protein turnover, chaperones]	O	Endoplasmic reticulum glucose-regulated protein (GRP94/endoplasmin), HSP90 family
sp|P28474|ADHX_MOUSE	KOG0022	KOG0022, Alcohol dehydrogenase, class III [Secondary metabolites biosynthesis, transport and catabolism]	Q	Alcohol dehydrogenase, class III
sp|Q9DCS3|MECR_MOUSE	KOG0025	KOG0025, Zn2+-binding dehydrogenase (nuclear receptor binding factor-1) [Transcription, Energy production and conversion]	KC	Zn2+-binding dehydrogenase (nuclear receptor binding factor-1)
sp|Q8BMD8|SCMC1_MOUSE	KOG0027	KOG0027, Calmodulin and related proteins (EF-Hand superfamily) [Signal transduction mechanisms]	T	Calmodulin and related proteins (EF-Hand superfamily)
sp|P61022|CHP1_MOUSE	KOG0027	KOG0027, Calmodulin and related proteins (EF-Hand superfamily) [Signal transduction mechanisms]	T	Calmodulin and related proteins (EF-Hand superfamily)
sp|Q60605|MYL6_MOUSE	KOG0027	KOG0027, Calmodulin and related proteins (EF-Hand superfamily) [Signal transduction mechanisms]	T	Calmodulin and related proteins (EF-Hand superfamily)
sp|Q8CI43|MYL6B_MOUSE	KOG0030	KOG0030, Myosin essential light chain, EF-Hand protein superfamily [Cytoskeleton]	Z	Myosin essential light chain, EF-Hand protein superfamily
sp|Q60605|MYL6_MOUSE	KOG0030	KOG0030, Myosin essential light chain, EF-Hand protein superfamily [Cytoskeleton]	Z	Myosin essential light chain, EF-Hand protein superfamily
sp|P05977|MYL1_MOUSE	KOG0030	KOG0030, Myosin essential light chain, EF-Hand protein superfamily [Cytoskeleton]	Z	Myosin essential light chain, EF-Hand protein superfamily
sp|Q3THE2|ML12B_MOUSE	KOG0031	KOG0031, Myosin regulatory light chain, EF-Hand protein superfamily [Cytoskeleton]	Z	Myosin regulatory light chain, EF-Hand protein superfamily
sp|Q91YS8|KCC1A_MOUSE	KOG0032	KOG0032, Ca2+/calmodulin-dependent protein kinase, EF-Hand protein superfamily [Signal transduction mechanisms]	T	Ca2+/calmodulin-dependent protein kinase, EF-Hand protein superfamily
sp|Q8CFH6|SIK2_MOUSE	KOG0032	KOG0032, Ca2+/calmodulin-dependent protein kinase, EF-Hand protein superfamily [Signal transduction mechanisms]	T	Ca2+/calmodulin-dependent protein kinase, EF-Hand protein superfamily
sp|Q7TPS0|KS6A6_MOUSE	KOG0032	KOG0032, Ca2+/calmodulin-dependent protein kinase, EF-Hand protein superfamily [Signal transduction mechanisms]	T	Ca2+/calmodulin-dependent protein kinase, EF-Hand protein superfamily
sp|Q9JLM8|DCLK1_MOUSE	KOG0032	KOG0032, Ca2+/calmodulin-dependent protein kinase, EF-Hand protein superfamily [Signal transduction mechanisms]	T	Ca2+/calmodulin-dependent protein kinase, EF-Hand protein superfamily
sp|Q6PHZ2|KCC2D_MOUSE	KOG0032	KOG0032, Ca2+/calmodulin-dependent protein kinase, EF-Hand protein superfamily [Signal transduction mechanisms]	T	Ca2+/calmodulin-dependent protein kinase, EF-Hand protein superfamily
sp|Q923T9|KCC2G_MOUSE	KOG0032	KOG0032, Ca2+/calmodulin-dependent protein kinase, EF-Hand protein superfamily [Signal transduction mechanisms]	T	Ca2+/calmodulin-dependent protein kinase, EF-Hand protein superfamily
sp|Q62101|KPCD1_MOUSE	KOG0032	KOG0032, Ca2+/calmodulin-dependent protein kinase, EF-Hand protein superfamily [Signal transduction mechanisms]	T	Ca2+/calmodulin-dependent protein kinase, EF-Hand protein superfamily
sp|P18654|KS6A3_MOUSE	KOG0032	KOG0032, Ca2+/calmodulin-dependent protein kinase, EF-Hand protein superfamily [Signal transduction mechanisms]	T	Ca2+/calmodulin-dependent protein kinase, EF-Hand protein superfamily
sp|Q8CIP4|MARK4_MOUSE	KOG0033	KOG0033, Ca2+/calmodulin-dependent protein kinase, EF-Hand protein superfamily [Signal transduction mechanisms]	T	Ca2+/calmodulin-dependent protein kinase, EF-Hand protein superfamily
sp|Q923T9|KCC2G_MOUSE	KOG0033	KOG0033, Ca2+/calmodulin-dependent protein kinase, EF-Hand protein superfamily [Signal transduction mechanisms]	T	Ca2+/calmodulin-dependent protein kinase, EF-Hand protein superfamily
sp|Q9JLM8|DCLK1_MOUSE	KOG0033	KOG0033, Ca2+/calmodulin-dependent protein kinase, EF-Hand protein superfamily [Signal transduction mechanisms]	T	Ca2+/calmodulin-dependent protein kinase, EF-Hand protein superfamily
sp|Q91YS8|KCC1A_MOUSE	KOG0033	KOG0033, Ca2+/calmodulin-dependent protein kinase, EF-Hand protein superfamily [Signal transduction mechanisms]	T	Ca2+/calmodulin-dependent protein kinase, EF-Hand protein superfamily
sp|Q6PHZ2|KCC2D_MOUSE	KOG0033	KOG0033, Ca2+/calmodulin-dependent protein kinase, EF-Hand protein superfamily [Signal transduction mechanisms]	T	Ca2+/calmodulin-dependent protein kinase, EF-Hand protein superfamily
sp|P61022|CHP1_MOUSE	KOG0034	KOG0034, Ca2+/calmodulin-dependent protein phosphatase (calcineurin subunit B), EF-Hand superfamily protein [Signal transduction mechanisms]	T	Ca2+/calmodulin-dependent protein phosphatase (calcineurin subunit B), EF-Hand superfamily protein
sp|Q63810|CANB1_MOUSE	KOG0034	KOG0034, Ca2+/calmodulin-dependent protein phosphatase (calcineurin subunit B), EF-Hand superfamily protein [Signal transduction mechanisms]	T	Ca2+/calmodulin-dependent protein phosphatase (calcineurin subunit B), EF-Hand superfamily protein
sp|P57780|ACTN4_MOUSE	KOG0035	KOG0035, Ca2+-binding actin-bundling protein (actinin), alpha chain (EF-Hand protein superfamily) [Cytoskeleton]	Z	Ca2+-binding actin-bundling protein (actinin), alpha chain (EF-Hand protein superfamily)
sp|Q7TPR4|ACTN1_MOUSE	KOG0035	KOG0035, Ca2+-binding actin-bundling protein (actinin), alpha chain (EF-Hand protein superfamily) [Cytoskeleton]	Z	Ca2+-binding actin-bundling protein (actinin), alpha chain (EF-Hand protein superfamily)
sp|Q62261|SPTB2_MOUSE	KOG0035	KOG0035, Ca2+-binding actin-bundling protein (actinin), alpha chain (EF-Hand protein superfamily) [Cytoskeleton]	Z	Ca2+-binding actin-bundling protein (actinin), alpha chain (EF-Hand protein superfamily)
sp|Q3TN34|MILK2_MOUSE	KOG0035	KOG0035, Ca2+-binding actin-bundling protein (actinin), alpha chain (EF-Hand protein superfamily) [Cytoskeleton]	Z	Ca2+-binding actin-bundling protein (actinin), alpha chain (EF-Hand protein superfamily)
sp|Q8BMD8|SCMC1_MOUSE	KOG0036	KOG0036, Predicted mitochondrial carrier protein [Nucleotide transport and metabolism]	F	Predicted mitochondrial carrier protein
sp|A2ASZ8|SCMC2_MOUSE	KOG0036	KOG0036, Predicted mitochondrial carrier protein [Nucleotide transport and metabolism]	F	Predicted mitochondrial carrier protein
sp|P12815|PDCD6_MOUSE	KOG0037	KOG0037, Ca2+-binding protein, EF-Hand protein superfamily [Signal transduction mechanisms]	T	Ca2+-binding protein, EF-Hand protein superfamily
sp|Q6P069|SORCN_MOUSE	KOG0037	KOG0037, Ca2+-binding protein, EF-Hand protein superfamily [Signal transduction mechanisms]	T	Ca2+-binding protein, EF-Hand protein superfamily
sp|P16546|SPTN1_MOUSE	KOG0040	KOG0040, Ca2+-binding actin-bundling protein (spectrin), alpha chain (EF-Hand protein superfamily) [Cytoskeleton]	Z	Ca2+-binding actin-bundling protein (spectrin), alpha chain (EF-Hand protein superfamily)
sp|Q64521|GPDM_MOUSE	KOG0042	KOG0042, Glycerol-3-phosphate dehydrogenase [Energy production and conversion]	C	Glycerol-3-phosphate dehydrogenase
sp|Q8BNY6|NCS1_MOUSE	KOG0044	KOG0044, Ca2+ sensor (EF-Hand superfamily) [Signal transduction mechanisms]	T	Ca2+ sensor (EF-Hand superfamily)
sp|P62748|HPCL1_MOUSE	KOG0044	KOG0044, Ca2+ sensor (EF-Hand superfamily) [Signal transduction mechanisms]	T	Ca2+ sensor (EF-Hand superfamily)
sp|O35350|CAN1_MOUSE	KOG0045	KOG0045, Cytosolic Ca2+-dependent cysteine protease (calpain), large subunit (EF-Hand protein superfamily) [Posttranslational modification, protein turnover, chaperones, Signal transduction mechanisms]	OT	Cytosolic Ca2+-dependent cysteine protease (calpain), large subunit (EF-Hand protein superfamily)
sp|O08529|CAN2_MOUSE	KOG0045	KOG0045, Cytosolic Ca2+-dependent cysteine protease (calpain), large subunit (EF-Hand protein superfamily) [Posttranslational modification, protein turnover, chaperones, Signal transduction mechanisms]	OT	Cytosolic Ca2+-dependent cysteine protease (calpain), large subunit (EF-Hand protein superfamily)
sp|Q91VA3|CAN8_MOUSE	KOG0045	KOG0045, Cytosolic Ca2+-dependent cysteine protease (calpain), large subunit (EF-Hand protein superfamily) [Posttranslational modification, protein turnover, chaperones, Signal transduction mechanisms]	OT	Cytosolic Ca2+-dependent cysteine protease (calpain), large subunit (EF-Hand protein superfamily)
sp|Q3V0K9|PLSI_MOUSE	KOG0046	KOG0046, Ca2+-binding actin-bundling protein (fimbrin/plastin), EF-Hand protein superfamily [Cytoskeleton]	Z	Ca2+-binding actin-bundling protein (fimbrin/plastin), EF-Hand protein superfamily
sp|Q99K51|PLST_MOUSE	KOG0046	KOG0046, Ca2+-binding actin-bundling protein (fimbrin/plastin), EF-Hand protein superfamily [Cytoskeleton]	Z	Ca2+-binding actin-bundling protein (fimbrin/plastin), EF-Hand protein superfamily
sp|Q6A068|CDC5L_MOUSE	KOG0050	KOG0050, mRNA splicing protein CDC5 (Myb superfamily) [RNA processing and modification, Cell cycle control, cell division, chromosome partitioning]	AD	mRNA splicing protein CDC5 (Myb superfamily)
sp|P62631|EF1A2_MOUSE	KOG0052	KOG0052, Translation elongation factor EF-1 alpha/Tu [Translation, ribosomal structure and biogenesis]	J	Translation elongation factor EF-1 alpha/Tu
sp|P10126|EF1A1_MOUSE	KOG0052	KOG0052, Translation elongation factor EF-1 alpha/Tu [Translation, ribosomal structure and biogenesis]	J	Translation elongation factor EF-1 alpha/Tu
sp|O35379|MRP1_MOUSE	KOG0054	KOG0054, Multidrug resistance-associated protein/mitoxantrone resistance protein, ABC superfamily [Secondary metabolites biosynthesis, transport and catabolism]	Q	Multidrug resistance-associated protein/mitoxantrone resistance protein, ABC superfamily
sp|E9Q236|MRP4_MOUSE	KOG0054	KOG0054, Multidrug resistance-associated protein/mitoxantrone resistance protein, ABC superfamily [Secondary metabolites biosynthesis, transport and catabolism]	Q	Multidrug resistance-associated protein/mitoxantrone resistance protein, ABC superfamily
sp|P06795|MDR1B_MOUSE	KOG0055	KOG0055, Multidrug/pheromone exporter, ABC superfamily [Secondary metabolites biosynthesis, transport and catabolism]	Q	Multidrug/pheromone exporter, ABC superfamily
sp|Q6P542|ABCF1_MOUSE	KOG0055	KOG0055, Multidrug/pheromone exporter, ABC superfamily [Secondary metabolites biosynthesis, transport and catabolism]	Q	Multidrug/pheromone exporter, ABC superfamily
sp|Q9DC29|ABCB6_MOUSE	KOG0056	KOG0056, Heavy metal exporter HMT1, ABC superfamily [Inorganic ion transport and metabolism]	P	Heavy metal exporter HMT1, ABC superfamily
sp|Q61102|ABCB7_MOUSE	KOG0056	KOG0056, Heavy metal exporter HMT1, ABC superfamily [Inorganic ion transport and metabolism]	P	Heavy metal exporter HMT1, ABC superfamily
sp|Q61102|ABCB7_MOUSE	KOG0057	KOG0057, Mitochondrial Fe/S cluster exporter, ABC superfamily [Intracellular trafficking, secretion, and vesicular transport]	U	Mitochondrial Fe/S cluster exporter, ABC superfamily
sp|Q9DC29|ABCB6_MOUSE	KOG0057	KOG0057, Mitochondrial Fe/S cluster exporter, ABC superfamily [Intracellular trafficking, secretion, and vesicular transport]	U	Mitochondrial Fe/S cluster exporter, ABC superfamily
sp|P36371|TAP2_MOUSE	KOG0058	KOG0058, Peptide exporter, ABC superfamily [Intracellular trafficking, secretion, and vesicular transport]	U	Peptide exporter, ABC superfamily
sp|P06795|MDR1B_MOUSE	KOG0058	KOG0058, Peptide exporter, ABC superfamily [Intracellular trafficking, secretion, and vesicular transport]	U	Peptide exporter, ABC superfamily
sp|Q9JI39|ABCBA_MOUSE	KOG0058	KOG0058, Peptide exporter, ABC superfamily [Intracellular trafficking, secretion, and vesicular transport]	U	Peptide exporter, ABC superfamily
sp|P21958|TAP1_MOUSE	KOG0058	KOG0058, Peptide exporter, ABC superfamily [Intracellular trafficking, secretion, and vesicular transport]	U	Peptide exporter, ABC superfamily
sp|O89016|ABCD4_MOUSE	KOG0060	KOG0060, Long-chain acyl-CoA transporter, ABC superfamily (involved in peroxisome organization and biogenesis) [Lipid transport and metabolism, General function prediction only]	IR	Long-chain acyl-CoA transporter, ABC superfamily (involved in peroxisome organization and biogenesis)
sp|Q9JI39|ABCBA_MOUSE	KOG0062	KOG0062, ATPase component of ABC transporters with duplicated ATPase domains/Translation elongation factor EF-3b [Amino acid transport and metabolism, Translation, ribosomal structure and biogenesis]	EJ	ATPase component of ABC transporters with duplicated ATPase domains/Translation elongation factor EF-3b
sp|Q99LE6|ABCF2_MOUSE	KOG0062	KOG0062, ATPase component of ABC transporters with duplicated ATPase domains/Translation elongation factor EF-3b [Amino acid transport and metabolism, Translation, ribosomal structure and biogenesis]	EJ	ATPase component of ABC transporters with duplicated ATPase domains/Translation elongation factor EF-3b
sp|P61222|ABCE1_MOUSE	KOG0063	KOG0063, RNAse L inhibitor, ABC superfamily [RNA processing and modification]	A	RNAse L inhibitor, ABC superfamily
sp|P48410|ABCD1_MOUSE	KOG0064	KOG0064, Peroxisomal long-chain acyl-CoA transporter, ABC superfamily [Lipid transport and metabolism]	I	Peroxisomal long-chain acyl-CoA transporter, ABC superfamily
sp|Q6P542|ABCF1_MOUSE	KOG0066	KOG0066, eIF2-interacting protein ABC50 (ABC superfamily) [Translation, ribosomal structure and biogenesis]	J	eIF2-interacting protein ABC50 (ABC superfamily)
sp|Q61753|SERA_MOUSE	KOG0068	KOG0068, D-3-phosphoglycerate dehydrogenase, D-isomer-specific 2-hydroxy acid dehydrogenase superfamily [Amino acid transport and metabolism]	E	D-3-phosphoglycerate dehydrogenase, D-isomer-specific 2-hydroxy acid dehydrogenase superfamily
sp|P84084|ARF5_MOUSE	KOG0070	KOG0070, GTP-binding ADP-ribosylation factor Arf1 [Intracellular trafficking, secretion, and vesicular transport]	U	GTP-binding ADP-ribosylation factor Arf1
sp|O88848|ARL6_MOUSE	KOG0070	KOG0070, GTP-binding ADP-ribosylation factor Arf1 [Intracellular trafficking, secretion, and vesicular transport]	U	GTP-binding ADP-ribosylation factor Arf1
sp|P61211|ARL1_MOUSE	KOG0070	KOG0070, GTP-binding ADP-ribosylation factor Arf1 [Intracellular trafficking, secretion, and vesicular transport]	U	GTP-binding ADP-ribosylation factor Arf1
sp|P61750|ARF4_MOUSE	KOG0070	KOG0070, GTP-binding ADP-ribosylation factor Arf1 [Intracellular trafficking, secretion, and vesicular transport]	U	GTP-binding ADP-ribosylation factor Arf1
sp|Q9WUL7|ARL3_MOUSE	KOG0070	KOG0070, GTP-binding ADP-ribosylation factor Arf1 [Intracellular trafficking, secretion, and vesicular transport]	U	GTP-binding ADP-ribosylation factor Arf1
sp|Q9D0J4|ARL2_MOUSE	KOG0070	KOG0070, GTP-binding ADP-ribosylation factor Arf1 [Intracellular trafficking, secretion, and vesicular transport]	U	GTP-binding ADP-ribosylation factor Arf1
sp|Q8BSL7|ARF2_MOUSE	KOG0070	KOG0070, GTP-binding ADP-ribosylation factor Arf1 [Intracellular trafficking, secretion, and vesicular transport]	U	GTP-binding ADP-ribosylation factor Arf1
sp|Q80ZU0|ARL5A_MOUSE	KOG0070	KOG0070, GTP-binding ADP-ribosylation factor Arf1 [Intracellular trafficking, secretion, and vesicular transport]	U	GTP-binding ADP-ribosylation factor Arf1
sp|P61211|ARL1_MOUSE	KOG0071	KOG0071, GTP-binding ADP-ribosylation factor Arf6 (dArf3) [Intracellular trafficking, secretion, and vesicular transport]	U	GTP-binding ADP-ribosylation factor Arf6 (dArf3)
sp|Q9D0J4|ARL2_MOUSE	KOG0071	KOG0071, GTP-binding ADP-ribosylation factor Arf6 (dArf3) [Intracellular trafficking, secretion, and vesicular transport]	U	GTP-binding ADP-ribosylation factor Arf6 (dArf3)
sp|Q9WUL7|ARL3_MOUSE	KOG0071	KOG0071, GTP-binding ADP-ribosylation factor Arf6 (dArf3) [Intracellular trafficking, secretion, and vesicular transport]	U	GTP-binding ADP-ribosylation factor Arf6 (dArf3)
sp|Q80ZU0|ARL5A_MOUSE	KOG0071	KOG0071, GTP-binding ADP-ribosylation factor Arf6 (dArf3) [Intracellular trafficking, secretion, and vesicular transport]	U	GTP-binding ADP-ribosylation factor Arf6 (dArf3)
sp|P84084|ARF5_MOUSE	KOG0071	KOG0071, GTP-binding ADP-ribosylation factor Arf6 (dArf3) [Intracellular trafficking, secretion, and vesicular transport]	U	GTP-binding ADP-ribosylation factor Arf6 (dArf3)
sp|O88848|ARL6_MOUSE	KOG0071	KOG0071, GTP-binding ADP-ribosylation factor Arf6 (dArf3) [Intracellular trafficking, secretion, and vesicular transport]	U	GTP-binding ADP-ribosylation factor Arf6 (dArf3)
sp|P61750|ARF4_MOUSE	KOG0071	KOG0071, GTP-binding ADP-ribosylation factor Arf6 (dArf3) [Intracellular trafficking, secretion, and vesicular transport]	U	GTP-binding ADP-ribosylation factor Arf6 (dArf3)
sp|Q8BSL7|ARF2_MOUSE	KOG0071	KOG0071, GTP-binding ADP-ribosylation factor Arf6 (dArf3) [Intracellular trafficking, secretion, and vesicular transport]	U	GTP-binding ADP-ribosylation factor Arf6 (dArf3)
sp|Q80ZU0|ARL5A_MOUSE	KOG0072	KOG0072, GTP-binding ADP-ribosylation factor-like protein ARL1 [Intracellular trafficking, secretion, and vesicular transport]	U	GTP-binding ADP-ribosylation factor-like protein ARL1
sp|P84084|ARF5_MOUSE	KOG0072	KOG0072, GTP-binding ADP-ribosylation factor-like protein ARL1 [Intracellular trafficking, secretion, and vesicular transport]	U	GTP-binding ADP-ribosylation factor-like protein ARL1
sp|Q9WUL7|ARL3_MOUSE	KOG0072	KOG0072, GTP-binding ADP-ribosylation factor-like protein ARL1 [Intracellular trafficking, secretion, and vesicular transport]	U	GTP-binding ADP-ribosylation factor-like protein ARL1
sp|P61211|ARL1_MOUSE	KOG0072	KOG0072, GTP-binding ADP-ribosylation factor-like protein ARL1 [Intracellular trafficking, secretion, and vesicular transport]	U	GTP-binding ADP-ribosylation factor-like protein ARL1
sp|Q8BSL7|ARF2_MOUSE	KOG0072	KOG0072, GTP-binding ADP-ribosylation factor-like protein ARL1 [Intracellular trafficking, secretion, and vesicular transport]	U	GTP-binding ADP-ribosylation factor-like protein ARL1
sp|Q9D0J4|ARL2_MOUSE	KOG0072	KOG0072, GTP-binding ADP-ribosylation factor-like protein ARL1 [Intracellular trafficking, secretion, and vesicular transport]	U	GTP-binding ADP-ribosylation factor-like protein ARL1
sp|P61750|ARF4_MOUSE	KOG0072	KOG0072, GTP-binding ADP-ribosylation factor-like protein ARL1 [Intracellular trafficking, secretion, and vesicular transport]	U	GTP-binding ADP-ribosylation factor-like protein ARL1
sp|P61750|ARF4_MOUSE	KOG0073	KOG0073, GTP-binding ADP-ribosylation factor-like protein ARL2 [Intracellular trafficking, secretion, and vesicular transport, Cytoskeleton]	UZ	GTP-binding ADP-ribosylation factor-like protein ARL2
sp|P84084|ARF5_MOUSE	KOG0073	KOG0073, GTP-binding ADP-ribosylation factor-like protein ARL2 [Intracellular trafficking, secretion, and vesicular transport, Cytoskeleton]	UZ	GTP-binding ADP-ribosylation factor-like protein ARL2
sp|P61211|ARL1_MOUSE	KOG0073	KOG0073, GTP-binding ADP-ribosylation factor-like protein ARL2 [Intracellular trafficking, secretion, and vesicular transport, Cytoskeleton]	UZ	GTP-binding ADP-ribosylation factor-like protein ARL2
sp|Q9D0J4|ARL2_MOUSE	KOG0073	KOG0073, GTP-binding ADP-ribosylation factor-like protein ARL2 [Intracellular trafficking, secretion, and vesicular transport, Cytoskeleton]	UZ	GTP-binding ADP-ribosylation factor-like protein ARL2
sp|Q9WUL7|ARL3_MOUSE	KOG0073	KOG0073, GTP-binding ADP-ribosylation factor-like protein ARL2 [Intracellular trafficking, secretion, and vesicular transport, Cytoskeleton]	UZ	GTP-binding ADP-ribosylation factor-like protein ARL2
sp|Q8BSL7|ARF2_MOUSE	KOG0073	KOG0073, GTP-binding ADP-ribosylation factor-like protein ARL2 [Intracellular trafficking, secretion, and vesicular transport, Cytoskeleton]	UZ	GTP-binding ADP-ribosylation factor-like protein ARL2
sp|Q9D0J4|ARL2_MOUSE	KOG0074	KOG0074, GTP-binding ADP-ribosylation factor-like protein ARL3 [General function prediction only]	R	GTP-binding ADP-ribosylation factor-like protein ARL3
sp|P61750|ARF4_MOUSE	KOG0074	KOG0074, GTP-binding ADP-ribosylation factor-like protein ARL3 [General function prediction only]	R	GTP-binding ADP-ribosylation factor-like protein ARL3
sp|Q8BSL7|ARF2_MOUSE	KOG0074	KOG0074, GTP-binding ADP-ribosylation factor-like protein ARL3 [General function prediction only]	R	GTP-binding ADP-ribosylation factor-like protein ARL3
sp|P84084|ARF5_MOUSE	KOG0074	KOG0074, GTP-binding ADP-ribosylation factor-like protein ARL3 [General function prediction only]	R	GTP-binding ADP-ribosylation factor-like protein ARL3
sp|P61211|ARL1_MOUSE	KOG0074	KOG0074, GTP-binding ADP-ribosylation factor-like protein ARL3 [General function prediction only]	R	GTP-binding ADP-ribosylation factor-like protein ARL3
sp|Q9WUL7|ARL3_MOUSE	KOG0074	KOG0074, GTP-binding ADP-ribosylation factor-like protein ARL3 [General function prediction only]	R	GTP-binding ADP-ribosylation factor-like protein ARL3
sp|Q8VEH3|ARL8A_MOUSE	KOG0075	KOG0075, GTP-binding ADP-ribosylation factor-like protein [General function prediction only]	R	GTP-binding ADP-ribosylation factor-like protein
sp|Q9CQW2|ARL8B_MOUSE	KOG0075	KOG0075, GTP-binding ADP-ribosylation factor-like protein [General function prediction only]	R	GTP-binding ADP-ribosylation factor-like protein
sp|Q9WUL7|ARL3_MOUSE	KOG0076	KOG0076, GTP-binding ADP-ribosylation factor-like protein yARL3 [Intracellular trafficking, secretion, and vesicular transport]	U	GTP-binding ADP-ribosylation factor-like protein yARL3
sp|Q9CQC9|SAR1B_MOUSE	KOG0077	KOG0077, Vesicle coat complex COPII, GTPase subunit SAR1 [Intracellular trafficking, secretion, and vesicular transport]	U	Vesicle coat complex COPII, GTPase subunit SAR1
sp|Q8BHC1|RB39B_MOUSE	KOG0078	KOG0078, GTP-binding protein SEC4, small G protein superfamily, and related Ras family GTP-binding proteins [Signal transduction mechanisms, Intracellular trafficking, secretion, and vesicular transport]	TU	GTP-binding protein SEC4, small G protein superfamily, and related Ras family GTP-binding proteins
sp|P35278|RAB5C_MOUSE	KOG0078	KOG0078, GTP-binding protein SEC4, small G protein superfamily, and related Ras family GTP-binding proteins [Signal transduction mechanisms, Intracellular trafficking, secretion, and vesicular transport]	TU	GTP-binding protein SEC4, small G protein superfamily, and related Ras family GTP-binding proteins
sp|Q91ZR1|RAB4B_MOUSE	KOG0078	KOG0078, GTP-binding protein SEC4, small G protein superfamily, and related Ras family GTP-binding proteins [Signal transduction mechanisms, Intracellular trafficking, secretion, and vesicular transport]	TU	GTP-binding protein SEC4, small G protein superfamily, and related Ras family GTP-binding proteins
sp|P62821|RAB1A_MOUSE	KOG0078	KOG0078, GTP-binding protein SEC4, small G protein superfamily, and related Ras family GTP-binding proteins [Signal transduction mechanisms, Intracellular trafficking, secretion, and vesicular transport]	TU	GTP-binding protein SEC4, small G protein superfamily, and related Ras family GTP-binding proteins
sp|Q91V41|RAB14_MOUSE	KOG0078	KOG0078, GTP-binding protein SEC4, small G protein superfamily, and related Ras family GTP-binding proteins [Signal transduction mechanisms, Intracellular trafficking, secretion, and vesicular transport]	TU	GTP-binding protein SEC4, small G protein superfamily, and related Ras family GTP-binding proteins
sp|P53994|RAB2A_MOUSE	KOG0078	KOG0078, GTP-binding protein SEC4, small G protein superfamily, and related Ras family GTP-binding proteins [Signal transduction mechanisms, Intracellular trafficking, secretion, and vesicular transport]	TU	GTP-binding protein SEC4, small G protein superfamily, and related Ras family GTP-binding proteins
sp|P59279|RAB2B_MOUSE	KOG0078	KOG0078, GTP-binding protein SEC4, small G protein superfamily, and related Ras family GTP-binding proteins [Signal transduction mechanisms, Intracellular trafficking, secretion, and vesicular transport]	TU	GTP-binding protein SEC4, small G protein superfamily, and related Ras family GTP-binding proteins
sp|P61027|RAB10_MOUSE	KOG0078	KOG0078, GTP-binding protein SEC4, small G protein superfamily, and related Ras family GTP-binding proteins [Signal transduction mechanisms, Intracellular trafficking, secretion, and vesicular transport]	TU	GTP-binding protein SEC4, small G protein superfamily, and related Ras family GTP-binding proteins
sp|P62492|RB11A_MOUSE	KOG0078	KOG0078, GTP-binding protein SEC4, small G protein superfamily, and related Ras family GTP-binding proteins [Signal transduction mechanisms, Intracellular trafficking, secretion, and vesicular transport]	TU	GTP-binding protein SEC4, small G protein superfamily, and related Ras family GTP-binding proteins
sp|P35293|RAB18_MOUSE	KOG0078	KOG0078, GTP-binding protein SEC4, small G protein superfamily, and related Ras family GTP-binding proteins [Signal transduction mechanisms, Intracellular trafficking, secretion, and vesicular transport]	TU	GTP-binding protein SEC4, small G protein superfamily, and related Ras family GTP-binding proteins
sp|P35282|RAB21_MOUSE	KOG0078	KOG0078, GTP-binding protein SEC4, small G protein superfamily, and related Ras family GTP-binding proteins [Signal transduction mechanisms, Intracellular trafficking, secretion, and vesicular transport]	TU	GTP-binding protein SEC4, small G protein superfamily, and related Ras family GTP-binding proteins
sp|P46638|RB11B_MOUSE	KOG0078	KOG0078, GTP-binding protein SEC4, small G protein superfamily, and related Ras family GTP-binding proteins [Signal transduction mechanisms, Intracellular trafficking, secretion, and vesicular transport]	TU	GTP-binding protein SEC4, small G protein superfamily, and related Ras family GTP-binding proteins
sp|P61028|RAB8B_MOUSE	KOG0078	KOG0078, GTP-binding protein SEC4, small G protein superfamily, and related Ras family GTP-binding proteins [Signal transduction mechanisms, Intracellular trafficking, secretion, and vesicular transport]	TU	GTP-binding protein SEC4, small G protein superfamily, and related Ras family GTP-binding proteins
sp|P35285|RB22A_MOUSE	KOG0078	KOG0078, GTP-binding protein SEC4, small G protein superfamily, and related Ras family GTP-binding proteins [Signal transduction mechanisms, Intracellular trafficking, secretion, and vesicular transport]	TU	GTP-binding protein SEC4, small G protein superfamily, and related Ras family GTP-binding proteins
sp|P35279|RAB6A_MOUSE	KOG0078	KOG0078, GTP-binding protein SEC4, small G protein superfamily, and related Ras family GTP-binding proteins [Signal transduction mechanisms, Intracellular trafficking, secretion, and vesicular transport]	TU	GTP-binding protein SEC4, small G protein superfamily, and related Ras family GTP-binding proteins
sp|P61028|RAB8B_MOUSE	KOG0079	KOG0079, GTP-binding protein H-ray, small G protein superfamily [General function prediction only]	R	GTP-binding protein H-ray, small G protein superfamily
sp|P62821|RAB1A_MOUSE	KOG0079	KOG0079, GTP-binding protein H-ray, small G protein superfamily [General function prediction only]	R	GTP-binding protein H-ray, small G protein superfamily
sp|P35293|RAB18_MOUSE	KOG0079	KOG0079, GTP-binding protein H-ray, small G protein superfamily [General function prediction only]	R	GTP-binding protein H-ray, small G protein superfamily
sp|Q91V41|RAB14_MOUSE	KOG0079	KOG0079, GTP-binding protein H-ray, small G protein superfamily [General function prediction only]	R	GTP-binding protein H-ray, small G protein superfamily
sp|P46638|RB11B_MOUSE	KOG0079	KOG0079, GTP-binding protein H-ray, small G protein superfamily [General function prediction only]	R	GTP-binding protein H-ray, small G protein superfamily
sp|P53994|RAB2A_MOUSE	KOG0079	KOG0079, GTP-binding protein H-ray, small G protein superfamily [General function prediction only]	R	GTP-binding protein H-ray, small G protein superfamily
sp|Q91ZR1|RAB4B_MOUSE	KOG0079	KOG0079, GTP-binding protein H-ray, small G protein superfamily [General function prediction only]	R	GTP-binding protein H-ray, small G protein superfamily
sp|P59279|RAB2B_MOUSE	KOG0079	KOG0079, GTP-binding protein H-ray, small G protein superfamily [General function prediction only]	R	GTP-binding protein H-ray, small G protein superfamily
sp|Q8BHC1|RB39B_MOUSE	KOG0079	KOG0079, GTP-binding protein H-ray, small G protein superfamily [General function prediction only]	R	GTP-binding protein H-ray, small G protein superfamily
sp|P61021|RAB5B_MOUSE	KOG0079	KOG0079, GTP-binding protein H-ray, small G protein superfamily [General function prediction only]	R	GTP-binding protein H-ray, small G protein superfamily
sp|P62492|RB11A_MOUSE	KOG0079	KOG0079, GTP-binding protein H-ray, small G protein superfamily [General function prediction only]	R	GTP-binding protein H-ray, small G protein superfamily
sp|P61027|RAB10_MOUSE	KOG0079	KOG0079, GTP-binding protein H-ray, small G protein superfamily [General function prediction only]	R	GTP-binding protein H-ray, small G protein superfamily
sp|Q91ZR1|RAB4B_MOUSE	KOG0080	KOG0080, GTPase Rab18, small G protein superfamily [General function prediction only]	R	GTPase Rab18, small G protein superfamily
sp|P35278|RAB5C_MOUSE	KOG0080	KOG0080, GTPase Rab18, small G protein superfamily [General function prediction only]	R	GTPase Rab18, small G protein superfamily
sp|Q8BHC1|RB39B_MOUSE	KOG0080	KOG0080, GTPase Rab18, small G protein superfamily [General function prediction only]	R	GTPase Rab18, small G protein superfamily
sp|P62492|RB11A_MOUSE	KOG0080	KOG0080, GTPase Rab18, small G protein superfamily [General function prediction only]	R	GTPase Rab18, small G protein superfamily
sp|P61028|RAB8B_MOUSE	KOG0080	KOG0080, GTPase Rab18, small G protein superfamily [General function prediction only]	R	GTPase Rab18, small G protein superfamily
sp|P53994|RAB2A_MOUSE	KOG0080	KOG0080, GTPase Rab18, small G protein superfamily [General function prediction only]	R	GTPase Rab18, small G protein superfamily
sp|P35282|RAB21_MOUSE	KOG0080	KOG0080, GTPase Rab18, small G protein superfamily [General function prediction only]	R	GTPase Rab18, small G protein superfamily
sp|P46638|RB11B_MOUSE	KOG0080	KOG0080, GTPase Rab18, small G protein superfamily [General function prediction only]	R	GTPase Rab18, small G protein superfamily
sp|P35293|RAB18_MOUSE	KOG0080	KOG0080, GTPase Rab18, small G protein superfamily [General function prediction only]	R	GTPase Rab18, small G protein superfamily
sp|P62821|RAB1A_MOUSE	KOG0080	KOG0080, GTPase Rab18, small G protein superfamily [General function prediction only]	R	GTPase Rab18, small G protein superfamily
sp|P61027|RAB10_MOUSE	KOG0080	KOG0080, GTPase Rab18, small G protein superfamily [General function prediction only]	R	GTPase Rab18, small G protein superfamily
sp|P59279|RAB2B_MOUSE	KOG0080	KOG0080, GTPase Rab18, small G protein superfamily [General function prediction only]	R	GTPase Rab18, small G protein superfamily
sp|P62821|RAB1A_MOUSE	KOG0081	KOG0081, GTPase Rab27, small G protein superfamily [Intracellular trafficking, secretion, and vesicular transport]	U	GTPase Rab27, small G protein superfamily
sp|Q91ZR1|RAB4B_MOUSE	KOG0081	KOG0081, GTPase Rab27, small G protein superfamily [Intracellular trafficking, secretion, and vesicular transport]	U	GTPase Rab27, small G protein superfamily
sp|P62492|RB11A_MOUSE	KOG0081	KOG0081, GTPase Rab27, small G protein superfamily [Intracellular trafficking, secretion, and vesicular transport]	U	GTPase Rab27, small G protein superfamily
sp|P61028|RAB8B_MOUSE	KOG0081	KOG0081, GTPase Rab27, small G protein superfamily [Intracellular trafficking, secretion, and vesicular transport]	U	GTPase Rab27, small G protein superfamily
sp|P61027|RAB10_MOUSE	KOG0081	KOG0081, GTPase Rab27, small G protein superfamily [Intracellular trafficking, secretion, and vesicular transport]	U	GTPase Rab27, small G protein superfamily
sp|P10833|RRAS_MOUSE	KOG0081	KOG0081, GTPase Rab27, small G protein superfamily [Intracellular trafficking, secretion, and vesicular transport]	U	GTPase Rab27, small G protein superfamily
sp|P46638|RB11B_MOUSE	KOG0081	KOG0081, GTPase Rab27, small G protein superfamily [Intracellular trafficking, secretion, and vesicular transport]	U	GTPase Rab27, small G protein superfamily
sp|P08752|GNAI2_MOUSE	KOG0082	KOG0082, G-protein alpha subunit (small G protein superfamily) [Cell cycle control, cell division, chromosome partitioning, Signal transduction mechanisms]	DT	G-protein alpha subunit (small G protein superfamily)
sp|P18872|GNAO_MOUSE	KOG0082	KOG0082, G-protein alpha subunit (small G protein superfamily) [Cell cycle control, cell division, chromosome partitioning, Signal transduction mechanisms]	DT	G-protein alpha subunit (small G protein superfamily)
sp|Q6R0H7|GNAS1_MOUSE	KOG0082	KOG0082, G-protein alpha subunit (small G protein superfamily) [Cell cycle control, cell division, chromosome partitioning, Signal transduction mechanisms]	DT	G-protein alpha subunit (small G protein superfamily)
sp|P27600|GNA12_MOUSE	KOG0082	KOG0082, G-protein alpha subunit (small G protein superfamily) [Cell cycle control, cell division, chromosome partitioning, Signal transduction mechanisms]	DT	G-protein alpha subunit (small G protein superfamily)
sp|P21278|GNA11_MOUSE	KOG0082	KOG0082, G-protein alpha subunit (small G protein superfamily) [Cell cycle control, cell division, chromosome partitioning, Signal transduction mechanisms]	DT	G-protein alpha subunit (small G protein superfamily)
sp|Q8BHC1|RB39B_MOUSE	KOG0083	KOG0083, GTPase Rab26/Rab37, small G protein superfamily [General function prediction only]	R	GTPase Rab26/Rab37, small G protein superfamily
sp|P35293|RAB18_MOUSE	KOG0083	KOG0083, GTPase Rab26/Rab37, small G protein superfamily [General function prediction only]	R	GTPase Rab26/Rab37, small G protein superfamily
sp|P62821|RAB1A_MOUSE	KOG0083	KOG0083, GTPase Rab26/Rab37, small G protein superfamily [General function prediction only]	R	GTPase Rab26/Rab37, small G protein superfamily
sp|Q91ZR1|RAB4B_MOUSE	KOG0083	KOG0083, GTPase Rab26/Rab37, small G protein superfamily [General function prediction only]	R	GTPase Rab26/Rab37, small G protein superfamily
sp|P62492|RB11A_MOUSE	KOG0083	KOG0083, GTPase Rab26/Rab37, small G protein superfamily [General function prediction only]	R	GTPase Rab26/Rab37, small G protein superfamily
sp|P61027|RAB10_MOUSE	KOG0083	KOG0083, GTPase Rab26/Rab37, small G protein superfamily [General function prediction only]	R	GTPase Rab26/Rab37, small G protein superfamily
sp|P61021|RAB5B_MOUSE	KOG0083	KOG0083, GTPase Rab26/Rab37, small G protein superfamily [General function prediction only]	R	GTPase Rab26/Rab37, small G protein superfamily
sp|Q91V41|RAB14_MOUSE	KOG0083	KOG0083, GTPase Rab26/Rab37, small G protein superfamily [General function prediction only]	R	GTPase Rab26/Rab37, small G protein superfamily
sp|P59279|RAB2B_MOUSE	KOG0083	KOG0083, GTPase Rab26/Rab37, small G protein superfamily [General function prediction only]	R	GTPase Rab26/Rab37, small G protein superfamily
sp|P53994|RAB2A_MOUSE	KOG0083	KOG0083, GTPase Rab26/Rab37, small G protein superfamily [General function prediction only]	R	GTPase Rab26/Rab37, small G protein superfamily
sp|P35279|RAB6A_MOUSE	KOG0083	KOG0083, GTPase Rab26/Rab37, small G protein superfamily [General function prediction only]	R	GTPase Rab26/Rab37, small G protein superfamily
sp|P61028|RAB8B_MOUSE	KOG0083	KOG0083, GTPase Rab26/Rab37, small G protein superfamily [General function prediction only]	R	GTPase Rab26/Rab37, small G protein superfamily
sp|P35293|RAB18_MOUSE	KOG0084	KOG0084, GTPase Rab1/YPT1, small G protein superfamily, and related GTP-binding proteins [Signal transduction mechanisms, Intracellular trafficking, secretion, and vesicular transport]	TU	GTPase Rab1/YPT1, small G protein superfamily, and related GTP-binding proteins
sp|P35278|RAB5C_MOUSE	KOG0084	KOG0084, GTPase Rab1/YPT1, small G protein superfamily, and related GTP-binding proteins [Signal transduction mechanisms, Intracellular trafficking, secretion, and vesicular transport]	TU	GTPase Rab1/YPT1, small G protein superfamily, and related GTP-binding proteins
sp|P61021|RAB5B_MOUSE	KOG0084	KOG0084, GTPase Rab1/YPT1, small G protein superfamily, and related GTP-binding proteins [Signal transduction mechanisms, Intracellular trafficking, secretion, and vesicular transport]	TU	GTPase Rab1/YPT1, small G protein superfamily, and related GTP-binding proteins
sp|P53994|RAB2A_MOUSE	KOG0084	KOG0084, GTPase Rab1/YPT1, small G protein superfamily, and related GTP-binding proteins [Signal transduction mechanisms, Intracellular trafficking, secretion, and vesicular transport]	TU	GTPase Rab1/YPT1, small G protein superfamily, and related GTP-binding proteins
sp|P61028|RAB8B_MOUSE	KOG0084	KOG0084, GTPase Rab1/YPT1, small G protein superfamily, and related GTP-binding proteins [Signal transduction mechanisms, Intracellular trafficking, secretion, and vesicular transport]	TU	GTPase Rab1/YPT1, small G protein superfamily, and related GTP-binding proteins
sp|P62492|RB11A_MOUSE	KOG0084	KOG0084, GTPase Rab1/YPT1, small G protein superfamily, and related GTP-binding proteins [Signal transduction mechanisms, Intracellular trafficking, secretion, and vesicular transport]	TU	GTPase Rab1/YPT1, small G protein superfamily, and related GTP-binding proteins
sp|P59279|RAB2B_MOUSE	KOG0084	KOG0084, GTPase Rab1/YPT1, small G protein superfamily, and related GTP-binding proteins [Signal transduction mechanisms, Intracellular trafficking, secretion, and vesicular transport]	TU	GTPase Rab1/YPT1, small G protein superfamily, and related GTP-binding proteins
sp|Q91ZR1|RAB4B_MOUSE	KOG0084	KOG0084, GTPase Rab1/YPT1, small G protein superfamily, and related GTP-binding proteins [Signal transduction mechanisms, Intracellular trafficking, secretion, and vesicular transport]	TU	GTPase Rab1/YPT1, small G protein superfamily, and related GTP-binding proteins
sp|Q8BHC1|RB39B_MOUSE	KOG0084	KOG0084, GTPase Rab1/YPT1, small G protein superfamily, and related GTP-binding proteins [Signal transduction mechanisms, Intracellular trafficking, secretion, and vesicular transport]	TU	GTPase Rab1/YPT1, small G protein superfamily, and related GTP-binding proteins
sp|P62821|RAB1A_MOUSE	KOG0084	KOG0084, GTPase Rab1/YPT1, small G protein superfamily, and related GTP-binding proteins [Signal transduction mechanisms, Intracellular trafficking, secretion, and vesicular transport]	TU	GTPase Rab1/YPT1, small G protein superfamily, and related GTP-binding proteins
sp|P61027|RAB10_MOUSE	KOG0084	KOG0084, GTPase Rab1/YPT1, small G protein superfamily, and related GTP-binding proteins [Signal transduction mechanisms, Intracellular trafficking, secretion, and vesicular transport]	TU	GTPase Rab1/YPT1, small G protein superfamily, and related GTP-binding proteins
sp|P46638|RB11B_MOUSE	KOG0084	KOG0084, GTPase Rab1/YPT1, small G protein superfamily, and related GTP-binding proteins [Signal transduction mechanisms, Intracellular trafficking, secretion, and vesicular transport]	TU	GTPase Rab1/YPT1, small G protein superfamily, and related GTP-binding proteins
sp|Q91V41|RAB14_MOUSE	KOG0084	KOG0084, GTPase Rab1/YPT1, small G protein superfamily, and related GTP-binding proteins [Signal transduction mechanisms, Intracellular trafficking, secretion, and vesicular transport]	TU	GTPase Rab1/YPT1, small G protein superfamily, and related GTP-binding proteins
sp|P18872|GNAO_MOUSE	KOG0085	KOG0085, G protein subunit Galphaq/Galphay, small G protein superfamily [Signal transduction mechanisms]	T	G protein subunit Galphaq/Galphay, small G protein superfamily
sp|P08752|GNAI2_MOUSE	KOG0085	KOG0085, G protein subunit Galphaq/Galphay, small G protein superfamily [Signal transduction mechanisms]	T	G protein subunit Galphaq/Galphay, small G protein superfamily
sp|P21278|GNA11_MOUSE	KOG0085	KOG0085, G protein subunit Galphaq/Galphay, small G protein superfamily [Signal transduction mechanisms]	T	G protein subunit Galphaq/Galphay, small G protein superfamily
sp|P27600|GNA12_MOUSE	KOG0085	KOG0085, G protein subunit Galphaq/Galphay, small G protein superfamily [Signal transduction mechanisms]	T	G protein subunit Galphaq/Galphay, small G protein superfamily
sp|P35278|RAB5C_MOUSE	KOG0086	KOG0086, GTPase Rab4, small G protein superfamily [Intracellular trafficking, secretion, and vesicular transport]	U	GTPase Rab4, small G protein superfamily
sp|P61021|RAB5B_MOUSE	KOG0086	KOG0086, GTPase Rab4, small G protein superfamily [Intracellular trafficking, secretion, and vesicular transport]	U	GTPase Rab4, small G protein superfamily
sp|Q91V41|RAB14_MOUSE	KOG0086	KOG0086, GTPase Rab4, small G protein superfamily [Intracellular trafficking, secretion, and vesicular transport]	U	GTPase Rab4, small G protein superfamily
sp|P61028|RAB8B_MOUSE	KOG0086	KOG0086, GTPase Rab4, small G protein superfamily [Intracellular trafficking, secretion, and vesicular transport]	U	GTPase Rab4, small G protein superfamily
sp|Q8BHC1|RB39B_MOUSE	KOG0086	KOG0086, GTPase Rab4, small G protein superfamily [Intracellular trafficking, secretion, and vesicular transport]	U	GTPase Rab4, small G protein superfamily
sp|P46638|RB11B_MOUSE	KOG0086	KOG0086, GTPase Rab4, small G protein superfamily [Intracellular trafficking, secretion, and vesicular transport]	U	GTPase Rab4, small G protein superfamily
sp|P62492|RB11A_MOUSE	KOG0086	KOG0086, GTPase Rab4, small G protein superfamily [Intracellular trafficking, secretion, and vesicular transport]	U	GTPase Rab4, small G protein superfamily
sp|P61027|RAB10_MOUSE	KOG0086	KOG0086, GTPase Rab4, small G protein superfamily [Intracellular trafficking, secretion, and vesicular transport]	U	GTPase Rab4, small G protein superfamily
sp|P59279|RAB2B_MOUSE	KOG0086	KOG0086, GTPase Rab4, small G protein superfamily [Intracellular trafficking, secretion, and vesicular transport]	U	GTPase Rab4, small G protein superfamily
sp|Q91ZR1|RAB4B_MOUSE	KOG0086	KOG0086, GTPase Rab4, small G protein superfamily [Intracellular trafficking, secretion, and vesicular transport]	U	GTPase Rab4, small G protein superfamily
sp|P35293|RAB18_MOUSE	KOG0086	KOG0086, GTPase Rab4, small G protein superfamily [Intracellular trafficking, secretion, and vesicular transport]	U	GTPase Rab4, small G protein superfamily
sp|P53994|RAB2A_MOUSE	KOG0086	KOG0086, GTPase Rab4, small G protein superfamily [Intracellular trafficking, secretion, and vesicular transport]	U	GTPase Rab4, small G protein superfamily
sp|P62821|RAB1A_MOUSE	KOG0086	KOG0086, GTPase Rab4, small G protein superfamily [Intracellular trafficking, secretion, and vesicular transport]	U	GTPase Rab4, small G protein superfamily
sp|P46638|RB11B_MOUSE	KOG0087	KOG0087, GTPase Rab11/YPT3, small G protein superfamily [Intracellular trafficking, secretion, and vesicular transport]	U	GTPase Rab11/YPT3, small G protein superfamily
sp|P61021|RAB5B_MOUSE	KOG0087	KOG0087, GTPase Rab11/YPT3, small G protein superfamily [Intracellular trafficking, secretion, and vesicular transport]	U	GTPase Rab11/YPT3, small G protein superfamily
sp|P35278|RAB5C_MOUSE	KOG0087	KOG0087, GTPase Rab11/YPT3, small G protein superfamily [Intracellular trafficking, secretion, and vesicular transport]	U	GTPase Rab11/YPT3, small G protein superfamily
sp|P61028|RAB8B_MOUSE	KOG0087	KOG0087, GTPase Rab11/YPT3, small G protein superfamily [Intracellular trafficking, secretion, and vesicular transport]	U	GTPase Rab11/YPT3, small G protein superfamily
sp|P62492|RB11A_MOUSE	KOG0087	KOG0087, GTPase Rab11/YPT3, small G protein superfamily [Intracellular trafficking, secretion, and vesicular transport]	U	GTPase Rab11/YPT3, small G protein superfamily
sp|P35293|RAB18_MOUSE	KOG0087	KOG0087, GTPase Rab11/YPT3, small G protein superfamily [Intracellular trafficking, secretion, and vesicular transport]	U	GTPase Rab11/YPT3, small G protein superfamily
sp|Q91ZR1|RAB4B_MOUSE	KOG0087	KOG0087, GTPase Rab11/YPT3, small G protein superfamily [Intracellular trafficking, secretion, and vesicular transport]	U	GTPase Rab11/YPT3, small G protein superfamily
sp|P35285|RB22A_MOUSE	KOG0087	KOG0087, GTPase Rab11/YPT3, small G protein superfamily [Intracellular trafficking, secretion, and vesicular transport]	U	GTPase Rab11/YPT3, small G protein superfamily
sp|P51150|RAB7A_MOUSE	KOG0087	KOG0087, GTPase Rab11/YPT3, small G protein superfamily [Intracellular trafficking, secretion, and vesicular transport]	U	GTPase Rab11/YPT3, small G protein superfamily
sp|P61027|RAB10_MOUSE	KOG0087	KOG0087, GTPase Rab11/YPT3, small G protein superfamily [Intracellular trafficking, secretion, and vesicular transport]	U	GTPase Rab11/YPT3, small G protein superfamily
sp|Q8BHC1|RB39B_MOUSE	KOG0087	KOG0087, GTPase Rab11/YPT3, small G protein superfamily [Intracellular trafficking, secretion, and vesicular transport]	U	GTPase Rab11/YPT3, small G protein superfamily
sp|P62821|RAB1A_MOUSE	KOG0087	KOG0087, GTPase Rab11/YPT3, small G protein superfamily [Intracellular trafficking, secretion, and vesicular transport]	U	GTPase Rab11/YPT3, small G protein superfamily
sp|P53994|RAB2A_MOUSE	KOG0087	KOG0087, GTPase Rab11/YPT3, small G protein superfamily [Intracellular trafficking, secretion, and vesicular transport]	U	GTPase Rab11/YPT3, small G protein superfamily
sp|P35279|RAB6A_MOUSE	KOG0087	KOG0087, GTPase Rab11/YPT3, small G protein superfamily [Intracellular trafficking, secretion, and vesicular transport]	U	GTPase Rab11/YPT3, small G protein superfamily
sp|Q91V41|RAB14_MOUSE	KOG0087	KOG0087, GTPase Rab11/YPT3, small G protein superfamily [Intracellular trafficking, secretion, and vesicular transport]	U	GTPase Rab11/YPT3, small G protein superfamily
sp|P59279|RAB2B_MOUSE	KOG0087	KOG0087, GTPase Rab11/YPT3, small G protein superfamily [Intracellular trafficking, secretion, and vesicular transport]	U	GTPase Rab11/YPT3, small G protein superfamily
sp|Q8BHC1|RB39B_MOUSE	KOG0088	KOG0088, GTPase Rab21, small G protein superfamily [General function prediction only]	R	GTPase Rab21, small G protein superfamily
sp|P35285|RB22A_MOUSE	KOG0088	KOG0088, GTPase Rab21, small G protein superfamily [General function prediction only]	R	GTPase Rab21, small G protein superfamily
sp|P35282|RAB21_MOUSE	KOG0088	KOG0088, GTPase Rab21, small G protein superfamily [General function prediction only]	R	GTPase Rab21, small G protein superfamily
sp|Q9R0M6|RAB9A_MOUSE	KOG0088	KOG0088, GTPase Rab21, small G protein superfamily [General function prediction only]	R	GTPase Rab21, small G protein superfamily
sp|P35278|RAB5C_MOUSE	KOG0088	KOG0088, GTPase Rab21, small G protein superfamily [General function prediction only]	R	GTPase Rab21, small G protein superfamily
sp|P18155|MTDC_MOUSE	KOG0089	KOG0089, Methylenetetrahydrofolate dehydrogenase/methylenetetrahydrofolate cyclohydrolase [Coenzyme transport and metabolism]	H	Methylenetetrahydrofolate dehydrogenase/methylenetetrahydrofolate cyclohydrolase
sp|Q922D8|C1TC_MOUSE	KOG0089	KOG0089, Methylenetetrahydrofolate dehydrogenase/methylenetetrahydrofolate cyclohydrolase [Coenzyme transport and metabolism]	H	Methylenetetrahydrofolate dehydrogenase/methylenetetrahydrofolate cyclohydrolase
sp|P47758|SRPRB_MOUSE	KOG0090	KOG0090, Signal recognition particle receptor, beta subunit (small G protein superfamily) [Intracellular trafficking, secretion, and vesicular transport]	U	Signal recognition particle receptor, beta subunit (small G protein superfamily)
sp|Q8BHC1|RB39B_MOUSE	KOG0091	KOG0091, GTPase Rab39, small G protein superfamily [General function prediction only]	R	GTPase Rab39, small G protein superfamily
sp|Q91V41|RAB14_MOUSE	KOG0091	KOG0091, GTPase Rab39, small G protein superfamily [General function prediction only]	R	GTPase Rab39, small G protein superfamily
sp|P62821|RAB1A_MOUSE	KOG0091	KOG0091, GTPase Rab39, small G protein superfamily [General function prediction only]	R	GTPase Rab39, small G protein superfamily
sp|Q91ZR1|RAB4B_MOUSE	KOG0091	KOG0091, GTPase Rab39, small G protein superfamily [General function prediction only]	R	GTPase Rab39, small G protein superfamily
sp|P61028|RAB8B_MOUSE	KOG0091	KOG0091, GTPase Rab39, small G protein superfamily [General function prediction only]	R	GTPase Rab39, small G protein superfamily
sp|P59279|RAB2B_MOUSE	KOG0091	KOG0091, GTPase Rab39, small G protein superfamily [General function prediction only]	R	GTPase Rab39, small G protein superfamily
sp|P46638|RB11B_MOUSE	KOG0091	KOG0091, GTPase Rab39, small G protein superfamily [General function prediction only]	R	GTPase Rab39, small G protein superfamily
sp|P61027|RAB10_MOUSE	KOG0091	KOG0091, GTPase Rab39, small G protein superfamily [General function prediction only]	R	GTPase Rab39, small G protein superfamily
sp|P35278|RAB5C_MOUSE	KOG0091	KOG0091, GTPase Rab39, small G protein superfamily [General function prediction only]	R	GTPase Rab39, small G protein superfamily
sp|P35293|RAB18_MOUSE	KOG0091	KOG0091, GTPase Rab39, small G protein superfamily [General function prediction only]	R	GTPase Rab39, small G protein superfamily
sp|P53994|RAB2A_MOUSE	KOG0091	KOG0091, GTPase Rab39, small G protein superfamily [General function prediction only]	R	GTPase Rab39, small G protein superfamily
sp|P62492|RB11A_MOUSE	KOG0091	KOG0091, GTPase Rab39, small G protein superfamily [General function prediction only]	R	GTPase Rab39, small G protein superfamily
sp|Q91V41|RAB14_MOUSE	KOG0092	KOG0092, GTPase Rab5/YPT51 and related small G protein superfamily GTPases [Intracellular trafficking, secretion, and vesicular transport]	U	GTPase Rab5/YPT51 and related small G protein superfamily GTPases
sp|P35282|RAB21_MOUSE	KOG0092	KOG0092, GTPase Rab5/YPT51 and related small G protein superfamily GTPases [Intracellular trafficking, secretion, and vesicular transport]	U	GTPase Rab5/YPT51 and related small G protein superfamily GTPases
sp|Q91ZR1|RAB4B_MOUSE	KOG0092	KOG0092, GTPase Rab5/YPT51 and related small G protein superfamily GTPases [Intracellular trafficking, secretion, and vesicular transport]	U	GTPase Rab5/YPT51 and related small G protein superfamily GTPases
sp|P51150|RAB7A_MOUSE	KOG0092	KOG0092, GTPase Rab5/YPT51 and related small G protein superfamily GTPases [Intracellular trafficking, secretion, and vesicular transport]	U	GTPase Rab5/YPT51 and related small G protein superfamily GTPases
sp|P46638|RB11B_MOUSE	KOG0092	KOG0092, GTPase Rab5/YPT51 and related small G protein superfamily GTPases [Intracellular trafficking, secretion, and vesicular transport]	U	GTPase Rab5/YPT51 and related small G protein superfamily GTPases
sp|P61021|RAB5B_MOUSE	KOG0092	KOG0092, GTPase Rab5/YPT51 and related small G protein superfamily GTPases [Intracellular trafficking, secretion, and vesicular transport]	U	GTPase Rab5/YPT51 and related small G protein superfamily GTPases
sp|P62492|RB11A_MOUSE	KOG0092	KOG0092, GTPase Rab5/YPT51 and related small G protein superfamily GTPases [Intracellular trafficking, secretion, and vesicular transport]	U	GTPase Rab5/YPT51 and related small G protein superfamily GTPases
sp|P59279|RAB2B_MOUSE	KOG0092	KOG0092, GTPase Rab5/YPT51 and related small G protein superfamily GTPases [Intracellular trafficking, secretion, and vesicular transport]	U	GTPase Rab5/YPT51 and related small G protein superfamily GTPases
sp|P62821|RAB1A_MOUSE	KOG0092	KOG0092, GTPase Rab5/YPT51 and related small G protein superfamily GTPases [Intracellular trafficking, secretion, and vesicular transport]	U	GTPase Rab5/YPT51 and related small G protein superfamily GTPases
sp|P35285|RB22A_MOUSE	KOG0092	KOG0092, GTPase Rab5/YPT51 and related small G protein superfamily GTPases [Intracellular trafficking, secretion, and vesicular transport]	U	GTPase Rab5/YPT51 and related small G protein superfamily GTPases
sp|P35278|RAB5C_MOUSE	KOG0092	KOG0092, GTPase Rab5/YPT51 and related small G protein superfamily GTPases [Intracellular trafficking, secretion, and vesicular transport]	U	GTPase Rab5/YPT51 and related small G protein superfamily GTPases
sp|P35293|RAB18_MOUSE	KOG0092	KOG0092, GTPase Rab5/YPT51 and related small G protein superfamily GTPases [Intracellular trafficking, secretion, and vesicular transport]	U	GTPase Rab5/YPT51 and related small G protein superfamily GTPases
sp|P53994|RAB2A_MOUSE	KOG0092	KOG0092, GTPase Rab5/YPT51 and related small G protein superfamily GTPases [Intracellular trafficking, secretion, and vesicular transport]	U	GTPase Rab5/YPT51 and related small G protein superfamily GTPases
sp|P35293|RAB18_MOUSE	KOG0093	KOG0093, GTPase Rab3, small G protein superfamily [Intracellular trafficking, secretion, and vesicular transport]	U	GTPase Rab3, small G protein superfamily
sp|P53994|RAB2A_MOUSE	KOG0093	KOG0093, GTPase Rab3, small G protein superfamily [Intracellular trafficking, secretion, and vesicular transport]	U	GTPase Rab3, small G protein superfamily
sp|P35279|RAB6A_MOUSE	KOG0093	KOG0093, GTPase Rab3, small G protein superfamily [Intracellular trafficking, secretion, and vesicular transport]	U	GTPase Rab3, small G protein superfamily
sp|P61027|RAB10_MOUSE	KOG0093	KOG0093, GTPase Rab3, small G protein superfamily [Intracellular trafficking, secretion, and vesicular transport]	U	GTPase Rab3, small G protein superfamily
sp|P59279|RAB2B_MOUSE	KOG0093	KOG0093, GTPase Rab3, small G protein superfamily [Intracellular trafficking, secretion, and vesicular transport]	U	GTPase Rab3, small G protein superfamily
sp|Q8BHC1|RB39B_MOUSE	KOG0093	KOG0093, GTPase Rab3, small G protein superfamily [Intracellular trafficking, secretion, and vesicular transport]	U	GTPase Rab3, small G protein superfamily
sp|P61028|RAB8B_MOUSE	KOG0093	KOG0093, GTPase Rab3, small G protein superfamily [Intracellular trafficking, secretion, and vesicular transport]	U	GTPase Rab3, small G protein superfamily
sp|P62821|RAB1A_MOUSE	KOG0093	KOG0093, GTPase Rab3, small G protein superfamily [Intracellular trafficking, secretion, and vesicular transport]	U	GTPase Rab3, small G protein superfamily
sp|P61028|RAB8B_MOUSE	KOG0094	KOG0094, GTPase Rab6/YPT6/Ryh1, small G protein superfamily [Intracellular trafficking, secretion, and vesicular transport]	U	GTPase Rab6/YPT6/Ryh1, small G protein superfamily
sp|P61021|RAB5B_MOUSE	KOG0094	KOG0094, GTPase Rab6/YPT6/Ryh1, small G protein superfamily [Intracellular trafficking, secretion, and vesicular transport]	U	GTPase Rab6/YPT6/Ryh1, small G protein superfamily
sp|P61027|RAB10_MOUSE	KOG0094	KOG0094, GTPase Rab6/YPT6/Ryh1, small G protein superfamily [Intracellular trafficking, secretion, and vesicular transport]	U	GTPase Rab6/YPT6/Ryh1, small G protein superfamily
sp|P35279|RAB6A_MOUSE	KOG0094	KOG0094, GTPase Rab6/YPT6/Ryh1, small G protein superfamily [Intracellular trafficking, secretion, and vesicular transport]	U	GTPase Rab6/YPT6/Ryh1, small G protein superfamily
sp|Q91ZR1|RAB4B_MOUSE	KOG0095	KOG0095, GTPase Rab30, small G protein superfamily [Intracellular trafficking, secretion, and vesicular transport]	U	GTPase Rab30, small G protein superfamily
sp|P62492|RB11A_MOUSE	KOG0095	KOG0095, GTPase Rab30, small G protein superfamily [Intracellular trafficking, secretion, and vesicular transport]	U	GTPase Rab30, small G protein superfamily
sp|P53994|RAB2A_MOUSE	KOG0095	KOG0095, GTPase Rab30, small G protein superfamily [Intracellular trafficking, secretion, and vesicular transport]	U	GTPase Rab30, small G protein superfamily
sp|P59279|RAB2B_MOUSE	KOG0095	KOG0095, GTPase Rab30, small G protein superfamily [Intracellular trafficking, secretion, and vesicular transport]	U	GTPase Rab30, small G protein superfamily
sp|P62821|RAB1A_MOUSE	KOG0095	KOG0095, GTPase Rab30, small G protein superfamily [Intracellular trafficking, secretion, and vesicular transport]	U	GTPase Rab30, small G protein superfamily
sp|P61027|RAB10_MOUSE	KOG0095	KOG0095, GTPase Rab30, small G protein superfamily [Intracellular trafficking, secretion, and vesicular transport]	U	GTPase Rab30, small G protein superfamily
sp|P35293|RAB18_MOUSE	KOG0095	KOG0095, GTPase Rab30, small G protein superfamily [Intracellular trafficking, secretion, and vesicular transport]	U	GTPase Rab30, small G protein superfamily
sp|P61028|RAB8B_MOUSE	KOG0095	KOG0095, GTPase Rab30, small G protein superfamily [Intracellular trafficking, secretion, and vesicular transport]	U	GTPase Rab30, small G protein superfamily
sp|P35279|RAB6A_MOUSE	KOG0095	KOG0095, GTPase Rab30, small G protein superfamily [Intracellular trafficking, secretion, and vesicular transport]	U	GTPase Rab30, small G protein superfamily
sp|Q8BHC1|RB39B_MOUSE	KOG0095	KOG0095, GTPase Rab30, small G protein superfamily [Intracellular trafficking, secretion, and vesicular transport]	U	GTPase Rab30, small G protein superfamily
sp|P62827|RAN_MOUSE	KOG0096	KOG0096, GTPase Ran/TC4/GSP1 (nuclear protein transport pathway), small G protein superfamily [Intracellular trafficking, secretion, and vesicular transport]	U	GTPase Ran/TC4/GSP1 (nuclear protein transport pathway), small G protein superfamily
sp|P61021|RAB5B_MOUSE	KOG0097	KOG0097, GTPase Rab14, small G protein superfamily [Intracellular trafficking, secretion, and vesicular transport]	U	GTPase Rab14, small G protein superfamily
sp|Q91V41|RAB14_MOUSE	KOG0097	KOG0097, GTPase Rab14, small G protein superfamily [Intracellular trafficking, secretion, and vesicular transport]	U	GTPase Rab14, small G protein superfamily
sp|P53994|RAB2A_MOUSE	KOG0097	KOG0097, GTPase Rab14, small G protein superfamily [Intracellular trafficking, secretion, and vesicular transport]	U	GTPase Rab14, small G protein superfamily
sp|P46638|RB11B_MOUSE	KOG0097	KOG0097, GTPase Rab14, small G protein superfamily [Intracellular trafficking, secretion, and vesicular transport]	U	GTPase Rab14, small G protein superfamily
sp|P62821|RAB1A_MOUSE	KOG0097	KOG0097, GTPase Rab14, small G protein superfamily [Intracellular trafficking, secretion, and vesicular transport]	U	GTPase Rab14, small G protein superfamily
sp|P59279|RAB2B_MOUSE	KOG0097	KOG0097, GTPase Rab14, small G protein superfamily [Intracellular trafficking, secretion, and vesicular transport]	U	GTPase Rab14, small G protein superfamily
sp|P61027|RAB10_MOUSE	KOG0097	KOG0097, GTPase Rab14, small G protein superfamily [Intracellular trafficking, secretion, and vesicular transport]	U	GTPase Rab14, small G protein superfamily
sp|Q91ZR1|RAB4B_MOUSE	KOG0097	KOG0097, GTPase Rab14, small G protein superfamily [Intracellular trafficking, secretion, and vesicular transport]	U	GTPase Rab14, small G protein superfamily
sp|P62492|RB11A_MOUSE	KOG0097	KOG0097, GTPase Rab14, small G protein superfamily [Intracellular trafficking, secretion, and vesicular transport]	U	GTPase Rab14, small G protein superfamily
sp|P61028|RAB8B_MOUSE	KOG0097	KOG0097, GTPase Rab14, small G protein superfamily [Intracellular trafficking, secretion, and vesicular transport]	U	GTPase Rab14, small G protein superfamily
sp|P35293|RAB18_MOUSE	KOG0097	KOG0097, GTPase Rab14, small G protein superfamily [Intracellular trafficking, secretion, and vesicular transport]	U	GTPase Rab14, small G protein superfamily
sp|Q8BHC1|RB39B_MOUSE	KOG0097	KOG0097, GTPase Rab14, small G protein superfamily [Intracellular trafficking, secretion, and vesicular transport]	U	GTPase Rab14, small G protein superfamily
sp|P62492|RB11A_MOUSE	KOG0098	KOG0098, GTPase Rab2, small G protein superfamily [Intracellular trafficking, secretion, and vesicular transport]	U	GTPase Rab2, small G protein superfamily
sp|P51150|RAB7A_MOUSE	KOG0098	KOG0098, GTPase Rab2, small G protein superfamily [Intracellular trafficking, secretion, and vesicular transport]	U	GTPase Rab2, small G protein superfamily
sp|P53994|RAB2A_MOUSE	KOG0098	KOG0098, GTPase Rab2, small G protein superfamily [Intracellular trafficking, secretion, and vesicular transport]	U	GTPase Rab2, small G protein superfamily
sp|Q91ZR1|RAB4B_MOUSE	KOG0098	KOG0098, GTPase Rab2, small G protein superfamily [Intracellular trafficking, secretion, and vesicular transport]	U	GTPase Rab2, small G protein superfamily
sp|P46638|RB11B_MOUSE	KOG0098	KOG0098, GTPase Rab2, small G protein superfamily [Intracellular trafficking, secretion, and vesicular transport]	U	GTPase Rab2, small G protein superfamily
sp|P61021|RAB5B_MOUSE	KOG0098	KOG0098, GTPase Rab2, small G protein superfamily [Intracellular trafficking, secretion, and vesicular transport]	U	GTPase Rab2, small G protein superfamily
sp|P35293|RAB18_MOUSE	KOG0098	KOG0098, GTPase Rab2, small G protein superfamily [Intracellular trafficking, secretion, and vesicular transport]	U	GTPase Rab2, small G protein superfamily
sp|Q91V41|RAB14_MOUSE	KOG0098	KOG0098, GTPase Rab2, small G protein superfamily [Intracellular trafficking, secretion, and vesicular transport]	U	GTPase Rab2, small G protein superfamily
sp|P35285|RB22A_MOUSE	KOG0098	KOG0098, GTPase Rab2, small G protein superfamily [Intracellular trafficking, secretion, and vesicular transport]	U	GTPase Rab2, small G protein superfamily
sp|Q8BHC1|RB39B_MOUSE	KOG0098	KOG0098, GTPase Rab2, small G protein superfamily [Intracellular trafficking, secretion, and vesicular transport]	U	GTPase Rab2, small G protein superfamily
sp|P62821|RAB1A_MOUSE	KOG0098	KOG0098, GTPase Rab2, small G protein superfamily [Intracellular trafficking, secretion, and vesicular transport]	U	GTPase Rab2, small G protein superfamily
sp|P61028|RAB8B_MOUSE	KOG0098	KOG0098, GTPase Rab2, small G protein superfamily [Intracellular trafficking, secretion, and vesicular transport]	U	GTPase Rab2, small G protein superfamily
sp|P59279|RAB2B_MOUSE	KOG0098	KOG0098, GTPase Rab2, small G protein superfamily [Intracellular trafficking, secretion, and vesicular transport]	U	GTPase Rab2, small G protein superfamily
sp|P61027|RAB10_MOUSE	KOG0098	KOG0098, GTPase Rab2, small G protein superfamily [Intracellular trafficking, secretion, and vesicular transport]	U	GTPase Rab2, small G protein superfamily
sp|Q6R0H7|GNAS1_MOUSE	KOG0099	KOG0099, G protein subunit Galphas, small G protein superfamily [Signal transduction mechanisms]	T	G protein subunit Galphas, small G protein superfamily
sp|P18872|GNAO_MOUSE	KOG0099	KOG0099, G protein subunit Galphas, small G protein superfamily [Signal transduction mechanisms]	T	G protein subunit Galphas, small G protein superfamily
sp|P08752|GNAI2_MOUSE	KOG0099	KOG0099, G protein subunit Galphas, small G protein superfamily [Signal transduction mechanisms]	T	G protein subunit Galphas, small G protein superfamily
sp|P21278|GNA11_MOUSE	KOG0099	KOG0099, G protein subunit Galphas, small G protein superfamily [Signal transduction mechanisms]	T	G protein subunit Galphas, small G protein superfamily
sp|P20029|BIP_MOUSE	KOG0100	KOG0100, Molecular chaperones GRP78/BiP/KAR2, HSP70 superfamily [Posttranslational modification, protein turnover, chaperones]	O	Molecular chaperones GRP78/BiP/KAR2, HSP70 superfamily
sp|P17879|HS71B_MOUSE	KOG0100	KOG0100, Molecular chaperones GRP78/BiP/KAR2, HSP70 superfamily [Posttranslational modification, protein turnover, chaperones]	O	Molecular chaperones GRP78/BiP/KAR2, HSP70 superfamily
sp|P17156|HSP72_MOUSE	KOG0100	KOG0100, Molecular chaperones GRP78/BiP/KAR2, HSP70 superfamily [Posttranslational modification, protein turnover, chaperones]	O	Molecular chaperones GRP78/BiP/KAR2, HSP70 superfamily
sp|P38647|HSPA9_MOUSE	KOG0100	KOG0100, Molecular chaperones GRP78/BiP/KAR2, HSP70 superfamily [Posttranslational modification, protein turnover, chaperones]	O	Molecular chaperones GRP78/BiP/KAR2, HSP70 superfamily
sp|P63017|HSP7C_MOUSE	KOG0100	KOG0100, Molecular chaperones GRP78/BiP/KAR2, HSP70 superfamily [Posttranslational modification, protein turnover, chaperones]	O	Molecular chaperones GRP78/BiP/KAR2, HSP70 superfamily
sp|P20029|BIP_MOUSE	KOG0101	KOG0101, Molecular chaperones HSP70/HSC70, HSP70 superfamily [Posttranslational modification, protein turnover, chaperones]	O	Molecular chaperones HSP70/HSC70, HSP70 superfamily
sp|P38647|HSPA9_MOUSE	KOG0101	KOG0101, Molecular chaperones HSP70/HSC70, HSP70 superfamily [Posttranslational modification, protein turnover, chaperones]	O	Molecular chaperones HSP70/HSC70, HSP70 superfamily
sp|P17156|HSP72_MOUSE	KOG0101	KOG0101, Molecular chaperones HSP70/HSC70, HSP70 superfamily [Posttranslational modification, protein turnover, chaperones]	O	Molecular chaperones HSP70/HSC70, HSP70 superfamily
sp|P17879|HS71B_MOUSE	KOG0101	KOG0101, Molecular chaperones HSP70/HSC70, HSP70 superfamily [Posttranslational modification, protein turnover, chaperones]	O	Molecular chaperones HSP70/HSC70, HSP70 superfamily
sp|P63017|HSP7C_MOUSE	KOG0101	KOG0101, Molecular chaperones HSP70/HSC70, HSP70 superfamily [Posttranslational modification, protein turnover, chaperones]	O	Molecular chaperones HSP70/HSC70, HSP70 superfamily
sp|P38647|HSPA9_MOUSE	KOG0102	KOG0102, Molecular chaperones mortalin/PBP74/GRP75, HSP70 superfamily [Posttranslational modification, protein turnover, chaperones]	O	Molecular chaperones mortalin/PBP74/GRP75, HSP70 superfamily
sp|P17879|HS71B_MOUSE	KOG0102	KOG0102, Molecular chaperones mortalin/PBP74/GRP75, HSP70 superfamily [Posttranslational modification, protein turnover, chaperones]	O	Molecular chaperones mortalin/PBP74/GRP75, HSP70 superfamily
sp|P63017|HSP7C_MOUSE	KOG0102	KOG0102, Molecular chaperones mortalin/PBP74/GRP75, HSP70 superfamily [Posttranslational modification, protein turnover, chaperones]	O	Molecular chaperones mortalin/PBP74/GRP75, HSP70 superfamily
sp|P20029|BIP_MOUSE	KOG0102	KOG0102, Molecular chaperones mortalin/PBP74/GRP75, HSP70 superfamily [Posttranslational modification, protein turnover, chaperones]	O	Molecular chaperones mortalin/PBP74/GRP75, HSP70 superfamily
sp|P17156|HSP72_MOUSE	KOG0102	KOG0102, Molecular chaperones mortalin/PBP74/GRP75, HSP70 superfamily [Posttranslational modification, protein turnover, chaperones]	O	Molecular chaperones mortalin/PBP74/GRP75, HSP70 superfamily
sp|P48722|HS74L_MOUSE	KOG0103	KOG0103, Molecular chaperones HSP105/HSP110/SSE1, HSP70 superfamily [Posttranslational modification, protein turnover, chaperones]	O	Molecular chaperones HSP105/HSP110/SSE1, HSP70 superfamily
sp|Q9JKR6|HYOU1_MOUSE	KOG0104	KOG0104, Molecular chaperones GRP170/SIL1, HSP70 superfamily [Posttranslational modification, protein turnover, chaperones]	O	Molecular chaperones GRP170/SIL1, HSP70 superfamily
sp|Q9D0B0|SRSF9_MOUSE	KOG0105	KOG0105, Alternative splicing factor ASF/SF2 (RRM superfamily) [RNA processing and modification]	A	Alternative splicing factor ASF/SF2 (RRM superfamily)
sp|Q6PDM2|SRSF1_MOUSE	KOG0105	KOG0105, Alternative splicing factor ASF/SF2 (RRM superfamily) [RNA processing and modification]	A	Alternative splicing factor ASF/SF2 (RRM superfamily)
sp|P84104|SRSF3_MOUSE	KOG0105	KOG0105, Alternative splicing factor ASF/SF2 (RRM superfamily) [RNA processing and modification]	A	Alternative splicing factor ASF/SF2 (RRM superfamily)
sp|Q6PDM2|SRSF1_MOUSE	KOG0106	KOG0106, Alternative splicing factor SRp55/B52/SRp75 (RRM superfamily) [RNA processing and modification]	A	Alternative splicing factor SRp55/B52/SRp75 (RRM superfamily)
sp|Q3TWW8|SRSF6_MOUSE	KOG0106	KOG0106, Alternative splicing factor SRp55/B52/SRp75 (RRM superfamily) [RNA processing and modification]	A	Alternative splicing factor SRp55/B52/SRp75 (RRM superfamily)
sp|P84104|SRSF3_MOUSE	KOG0106	KOG0106, Alternative splicing factor SRp55/B52/SRp75 (RRM superfamily) [RNA processing and modification]	A	Alternative splicing factor SRp55/B52/SRp75 (RRM superfamily)
sp|Q6PDM2|SRSF1_MOUSE	KOG0107	KOG0107, Alternative splicing factor SRp20/9G8 (RRM superfamily) [RNA processing and modification]	A	Alternative splicing factor SRp20/9G8 (RRM superfamily)
sp|P84104|SRSF3_MOUSE	KOG0107	KOG0107, Alternative splicing factor SRp20/9G8 (RRM superfamily) [RNA processing and modification]	A	Alternative splicing factor SRp20/9G8 (RRM superfamily)
sp|Q9D0B0|SRSF9_MOUSE	KOG0107	KOG0107, Alternative splicing factor SRp20/9G8 (RRM superfamily) [RNA processing and modification]	A	Alternative splicing factor SRp20/9G8 (RRM superfamily)
sp|Q3TWW8|SRSF6_MOUSE	KOG0107	KOG0107, Alternative splicing factor SRp20/9G8 (RRM superfamily) [RNA processing and modification]	A	Alternative splicing factor SRp20/9G8 (RRM superfamily)
sp|Q8R3C6|RBM19_MOUSE	KOG0110	KOG0110, RNA-binding protein (RRM superfamily) [General function prediction only]	R	RNA-binding protein (RRM superfamily)
sp|Q91VM5|RMXL1_MOUSE	KOG0111	KOG0111, Cyclophilin-type peptidyl-prolyl cis-trans isomerase [Posttranslational modification, protein turnover, chaperones]	O	Cyclophilin-type peptidyl-prolyl cis-trans isomerase
sp|P70318|TIAR_MOUSE	KOG0111	KOG0111, Cyclophilin-type peptidyl-prolyl cis-trans isomerase [Posttranslational modification, protein turnover, chaperones]	O	Cyclophilin-type peptidyl-prolyl cis-trans isomerase
sp|Q8QZY9|SF3B4_MOUSE	KOG0111	KOG0111, Cyclophilin-type peptidyl-prolyl cis-trans isomerase [Posttranslational modification, protein turnover, chaperones]	O	Cyclophilin-type peptidyl-prolyl cis-trans isomerase
sp|P24369|PPIB_MOUSE	KOG0111	KOG0111, Cyclophilin-type peptidyl-prolyl cis-trans isomerase [Posttranslational modification, protein turnover, chaperones]	O	Cyclophilin-type peptidyl-prolyl cis-trans isomerase
sp|Q9ERU9|RBP2_MOUSE	KOG0111	KOG0111, Cyclophilin-type peptidyl-prolyl cis-trans isomerase [Posttranslational modification, protein turnover, chaperones]	O	Cyclophilin-type peptidyl-prolyl cis-trans isomerase
sp|Q9D6L8|PPIL3_MOUSE	KOG0111	KOG0111, Cyclophilin-type peptidyl-prolyl cis-trans isomerase [Posttranslational modification, protein turnover, chaperones]	O	Cyclophilin-type peptidyl-prolyl cis-trans isomerase
sp|Q9D868|PPIH_MOUSE	KOG0111	KOG0111, Cyclophilin-type peptidyl-prolyl cis-trans isomerase [Posttranslational modification, protein turnover, chaperones]	O	Cyclophilin-type peptidyl-prolyl cis-trans isomerase
sp|P62996|TRA2B_MOUSE	KOG0111	KOG0111, Cyclophilin-type peptidyl-prolyl cis-trans isomerase [Posttranslational modification, protein turnover, chaperones]	O	Cyclophilin-type peptidyl-prolyl cis-trans isomerase
sp|P30415|NKTR_MOUSE	KOG0111	KOG0111, Cyclophilin-type peptidyl-prolyl cis-trans isomerase [Posttranslational modification, protein turnover, chaperones]	O	Cyclophilin-type peptidyl-prolyl cis-trans isomerase
sp|P30412|PPIC_MOUSE	KOG0111	KOG0111, Cyclophilin-type peptidyl-prolyl cis-trans isomerase [Posttranslational modification, protein turnover, chaperones]	O	Cyclophilin-type peptidyl-prolyl cis-trans isomerase
sp|Q9QZH3|PPIE_MOUSE	KOG0111	KOG0111, Cyclophilin-type peptidyl-prolyl cis-trans isomerase [Posttranslational modification, protein turnover, chaperones]	O	Cyclophilin-type peptidyl-prolyl cis-trans isomerase
sp|Q8VH51|RBM39_MOUSE	KOG0111	KOG0111, Cyclophilin-type peptidyl-prolyl cis-trans isomerase [Posttranslational modification, protein turnover, chaperones]	O	Cyclophilin-type peptidyl-prolyl cis-trans isomerase
sp|P17742|PPIA_MOUSE	KOG0111	KOG0111, Cyclophilin-type peptidyl-prolyl cis-trans isomerase [Posttranslational modification, protein turnover, chaperones]	O	Cyclophilin-type peptidyl-prolyl cis-trans isomerase
sp|O89086|RBM3_MOUSE	KOG0111	KOG0111, Cyclophilin-type peptidyl-prolyl cis-trans isomerase [Posttranslational modification, protein turnover, chaperones]	O	Cyclophilin-type peptidyl-prolyl cis-trans isomerase
sp|Q9D787|PPIL2_MOUSE	KOG0111	KOG0111, Cyclophilin-type peptidyl-prolyl cis-trans isomerase [Posttranslational modification, protein turnover, chaperones]	O	Cyclophilin-type peptidyl-prolyl cis-trans isomerase
sp|Q9D0W5|PPIL1_MOUSE	KOG0111	KOG0111, Cyclophilin-type peptidyl-prolyl cis-trans isomerase [Posttranslational modification, protein turnover, chaperones]	O	Cyclophilin-type peptidyl-prolyl cis-trans isomerase
sp|A2AR02|PPIG_MOUSE	KOG0111	KOG0111, Cyclophilin-type peptidyl-prolyl cis-trans isomerase [Posttranslational modification, protein turnover, chaperones]	O	Cyclophilin-type peptidyl-prolyl cis-trans isomerase
sp|Q8CEC6|PPWD1_MOUSE	KOG0111	KOG0111, Cyclophilin-type peptidyl-prolyl cis-trans isomerase [Posttranslational modification, protein turnover, chaperones]	O	Cyclophilin-type peptidyl-prolyl cis-trans isomerase
sp|Q9Z1D1|EIF3G_MOUSE	KOG0113	KOG0113, U1 small nuclear ribonucleoprotein (RRM superfamily) [RNA processing and modification]	A	U1 small nuclear ribonucleoprotein (RRM superfamily)
sp|Q8BG05|ROA3_MOUSE	KOG0113	KOG0113, U1 small nuclear ribonucleoprotein (RRM superfamily) [RNA processing and modification]	A	U1 small nuclear ribonucleoprotein (RRM superfamily)
sp|Q9CXG3|PPIL4_MOUSE	KOG0113	KOG0113, U1 small nuclear ribonucleoprotein (RRM superfamily) [RNA processing and modification]	A	U1 small nuclear ribonucleoprotein (RRM superfamily)
sp|Q62376|RU17_MOUSE	KOG0113	KOG0113, U1 small nuclear ribonucleoprotein (RRM superfamily) [RNA processing and modification]	A	U1 small nuclear ribonucleoprotein (RRM superfamily)
sp|Q91VE6|MK67I_MOUSE	KOG0113	KOG0113, U1 small nuclear ribonucleoprotein (RRM superfamily) [RNA processing and modification]	A	U1 small nuclear ribonucleoprotein (RRM superfamily)
sp|P09405|NUCL_MOUSE	KOG0113	KOG0113, U1 small nuclear ribonucleoprotein (RRM superfamily) [RNA processing and modification]	A	U1 small nuclear ribonucleoprotein (RRM superfamily)
sp|P59708|SF3B6_MOUSE	KOG0114	KOG0114, Predicted RNA-binding protein (RRM superfamily) [General function prediction only]	R	Predicted RNA-binding protein (RRM superfamily)
sp|Q99K48|NONO_MOUSE	KOG0115	KOG0115, RNA-binding protein p54nrb (RRM superfamily) [RNA processing and modification]	A	RNA-binding protein p54nrb (RRM superfamily)
sp|Q8VIJ6|SFPQ_MOUSE	KOG0115	KOG0115, RNA-binding protein p54nrb (RRM superfamily) [RNA processing and modification]	A	RNA-binding protein p54nrb (RRM superfamily)
sp|Q8R326|PSPC1_MOUSE	KOG0115	KOG0115, RNA-binding protein p54nrb (RRM superfamily) [RNA processing and modification]	A	RNA-binding protein p54nrb (RRM superfamily)
sp|Q7TMK9|HNRPQ_MOUSE	KOG0117	KOG0117, Heterogeneous nuclear ribonucleoprotein R (RRM superfamily) [RNA processing and modification]	A	Heterogeneous nuclear ribonucleoprotein R (RRM superfamily)
sp|Q9QYS9|QKI_MOUSE	KOG0119	KOG0119, Splicing factor 1/branch point binding protein (RRM superfamily) [RNA processing and modification]	A	Splicing factor 1/branch point binding protein (RRM superfamily)
sp|Q64213|SF01_MOUSE	KOG0119	KOG0119, Splicing factor 1/branch point binding protein (RRM superfamily) [RNA processing and modification]	A	Splicing factor 1/branch point binding protein (RRM superfamily)
sp|Q8BIQ5|CSTF2_MOUSE	KOG0120	KOG0120, Splicing factor U2AF, large subunit (RRM superfamily) [RNA processing and modification]	A	Splicing factor U2AF, large subunit (RRM superfamily)
sp|P26369|U2AF2_MOUSE	KOG0120	KOG0120, Splicing factor U2AF, large subunit (RRM superfamily) [RNA processing and modification]	A	Splicing factor U2AF, large subunit (RRM superfamily)
sp|Q9CQ49|NCBP2_MOUSE	KOG0121	KOG0121, Nuclear cap-binding protein complex, subunit CBP20 (RRM superfamily) [RNA processing and modification]	A	Nuclear cap-binding protein complex, subunit CBP20 (RRM superfamily)
sp|Q9QZH3|PPIE_MOUSE	KOG0122	KOG0122, Translation initiation factor 3, subunit g (eIF-3g) [Translation, ribosomal structure and biogenesis]	J	Translation initiation factor 3, subunit g (eIF-3g)
sp|Q8QZY9|SF3B4_MOUSE	KOG0122	KOG0122, Translation initiation factor 3, subunit g (eIF-3g) [Translation, ribosomal structure and biogenesis]	J	Translation initiation factor 3, subunit g (eIF-3g)
sp|P29341|PABP1_MOUSE	KOG0122	KOG0122, Translation initiation factor 3, subunit g (eIF-3g) [Translation, ribosomal structure and biogenesis]	J	Translation initiation factor 3, subunit g (eIF-3g)
sp|Q8BHN5|RBM45_MOUSE	KOG0122	KOG0122, Translation initiation factor 3, subunit g (eIF-3g) [Translation, ribosomal structure and biogenesis]	J	Translation initiation factor 3, subunit g (eIF-3g)
sp|Q8VH51|RBM39_MOUSE	KOG0122	KOG0122, Translation initiation factor 3, subunit g (eIF-3g) [Translation, ribosomal structure and biogenesis]	J	Translation initiation factor 3, subunit g (eIF-3g)
sp|P26369|U2AF2_MOUSE	KOG0122	KOG0122, Translation initiation factor 3, subunit g (eIF-3g) [Translation, ribosomal structure and biogenesis]	J	Translation initiation factor 3, subunit g (eIF-3g)
sp|P70372|ELAV1_MOUSE	KOG0122	KOG0122, Translation initiation factor 3, subunit g (eIF-3g) [Translation, ribosomal structure and biogenesis]	J	Translation initiation factor 3, subunit g (eIF-3g)
sp|Q91VM5|RMXL1_MOUSE	KOG0122	KOG0122, Translation initiation factor 3, subunit g (eIF-3g) [Translation, ribosomal structure and biogenesis]	J	Translation initiation factor 3, subunit g (eIF-3g)
sp|P62996|TRA2B_MOUSE	KOG0122	KOG0122, Translation initiation factor 3, subunit g (eIF-3g) [Translation, ribosomal structure and biogenesis]	J	Translation initiation factor 3, subunit g (eIF-3g)
sp|Q9Z1D1|EIF3G_MOUSE	KOG0122	KOG0122, Translation initiation factor 3, subunit g (eIF-3g) [Translation, ribosomal structure and biogenesis]	J	Translation initiation factor 3, subunit g (eIF-3g)
sp|P29341|PABP1_MOUSE	KOG0123	KOG0123, Polyadenylate-binding protein (RRM superfamily) [RNA processing and modification, Translation, ribosomal structure and biogenesis]	AJ	Polyadenylate-binding protein (RRM superfamily)
sp|Q3UEB3|PUF60_MOUSE	KOG0124	KOG0124, Polypyrimidine tract-binding protein PUF60 (RRM superfamily) [RNA processing and modification]	A	Polypyrimidine tract-binding protein PUF60 (RRM superfamily)
sp|Q9CWZ3|RBM8A_MOUSE	KOG0124	KOG0124, Polypyrimidine tract-binding protein PUF60 (RRM superfamily) [RNA processing and modification]	A	Polypyrimidine tract-binding protein PUF60 (RRM superfamily)
sp|P70372|ELAV1_MOUSE	KOG0125	KOG0125, Ataxin 2-binding protein (RRM superfamily) [General function prediction only]	R	Ataxin 2-binding protein (RRM superfamily)
sp|Q8BP71|RFOX2_MOUSE	KOG0125	KOG0125, Ataxin 2-binding protein (RRM superfamily) [General function prediction only]	R	Ataxin 2-binding protein (RRM superfamily)
sp|P29341|PABP1_MOUSE	KOG0125	KOG0125, Ataxin 2-binding protein (RRM superfamily) [General function prediction only]	R	Ataxin 2-binding protein (RRM superfamily)
sp|P70372|ELAV1_MOUSE	KOG0126	KOG0126, Predicted RNA-binding protein (RRM superfamily) [General function prediction only]	R	Predicted RNA-binding protein (RRM superfamily)
sp|P62996|TRA2B_MOUSE	KOG0126	KOG0126, Predicted RNA-binding protein (RRM superfamily) [General function prediction only]	R	Predicted RNA-binding protein (RRM superfamily)
sp|Q9CZ96|ZCRB1_MOUSE	KOG0127	KOG0127, Nucleolar protein fibrillarin NOP77 (RRM superfamily) [RNA processing and modification]	A	Nucleolar protein fibrillarin NOP77 (RRM superfamily)
sp|Q9CWZ3|RBM8A_MOUSE	KOG0130	KOG0130, RNA-binding protein RBM8/Tsunagi (RRM superfamily) [General function prediction only]	R	RNA-binding protein RBM8/Tsunagi (RRM superfamily)
sp|Q9QZH3|PPIE_MOUSE	KOG0131	KOG0131, Splicing factor 3b, subunit 4 [RNA processing and modification]	A	Splicing factor 3b, subunit 4
sp|Q9CQT2|RBM7_MOUSE	KOG0131	KOG0131, Splicing factor 3b, subunit 4 [RNA processing and modification]	A	Splicing factor 3b, subunit 4
sp|Q8QZY9|SF3B4_MOUSE	KOG0131	KOG0131, Splicing factor 3b, subunit 4 [RNA processing and modification]	A	Splicing factor 3b, subunit 4
sp|O89086|RBM3_MOUSE	KOG0131	KOG0131, Splicing factor 3b, subunit 4 [RNA processing and modification]	A	Splicing factor 3b, subunit 4
sp|Q9R194|CRY2_MOUSE	KOG0133	KOG0133, Deoxyribodipyrimidine photolyase/cryptochrome [Replication, recombination and repair, Signal transduction mechanisms]	LT	Deoxyribodipyrimidine photolyase/cryptochrome
sp|Q9EPL9|ACOX3_MOUSE	KOG0135	KOG0135, Pristanoyl-CoA/acyl-CoA oxidase [Lipid transport and metabolism, Secondary metabolites biosynthesis, transport and catabolism]	IQ	Pristanoyl-CoA/acyl-CoA oxidase
sp|Q9QXD1|ACOX2_MOUSE	KOG0136	KOG0136, Acyl-CoA oxidase [Lipid transport and metabolism]	I	Acyl-CoA oxidase
sp|Q9R0H0|ACOX1_MOUSE	KOG0136	KOG0136, Acyl-CoA oxidase [Lipid transport and metabolism]	I	Acyl-CoA oxidase
sp|Q8JZN5|ACAD9_MOUSE	KOG0137	KOG0137, Very-long-chain acyl-CoA dehydrogenase [Lipid transport and metabolism]	I	Very-long-chain acyl-CoA dehydrogenase
sp|P50544|ACADV_MOUSE	KOG0137	KOG0137, Very-long-chain acyl-CoA dehydrogenase [Lipid transport and metabolism]	I	Very-long-chain acyl-CoA dehydrogenase
sp|Q60759|GCDH_MOUSE	KOG0138	KOG0138, Glutaryl-CoA dehydrogenase [Amino acid transport and metabolism]	E	Glutaryl-CoA dehydrogenase
sp|Q9JHI5|IVD_MOUSE	KOG0139	KOG0139, Short-chain acyl-CoA dehydrogenase [Lipid transport and metabolism]	I	Short-chain acyl-CoA dehydrogenase
sp|Q07417|ACADS_MOUSE	KOG0139	KOG0139, Short-chain acyl-CoA dehydrogenase [Lipid transport and metabolism]	I	Short-chain acyl-CoA dehydrogenase
sp|Q8JZN5|ACAD9_MOUSE	KOG0139	KOG0139, Short-chain acyl-CoA dehydrogenase [Lipid transport and metabolism]	I	Short-chain acyl-CoA dehydrogenase
sp|Q9DBL1|ACDSB_MOUSE	KOG0139	KOG0139, Short-chain acyl-CoA dehydrogenase [Lipid transport and metabolism]	I	Short-chain acyl-CoA dehydrogenase
sp|Q9D7B6|ACAD8_MOUSE	KOG0140	KOG0140, Medium-chain acyl-CoA dehydrogenase [Lipid transport and metabolism]	I	Medium-chain acyl-CoA dehydrogenase
sp|Q07417|ACADS_MOUSE	KOG0140	KOG0140, Medium-chain acyl-CoA dehydrogenase [Lipid transport and metabolism]	I	Medium-chain acyl-CoA dehydrogenase
sp|P45952|ACADM_MOUSE	KOG0140	KOG0140, Medium-chain acyl-CoA dehydrogenase [Lipid transport and metabolism]	I	Medium-chain acyl-CoA dehydrogenase
sp|Q9JHI5|IVD_MOUSE	KOG0141	KOG0141, Isovaleryl-CoA dehydrogenase [Amino acid transport and metabolism, Lipid transport and metabolism]	EI	Isovaleryl-CoA dehydrogenase
sp|P51174|ACADL_MOUSE	KOG0141	KOG0141, Isovaleryl-CoA dehydrogenase [Amino acid transport and metabolism, Lipid transport and metabolism]	EI	Isovaleryl-CoA dehydrogenase
sp|P58044|IDI1_MOUSE	KOG0142	KOG0142, Isopentenyl pyrophosphate:dimethylallyl pyrophosphate isomerase [Secondary metabolites biosynthesis, transport and catabolism]	Q	Isopentenyl pyrophosphate:dimethylallyl pyrophosphate isomerase
sp|Q9Z0H4|CELF2_MOUSE	KOG0144	KOG0144, RNA-binding protein CUGBP1/BRUNO (RRM superfamily) [RNA processing and modification]	A	RNA-binding protein CUGBP1/BRUNO (RRM superfamily)
sp|P70372|ELAV1_MOUSE	KOG0144	KOG0144, RNA-binding protein CUGBP1/BRUNO (RRM superfamily) [RNA processing and modification]	A	RNA-binding protein CUGBP1/BRUNO (RRM superfamily)
sp|Q91W59|RBMS1_MOUSE	KOG0144	KOG0144, RNA-binding protein CUGBP1/BRUNO (RRM superfamily) [RNA processing and modification]	A	RNA-binding protein CUGBP1/BRUNO (RRM superfamily)
sp|P28659|CELF1_MOUSE	KOG0144	KOG0144, RNA-binding protein CUGBP1/BRUNO (RRM superfamily) [RNA processing and modification]	A	RNA-binding protein CUGBP1/BRUNO (RRM superfamily)
sp|Q91V81|RBM42_MOUSE	KOG0145	KOG0145, RNA-binding protein ELAV/HU (RRM superfamily) [RNA processing and modification]	A	RNA-binding protein ELAV/HU (RRM superfamily)
sp|P70372|ELAV1_MOUSE	KOG0145	KOG0145, RNA-binding protein ELAV/HU (RRM superfamily) [RNA processing and modification]	A	RNA-binding protein ELAV/HU (RRM superfamily)
sp|P28659|CELF1_MOUSE	KOG0146	KOG0146, RNA-binding protein ETR-3 (RRM superfamily) [RNA processing and modification]	A	RNA-binding protein ETR-3 (RRM superfamily)
sp|Q8VC70|RBMS2_MOUSE	KOG0146	KOG0146, RNA-binding protein ETR-3 (RRM superfamily) [RNA processing and modification]	A	RNA-binding protein ETR-3 (RRM superfamily)
sp|Q9Z0H4|CELF2_MOUSE	KOG0146	KOG0146, RNA-binding protein ETR-3 (RRM superfamily) [RNA processing and modification]	A	RNA-binding protein ETR-3 (RRM superfamily)
sp|Q91W59|RBMS1_MOUSE	KOG0146	KOG0146, RNA-binding protein ETR-3 (RRM superfamily) [RNA processing and modification]	A	RNA-binding protein ETR-3 (RRM superfamily)
sp|O89086|RBM3_MOUSE	KOG0147	KOG0147, Transcriptional coactivator CAPER (RRM superfamily) [Transcription]	K	Transcriptional coactivator CAPER (RRM superfamily)
sp|Q9QZH3|PPIE_MOUSE	KOG0147	KOG0147, Transcriptional coactivator CAPER (RRM superfamily) [Transcription]	K	Transcriptional coactivator CAPER (RRM superfamily)
sp|Q9WU40|MAN1_MOUSE	KOG0147	KOG0147, Transcriptional coactivator CAPER (RRM superfamily) [Transcription]	K	Transcriptional coactivator CAPER (RRM superfamily)
sp|Q9Z1D1|EIF3G_MOUSE	KOG0147	KOG0147, Transcriptional coactivator CAPER (RRM superfamily) [Transcription]	K	Transcriptional coactivator CAPER (RRM superfamily)
sp|Q8BP71|RFOX2_MOUSE	KOG0147	KOG0147, Transcriptional coactivator CAPER (RRM superfamily) [Transcription]	K	Transcriptional coactivator CAPER (RRM superfamily)
sp|Q8VH51|RBM39_MOUSE	KOG0147	KOG0147, Transcriptional coactivator CAPER (RRM superfamily) [Transcription]	K	Transcriptional coactivator CAPER (RRM superfamily)
sp|Q9Z0H4|CELF2_MOUSE	KOG0148	KOG0148, Apoptosis-promoting RNA-binding protein TIA-1/TIAR (RRM superfamily) [RNA processing and modification, Translation, ribosomal structure and biogenesis]	AJ	Apoptosis-promoting RNA-binding protein TIA-1/TIAR (RRM superfamily)
sp|Q3UEB3|PUF60_MOUSE	KOG0148	KOG0148, Apoptosis-promoting RNA-binding protein TIA-1/TIAR (RRM superfamily) [RNA processing and modification, Translation, ribosomal structure and biogenesis]	AJ	Apoptosis-promoting RNA-binding protein TIA-1/TIAR (RRM superfamily)
sp|O89086|RBM3_MOUSE	KOG0148	KOG0148, Apoptosis-promoting RNA-binding protein TIA-1/TIAR (RRM superfamily) [RNA processing and modification, Translation, ribosomal structure and biogenesis]	AJ	Apoptosis-promoting RNA-binding protein TIA-1/TIAR (RRM superfamily)
sp|P28659|CELF1_MOUSE	KOG0148	KOG0148, Apoptosis-promoting RNA-binding protein TIA-1/TIAR (RRM superfamily) [RNA processing and modification, Translation, ribosomal structure and biogenesis]	AJ	Apoptosis-promoting RNA-binding protein TIA-1/TIAR (RRM superfamily)
sp|P52912|TIA1_MOUSE	KOG0148	KOG0148, Apoptosis-promoting RNA-binding protein TIA-1/TIAR (RRM superfamily) [RNA processing and modification, Translation, ribosomal structure and biogenesis]	AJ	Apoptosis-promoting RNA-binding protein TIA-1/TIAR (RRM superfamily)
sp|Q91V81|RBM42_MOUSE	KOG0148	KOG0148, Apoptosis-promoting RNA-binding protein TIA-1/TIAR (RRM superfamily) [RNA processing and modification, Translation, ribosomal structure and biogenesis]	AJ	Apoptosis-promoting RNA-binding protein TIA-1/TIAR (RRM superfamily)
sp|Q9QZH3|PPIE_MOUSE	KOG0148	KOG0148, Apoptosis-promoting RNA-binding protein TIA-1/TIAR (RRM superfamily) [RNA processing and modification, Translation, ribosomal structure and biogenesis]	AJ	Apoptosis-promoting RNA-binding protein TIA-1/TIAR (RRM superfamily)
sp|Q62176|RBM38_MOUSE	KOG0148	KOG0148, Apoptosis-promoting RNA-binding protein TIA-1/TIAR (RRM superfamily) [RNA processing and modification, Translation, ribosomal structure and biogenesis]	AJ	Apoptosis-promoting RNA-binding protein TIA-1/TIAR (RRM superfamily)
sp|Q9Z1D1|EIF3G_MOUSE	KOG0148	KOG0148, Apoptosis-promoting RNA-binding protein TIA-1/TIAR (RRM superfamily) [RNA processing and modification, Translation, ribosomal structure and biogenesis]	AJ	Apoptosis-promoting RNA-binding protein TIA-1/TIAR (RRM superfamily)
sp|P70318|TIAR_MOUSE	KOG0148	KOG0148, Apoptosis-promoting RNA-binding protein TIA-1/TIAR (RRM superfamily) [RNA processing and modification, Translation, ribosomal structure and biogenesis]	AJ	Apoptosis-promoting RNA-binding protein TIA-1/TIAR (RRM superfamily)
sp|Q91VM5|RMXL1_MOUSE	KOG0149	KOG0149, Predicted RNA-binding protein SEB4 (RRM superfamily) [General function prediction only]	R	Predicted RNA-binding protein SEB4 (RRM superfamily)
sp|Q9Z130|HNRDL_MOUSE	KOG0149	KOG0149, Predicted RNA-binding protein SEB4 (RRM superfamily) [General function prediction only]	R	Predicted RNA-binding protein SEB4 (RRM superfamily)
sp|P49312|ROA1_MOUSE	KOG0149	KOG0149, Predicted RNA-binding protein SEB4 (RRM superfamily) [General function prediction only]	R	Predicted RNA-binding protein SEB4 (RRM superfamily)
sp|O88569|ROA2_MOUSE	KOG0149	KOG0149, Predicted RNA-binding protein SEB4 (RRM superfamily) [General function prediction only]	R	Predicted RNA-binding protein SEB4 (RRM superfamily)
sp|P70372|ELAV1_MOUSE	KOG0149	KOG0149, Predicted RNA-binding protein SEB4 (RRM superfamily) [General function prediction only]	R	Predicted RNA-binding protein SEB4 (RRM superfamily)
sp|Q99020|ROAA_MOUSE	KOG0149	KOG0149, Predicted RNA-binding protein SEB4 (RRM superfamily) [General function prediction only]	R	Predicted RNA-binding protein SEB4 (RRM superfamily)
sp|Q8VH51|RBM39_MOUSE	KOG0149	KOG0149, Predicted RNA-binding protein SEB4 (RRM superfamily) [General function prediction only]	R	Predicted RNA-binding protein SEB4 (RRM superfamily)
sp|Q60668|HNRPD_MOUSE	KOG0149	KOG0149, Predicted RNA-binding protein SEB4 (RRM superfamily) [General function prediction only]	R	Predicted RNA-binding protein SEB4 (RRM superfamily)
sp|P52912|TIA1_MOUSE	KOG0149	KOG0149, Predicted RNA-binding protein SEB4 (RRM superfamily) [General function prediction only]	R	Predicted RNA-binding protein SEB4 (RRM superfamily)
sp|Q62176|RBM38_MOUSE	KOG0149	KOG0149, Predicted RNA-binding protein SEB4 (RRM superfamily) [General function prediction only]	R	Predicted RNA-binding protein SEB4 (RRM superfamily)
sp|O89086|RBM3_MOUSE	KOG0149	KOG0149, Predicted RNA-binding protein SEB4 (RRM superfamily) [General function prediction only]	R	Predicted RNA-binding protein SEB4 (RRM superfamily)
sp|Q7TMK9|HNRPQ_MOUSE	KOG0149	KOG0149, Predicted RNA-binding protein SEB4 (RRM superfamily) [General function prediction only]	R	Predicted RNA-binding protein SEB4 (RRM superfamily)
sp|P09405|NUCL_MOUSE	KOG0149	KOG0149, Predicted RNA-binding protein SEB4 (RRM superfamily) [General function prediction only]	R	Predicted RNA-binding protein SEB4 (RRM superfamily)
sp|Q9JII5|DAZP1_MOUSE	KOG0149	KOG0149, Predicted RNA-binding protein SEB4 (RRM superfamily) [General function prediction only]	R	Predicted RNA-binding protein SEB4 (RRM superfamily)
sp|Q91V81|RBM42_MOUSE	KOG0149	KOG0149, Predicted RNA-binding protein SEB4 (RRM superfamily) [General function prediction only]	R	Predicted RNA-binding protein SEB4 (RRM superfamily)
sp|P29341|PABP1_MOUSE	KOG0149	KOG0149, Predicted RNA-binding protein SEB4 (RRM superfamily) [General function prediction only]	R	Predicted RNA-binding protein SEB4 (RRM superfamily)
sp|Q921F2|TADBP_MOUSE	KOG0149	KOG0149, Predicted RNA-binding protein SEB4 (RRM superfamily) [General function prediction only]	R	Predicted RNA-binding protein SEB4 (RRM superfamily)
sp|Q6NV83|SR140_MOUSE	KOG0151	KOG0151, Predicted splicing regulator, contains RRM, SWAP and RPR domains [General function prediction only]	R	Predicted splicing regulator, contains RRM, SWAP and RPR domains
sp|Q8BHS3|RBM22_MOUSE	KOG0153	KOG0153, Predicted RNA-binding protein (RRM superfamily) [General function prediction only]	R	Predicted RNA-binding protein (RRM superfamily)
sp|Q8CGF7|TCRG1_MOUSE	KOG0155	KOG0155, Transcription factor CA150 [Transcription]	K	Transcription factor CA150
sp|Q9EP75|CP4FE_MOUSE	KOG0157	KOG0157, Cytochrome P450 CYP4/CYP19/CYP26 subfamilies [Secondary metabolites biosynthesis, transport and catabolism, Lipid transport and metabolism]	QI	Cytochrome P450 CYP4/CYP19/CYP26 subfamilies
sp|Q99104|MYO5A_MOUSE	KOG0160	KOG0160, Myosin class V heavy chain [Cytoskeleton]	Z	Myosin class V heavy chain
sp|P97479|MYO7A_MOUSE	KOG0160	KOG0160, Myosin class V heavy chain [Cytoskeleton]	Z	Myosin class V heavy chain
sp|Q8VDD5|MYH9_MOUSE	KOG0161	KOG0161, Myosin class II heavy chain [Cytoskeleton]	Z	Myosin class II heavy chain
sp|E9Q634|MYO1E_MOUSE	KOG0161	KOG0161, Myosin class II heavy chain [Cytoskeleton]	Z	Myosin class II heavy chain
sp|Q61879|MYH10_MOUSE	KOG0161	KOG0161, Myosin class II heavy chain [Cytoskeleton]	Z	Myosin class II heavy chain
sp|Q99JB8|PACN3_MOUSE	KOG0162	KOG0162, Myosin class I heavy chain [Cytoskeleton]	Z	Myosin class I heavy chain
sp|E9Q634|MYO1E_MOUSE	KOG0162	KOG0162, Myosin class I heavy chain [Cytoskeleton]	Z	Myosin class I heavy chain
sp|Q8R550|SH3K1_MOUSE	KOG0162	KOG0162, Myosin class I heavy chain [Cytoskeleton]	Z	Myosin class I heavy chain
sp|Q9WVE8|PACN2_MOUSE	KOG0162	KOG0162, Myosin class I heavy chain [Cytoskeleton]	Z	Myosin class I heavy chain
sp|Q91X43|SH319_MOUSE	KOG0162	KOG0162, Myosin class I heavy chain [Cytoskeleton]	Z	Myosin class I heavy chain
sp|Q61140|BCAR1_MOUSE	KOG0162	KOG0162, Myosin class I heavy chain [Cytoskeleton]	Z	Myosin class I heavy chain
sp|P46735|MYO1B_MOUSE	KOG0162	KOG0162, Myosin class I heavy chain [Cytoskeleton]	Z	Myosin class I heavy chain
sp|Q9R0C8|VAV3_MOUSE	KOG0162	KOG0162, Myosin class I heavy chain [Cytoskeleton]	Z	Myosin class I heavy chain
sp|Q60631|GRB2_MOUSE	KOG0162	KOG0162, Myosin class I heavy chain [Cytoskeleton]	Z	Myosin class I heavy chain
sp|Q64010|CRK_MOUSE	KOG0162	KOG0162, Myosin class I heavy chain [Cytoskeleton]	Z	Myosin class I heavy chain
sp|Q62422|OSTF1_MOUSE	KOG0162	KOG0162, Myosin class I heavy chain [Cytoskeleton]	Z	Myosin class I heavy chain
sp|Q9JLQ0|CD2AP_MOUSE	KOG0162	KOG0162, Myosin class I heavy chain [Cytoskeleton]	Z	Myosin class I heavy chain
sp|Q64331|MYO6_MOUSE	KOG0163	KOG0163, Myosin class VI heavy chain [Cytoskeleton]	Z	Myosin class VI heavy chain
sp|P46735|MYO1B_MOUSE	KOG0164	KOG0164, Myosin class I heavy chain [Cytoskeleton]	Z	Myosin class I heavy chain
sp|Q5SYD0|MYO1D_MOUSE	KOG0164	KOG0164, Myosin class I heavy chain [Cytoskeleton]	Z	Myosin class I heavy chain
sp|Q9WTI7|MYO1C_MOUSE	KOG0164	KOG0164, Myosin class I heavy chain [Cytoskeleton]	Z	Myosin class I heavy chain
sp|O35345|IMA7_MOUSE	KOG0166	KOG0166, Karyopherin (importin) alpha [Intracellular trafficking, secretion, and vesicular transport]	U	Karyopherin (importin) alpha
sp|P52293|IMA1_MOUSE	KOG0166	KOG0166, Karyopherin (importin) alpha [Intracellular trafficking, secretion, and vesicular transport]	U	Karyopherin (importin) alpha
sp|O35343|IMA3_MOUSE	KOG0166	KOG0166, Karyopherin (importin) alpha [Intracellular trafficking, secretion, and vesicular transport]	U	Karyopherin (importin) alpha
sp|Q60960|IMA5_MOUSE	KOG0166	KOG0166, Karyopherin (importin) alpha [Intracellular trafficking, secretion, and vesicular transport]	U	Karyopherin (importin) alpha
sp|O35955|PSB10_MOUSE	KOG0173	KOG0173, 20S proteasome, regulatory subunit beta type PSMB7/PSMB10/PUP1 [Posttranslational modification, protein turnover, chaperones]	O	20S proteasome, regulatory subunit beta type PSMB7/PSMB10/PUP1
sp|Q60692|PSB6_MOUSE	KOG0174	KOG0174, 20S proteasome, regulatory subunit beta type PSMB6/PSMB9/PRE3 [Posttranslational modification, protein turnover, chaperones]	O	20S proteasome, regulatory subunit beta type PSMB6/PSMB9/PRE3
sp|O55234|PSB5_MOUSE	KOG0175	KOG0175, 20S proteasome, regulatory subunit beta type PSMB5/PSMB8/PRE2 [Posttranslational modification, protein turnover, chaperones]	O	20S proteasome, regulatory subunit beta type PSMB5/PSMB8/PRE2
sp|Q9Z2U1|PSA5_MOUSE	KOG0176	KOG0176, 20S proteasome, regulatory subunit alpha type PSMA5/PUP2 [Posttranslational modification, protein turnover, chaperones]	O	20S proteasome, regulatory subunit alpha type PSMA5/PUP2
sp|Q9Z2U0|PSA7_MOUSE	KOG0176	KOG0176, 20S proteasome, regulatory subunit alpha type PSMA5/PUP2 [Posttranslational modification, protein turnover, chaperones]	O	20S proteasome, regulatory subunit alpha type PSMA5/PUP2
sp|Q9R1P3|PSB2_MOUSE	KOG0177	KOG0177, 20S proteasome, regulatory subunit beta type PSMB2/PRE1 [Posttranslational modification, protein turnover, chaperones]	O	20S proteasome, regulatory subunit beta type PSMB2/PRE1
sp|Q9R1P0|PSA4_MOUSE	KOG0178	KOG0178, 20S proteasome, regulatory subunit alpha type PSMA4/PRE9 [Posttranslational modification, protein turnover, chaperones]	O	20S proteasome, regulatory subunit alpha type PSMA4/PRE9
sp|Q9R1P1|PSB3_MOUSE	KOG0180	KOG0180, 20S proteasome, regulatory subunit beta type PSMB3/PUP3 [Posttranslational modification, protein turnover, chaperones]	O	20S proteasome, regulatory subunit beta type PSMB3/PUP3
sp|Q9Z2U0|PSA7_MOUSE	KOG0181	KOG0181, 20S proteasome, regulatory subunit alpha type PSMA2/PRE8 [Posttranslational modification, protein turnover, chaperones]	O	20S proteasome, regulatory subunit alpha type PSMA2/PRE8
sp|P49722|PSA2_MOUSE	KOG0181	KOG0181, 20S proteasome, regulatory subunit alpha type PSMA2/PRE8 [Posttranslational modification, protein turnover, chaperones]	O	20S proteasome, regulatory subunit alpha type PSMA2/PRE8
sp|Q9QUM9|PSA6_MOUSE	KOG0182	KOG0182, 20S proteasome, regulatory subunit alpha type PSMA6/SCL1 [Posttranslational modification, protein turnover, chaperones]	O	20S proteasome, regulatory subunit alpha type PSMA6/SCL1
sp|Q9Z2U0|PSA7_MOUSE	KOG0183	KOG0183, 20S proteasome, regulatory subunit alpha type PSMA7/PRE6 [Posttranslational modification, protein turnover, chaperones]	O	20S proteasome, regulatory subunit alpha type PSMA7/PRE6
sp|O70435|PSA3_MOUSE	KOG0184	KOG0184, 20S proteasome, regulatory subunit alpha type PSMA3/PRE10 [Posttranslational modification, protein turnover, chaperones]	O	20S proteasome, regulatory subunit alpha type PSMA3/PRE10
sp|P99026|PSB4_MOUSE	KOG0185	KOG0185, 20S proteasome, regulatory subunit beta type PSMB4/PRE4 [Posttranslational modification, protein turnover, chaperones]	O	20S proteasome, regulatory subunit beta type PSMB4/PRE4
sp|P63276|RS17_MOUSE	KOG0187	KOG0187, 40S ribosomal protein S17 [Translation, ribosomal structure and biogenesis]	J	40S ribosomal protein S17
sp|Q8BGQ7|SYAC_MOUSE	KOG0188	KOG0188, Alanyl-tRNA synthetase [Translation, ribosomal structure and biogenesis]	J	Alanyl-tRNA synthetase
sp|P08003|PDIA4_MOUSE	KOG0190	KOG0190, Protein disulfide isomerase (prolyl 4-hydroxylase beta subunit) [Posttranslational modification, protein turnover, chaperones]	O	Protein disulfide isomerase (prolyl 4-hydroxylase beta subunit)
sp|P27773|PDIA3_MOUSE	KOG0190	KOG0190, Protein disulfide isomerase (prolyl 4-hydroxylase beta subunit) [Posttranslational modification, protein turnover, chaperones]	O	Protein disulfide isomerase (prolyl 4-hydroxylase beta subunit)
sp|Q921X9|PDIA5_MOUSE	KOG0190	KOG0190, Protein disulfide isomerase (prolyl 4-hydroxylase beta subunit) [Posttranslational modification, protein turnover, chaperones]	O	Protein disulfide isomerase (prolyl 4-hydroxylase beta subunit)
sp|Q8BND5|QSOX1_MOUSE	KOG0190	KOG0190, Protein disulfide isomerase (prolyl 4-hydroxylase beta subunit) [Posttranslational modification, protein turnover, chaperones]	O	Protein disulfide isomerase (prolyl 4-hydroxylase beta subunit)
sp|Q8BXZ1|TMX3_MOUSE	KOG0190	KOG0190, Protein disulfide isomerase (prolyl 4-hydroxylase beta subunit) [Posttranslational modification, protein turnover, chaperones]	O	Protein disulfide isomerase (prolyl 4-hydroxylase beta subunit)
sp|P09103|PDIA1_MOUSE	KOG0190	KOG0190, Protein disulfide isomerase (prolyl 4-hydroxylase beta subunit) [Posttranslational modification, protein turnover, chaperones]	O	Protein disulfide isomerase (prolyl 4-hydroxylase beta subunit)
sp|P09103|PDIA1_MOUSE	KOG0191	KOG0191, Thioredoxin/protein disulfide isomerase [Posttranslational modification, protein turnover, chaperones]	O	Thioredoxin/protein disulfide isomerase
sp|Q8BXZ1|TMX3_MOUSE	KOG0191	KOG0191, Thioredoxin/protein disulfide isomerase [Posttranslational modification, protein turnover, chaperones]	O	Thioredoxin/protein disulfide isomerase
sp|Q8R4K2|IRAK4_MOUSE	KOG0192	KOG0192, Tyrosine kinase specific for activated (GTP-bound) p21cdc42Hs [Signal transduction mechanisms]	T	Tyrosine kinase specific for activated (GTP-bound) p21cdc42Hs
sp|Q62073|M3K7_MOUSE	KOG0192	KOG0192, Tyrosine kinase specific for activated (GTP-bound) p21cdc42Hs [Signal transduction mechanisms]	T	Tyrosine kinase specific for activated (GTP-bound) p21cdc42Hs
sp|Q99N57|RAF1_MOUSE	KOG0193	KOG0193, Serine/threonine protein kinase RAF [Signal transduction mechanisms]	T	Serine/threonine protein kinase RAF
sp|P04627|ARAF_MOUSE	KOG0193	KOG0193, Serine/threonine protein kinase RAF [Signal transduction mechanisms]	T	Serine/threonine protein kinase RAF
sp|O54967|ACK1_MOUSE	KOG0194	KOG0194, Protein tyrosine kinase [Signal transduction mechanisms]	T	Protein tyrosine kinase
sp|Q8C8R3|ANK2_MOUSE	KOG0195	KOG0195, Integrin-linked kinase [Signal transduction mechanisms]	T	Integrin-linked kinase
sp|Q8BG95|MYPT2_MOUSE	KOG0195	KOG0195, Integrin-linked kinase [Signal transduction mechanisms]	T	Integrin-linked kinase
sp|P97819|PLPL9_MOUSE	KOG0195	KOG0195, Integrin-linked kinase [Signal transduction mechanisms]	T	Integrin-linked kinase
sp|Q9Z2X2|PSD10_MOUSE	KOG0195	KOG0195, Integrin-linked kinase [Signal transduction mechanisms]	T	Integrin-linked kinase
sp|Q99NH0|ANR17_MOUSE	KOG0195	KOG0195, Integrin-linked kinase [Signal transduction mechanisms]	T	Integrin-linked kinase
sp|Q9DBR7|MYPT1_MOUSE	KOG0195	KOG0195, Integrin-linked kinase [Signal transduction mechanisms]	T	Integrin-linked kinase
sp|Q91WK7|ANR54_MOUSE	KOG0195	KOG0195, Integrin-linked kinase [Signal transduction mechanisms]	T	Integrin-linked kinase
sp|Q8BTI7|ANR52_MOUSE	KOG0195	KOG0195, Integrin-linked kinase [Signal transduction mechanisms]	T	Integrin-linked kinase
sp|O55222|ILK_MOUSE	KOG0195	KOG0195, Integrin-linked kinase [Signal transduction mechanisms]	T	Integrin-linked kinase
sp|P05480|SRC_MOUSE	KOG0196	KOG0196, Tyrosine kinase, EPH (ephrin) receptor family [Signal transduction mechanisms]	T	Tyrosine kinase, EPH (ephrin) receptor family
sp|Q8VHK1|CSKI2_MOUSE	KOG0196	KOG0196, Tyrosine kinase, EPH (ephrin) receptor family [Signal transduction mechanisms]	T	Tyrosine kinase, EPH (ephrin) receptor family
sp|Q04736|YES_MOUSE	KOG0196	KOG0196, Tyrosine kinase, EPH (ephrin) receptor family [Signal transduction mechanisms]	T	Tyrosine kinase, EPH (ephrin) receptor family
sp|P54754|EPHB3_MOUSE	KOG0196	KOG0196, Tyrosine kinase, EPH (ephrin) receptor family [Signal transduction mechanisms]	T	Tyrosine kinase, EPH (ephrin) receptor family
sp|P34152|FAK1_MOUSE	KOG0196	KOG0196, Tyrosine kinase, EPH (ephrin) receptor family [Signal transduction mechanisms]	T	Tyrosine kinase, EPH (ephrin) receptor family
sp|P54761|EPHB4_MOUSE	KOG0196	KOG0196, Tyrosine kinase, EPH (ephrin) receptor family [Signal transduction mechanisms]	T	Tyrosine kinase, EPH (ephrin) receptor family
sp|Q4JIM5|ABL2_MOUSE	KOG0196	KOG0196, Tyrosine kinase, EPH (ephrin) receptor family [Signal transduction mechanisms]	T	Tyrosine kinase, EPH (ephrin) receptor family
sp|P41241|CSK_MOUSE	KOG0196	KOG0196, Tyrosine kinase, EPH (ephrin) receptor family [Signal transduction mechanisms]	T	Tyrosine kinase, EPH (ephrin) receptor family
sp|P39688|FYN_MOUSE	KOG0196	KOG0196, Tyrosine kinase, EPH (ephrin) receptor family [Signal transduction mechanisms]	T	Tyrosine kinase, EPH (ephrin) receptor family
sp|Q03145|EPHA2_MOUSE	KOG0196	KOG0196, Tyrosine kinase, EPH (ephrin) receptor family [Signal transduction mechanisms]	T	Tyrosine kinase, EPH (ephrin) receptor family
sp|Q5I1X5|IASPP_MOUSE	KOG0197	KOG0197, Tyrosine kinases [Signal transduction mechanisms]	T	Tyrosine kinases
sp|P54754|EPHB3_MOUSE	KOG0197	KOG0197, Tyrosine kinases [Signal transduction mechanisms]	T	Tyrosine kinases
sp|P16092|FGFR1_MOUSE	KOG0197	KOG0197, Tyrosine kinases [Signal transduction mechanisms]	T	Tyrosine kinases
sp|Q00993|UFO_MOUSE	KOG0197	KOG0197, Tyrosine kinases [Signal transduction mechanisms]	T	Tyrosine kinases
sp|P54761|EPHB4_MOUSE	KOG0197	KOG0197, Tyrosine kinases [Signal transduction mechanisms]	T	Tyrosine kinases
sp|P39688|FYN_MOUSE	KOG0197	KOG0197, Tyrosine kinases [Signal transduction mechanisms]	T	Tyrosine kinases
sp|Q01279|EGFR_MOUSE	KOG0197	KOG0197, Tyrosine kinases [Signal transduction mechanisms]	T	Tyrosine kinases
sp|P16056|MET_MOUSE	KOG0197	KOG0197, Tyrosine kinases [Signal transduction mechanisms]	T	Tyrosine kinases
sp|Q03145|EPHA2_MOUSE	KOG0197	KOG0197, Tyrosine kinases [Signal transduction mechanisms]	T	Tyrosine kinases
sp|Q4JIM5|ABL2_MOUSE	KOG0197	KOG0197, Tyrosine kinases [Signal transduction mechanisms]	T	Tyrosine kinases
sp|O54967|ACK1_MOUSE	KOG0197	KOG0197, Tyrosine kinases [Signal transduction mechanisms]	T	Tyrosine kinases
sp|Q60751|IGF1R_MOUSE	KOG0197	KOG0197, Tyrosine kinases [Signal transduction mechanisms]	T	Tyrosine kinases
sp|P41241|CSK_MOUSE	KOG0197	KOG0197, Tyrosine kinases [Signal transduction mechanisms]	T	Tyrosine kinases
sp|P05480|SRC_MOUSE	KOG0197	KOG0197, Tyrosine kinases [Signal transduction mechanisms]	T	Tyrosine kinases
sp|P34152|FAK1_MOUSE	KOG0197	KOG0197, Tyrosine kinases [Signal transduction mechanisms]	T	Tyrosine kinases
sp|Q04736|YES_MOUSE	KOG0197	KOG0197, Tyrosine kinases [Signal transduction mechanisms]	T	Tyrosine kinases
sp|Q61083|M3K2_MOUSE	KOG0198	KOG0198, MEKK and related serine/threonine protein kinases [Signal transduction mechanisms]	T	MEKK and related serine/threonine protein kinases
sp|Q00993|UFO_MOUSE	KOG0200	KOG0200, Fibroblast/platelet-derived growth factor receptor and related receptor tyrosine kinases [Signal transduction mechanisms]	T	Fibroblast/platelet-derived growth factor receptor and related receptor tyrosine kinases
sp|P16092|FGFR1_MOUSE	KOG0200	KOG0200, Fibroblast/platelet-derived growth factor receptor and related receptor tyrosine kinases [Signal transduction mechanisms]	T	Fibroblast/platelet-derived growth factor receptor and related receptor tyrosine kinases
sp|Q61036|PAK3_MOUSE	KOG0201	KOG0201, Serine/threonine protein kinase [Signal transduction mechanisms]	T	Serine/threonine protein kinase
sp|Q9JI11|STK4_MOUSE	KOG0201	KOG0201, Serine/threonine protein kinase [Signal transduction mechanisms]	T	Serine/threonine protein kinase
sp|P05622|PGFRB_MOUSE	KOG0201	KOG0201, Serine/threonine protein kinase [Signal transduction mechanisms]	T	Serine/threonine protein kinase
sp|Q8CIN4|PAK2_MOUSE	KOG0201	KOG0201, Serine/threonine protein kinase [Signal transduction mechanisms]	T	Serine/threonine protein kinase
sp|Q9Z1W9|STK39_MOUSE	KOG0201	KOG0201, Serine/threonine protein kinase [Signal transduction mechanisms]	T	Serine/threonine protein kinase
sp|O88643|PAK1_MOUSE	KOG0201	KOG0201, Serine/threonine protein kinase [Signal transduction mechanisms]	T	Serine/threonine protein kinase
sp|Q9Z2W1|STK25_MOUSE	KOG0201	KOG0201, Serine/threonine protein kinase [Signal transduction mechanisms]	T	Serine/threonine protein kinase
sp|Q99KH8|STK24_MOUSE	KOG0201	KOG0201, Serine/threonine protein kinase [Signal transduction mechanisms]	T	Serine/threonine protein kinase
sp|O55143|AT2A2_MOUSE	KOG0202	KOG0202, Ca2+ transporting ATPase [Inorganic ion transport and metabolism]	P	Ca2+ transporting ATPase
sp|Q80XR2|AT2C1_MOUSE	KOG0202	KOG0202, Ca2+ transporting ATPase [Inorganic ion transport and metabolism]	P	Ca2+ transporting ATPase
sp|Q8VDN2|AT1A1_MOUSE	KOG0203	KOG0203, Na+/K+ ATPase, alpha subunit [Inorganic ion transport and metabolism]	P	Na+/K+ ATPase, alpha subunit
sp|G5E829|AT2B1_MOUSE	KOG0204	KOG0204, Calcium transporting ATPase [Inorganic ion transport and metabolism]	P	Calcium transporting ATPase
sp|Q6DFW5|AT11B_MOUSE	KOG0206	KOG0206, P-type ATPase [General function prediction only]	R	P-type ATPase
sp|P98200|AT8A2_MOUSE	KOG0206	KOG0206, P-type ATPase [General function prediction only]	R	P-type ATPase
sp|Q64430|ATP7A_MOUSE	KOG0207	KOG0207, Cation transport ATPase [Inorganic ion transport and metabolism]	P	Cation transport ATPase
sp|Q5XF89|AT133_MOUSE	KOG0208	KOG0208, Cation transport ATPase [Inorganic ion transport and metabolism]	P	Cation transport ATPase
sp|Q9EPE9|AT131_MOUSE	KOG0209	KOG0209, P-type ATPase [Inorganic ion transport and metabolism]	P	P-type ATPase
sp|P98195|ATP9B_MOUSE	KOG0210	KOG0210, P-type ATPase [Inorganic ion transport and metabolism]	P	P-type ATPase
sp|Q7TNP2|2AAB_MOUSE	KOG0211	KOG0211, Protein phosphatase 2A regulatory subunit A and related proteins [Signal transduction mechanisms]	T	Protein phosphatase 2A regulatory subunit A and related proteins
sp|Q80WQ2|VAC14_MOUSE	KOG0212	KOG0212, Uncharacterized conserved protein [Function unknown]	S	Uncharacterized conserved protein
sp|Q99NB9|SF3B1_MOUSE	KOG0213	KOG0213, Splicing factor 3b, subunit 1 [RNA processing and modification]	A	Splicing factor 3b, subunit 1
sp|Q8CFI7|RPB2_MOUSE	KOG0214	KOG0214, RNA polymerase II, second largest subunit [Transcription]	K	RNA polymerase II, second largest subunit
sp|P59470|RPC2_MOUSE	KOG0215	KOG0215, RNA polymerase III, second largest subunit [Transcription]	K	RNA polymerase III, second largest subunit
sp|P70700|RPA2_MOUSE	KOG0216	KOG0216, RNA polymerase I, second largest subunit [Transcription]	K	RNA polymerase I, second largest subunit
sp|P54276|MSH6_MOUSE	KOG0217	KOG0217, Mismatch repair ATPase MSH6 (MutS family) [Replication, recombination and repair]	L	Mismatch repair ATPase MSH6 (MutS family)
sp|P43247|MSH2_MOUSE	KOG0219	KOG0219, Mismatch repair ATPase MSH2 (MutS family) [Replication, recombination and repair]	L	Mismatch repair ATPase MSH2 (MutS family)
sp|Q99MT2|MSH4_MOUSE	KOG0220	KOG0220, Mismatch repair ATPase MSH4 (MutS family) [Replication, recombination and repair]	L	Mismatch repair ATPase MSH4 (MutS family)
sp|Q02013|AQP1_MOUSE	KOG0223	KOG0223, Aquaporin (major intrinsic protein family) [Carbohydrate transport and metabolism]	G	Aquaporin (major intrinsic protein family)
sp|P35486|ODPA_MOUSE	KOG0225	KOG0225, Pyruvate dehydrogenase E1, alpha subunit [Energy production and conversion]	C	Pyruvate dehydrogenase E1, alpha subunit
sp|Q91V81|RBM42_MOUSE	KOG0226	KOG0226, RNA-binding proteins [General function prediction only]	R	RNA-binding proteins
sp|Q62203|SF3A2_MOUSE	KOG0227	KOG0227, Splicing factor 3a, subunit 2 [RNA processing and modification]	A	Splicing factor 3a, subunit 2
sp|O70161|PI51C_MOUSE	KOG0229	KOG0229, Phosphatidylinositol-4-phosphate 5-kinase [Signal transduction mechanisms]	T	Phosphatidylinositol-4-phosphate 5-kinase
sp|Q91XU3|PI42C_MOUSE	KOG0229	KOG0229, Phosphatidylinositol-4-phosphate 5-kinase [Signal transduction mechanisms]	T	Phosphatidylinositol-4-phosphate 5-kinase
sp|P70182|PI51A_MOUSE	KOG0229	KOG0229, Phosphatidylinositol-4-phosphate 5-kinase [Signal transduction mechanisms]	T	Phosphatidylinositol-4-phosphate 5-kinase
sp|P63082|VATL_MOUSE	KOG0232	KOG0232, Vacuolar H+-ATPase V0 sector, subunits c/c' [Energy production and conversion]	C	Vacuolar H+-ATPase V0 sector, subunits c/c'
sp|Q64737|PUR2_MOUSE	KOG0237	KOG0237, Glycinamide ribonucleotide synthetase (GARS)/Aminoimidazole ribonucleotide synthetase (AIRS) [Nucleotide transport and metabolism]	F	Glycinamide ribonucleotide synthetase (GARS)/Aminoimidazole ribonucleotide synthetase (AIRS)
sp|Q05920|PYC_MOUSE	KOG0238	KOG0238, 3-Methylcrotonyl-CoA carboxylase, biotin-containing subunit/Propionyl-CoA carboxylase, alpha chain/Acetyl-CoA carboxylase, biotin carboxylase subunit [Lipid transport and metabolism, Amino acid transport and metabolism]	IE	3-Methylcrotonyl-CoA carboxylase, biotin-containing subunit/Propionyl-CoA carboxylase, alpha chain/Acetyl-CoA carboxylase, biotin carboxylase subunit
sp|Q91ZA3|PCCA_MOUSE	KOG0238	KOG0238, 3-Methylcrotonyl-CoA carboxylase, biotin-containing subunit/Propionyl-CoA carboxylase, alpha chain/Acetyl-CoA carboxylase, biotin carboxylase subunit [Lipid transport and metabolism, Amino acid transport and metabolism]	IE	3-Methylcrotonyl-CoA carboxylase, biotin-containing subunit/Propionyl-CoA carboxylase, alpha chain/Acetyl-CoA carboxylase, biotin carboxylase subunit
sp|P33174|KIF4_MOUSE	KOG0239	KOG0239, Kinesin (KAR3 subfamily) [Cytoskeleton]	Z	Kinesin (KAR3 subfamily)
sp|Q61768|KINH_MOUSE	KOG0239	KOG0239, Kinesin (KAR3 subfamily) [Cytoskeleton]	Z	Kinesin (KAR3 subfamily)
sp|O35071|KIF1C_MOUSE	KOG0239	KOG0239, Kinesin (KAR3 subfamily) [Cytoskeleton]	Z	Kinesin (KAR3 subfamily)
sp|Q6P9P6|KIF11_MOUSE	KOG0239	KOG0239, Kinesin (KAR3 subfamily) [Cytoskeleton]	Z	Kinesin (KAR3 subfamily)
sp|L0N7N1|KIF14_MOUSE	KOG0239	KOG0239, Kinesin (KAR3 subfamily) [Cytoskeleton]	Z	Kinesin (KAR3 subfamily)
sp|Q61768|KINH_MOUSE	KOG0240	KOG0240, Kinesin (SMY1 subfamily) [Cytoskeleton]	Z	Kinesin (SMY1 subfamily)
sp|Q6PFD6|KI18B_MOUSE	KOG0240	KOG0240, Kinesin (SMY1 subfamily) [Cytoskeleton]	Z	Kinesin (SMY1 subfamily)
sp|O35071|KIF1C_MOUSE	KOG0241	KOG0241, Kinesin-like protein [Cytoskeleton]	Z	Kinesin-like protein
sp|Q61768|KINH_MOUSE	KOG0241	KOG0241, Kinesin-like protein [Cytoskeleton]	Z	Kinesin-like protein
sp|Q6PFD6|KI18B_MOUSE	KOG0241	KOG0241, Kinesin-like protein [Cytoskeleton]	Z	Kinesin-like protein
sp|P33174|KIF4_MOUSE	KOG0241	KOG0241, Kinesin-like protein [Cytoskeleton]	Z	Kinesin-like protein
sp|Q60575|KIF1B_MOUSE	KOG0242	KOG0242, Kinesin-like protein [Cytoskeleton]	Z	Kinesin-like protein
sp|Q6PFD6|KI18B_MOUSE	KOG0242	KOG0242, Kinesin-like protein [Cytoskeleton]	Z	Kinesin-like protein
sp|O35071|KIF1C_MOUSE	KOG0242	KOG0242, Kinesin-like protein [Cytoskeleton]	Z	Kinesin-like protein
sp|Q6PFD6|KI18B_MOUSE	KOG0243	KOG0243, Kinesin-like protein [Cytoskeleton]	Z	Kinesin-like protein
sp|Q6PFD6|KI18B_MOUSE	KOG0244	KOG0244, Kinesin-like protein [Cytoskeleton]	Z	Kinesin-like protein
sp|P33174|KIF4_MOUSE	KOG0244	KOG0244, Kinesin-like protein [Cytoskeleton]	Z	Kinesin-like protein
sp|Q60575|KIF1B_MOUSE	KOG0245	KOG0245, Kinesin-like protein [Cytoskeleton]	Z	Kinesin-like protein
sp|Q9QZQ1|AFAD_MOUSE	KOG0245	KOG0245, Kinesin-like protein [Cytoskeleton]	Z	Kinesin-like protein
sp|O35071|KIF1C_MOUSE	KOG0245	KOG0245, Kinesin-like protein [Cytoskeleton]	Z	Kinesin-like protein
sp|Q61768|KINH_MOUSE	KOG0245	KOG0245, Kinesin-like protein [Cytoskeleton]	Z	Kinesin-like protein
sp|Q6PFD6|KI18B_MOUSE	KOG0245	KOG0245, Kinesin-like protein [Cytoskeleton]	Z	Kinesin-like protein
sp|Q922S8|KIF2C_MOUSE	KOG0246	KOG0246, Kinesin-like protein [Cytoskeleton]	Z	Kinesin-like protein
sp|E9Q5G3|KIF23_MOUSE	KOG0247	KOG0247, Kinesin-like protein [Cytoskeleton]	Z	Kinesin-like protein
sp|Q924W5|SMC6_MOUSE	KOG0250	KOG0250, DNA repair protein RAD18 (SMC family protein) [Replication, recombination and repair]	L	DNA repair protein RAD18 (SMC family protein)
sp|Q8BGT5|ALAT2_MOUSE	KOG0258	KOG0258, Alanine aminotransferase [Amino acid transport and metabolism]	E	Alanine aminotransferase
sp|P08775|RPB1_MOUSE	KOG0260	KOG0260, RNA polymerase II, large subunit [Transcription]	K	RNA polymerase II, large subunit
sp|O35134|RPA1_MOUSE	KOG0262	KOG0262, RNA polymerase I, large subunit [Transcription]	K	RNA polymerase I, large subunit
sp|Q920I9|WDR7_MOUSE	KOG0263	KOG0263, Transcription initiation factor TFIID, subunit TAF5 (also component of histone acetyltransferase SAGA) [Transcription]	K	Transcription initiation factor TFIID, subunit TAF5 (also component of histone acetyltransferase SAGA)
sp|Q8BX09|RBBP5_MOUSE	KOG0263	KOG0263, Transcription initiation factor TFIID, subunit TAF5 (also component of histone acetyltransferase SAGA) [Transcription]	K	Transcription initiation factor TFIID, subunit TAF5 (also component of histone acetyltransferase SAGA)
sp|Q8C092|TAF5_MOUSE	KOG0263	KOG0263, Transcription initiation factor TFIID, subunit TAF5 (also component of histone acetyltransferase SAGA) [Transcription]	K	Transcription initiation factor TFIID, subunit TAF5 (also component of histone acetyltransferase SAGA)
sp|Q60972|RBBP4_MOUSE	KOG0264	KOG0264, Nucleosome remodeling factor, subunit CAF1/NURF55/MSI1 [Chromatin structure and dynamics]	B	Nucleosome remodeling factor, subunit CAF1/NURF55/MSI1
sp|Q60973|RBBP7_MOUSE	KOG0264	KOG0264, Nucleosome remodeling factor, subunit CAF1/NURF55/MSI1 [Chromatin structure and dynamics]	B	Nucleosome remodeling factor, subunit CAF1/NURF55/MSI1
sp|Q6PE01|SNR40_MOUSE	KOG0265	KOG0265, U5 snRNP-specific protein-like factor and related proteins [RNA processing and modification]	A	U5 snRNP-specific protein-like factor and related proteins
sp|P61965|WDR5_MOUSE	KOG0266	KOG0266, WD40 repeat-containing protein [General function prediction only]	R	WD40 repeat-containing protein
sp|Q6PAC3|DCA13_MOUSE	KOG0268	KOG0268, Sof1-like rRNA processing protein (contains WD40 repeats) [RNA processing and modification]	A	Sof1-like rRNA processing protein (contains WD40 repeats)
sp|Q99LL5|PWP1_MOUSE	KOG0270	KOG0270, WD40 repeat-containing protein [Function unknown]	S	WD40 repeat-containing protein
sp|Q8VE80|THOC3_MOUSE	KOG0271	KOG0271, Notchless-like WD40 repeat-containing protein [Function unknown]	S	Notchless-like WD40 repeat-containing protein
sp|Q6NS57|MABP1_MOUSE	KOG0271	KOG0271, Notchless-like WD40 repeat-containing protein [Function unknown]	S	Notchless-like WD40 repeat-containing protein
sp|Q9D0I6|WSDU1_MOUSE	KOG0272	KOG0272, U4/U6 small nuclear ribonucleoprotein Prp4 (contains WD40 repeats) [RNA processing and modification]	A	U4/U6 small nuclear ribonucleoprotein Prp4 (contains WD40 repeats)
sp|Q9DAW6|PRP4_MOUSE	KOG0272	KOG0272, U4/U6 small nuclear ribonucleoprotein Prp4 (contains WD40 repeats) [RNA processing and modification]	A	U4/U6 small nuclear ribonucleoprotein Prp4 (contains WD40 repeats)
sp|Q9QXE7|TBL1X_MOUSE	KOG0273	KOG0273, Beta-transducin family (WD-40 repeat) protein [Chromatin structure and dynamics]	B	Beta-transducin family (WD-40 repeat) protein
sp|Q8BHJ5|TBL1R_MOUSE	KOG0273	KOG0273, Beta-transducin family (WD-40 repeat) protein [Chromatin structure and dynamics]	B	Beta-transducin family (WD-40 repeat) protein
sp|P63005|LIS1_MOUSE	KOG0274	KOG0274, Cdc4 and related F-box and WD-40 proteins [General function prediction only]	R	Cdc4 and related F-box and WD-40 proteins
sp|Q3UKJ7|SMU1_MOUSE	KOG0275	KOG0275, Conserved WD40 repeat-containing protein [General function prediction only]	R	Conserved WD40 repeat-containing protein
sp|O55029|COPB2_MOUSE	KOG0276	KOG0276, Vesicle coat complex COPI, beta' subunit [Intracellular trafficking, secretion, and vesicular transport]	U	Vesicle coat complex COPI, beta' subunit
sp|Q9Z1Z2|STRAP_MOUSE	KOG0278	KOG0278, Serine/threonine kinase receptor-associated protein [Lipid transport and metabolism]	I	Serine/threonine kinase receptor-associated protein
sp|Q3U821|WDR75_MOUSE	KOG0281	KOG0281, Beta-TrCP (transducin repeats containing)/Slimb proteins [Function unknown]	S	Beta-TrCP (transducin repeats containing)/Slimb proteins
sp|Q3ULA2|FBW1A_MOUSE	KOG0281	KOG0281, Beta-TrCP (transducin repeats containing)/Slimb proteins [Function unknown]	S	Beta-TrCP (transducin repeats containing)/Slimb proteins
sp|Q5SRY7|FBW1B_MOUSE	KOG0281	KOG0281, Beta-TrCP (transducin repeats containing)/Slimb proteins [Function unknown]	S	Beta-TrCP (transducin repeats containing)/Slimb proteins
sp|Q9DC48|PRP17_MOUSE	KOG0282	KOG0282, mRNA splicing factor [Function unknown]	S	mRNA splicing factor
sp|Q8K4P0|WDR33_MOUSE	KOG0284	KOG0284, Polyadenylation factor I complex, subunit PFS2 [RNA processing and modification]	A	Polyadenylation factor I complex, subunit PFS2
sp|Q922V4|PLRG1_MOUSE	KOG0285	KOG0285, Pleiotropic regulator 1 [RNA processing and modification]	A	Pleiotropic regulator 1
sp|P62880|GBB2_MOUSE	KOG0286	KOG0286, G-protein beta subunit [General function prediction only]	R	G-protein beta subunit
sp|P29387|GBB4_MOUSE	KOG0286	KOG0286, G-protein beta subunit [General function prediction only]	R	G-protein beta subunit
sp|P62874|GBB1_MOUSE	KOG0286	KOG0286, G-protein beta subunit [General function prediction only]	R	G-protein beta subunit
sp|Q5SWK7|RN145_MOUSE	KOG0287	KOG0287, Postreplication repair protein RAD18 [Replication, recombination and repair]	L	Postreplication repair protein RAD18
sp|Q9QXK2|RAD18_MOUSE	KOG0287	KOG0287, Postreplication repair protein RAD18 [Replication, recombination and repair]	L	Postreplication repair protein RAD18
sp|Q99KP6|PRP19_MOUSE	KOG0289	KOG0289, mRNA splicing factor [General function prediction only]	R	mRNA splicing factor
sp|P61963|DCAF7_MOUSE	KOG0290	KOG0290, Conserved WD40 repeat-containing protein AN11 [Function unknown]	S	Conserved WD40 repeat-containing protein AN11
sp|Q8BU03|PWP2_MOUSE	KOG0291	KOG0291, WD40-repeat-containing subunit of the 18S rRNA processing complex [RNA processing and modification]	A	WD40-repeat-containing subunit of the 18S rRNA processing complex
sp|Q9D2V7|CORO7_MOUSE	KOG0291	KOG0291, WD40-repeat-containing subunit of the 18S rRNA processing complex [RNA processing and modification]	A	WD40-repeat-containing subunit of the 18S rRNA processing complex
sp|Q8CIE6|COPA_MOUSE	KOG0292	KOG0292, Vesicle coat complex COPI, alpha subunit [Intracellular trafficking, secretion, and vesicular transport]	U	Vesicle coat complex COPI, alpha subunit
sp|P63005|LIS1_MOUSE	KOG0292	KOG0292, Vesicle coat complex COPI, alpha subunit [Intracellular trafficking, secretion, and vesicular transport]	U	Vesicle coat complex COPI, alpha subunit
sp|Q8C6G8|WDR26_MOUSE	KOG0293	KOG0293, WD40 repeat-containing protein [Function unknown]	S	WD40 repeat-containing protein
sp|Q9DCE5|PK1IP_MOUSE	KOG0294	KOG0294, WD40 repeat-containing protein [Function unknown]	S	WD40 repeat-containing protein
sp|P97452|BOP1_MOUSE	KOG0295	KOG0295, WD40 repeat-containing protein [Function unknown]	S	WD40 repeat-containing protein
sp|P63005|LIS1_MOUSE	KOG0295	KOG0295, WD40 repeat-containing protein [Function unknown]	S	WD40 repeat-containing protein
sp|Q91WM3|U3IP2_MOUSE	KOG0299	KOG0299, U3 snoRNP-associated protein (contains WD40 repeats) [RNA processing and modification]	A	U3 snoRNP-associated protein (contains WD40 repeats)
sp|P27612|PLAP_MOUSE	KOG0301	KOG0301, Phospholipase A2-activating protein (contains WD40 repeats) [Lipid transport and metabolism]	I	Phospholipase A2-activating protein (contains WD40 repeats)
sp|Q9WUM4|COR1C_MOUSE	KOG0303	KOG0303, Actin-binding protein Coronin, contains WD40 repeats [Cytoskeleton]	Z	Actin-binding protein Coronin, contains WD40 repeats
sp|Q9D8X5|CNOT8_MOUSE	KOG0304	KOG0304, mRNA deadenylase subunit [RNA processing and modification]	A	mRNA deadenylase subunit
sp|Q9JJ66|CDC20_MOUSE	KOG0305	KOG0305, Anaphase promoting complex, Cdc20, Cdh1, and Ama1 subunits [Cell cycle control, cell division, chromosome partitioning, Posttranslational modification, protein turnover, chaperones]	DO	Anaphase promoting complex, Cdc20, Cdh1, and Ama1 subunits
sp|Q8BHB4|WDR3_MOUSE	KOG0306	KOG0306, WD40-repeat-containing subunit of the 18S rRNA processing complex [RNA processing and modification]	A	WD40-repeat-containing subunit of the 18S rRNA processing complex
sp|Q3UPL0|SC31A_MOUSE	KOG0307	KOG0307, Vesicle coat complex COPII, subunit SEC31 [Intracellular trafficking, secretion, and vesicular transport]	U	Vesicle coat complex COPII, subunit SEC31
sp|Q8BH57|WDR48_MOUSE	KOG0308	KOG0308, Conserved WD40 repeat-containing protein [Function unknown]	S	Conserved WD40 repeat-containing protein
sp|P97452|BOP1_MOUSE	KOG0308	KOG0308, Conserved WD40 repeat-containing protein [Function unknown]	S	Conserved WD40 repeat-containing protein
sp|Q8C7V3|UTP15_MOUSE	KOG0310	KOG0310, Conserved WD40 repeat-containing protein [Function unknown]	S	Conserved WD40 repeat-containing protein
sp|Q9JJA4|WDR12_MOUSE	KOG0313	KOG0313, Microtubule binding protein YTM1 (contains WD40 repeats) [Cytoskeleton]	Z	Microtubule binding protein YTM1 (contains WD40 repeats)
sp|Q9DCJ1|LST8_MOUSE	KOG0315	KOG0315, G-protein beta subunit-like protein (contains WD40 repeats) [General function prediction only]	R	G-protein beta subunit-like protein (contains WD40 repeats)
sp|Q61510|TRI25_MOUSE	KOG0317	KOG0317, Predicted E3 ubiquitin ligase, integral peroxisomal membrane protein [Posttranslational modification, protein turnover, chaperones]	O	Predicted E3 ubiquitin ligase, integral peroxisomal membrane protein
sp|Q80Z37|TOPRS_MOUSE	KOG0317	KOG0317, Predicted E3 ubiquitin ligase, integral peroxisomal membrane protein [Posttranslational modification, protein turnover, chaperones]	O	Predicted E3 ubiquitin ligase, integral peroxisomal membrane protein
sp|B1AUE5|PEX10_MOUSE	KOG0317	KOG0317, Predicted E3 ubiquitin ligase, integral peroxisomal membrane protein [Posttranslational modification, protein turnover, chaperones]	O	Predicted E3 ubiquitin ligase, integral peroxisomal membrane protein
sp|O88342|WDR1_MOUSE	KOG0318	KOG0318, WD40 repeat stress protein/actin interacting protein [Cytoskeleton]	Z	WD40 repeat stress protein/actin interacting protein
sp|Q8C4J7|TBL3_MOUSE	KOG0319	KOG0319, WD40-repeat-containing subunit of the 18S rRNA processing complex [RNA processing and modification]	A	WD40-repeat-containing subunit of the 18S rRNA processing complex
sp|P48754|BRCA1_MOUSE	KOG0320	KOG0320, Predicted E3 ubiquitin ligase [Posttranslational modification, protein turnover, chaperones]	O	Predicted E3 ubiquitin ligase
sp|Q9CQJ4|RING2_MOUSE	KOG0320	KOG0320, Predicted E3 ubiquitin ligase [Posttranslational modification, protein turnover, chaperones]	O	Predicted E3 ubiquitin ligase
sp|Q8CBG9|RN170_MOUSE	KOG0320	KOG0320, Predicted E3 ubiquitin ligase [Posttranslational modification, protein turnover, chaperones]	O	Predicted E3 ubiquitin ligase
sp|Q9QZS2|RNF4_MOUSE	KOG0320	KOG0320, Predicted E3 ubiquitin ligase [Posttranslational modification, protein turnover, chaperones]	O	Predicted E3 ubiquitin ligase
sp|O35730|RING1_MOUSE	KOG0320	KOG0320, Predicted E3 ubiquitin ligase [Posttranslational modification, protein turnover, chaperones]	O	Predicted E3 ubiquitin ligase
sp|Q9D291|DESI2_MOUSE	KOG0324	KOG0324, Uncharacterized conserved protein [Function unknown]	S	Uncharacterized conserved protein
sp|P54823|DDX6_MOUSE	KOG0326	KOG0326, ATP-dependent RNA helicase [RNA processing and modification]	A	ATP-dependent RNA helicase
sp|P60843|IF4A1_MOUSE	KOG0327	KOG0327, Translation initiation factor 4F, helicase subunit (eIF-4A) and related helicases [Translation, ribosomal structure and biogenesis]	J	Translation initiation factor 4F, helicase subunit (eIF-4A) and related helicases
sp|P10630|IF4A2_MOUSE	KOG0327	KOG0327, Translation initiation factor 4F, helicase subunit (eIF-4A) and related helicases [Translation, ribosomal structure and biogenesis]	J	Translation initiation factor 4F, helicase subunit (eIF-4A) and related helicases
sp|Q91VC3|IF4A3_MOUSE	KOG0327	KOG0327, Translation initiation factor 4F, helicase subunit (eIF-4A) and related helicases [Translation, ribosomal structure and biogenesis]	J	Translation initiation factor 4F, helicase subunit (eIF-4A) and related helicases
sp|P54823|DDX6_MOUSE	KOG0327	KOG0327, Translation initiation factor 4F, helicase subunit (eIF-4A) and related helicases [Translation, ribosomal structure and biogenesis]	J	Translation initiation factor 4F, helicase subunit (eIF-4A) and related helicases
sp|Q91VC3|IF4A3_MOUSE	KOG0328	KOG0328, Predicted ATP-dependent RNA helicase FAL1, involved in rRNA maturation, DEAD-box superfamily [Translation, ribosomal structure and biogenesis]	J	Predicted ATP-dependent RNA helicase FAL1, involved in rRNA maturation, DEAD-box superfamily
sp|Q61655|DD19A_MOUSE	KOG0328	KOG0328, Predicted ATP-dependent RNA helicase FAL1, involved in rRNA maturation, DEAD-box superfamily [Translation, ribosomal structure and biogenesis]	J	Predicted ATP-dependent RNA helicase FAL1, involved in rRNA maturation, DEAD-box superfamily
sp|P60843|IF4A1_MOUSE	KOG0328	KOG0328, Predicted ATP-dependent RNA helicase FAL1, involved in rRNA maturation, DEAD-box superfamily [Translation, ribosomal structure and biogenesis]	J	Predicted ATP-dependent RNA helicase FAL1, involved in rRNA maturation, DEAD-box superfamily
sp|P10630|IF4A2_MOUSE	KOG0328	KOG0328, Predicted ATP-dependent RNA helicase FAL1, involved in rRNA maturation, DEAD-box superfamily [Translation, ribosomal structure and biogenesis]	J	Predicted ATP-dependent RNA helicase FAL1, involved in rRNA maturation, DEAD-box superfamily
sp|P54823|DDX6_MOUSE	KOG0328	KOG0328, Predicted ATP-dependent RNA helicase FAL1, involved in rRNA maturation, DEAD-box superfamily [Translation, ribosomal structure and biogenesis]	J	Predicted ATP-dependent RNA helicase FAL1, involved in rRNA maturation, DEAD-box superfamily
sp|Q9Z1N5|DX39B_MOUSE	KOG0329	KOG0329, ATP-dependent RNA helicase [RNA processing and modification]	A	ATP-dependent RNA helicase
sp|Q4FZF3|DDX49_MOUSE	KOG0330	KOG0330, ATP-dependent RNA helicase [RNA processing and modification]	A	ATP-dependent RNA helicase
sp|Q9CWX9|DDX47_MOUSE	KOG0330	KOG0330, ATP-dependent RNA helicase [RNA processing and modification]	A	ATP-dependent RNA helicase
sp|Q501J6|DDX17_MOUSE	KOG0331	KOG0331, ATP-dependent RNA helicase [RNA processing and modification]	A	ATP-dependent RNA helicase
sp|Q62167|DDX3X_MOUSE	KOG0331	KOG0331, ATP-dependent RNA helicase [RNA processing and modification]	A	ATP-dependent RNA helicase
sp|Q61656|DDX5_MOUSE	KOG0331	KOG0331, ATP-dependent RNA helicase [RNA processing and modification]	A	ATP-dependent RNA helicase
sp|Q569Z5|DDX46_MOUSE	KOG0331	KOG0331, ATP-dependent RNA helicase [RNA processing and modification]	A	ATP-dependent RNA helicase
sp|Q61655|DD19A_MOUSE	KOG0332	KOG0332, ATP-dependent RNA helicase [RNA processing and modification]	A	ATP-dependent RNA helicase
sp|P60843|IF4A1_MOUSE	KOG0332	KOG0332, ATP-dependent RNA helicase [RNA processing and modification]	A	ATP-dependent RNA helicase
sp|P10630|IF4A2_MOUSE	KOG0332	KOG0332, ATP-dependent RNA helicase [RNA processing and modification]	A	ATP-dependent RNA helicase
sp|Q810A7|DDX42_MOUSE	KOG0334	KOG0334, RNA helicase [RNA processing and modification]	A	RNA helicase
sp|Q569Z5|DDX46_MOUSE	KOG0334	KOG0334, RNA helicase [RNA processing and modification]	A	RNA helicase
sp|Q501J6|DDX17_MOUSE	KOG0334	KOG0334, RNA helicase [RNA processing and modification]	A	RNA helicase
sp|Q501J6|DDX17_MOUSE	KOG0335	KOG0335, ATP-dependent RNA helicase [RNA processing and modification]	A	ATP-dependent RNA helicase
sp|Q61656|DDX5_MOUSE	KOG0335	KOG0335, ATP-dependent RNA helicase [RNA processing and modification]	A	ATP-dependent RNA helicase
sp|Q810A7|DDX42_MOUSE	KOG0335	KOG0335, ATP-dependent RNA helicase [RNA processing and modification]	A	ATP-dependent RNA helicase
sp|Q62167|DDX3X_MOUSE	KOG0335	KOG0335, ATP-dependent RNA helicase [RNA processing and modification]	A	ATP-dependent RNA helicase
sp|Q62167|DDX3X_MOUSE	KOG0336	KOG0336, ATP-dependent RNA helicase [RNA processing and modification]	A	ATP-dependent RNA helicase
sp|Q921N6|DDX27_MOUSE	KOG0337	KOG0337, ATP-dependent RNA helicase [RNA processing and modification]	A	ATP-dependent RNA helicase
sp|Q8K4L0|DDX54_MOUSE	KOG0337	KOG0337, ATP-dependent RNA helicase [RNA processing and modification]	A	ATP-dependent RNA helicase
sp|Q921N6|DDX27_MOUSE	KOG0338	KOG0338, ATP-dependent RNA helicase [RNA processing and modification]	A	ATP-dependent RNA helicase
sp|Q9CWX9|DDX47_MOUSE	KOG0338	KOG0338, ATP-dependent RNA helicase [RNA processing and modification]	A	ATP-dependent RNA helicase
sp|Q8K4L0|DDX54_MOUSE	KOG0338	KOG0338, ATP-dependent RNA helicase [RNA processing and modification]	A	ATP-dependent RNA helicase
sp|Q810A7|DDX42_MOUSE	KOG0339	KOG0339, ATP-dependent RNA helicase [RNA processing and modification]	A	ATP-dependent RNA helicase
sp|Q62167|DDX3X_MOUSE	KOG0339	KOG0339, ATP-dependent RNA helicase [RNA processing and modification]	A	ATP-dependent RNA helicase
sp|Q569Z5|DDX46_MOUSE	KOG0339	KOG0339, ATP-dependent RNA helicase [RNA processing and modification]	A	ATP-dependent RNA helicase
sp|Q9CWX9|DDX47_MOUSE	KOG0340	KOG0340, ATP-dependent RNA helicase [RNA processing and modification]	A	ATP-dependent RNA helicase
sp|Q4FZF3|DDX49_MOUSE	KOG0340	KOG0340, ATP-dependent RNA helicase [RNA processing and modification]	A	ATP-dependent RNA helicase
sp|Q80Y44|DDX10_MOUSE	KOG0342	KOG0342, ATP-dependent RNA helicase pitchoune [RNA processing and modification]	A	ATP-dependent RNA helicase pitchoune
sp|Q8K363|DDX18_MOUSE	KOG0342	KOG0342, ATP-dependent RNA helicase pitchoune [RNA processing and modification]	A	ATP-dependent RNA helicase pitchoune
sp|Q6ZPL9|DDX55_MOUSE	KOG0342	KOG0342, ATP-dependent RNA helicase pitchoune [RNA processing and modification]	A	ATP-dependent RNA helicase pitchoune
sp|Q8K363|DDX18_MOUSE	KOG0343	KOG0343, RNA Helicase [RNA processing and modification]	A	RNA Helicase
sp|Q80Y44|DDX10_MOUSE	KOG0343	KOG0343, RNA Helicase [RNA processing and modification]	A	RNA Helicase
sp|Q8K301|DDX52_MOUSE	KOG0344	KOG0344, ATP-dependent RNA helicase [RNA processing and modification]	A	ATP-dependent RNA helicase
sp|Q6ZPL9|DDX55_MOUSE	KOG0345	KOG0345, ATP-dependent RNA helicase [RNA processing and modification]	A	ATP-dependent RNA helicase
sp|Q9D0R4|DDX56_MOUSE	KOG0346	KOG0346, RNA helicase [RNA processing and modification]	A	RNA helicase
sp|Q9ESV0|DDX24_MOUSE	KOG0347	KOG0347, RNA helicase [RNA processing and modification]	A	RNA helicase
sp|Q6NZQ2|DDX31_MOUSE	KOG0348	KOG0348, ATP-dependent RNA helicase [RNA processing and modification]	A	ATP-dependent RNA helicase
sp|Q91VR5|DDX1_MOUSE	KOG0348	KOG0348, ATP-dependent RNA helicase [RNA processing and modification]	A	ATP-dependent RNA helicase
sp|Q6NZQ2|DDX31_MOUSE	KOG0349	KOG0349, Putative DEAD-box RNA helicase DDX1 [RNA processing and modification]	A	Putative DEAD-box RNA helicase DDX1
sp|Q9CWT6|DDX28_MOUSE	KOG0349	KOG0349, Putative DEAD-box RNA helicase DDX1 [RNA processing and modification]	A	Putative DEAD-box RNA helicase DDX1
sp|Q9D0R4|DDX56_MOUSE	KOG0349	KOG0349, Putative DEAD-box RNA helicase DDX1 [RNA processing and modification]	A	Putative DEAD-box RNA helicase DDX1
sp|Q9CWX9|DDX47_MOUSE	KOG0349	KOG0349, Putative DEAD-box RNA helicase DDX1 [RNA processing and modification]	A	Putative DEAD-box RNA helicase DDX1
sp|Q80Y44|DDX10_MOUSE	KOG0349	KOG0349, Putative DEAD-box RNA helicase DDX1 [RNA processing and modification]	A	Putative DEAD-box RNA helicase DDX1
sp|Q8K363|DDX18_MOUSE	KOG0349	KOG0349, Putative DEAD-box RNA helicase DDX1 [RNA processing and modification]	A	Putative DEAD-box RNA helicase DDX1
sp|Q91VR5|DDX1_MOUSE	KOG0349	KOG0349, Putative DEAD-box RNA helicase DDX1 [RNA processing and modification]	A	Putative DEAD-box RNA helicase DDX1
sp|Q8K301|DDX52_MOUSE	KOG0349	KOG0349, Putative DEAD-box RNA helicase DDX1 [RNA processing and modification]	A	Putative DEAD-box RNA helicase DDX1
sp|Q9Z129|RECQ1_MOUSE	KOG0353	KOG0353, ATP-dependent DNA helicase [General function prediction only]	R	ATP-dependent DNA helicase
sp|Q64511|TOP2B_MOUSE	KOG0355	KOG0355, DNA topoisomerase type II [Chromatin structure and dynamics]	B	DNA topoisomerase type II
sp|Q01320|TOP2A_MOUSE	KOG0355	KOG0355, DNA topoisomerase type II [Chromatin structure and dynamics]	B	DNA topoisomerase type II
sp|P63038|CH60_MOUSE	KOG0356	KOG0356, Mitochondrial chaperonin, Cpn60/Hsp60p [Posttranslational modification, protein turnover, chaperones]	O	Mitochondrial chaperonin, Cpn60/Hsp60p
sp|P80315|TCPD_MOUSE	KOG0358	KOG0358, Chaperonin complex component, TCP-1 delta subunit (CCT4) [Posttranslational modification, protein turnover, chaperones]	O	Chaperonin complex component, TCP-1 delta subunit (CCT4)
sp|P80317|TCPZ_MOUSE	KOG0359	KOG0359, Chaperonin complex component, TCP-1 zeta subunit (CCT6) [Posttranslational modification, protein turnover, chaperones]	O	Chaperonin complex component, TCP-1 zeta subunit (CCT6)
sp|P42932|TCPQ_MOUSE	KOG0362	KOG0362, Chaperonin complex component, TCP-1 theta subunit (CCT8) [Posttranslational modification, protein turnover, chaperones]	O	Chaperonin complex component, TCP-1 theta subunit (CCT8)
sp|P80314|TCPB_MOUSE	KOG0363	KOG0363, Chaperonin complex component, TCP-1 beta subunit (CCT2) [Posttranslational modification, protein turnover, chaperones]	O	Chaperonin complex component, TCP-1 beta subunit (CCT2)
sp|P53612|PGTB2_MOUSE	KOG0366	KOG0366, Protein geranylgeranyltransferase type II, beta subunit [Posttranslational modification, protein turnover, chaperones]	O	Protein geranylgeranyltransferase type II, beta subunit
sp|Q5SWU9|ACACA_MOUSE	KOG0368	KOG0368, Acetyl-CoA carboxylase [Lipid transport and metabolism]	I	Acetyl-CoA carboxylase
sp|Q91ZA3|PCCA_MOUSE	KOG0369	KOG0369, Pyruvate carboxylase [Energy production and conversion]	C	Pyruvate carboxylase
sp|Q05920|PYC_MOUSE	KOG0369	KOG0369, Pyruvate carboxylase [Energy production and conversion]	C	Pyruvate carboxylase
sp|B2RQC6|PYR1_MOUSE	KOG0370	KOG0370, Multifunctional pyrimidine synthesis protein CAD (includes carbamoyl-phophate synthetase, aspartate transcarbamylase, and glutamine amidotransferase) [General function prediction only]	R	Multifunctional pyrimidine synthesis protein CAD (includes carbamoyl-phophate synthetase, aspartate transcarbamylase, and glutamine amidotransferase)
sp|P63330|PP2AA_MOUSE	KOG0371	KOG0371, Serine/threonine protein phosphatase 2A, catalytic subunit [Signal transduction mechanisms]	T	Serine/threonine protein phosphatase 2A, catalytic subunit
sp|P62141|PP1B_MOUSE	KOG0371	KOG0371, Serine/threonine protein phosphatase 2A, catalytic subunit [Signal transduction mechanisms]	T	Serine/threonine protein phosphatase 2A, catalytic subunit
sp|P97470|PP4C_MOUSE	KOG0371	KOG0371, Serine/threonine protein phosphatase 2A, catalytic subunit [Signal transduction mechanisms]	T	Serine/threonine protein phosphatase 2A, catalytic subunit
sp|P63328|PP2BA_MOUSE	KOG0371	KOG0371, Serine/threonine protein phosphatase 2A, catalytic subunit [Signal transduction mechanisms]	T	Serine/threonine protein phosphatase 2A, catalytic subunit
sp|P62137|PP1A_MOUSE	KOG0371	KOG0371, Serine/threonine protein phosphatase 2A, catalytic subunit [Signal transduction mechanisms]	T	Serine/threonine protein phosphatase 2A, catalytic subunit
sp|P97470|PP4C_MOUSE	KOG0372	KOG0372, Serine/threonine specific protein phosphatase involved in glycogen accumulation, PP2A-related [Carbohydrate transport and metabolism, Signal transduction mechanisms]	GT	Serine/threonine specific protein phosphatase involved in glycogen accumulation, PP2A-related
sp|P62137|PP1A_MOUSE	KOG0372	KOG0372, Serine/threonine specific protein phosphatase involved in glycogen accumulation, PP2A-related [Carbohydrate transport and metabolism, Signal transduction mechanisms]	GT	Serine/threonine specific protein phosphatase involved in glycogen accumulation, PP2A-related
sp|P63330|PP2AA_MOUSE	KOG0372	KOG0372, Serine/threonine specific protein phosphatase involved in glycogen accumulation, PP2A-related [Carbohydrate transport and metabolism, Signal transduction mechanisms]	GT	Serine/threonine specific protein phosphatase involved in glycogen accumulation, PP2A-related
sp|P63328|PP2BA_MOUSE	KOG0372	KOG0372, Serine/threonine specific protein phosphatase involved in glycogen accumulation, PP2A-related [Carbohydrate transport and metabolism, Signal transduction mechanisms]	GT	Serine/threonine specific protein phosphatase involved in glycogen accumulation, PP2A-related
sp|P62141|PP1B_MOUSE	KOG0372	KOG0372, Serine/threonine specific protein phosphatase involved in glycogen accumulation, PP2A-related [Carbohydrate transport and metabolism, Signal transduction mechanisms]	GT	Serine/threonine specific protein phosphatase involved in glycogen accumulation, PP2A-related
sp|P97470|PP4C_MOUSE	KOG0373	KOG0373, Serine/threonine specific protein phosphatase involved in cell cycle control, PP2A-related [Cell cycle control, cell division, chromosome partitioning, Signal transduction mechanisms]	DT	Serine/threonine specific protein phosphatase involved in cell cycle control, PP2A-related
sp|P63328|PP2BA_MOUSE	KOG0373	KOG0373, Serine/threonine specific protein phosphatase involved in cell cycle control, PP2A-related [Cell cycle control, cell division, chromosome partitioning, Signal transduction mechanisms]	DT	Serine/threonine specific protein phosphatase involved in cell cycle control, PP2A-related
sp|P62137|PP1A_MOUSE	KOG0373	KOG0373, Serine/threonine specific protein phosphatase involved in cell cycle control, PP2A-related [Cell cycle control, cell division, chromosome partitioning, Signal transduction mechanisms]	DT	Serine/threonine specific protein phosphatase involved in cell cycle control, PP2A-related
sp|P63330|PP2AA_MOUSE	KOG0373	KOG0373, Serine/threonine specific protein phosphatase involved in cell cycle control, PP2A-related [Cell cycle control, cell division, chromosome partitioning, Signal transduction mechanisms]	DT	Serine/threonine specific protein phosphatase involved in cell cycle control, PP2A-related
sp|P62141|PP1B_MOUSE	KOG0373	KOG0373, Serine/threonine specific protein phosphatase involved in cell cycle control, PP2A-related [Cell cycle control, cell division, chromosome partitioning, Signal transduction mechanisms]	DT	Serine/threonine specific protein phosphatase involved in cell cycle control, PP2A-related
sp|P97470|PP4C_MOUSE	KOG0374	KOG0374, Serine/threonine specific protein phosphatase PP1, catalytic subunit [Signal transduction mechanisms, General function prediction only]	TR	Serine/threonine specific protein phosphatase PP1, catalytic subunit
sp|P63330|PP2AA_MOUSE	KOG0374	KOG0374, Serine/threonine specific protein phosphatase PP1, catalytic subunit [Signal transduction mechanisms, General function prediction only]	TR	Serine/threonine specific protein phosphatase PP1, catalytic subunit
sp|P63328|PP2BA_MOUSE	KOG0374	KOG0374, Serine/threonine specific protein phosphatase PP1, catalytic subunit [Signal transduction mechanisms, General function prediction only]	TR	Serine/threonine specific protein phosphatase PP1, catalytic subunit
sp|P62141|PP1B_MOUSE	KOG0374	KOG0374, Serine/threonine specific protein phosphatase PP1, catalytic subunit [Signal transduction mechanisms, General function prediction only]	TR	Serine/threonine specific protein phosphatase PP1, catalytic subunit
sp|P62137|PP1A_MOUSE	KOG0374	KOG0374, Serine/threonine specific protein phosphatase PP1, catalytic subunit [Signal transduction mechanisms, General function prediction only]	TR	Serine/threonine specific protein phosphatase PP1, catalytic subunit
sp|P63328|PP2BA_MOUSE	KOG0375	KOG0375, Serine-threonine phosphatase 2B, catalytic subunit [General function prediction only]	R	Serine-threonine phosphatase 2B, catalytic subunit
sp|P63330|PP2AA_MOUSE	KOG0375	KOG0375, Serine-threonine phosphatase 2B, catalytic subunit [General function prediction only]	R	Serine-threonine phosphatase 2B, catalytic subunit
sp|P97470|PP4C_MOUSE	KOG0375	KOG0375, Serine-threonine phosphatase 2B, catalytic subunit [General function prediction only]	R	Serine-threonine phosphatase 2B, catalytic subunit
sp|P97470|PP4C_MOUSE	KOG0376	KOG0376, Serine-threonine phosphatase 2A, catalytic subunit [General function prediction only]	R	Serine-threonine phosphatase 2A, catalytic subunit
sp|P62141|PP1B_MOUSE	KOG0376	KOG0376, Serine-threonine phosphatase 2A, catalytic subunit [General function prediction only]	R	Serine-threonine phosphatase 2A, catalytic subunit
sp|P63328|PP2BA_MOUSE	KOG0376	KOG0376, Serine-threonine phosphatase 2A, catalytic subunit [General function prediction only]	R	Serine-threonine phosphatase 2A, catalytic subunit
sp|Q8BJU0|SGTA_MOUSE	KOG0376	KOG0376, Serine-threonine phosphatase 2A, catalytic subunit [General function prediction only]	R	Serine-threonine phosphatase 2A, catalytic subunit
sp|P62137|PP1A_MOUSE	KOG0376	KOG0376, Serine-threonine phosphatase 2A, catalytic subunit [General function prediction only]	R	Serine-threonine phosphatase 2A, catalytic subunit
sp|O35385|PPE2_MOUSE	KOG0377	KOG0377, Protein serine/threonine phosphatase RDGC/PPEF, contains STphosphatase and EF-hand domains [Signal transduction mechanisms]	T	Protein serine/threonine phosphatase RDGC/PPEF, contains STphosphatase and EF-hand domains
sp|Q61263|SOAT1_MOUSE	KOG0380	KOG0380, Sterol O-acyltransferase/Diacylglycerol O-acyltransferase [Lipid transport and metabolism]	I	Sterol O-acyltransferase/Diacylglycerol O-acyltransferase
sp|P63158|HMGB1_MOUSE	KOG0381	KOG0381, HMG box-containing protein [General function prediction only]	R	HMG box-containing protein
sp|P30681|HMGB2_MOUSE	KOG0381	KOG0381, HMG box-containing protein [General function prediction only]	R	HMG box-containing protein
sp|Q9QZA0|CAH5B_MOUSE	KOG0382	KOG0382, Carbonic anhydrase [General function prediction only]	R	Carbonic anhydrase
sp|Q09XV5|CHD8_MOUSE	KOG0383	KOG0383, Predicted helicase [General function prediction only]	R	Predicted helicase
sp|Q6PDQ2|CHD4_MOUSE	KOG0383	KOG0383, Predicted helicase [General function prediction only]	R	Predicted helicase
sp|Q9CXF7|CHD1L_MOUSE	KOG0383	KOG0383, Predicted helicase [General function prediction only]	R	Predicted helicase
sp|Q3UXZ9|KDM5A_MOUSE	KOG0383	KOG0383, Predicted helicase [General function prediction only]	R	Predicted helicase
sp|Q91ZW3|SMCA5_MOUSE	KOG0383	KOG0383, Predicted helicase [General function prediction only]	R	Predicted helicase
sp|Q64127|TIF1A_MOUSE	KOG0383	KOG0383, Predicted helicase [General function prediction only]	R	Predicted helicase
sp|Q8CHI8|EP400_MOUSE	KOG0383	KOG0383, Predicted helicase [General function prediction only]	R	Predicted helicase
sp|Q9Z277|BAZ1B_MOUSE	KOG0383	KOG0383, Predicted helicase [General function prediction only]	R	Predicted helicase
sp|P41230|KDM5C_MOUSE	KOG0383	KOG0383, Predicted helicase [General function prediction only]	R	Predicted helicase
sp|P40201|CHD1_MOUSE	KOG0384	KOG0384, Chromodomain-helicase DNA-binding protein [Transcription]	K	Chromodomain-helicase DNA-binding protein
sp|Q9CXF7|CHD1L_MOUSE	KOG0384	KOG0384, Chromodomain-helicase DNA-binding protein [Transcription]	K	Chromodomain-helicase DNA-binding protein
sp|Q91ZW3|SMCA5_MOUSE	KOG0384	KOG0384, Chromodomain-helicase DNA-binding protein [Transcription]	K	Chromodomain-helicase DNA-binding protein
sp|Q8CHI8|EP400_MOUSE	KOG0384	KOG0384, Chromodomain-helicase DNA-binding protein [Transcription]	K	Chromodomain-helicase DNA-binding protein
sp|Q09XV5|CHD8_MOUSE	KOG0384	KOG0384, Chromodomain-helicase DNA-binding protein [Transcription]	K	Chromodomain-helicase DNA-binding protein
sp|E9PZM4|CHD2_MOUSE	KOG0384	KOG0384, Chromodomain-helicase DNA-binding protein [Transcription]	K	Chromodomain-helicase DNA-binding protein
sp|E9PZM4|CHD2_MOUSE	KOG0385	KOG0385, Chromatin remodeling complex WSTF-ISWI, small subunit [Transcription]	K	Chromatin remodeling complex WSTF-ISWI, small subunit
sp|Q3TKT4|SMCA4_MOUSE	KOG0385	KOG0385, Chromatin remodeling complex WSTF-ISWI, small subunit [Transcription]	K	Chromatin remodeling complex WSTF-ISWI, small subunit
sp|Q91ZW3|SMCA5_MOUSE	KOG0385	KOG0385, Chromatin remodeling complex WSTF-ISWI, small subunit [Transcription]	K	Chromatin remodeling complex WSTF-ISWI, small subunit
sp|P40201|CHD1_MOUSE	KOG0385	KOG0385, Chromatin remodeling complex WSTF-ISWI, small subunit [Transcription]	K	Chromatin remodeling complex WSTF-ISWI, small subunit
sp|Q09XV5|CHD8_MOUSE	KOG0385	KOG0385, Chromatin remodeling complex WSTF-ISWI, small subunit [Transcription]	K	Chromatin remodeling complex WSTF-ISWI, small subunit
sp|A3KFM7|CHD6_MOUSE	KOG0385	KOG0385, Chromatin remodeling complex WSTF-ISWI, small subunit [Transcription]	K	Chromatin remodeling complex WSTF-ISWI, small subunit
sp|Q6PDQ2|CHD4_MOUSE	KOG0385	KOG0385, Chromatin remodeling complex WSTF-ISWI, small subunit [Transcription]	K	Chromatin remodeling complex WSTF-ISWI, small subunit
sp|Q3TKT4|SMCA4_MOUSE	KOG0386	KOG0386, Chromatin remodeling complex SWI/SNF, component SWI2 and related ATPases (DNA/RNA helicase superfamily) [Chromatin structure and dynamics, Transcription]	BK	Chromatin remodeling complex SWI/SNF, component SWI2 and related ATPases (DNA/RNA helicase superfamily)
sp|Q8CHI8|EP400_MOUSE	KOG0386	KOG0386, Chromatin remodeling complex SWI/SNF, component SWI2 and related ATPases (DNA/RNA helicase superfamily) [Chromatin structure and dynamics, Transcription]	BK	Chromatin remodeling complex SWI/SNF, component SWI2 and related ATPases (DNA/RNA helicase superfamily)
sp|E9PZM4|CHD2_MOUSE	KOG0386	KOG0386, Chromatin remodeling complex SWI/SNF, component SWI2 and related ATPases (DNA/RNA helicase superfamily) [Chromatin structure and dynamics, Transcription]	BK	Chromatin remodeling complex SWI/SNF, component SWI2 and related ATPases (DNA/RNA helicase superfamily)
sp|P40201|CHD1_MOUSE	KOG0386	KOG0386, Chromatin remodeling complex SWI/SNF, component SWI2 and related ATPases (DNA/RNA helicase superfamily) [Chromatin structure and dynamics, Transcription]	BK	Chromatin remodeling complex SWI/SNF, component SWI2 and related ATPases (DNA/RNA helicase superfamily)
sp|Q91ZW3|SMCA5_MOUSE	KOG0386	KOG0386, Chromatin remodeling complex SWI/SNF, component SWI2 and related ATPases (DNA/RNA helicase superfamily) [Chromatin structure and dynamics, Transcription]	BK	Chromatin remodeling complex SWI/SNF, component SWI2 and related ATPases (DNA/RNA helicase superfamily)
sp|P70270|RAD54_MOUSE	KOG0390	KOG0390, DNA repair protein, SNF2 family [Replication, recombination and repair]	L	DNA repair protein, SNF2 family
sp|Q60848|HELLS_MOUSE	KOG0391	KOG0391, SNF2 family DNA-dependent ATPase [General function prediction only]	R	SNF2 family DNA-dependent ATPase
sp|E9PZM4|CHD2_MOUSE	KOG0391	KOG0391, SNF2 family DNA-dependent ATPase [General function prediction only]	R	SNF2 family DNA-dependent ATPase
sp|P40201|CHD1_MOUSE	KOG0391	KOG0391, SNF2 family DNA-dependent ATPase [General function prediction only]	R	SNF2 family DNA-dependent ATPase
sp|F8VPZ5|ERCC6_MOUSE	KOG0391	KOG0391, SNF2 family DNA-dependent ATPase [General function prediction only]	R	SNF2 family DNA-dependent ATPase
sp|Q9CXF7|CHD1L_MOUSE	KOG0391	KOG0391, SNF2 family DNA-dependent ATPase [General function prediction only]	R	SNF2 family DNA-dependent ATPase
sp|Q6PFE3|RA54B_MOUSE	KOG0391	KOG0391, SNF2 family DNA-dependent ATPase [General function prediction only]	R	SNF2 family DNA-dependent ATPase
sp|Q3TKT4|SMCA4_MOUSE	KOG0391	KOG0391, SNF2 family DNA-dependent ATPase [General function prediction only]	R	SNF2 family DNA-dependent ATPase
sp|Q8CHI8|EP400_MOUSE	KOG0391	KOG0391, SNF2 family DNA-dependent ATPase [General function prediction only]	R	SNF2 family DNA-dependent ATPase
sp|Q09XV5|CHD8_MOUSE	KOG0391	KOG0391, SNF2 family DNA-dependent ATPase [General function prediction only]	R	SNF2 family DNA-dependent ATPase
sp|P97348|RHOD_MOUSE	KOG0393	KOG0393, Ras-related small GTPase, Rho type [General function prediction only]	R	Ras-related small GTPase, Rho type
sp|P61588|RND3_MOUSE	KOG0393	KOG0393, Ras-related small GTPase, Rho type [General function prediction only]	R	Ras-related small GTPase, Rho type
sp|P62746|RHOB_MOUSE	KOG0393	KOG0393, Ras-related small GTPase, Rho type [General function prediction only]	R	Ras-related small GTPase, Rho type
sp|Q9QUI0|RHOA_MOUSE	KOG0393	KOG0393, Ras-related small GTPase, Rho type [General function prediction only]	R	Ras-related small GTPase, Rho type
sp|Q62159|RHOC_MOUSE	KOG0393	KOG0393, Ras-related small GTPase, Rho type [General function prediction only]	R	Ras-related small GTPase, Rho type
sp|P63001|RAC1_MOUSE	KOG0393	KOG0393, Ras-related small GTPase, Rho type [General function prediction only]	R	Ras-related small GTPase, Rho type
sp|P51150|RAB7A_MOUSE	KOG0394	KOG0394, Ras-related GTPase [General function prediction only]	R	Ras-related GTPase
sp|P61028|RAB8B_MOUSE	KOG0394	KOG0394, Ras-related GTPase [General function prediction only]	R	Ras-related GTPase
sp|Q9R0M6|RAB9A_MOUSE	KOG0394	KOG0394, Ras-related GTPase [General function prediction only]	R	Ras-related GTPase
sp|P59279|RAB2B_MOUSE	KOG0395	KOG0395, Ras-related GTPase [General function prediction only]	R	Ras-related GTPase
sp|P10833|RRAS_MOUSE	KOG0395	KOG0395, Ras-related GTPase [General function prediction only]	R	Ras-related GTPase
sp|Q99JI6|RAP1B_MOUSE	KOG0395	KOG0395, Ras-related GTPase [General function prediction only]	R	Ras-related GTPase
sp|P62835|RAP1A_MOUSE	KOG0395	KOG0395, Ras-related GTPase [General function prediction only]	R	Ras-related GTPase
sp|Q921J2|RHEB_MOUSE	KOG0395	KOG0395, Ras-related GTPase [General function prediction only]	R	Ras-related GTPase
sp|P32883|RASK_MOUSE	KOG0395	KOG0395, Ras-related GTPase [General function prediction only]	R	Ras-related GTPase
sp|P53994|RAB2A_MOUSE	KOG0395	KOG0395, Ras-related GTPase [General function prediction only]	R	Ras-related GTPase
sp|P62071|RRAS2_MOUSE	KOG0395	KOG0395, Ras-related GTPase [General function prediction only]	R	Ras-related GTPase
sp|Q9CXW4|RL11_MOUSE	KOG0397	KOG0397, 60S ribosomal protein L11 [Translation, ribosomal structure and biogenesis]	J	60S ribosomal protein L11
sp|Q6ZQ88|KDM1A_MOUSE	KOG0399	KOG0399, Glutamate synthase [Amino acid transport and metabolism]	E	Glutamate synthase
sp|Q61823|PDCD4_MOUSE	KOG0403	KOG0403, Neoplastic transformation suppressor Pdcd4/MA-3, contains MA3 domain [Signal transduction mechanisms]	T	Neoplastic transformation suppressor Pdcd4/MA-3, contains MA3 domain
sp|P47791|GSHR_MOUSE	KOG0405	KOG0405, Pyridine nucleotide-disulphide oxidoreductase [Secondary metabolites biosynthesis, transport and catabolism]	Q	Pyridine nucleotide-disulphide oxidoreductase
sp|Q9JLT4|TRXR2_MOUSE	KOG0405	KOG0405, Pyridine nucleotide-disulphide oxidoreductase [Secondary metabolites biosynthesis, transport and catabolism]	Q	Pyridine nucleotide-disulphide oxidoreductase
sp|Q9DCA2|RT11_MOUSE	KOG0408	KOG0408, Mitochondrial/chloroplast ribosomal protein S11 [Translation, ribosomal structure and biogenesis]	J	Mitochondrial/chloroplast ribosomal protein S11
sp|Q99L13|3HIDH_MOUSE	KOG0409	KOG0409, Predicted dehydrogenase [General function prediction only]	R	Predicted dehydrogenase
sp|Q922P9|GLYR1_MOUSE	KOG0409	KOG0409, Predicted dehydrogenase [General function prediction only]	R	Predicted dehydrogenase
sp|Q9D6L8|PPIL3_MOUSE	KOG0415	KOG0415, Predicted peptidyl prolyl cis-trans isomerase [Posttranslational modification, protein turnover, chaperones]	O	Predicted peptidyl prolyl cis-trans isomerase
sp|Q9D0W5|PPIL1_MOUSE	KOG0415	KOG0415, Predicted peptidyl prolyl cis-trans isomerase [Posttranslational modification, protein turnover, chaperones]	O	Predicted peptidyl prolyl cis-trans isomerase
sp|Q9D787|PPIL2_MOUSE	KOG0415	KOG0415, Predicted peptidyl prolyl cis-trans isomerase [Posttranslational modification, protein turnover, chaperones]	O	Predicted peptidyl prolyl cis-trans isomerase
sp|P24369|PPIB_MOUSE	KOG0415	KOG0415, Predicted peptidyl prolyl cis-trans isomerase [Posttranslational modification, protein turnover, chaperones]	O	Predicted peptidyl prolyl cis-trans isomerase
sp|Q9CXG3|PPIL4_MOUSE	KOG0415	KOG0415, Predicted peptidyl prolyl cis-trans isomerase [Posttranslational modification, protein turnover, chaperones]	O	Predicted peptidyl prolyl cis-trans isomerase
sp|A2AR02|PPIG_MOUSE	KOG0415	KOG0415, Predicted peptidyl prolyl cis-trans isomerase [Posttranslational modification, protein turnover, chaperones]	O	Predicted peptidyl prolyl cis-trans isomerase
sp|Q8CEC6|PPWD1_MOUSE	KOG0415	KOG0415, Predicted peptidyl prolyl cis-trans isomerase [Posttranslational modification, protein turnover, chaperones]	O	Predicted peptidyl prolyl cis-trans isomerase
sp|Q3TKY6|CWC27_MOUSE	KOG0415	KOG0415, Predicted peptidyl prolyl cis-trans isomerase [Posttranslational modification, protein turnover, chaperones]	O	Predicted peptidyl prolyl cis-trans isomerase
sp|P30412|PPIC_MOUSE	KOG0415	KOG0415, Predicted peptidyl prolyl cis-trans isomerase [Posttranslational modification, protein turnover, chaperones]	O	Predicted peptidyl prolyl cis-trans isomerase
sp|Q9ERU9|RBP2_MOUSE	KOG0415	KOG0415, Predicted peptidyl prolyl cis-trans isomerase [Posttranslational modification, protein turnover, chaperones]	O	Predicted peptidyl prolyl cis-trans isomerase
sp|P62257|UBE2H_MOUSE	KOG0416	KOG0416, Ubiquitin-protein ligase [Posttranslational modification, protein turnover, chaperones]	O	Ubiquitin-protein ligase
sp|Q9Z255|UBE2A_MOUSE	KOG0416	KOG0416, Ubiquitin-protein ligase [Posttranslational modification, protein turnover, chaperones]	O	Ubiquitin-protein ligase
sp|P63147|UBE2B_MOUSE	KOG0417	KOG0417, Ubiquitin-protein ligase [Posttranslational modification, protein turnover, chaperones]	O	Ubiquitin-protein ligase
sp|P61080|UB2D1_MOUSE	KOG0417	KOG0417, Ubiquitin-protein ligase [Posttranslational modification, protein turnover, chaperones]	O	Ubiquitin-protein ligase
sp|Q9D1C1|UBE2C_MOUSE	KOG0417	KOG0417, Ubiquitin-protein ligase [Posttranslational modification, protein turnover, chaperones]	O	Ubiquitin-protein ligase
sp|Q9CQ37|UBE2T_MOUSE	KOG0417	KOG0417, Ubiquitin-protein ligase [Posttranslational modification, protein turnover, chaperones]	O	Ubiquitin-protein ligase
sp|Q921J4|UBE2S_MOUSE	KOG0417	KOG0417, Ubiquitin-protein ligase [Posttranslational modification, protein turnover, chaperones]	O	Ubiquitin-protein ligase
sp|P52483|UB2E3_MOUSE	KOG0417	KOG0417, Ubiquitin-protein ligase [Posttranslational modification, protein turnover, chaperones]	O	Ubiquitin-protein ligase
sp|Q9Z255|UBE2A_MOUSE	KOG0417	KOG0417, Ubiquitin-protein ligase [Posttranslational modification, protein turnover, chaperones]	O	Ubiquitin-protein ligase
sp|P62257|UBE2H_MOUSE	KOG0417	KOG0417, Ubiquitin-protein ligase [Posttranslational modification, protein turnover, chaperones]	O	Ubiquitin-protein ligase
sp|P61087|UBE2K_MOUSE	KOG0417	KOG0417, Ubiquitin-protein ligase [Posttranslational modification, protein turnover, chaperones]	O	Ubiquitin-protein ligase
sp|P52482|UB2E1_MOUSE	KOG0417	KOG0417, Ubiquitin-protein ligase [Posttranslational modification, protein turnover, chaperones]	O	Ubiquitin-protein ligase
sp|P68037|UB2L3_MOUSE	KOG0417	KOG0417, Ubiquitin-protein ligase [Posttranslational modification, protein turnover, chaperones]	O	Ubiquitin-protein ligase
sp|P62838|UB2D2_MOUSE	KOG0417	KOG0417, Ubiquitin-protein ligase [Posttranslational modification, protein turnover, chaperones]	O	Ubiquitin-protein ligase
sp|P61087|UBE2K_MOUSE	KOG0418	KOG0418, Ubiquitin-protein ligase [Posttranslational modification, protein turnover, chaperones]	O	Ubiquitin-protein ligase
sp|P52482|UB2E1_MOUSE	KOG0418	KOG0418, Ubiquitin-protein ligase [Posttranslational modification, protein turnover, chaperones]	O	Ubiquitin-protein ligase
sp|P62838|UB2D2_MOUSE	KOG0418	KOG0418, Ubiquitin-protein ligase [Posttranslational modification, protein turnover, chaperones]	O	Ubiquitin-protein ligase
sp|P61080|UB2D1_MOUSE	KOG0418	KOG0418, Ubiquitin-protein ligase [Posttranslational modification, protein turnover, chaperones]	O	Ubiquitin-protein ligase
sp|P52483|UB2E3_MOUSE	KOG0418	KOG0418, Ubiquitin-protein ligase [Posttranslational modification, protein turnover, chaperones]	O	Ubiquitin-protein ligase
sp|P61080|UB2D1_MOUSE	KOG0419	KOG0419, Ubiquitin-protein ligase [Posttranslational modification, protein turnover, chaperones]	O	Ubiquitin-protein ligase
sp|P63147|UBE2B_MOUSE	KOG0419	KOG0419, Ubiquitin-protein ligase [Posttranslational modification, protein turnover, chaperones]	O	Ubiquitin-protein ligase
sp|P52482|UB2E1_MOUSE	KOG0419	KOG0419, Ubiquitin-protein ligase [Posttranslational modification, protein turnover, chaperones]	O	Ubiquitin-protein ligase
sp|P63280|UBC9_MOUSE	KOG0419	KOG0419, Ubiquitin-protein ligase [Posttranslational modification, protein turnover, chaperones]	O	Ubiquitin-protein ligase
sp|Q9Z255|UBE2A_MOUSE	KOG0419	KOG0419, Ubiquitin-protein ligase [Posttranslational modification, protein turnover, chaperones]	O	Ubiquitin-protein ligase
sp|P62838|UB2D2_MOUSE	KOG0419	KOG0419, Ubiquitin-protein ligase [Posttranslational modification, protein turnover, chaperones]	O	Ubiquitin-protein ligase
sp|Q9D1C1|UBE2C_MOUSE	KOG0419	KOG0419, Ubiquitin-protein ligase [Posttranslational modification, protein turnover, chaperones]	O	Ubiquitin-protein ligase
sp|P52483|UB2E3_MOUSE	KOG0419	KOG0419, Ubiquitin-protein ligase [Posttranslational modification, protein turnover, chaperones]	O	Ubiquitin-protein ligase
sp|P63280|UBC9_MOUSE	KOG0420	KOG0420, Ubiquitin-protein ligase [Posttranslational modification, protein turnover, chaperones]	O	Ubiquitin-protein ligase
sp|P61080|UB2D1_MOUSE	KOG0421	KOG0421, Ubiquitin-protein ligase [Posttranslational modification, protein turnover, chaperones]	O	Ubiquitin-protein ligase
sp|P62838|UB2D2_MOUSE	KOG0421	KOG0421, Ubiquitin-protein ligase [Posttranslational modification, protein turnover, chaperones]	O	Ubiquitin-protein ligase
sp|P61087|UBE2K_MOUSE	KOG0421	KOG0421, Ubiquitin-protein ligase [Posttranslational modification, protein turnover, chaperones]	O	Ubiquitin-protein ligase
sp|P63147|UBE2B_MOUSE	KOG0421	KOG0421, Ubiquitin-protein ligase [Posttranslational modification, protein turnover, chaperones]	O	Ubiquitin-protein ligase
sp|P52482|UB2E1_MOUSE	KOG0421	KOG0421, Ubiquitin-protein ligase [Posttranslational modification, protein turnover, chaperones]	O	Ubiquitin-protein ligase
sp|Q9D1C1|UBE2C_MOUSE	KOG0421	KOG0421, Ubiquitin-protein ligase [Posttranslational modification, protein turnover, chaperones]	O	Ubiquitin-protein ligase
sp|P63280|UBC9_MOUSE	KOG0421	KOG0421, Ubiquitin-protein ligase [Posttranslational modification, protein turnover, chaperones]	O	Ubiquitin-protein ligase
sp|Q9Z255|UBE2A_MOUSE	KOG0421	KOG0421, Ubiquitin-protein ligase [Posttranslational modification, protein turnover, chaperones]	O	Ubiquitin-protein ligase
sp|Q9QZU9|UB2L6_MOUSE	KOG0422	KOG0422, Ubiquitin-protein ligase [Posttranslational modification, protein turnover, chaperones]	O	Ubiquitin-protein ligase
sp|P61080|UB2D1_MOUSE	KOG0422	KOG0422, Ubiquitin-protein ligase [Posttranslational modification, protein turnover, chaperones]	O	Ubiquitin-protein ligase
sp|P68037|UB2L3_MOUSE	KOG0422	KOG0422, Ubiquitin-protein ligase [Posttranslational modification, protein turnover, chaperones]	O	Ubiquitin-protein ligase
sp|Q921J4|UBE2S_MOUSE	KOG0423	KOG0423, Ubiquitin-protein ligase [Posttranslational modification, protein turnover, chaperones]	O	Ubiquitin-protein ligase
sp|Q9Z255|UBE2A_MOUSE	KOG0424	KOG0424, Ubiquitin-protein ligase [Posttranslational modification, protein turnover, chaperones]	O	Ubiquitin-protein ligase
sp|P63280|UBC9_MOUSE	KOG0424	KOG0424, Ubiquitin-protein ligase [Posttranslational modification, protein turnover, chaperones]	O	Ubiquitin-protein ligase
sp|P63147|UBE2B_MOUSE	KOG0424	KOG0424, Ubiquitin-protein ligase [Posttranslational modification, protein turnover, chaperones]	O	Ubiquitin-protein ligase
sp|Q9Z255|UBE2A_MOUSE	KOG0425	KOG0425, Ubiquitin-protein ligase [Posttranslational modification, protein turnover, chaperones]	O	Ubiquitin-protein ligase
sp|Q6ZWZ2|UB2R2_MOUSE	KOG0425	KOG0425, Ubiquitin-protein ligase [Posttranslational modification, protein turnover, chaperones]	O	Ubiquitin-protein ligase
sp|P63147|UBE2B_MOUSE	KOG0425	KOG0425, Ubiquitin-protein ligase [Posttranslational modification, protein turnover, chaperones]	O	Ubiquitin-protein ligase
sp|Q8CFI2|UB2R1_MOUSE	KOG0425	KOG0425, Ubiquitin-protein ligase [Posttranslational modification, protein turnover, chaperones]	O	Ubiquitin-protein ligase
sp|P62254|UB2G1_MOUSE	KOG0425	KOG0425, Ubiquitin-protein ligase [Posttranslational modification, protein turnover, chaperones]	O	Ubiquitin-protein ligase
sp|P63280|UBC9_MOUSE	KOG0425	KOG0425, Ubiquitin-protein ligase [Posttranslational modification, protein turnover, chaperones]	O	Ubiquitin-protein ligase
sp|Q8CFI2|UB2R1_MOUSE	KOG0426	KOG0426, Ubiquitin-protein ligase [Posttranslational modification, protein turnover, chaperones]	O	Ubiquitin-protein ligase
sp|Q6ZWZ2|UB2R2_MOUSE	KOG0426	KOG0426, Ubiquitin-protein ligase [Posttranslational modification, protein turnover, chaperones]	O	Ubiquitin-protein ligase
sp|P62254|UB2G1_MOUSE	KOG0426	KOG0426, Ubiquitin-protein ligase [Posttranslational modification, protein turnover, chaperones]	O	Ubiquitin-protein ligase
sp|Q9D1C1|UBE2C_MOUSE	KOG0427	KOG0427, Ubiquitin conjugating enzyme [Posttranslational modification, protein turnover, chaperones]	O	Ubiquitin conjugating enzyme
sp|P61080|UB2D1_MOUSE	KOG0427	KOG0427, Ubiquitin conjugating enzyme [Posttranslational modification, protein turnover, chaperones]	O	Ubiquitin conjugating enzyme
sp|Q6P073|UB2J2_MOUSE	KOG0428	KOG0428, Non-canonical ubiquitin conjugating enzyme 1 [Posttranslational modification, protein turnover, chaperones]	O	Non-canonical ubiquitin conjugating enzyme 1
sp|Q3U2A8|SYVM_MOUSE	KOG0432	KOG0432, Valyl-tRNA synthetase [Translation, ribosomal structure and biogenesis]	J	Valyl-tRNA synthetase
sp|Q9Z1Q9|SYVC_MOUSE	KOG0432	KOG0432, Valyl-tRNA synthetase [Translation, ribosomal structure and biogenesis]	J	Valyl-tRNA synthetase
sp|Q8BIJ6|SYIM_MOUSE	KOG0433	KOG0433, Isoleucyl-tRNA synthetase [Translation, ribosomal structure and biogenesis]	J	Isoleucyl-tRNA synthetase
sp|Q8BU30|SYIC_MOUSE	KOG0434	KOG0434, Isoleucyl-tRNA synthetase [Translation, ribosomal structure and biogenesis]	J	Isoleucyl-tRNA synthetase
sp|Q8VDC0|SYLM_MOUSE	KOG0435	KOG0435, Leucyl-tRNA synthetase [Translation, ribosomal structure and biogenesis]	J	Leucyl-tRNA synthetase
sp|Q499X9|SYMM_MOUSE	KOG0436	KOG0436, Methionyl-tRNA synthetase [Translation, ribosomal structure and biogenesis]	J	Methionyl-tRNA synthetase
sp|Q8BMJ2|SYLC_MOUSE	KOG0437	KOG0437, Leucyl-tRNA synthetase [Translation, ribosomal structure and biogenesis]	J	Leucyl-tRNA synthetase
sp|Q9D773|RM02_MOUSE	KOG0438	KOG0438, Mitochondrial/chloroplast ribosomal protein L2 [Translation, ribosomal structure and biogenesis]	J	Mitochondrial/chloroplast ribosomal protein L2
sp|Q8BPB0|MOB1B_MOUSE	KOG0440	KOG0440, Cell cycle-associated protein Mob1-1 [Cell cycle control, cell division, chromosome partitioning]	D	Cell cycle-associated protein Mob1-1
sp|P08228|SODC_MOUSE	KOG0441	KOG0441, Cu2+/Zn2+ superoxide dismutase SOD1 [Inorganic ion transport and metabolism]	P	Cu2+/Zn2+ superoxide dismutase SOD1
sp|Q9WU84|CCS_MOUSE	KOG0441	KOG0441, Cu2+/Zn2+ superoxide dismutase SOD1 [Inorganic ion transport and metabolism]	P	Cu2+/Zn2+ superoxide dismutase SOD1
sp|O09164|SODE_MOUSE	KOG0441	KOG0441, Cu2+/Zn2+ superoxide dismutase SOD1 [Inorganic ion transport and metabolism]	P	Cu2+/Zn2+ superoxide dismutase SOD1
sp|P13020|GELS_MOUSE	KOG0443	KOG0443, Actin regulatory proteins (gelsolin/villin family) [Cytoskeleton]	Z	Actin regulatory proteins (gelsolin/villin family)
sp|O88398|AVIL_MOUSE	KOG0443	KOG0443, Actin regulatory proteins (gelsolin/villin family) [Cytoskeleton]	Z	Actin regulatory proteins (gelsolin/villin family)
sp|Q9JJ28|FLII_MOUSE	KOG0444	KOG0444, Cytoskeletal regulator Flightless-I (contains leucine-rich and gelsolin repeats) [Cytoskeleton]	Z	Cytoskeletal regulator Flightless-I (contains leucine-rich and gelsolin repeats)
sp|Q8K4L3|SVIL_MOUSE	KOG0445	KOG0445, Actin regulatory protein supervillin (gelsolin/villin family) [Cytoskeleton]	Z	Actin regulatory protein supervillin (gelsolin/villin family)
sp|Q8K1M6|DNM1L_MOUSE	KOG0446	KOG0446, Vacuolar sorting protein VPS1, dynamin, and related proteins [Intracellular trafficking, secretion, and vesicular transport, General function prediction only]	UR	Vacuolar sorting protein VPS1, dynamin, and related proteins
sp|Q811U4|MFN1_MOUSE	KOG0448	KOG0448, Mitofusin 1 GTPase, involved in mitochondrila biogenesis [Posttranslational modification, protein turnover, chaperones]	O	Mitofusin 1 GTPase, involved in mitochondrila biogenesis
sp|Q60597|ODO1_MOUSE	KOG0450	KOG0450, 2-oxoglutarate dehydrogenase, E1 subunit [Carbohydrate transport and metabolism]	G	2-oxoglutarate dehydrogenase, E1 subunit
sp|Q811J3|IREB2_MOUSE	KOG0452	KOG0452, RNA-binding translational regulator IRP (aconitase superfamily) [RNA processing and modification, Translation, ribosomal structure and biogenesis]	AJ	RNA-binding translational regulator IRP (aconitase superfamily)
sp|P28271|ACOHC_MOUSE	KOG0452	KOG0452, RNA-binding translational regulator IRP (aconitase superfamily) [RNA processing and modification, Translation, ribosomal structure and biogenesis]	AJ	RNA-binding translational regulator IRP (aconitase superfamily)
sp|Q99KI0|ACON_MOUSE	KOG0453	KOG0453, Aconitase/homoaconitase (aconitase superfamily) [Energy production and conversion, Amino acid transport and metabolism]	CE	Aconitase/homoaconitase (aconitase superfamily)
sp|Q69ZS7|HBS1L_MOUSE	KOG0458	KOG0458, Elongation factor 1 alpha [Translation, ribosomal structure and biogenesis]	J	Elongation factor 1 alpha
sp|Q8R050|ERF3A_MOUSE	KOG0458	KOG0458, Elongation factor 1 alpha [Translation, ribosomal structure and biogenesis]	J	Elongation factor 1 alpha
sp|Q149F3|ERF3B_MOUSE	KOG0459	KOG0459, Polypeptide release factor 3 [Translation, ribosomal structure and biogenesis]	J	Polypeptide release factor 3
sp|Q8R050|ERF3A_MOUSE	KOG0459	KOG0459, Polypeptide release factor 3 [Translation, ribosomal structure and biogenesis]	J	Polypeptide release factor 3
sp|Q8BFR5|EFTU_MOUSE	KOG0460	KOG0460, Mitochondrial translation elongation factor Tu [Translation, ribosomal structure and biogenesis]	J	Mitochondrial translation elongation factor Tu
sp|Q9JHW4|SELB_MOUSE	KOG0461	KOG0461, Selenocysteine-specific elongation factor [Translation, ribosomal structure and biogenesis]	J	Selenocysteine-specific elongation factor
sp|P58252|EF2_MOUSE	KOG0462	KOG0462, Elongation factor-type GTP-binding protein [Translation, ribosomal structure and biogenesis]	J	Elongation factor-type GTP-binding protein
sp|Q8C0D5|EFL1_MOUSE	KOG0462	KOG0462, Elongation factor-type GTP-binding protein [Translation, ribosomal structure and biogenesis]	J	Elongation factor-type GTP-binding protein
sp|Q3UJK4|GTPB2_MOUSE	KOG0463	KOG0463, GTP-binding protein GP-1 [General function prediction only]	R	GTP-binding protein GP-1
sp|O08582|GTPB1_MOUSE	KOG0463	KOG0463, GTP-binding protein GP-1 [General function prediction only]	R	GTP-binding protein GP-1
sp|Q8R2Q4|RRF2M_MOUSE	KOG0464	KOG0464, Elongation factor G [Translation, ribosomal structure and biogenesis]	J	Elongation factor G
sp|Q8C0D5|EFL1_MOUSE	KOG0465	KOG0465, Mitochondrial elongation factor [Translation, ribosomal structure and biogenesis]	J	Mitochondrial elongation factor
sp|Q8K0D5|EFGM_MOUSE	KOG0465	KOG0465, Mitochondrial elongation factor [Translation, ribosomal structure and biogenesis]	J	Mitochondrial elongation factor
sp|Q8C0D5|EFL1_MOUSE	KOG0467	KOG0467, Translation elongation factor 2/ribosome biogenesis protein RIA1 and related proteins [Translation, ribosomal structure and biogenesis]	J	Translation elongation factor 2/ribosome biogenesis protein RIA1 and related proteins
sp|P58252|EF2_MOUSE	KOG0468	KOG0468, U5 snRNP-specific protein [Translation, ribosomal structure and biogenesis]	J	U5 snRNP-specific protein
sp|O08810|U5S1_MOUSE	KOG0468	KOG0468, U5 snRNP-specific protein [Translation, ribosomal structure and biogenesis]	J	U5 snRNP-specific protein
sp|O08810|U5S1_MOUSE	KOG0469	KOG0469, Elongation factor 2 [Translation, ribosomal structure and biogenesis]	J	Elongation factor 2
sp|P58252|EF2_MOUSE	KOG0469	KOG0469, Elongation factor 2 [Translation, ribosomal structure and biogenesis]	J	Elongation factor 2
sp|Q9D6Y9|GLGB_MOUSE	KOG0470	KOG0470, 1,4-alpha-glucan branching enzyme/starch branching enzyme II [Carbohydrate transport and metabolism]	G	1,4-alpha-glucan branching enzyme/starch branching enzyme II
sp|Q8VEG6|CNO6L_MOUSE	KOG0472	KOG0472, Leucine-rich repeat protein [Function unknown]	S	Leucine-rich repeat protein
sp|Q9CRC8|LRC40_MOUSE	KOG0472	KOG0472, Leucine-rich repeat protein [Function unknown]	S	Leucine-rich repeat protein
sp|O70496|CLCN7_MOUSE	KOG0474	KOG0474, Cl- channel CLC-7 and related proteins (CLC superfamily) [Inorganic ion transport and metabolism]	P	Cl- channel CLC-7 and related proteins (CLC superfamily)
sp|Q9WVD4|CLCN5_MOUSE	KOG0475	KOG0475, Cl- channel CLC-3 and related proteins (CLC superfamily) [Inorganic ion transport and metabolism]	P	Cl- channel CLC-3 and related proteins (CLC superfamily)
sp|Q61418|CLCN4_MOUSE	KOG0475	KOG0475, Cl- channel CLC-3 and related proteins (CLC superfamily) [Inorganic ion transport and metabolism]	P	Cl- channel CLC-3 and related proteins (CLC superfamily)
sp|P97310|MCM2_MOUSE	KOG0477	KOG0477, DNA replication licensing factor, MCM2 component [Replication, recombination and repair]	L	DNA replication licensing factor, MCM2 component
sp|P49717|MCM4_MOUSE	KOG0478	KOG0478, DNA replication licensing factor, MCM4 component [Replication, recombination and repair]	L	DNA replication licensing factor, MCM4 component
sp|P25206|MCM3_MOUSE	KOG0479	KOG0479, DNA replication licensing factor, MCM3 component [Replication, recombination and repair]	L	DNA replication licensing factor, MCM3 component
sp|P97311|MCM6_MOUSE	KOG0480	KOG0480, DNA replication licensing factor, MCM6 component [Replication, recombination and repair]	L	DNA replication licensing factor, MCM6 component
sp|P49718|MCM5_MOUSE	KOG0481	KOG0481, DNA replication licensing factor, MCM5 component [Replication, recombination and repair]	L	DNA replication licensing factor, MCM5 component
sp|Q61881|MCM7_MOUSE	KOG0482	KOG0482, DNA replication licensing factor, MCM7 component [Replication, recombination and repair]	L	DNA replication licensing factor, MCM7 component
sp|P63013|PRRX1_MOUSE	KOG0484	KOG0484, Transcription factor PHOX2/ARIX, contains HOX domain [Transcription]	K	Transcription factor PHOX2/ARIX, contains HOX domain
sp|P63013|PRRX1_MOUSE	KOG0491	KOG0491, Transcription factor BSH, contains HOX domain [General function prediction only]	R	Transcription factor BSH, contains HOX domain
sp|P63013|PRRX1_MOUSE	KOG0492	KOG0492, Transcription factor MSH, contains HOX domain [General function prediction only]	R	Transcription factor MSH, contains HOX domain
sp|P63013|PRRX1_MOUSE	KOG0494	KOG0494, Transcription factor CHX10 and related HOX domain proteins [General function prediction only]	R	Transcription factor CHX10 and related HOX domain proteins
sp|Q61329|ZFHX3_MOUSE	KOG0494	KOG0494, Transcription factor CHX10 and related HOX domain proteins [General function prediction only]	R	Transcription factor CHX10 and related HOX domain proteins
sp|Q91YR7|PRP6_MOUSE	KOG0495	KOG0495, HAT repeat protein [RNA processing and modification]	A	HAT repeat protein
sp|Q8BLN5|LSS_MOUSE	KOG0497	KOG0497, Oxidosqualene-lanosterol cyclase and related proteins [Lipid transport and metabolism]	I	Oxidosqualene-lanosterol cyclase and related proteins
sp|Q91WK7|ANR54_MOUSE	KOG0502	KOG0502, Integral membrane ankyrin-repeat protein Kidins220 (protein kinase D substrate) [General function prediction only]	R	Integral membrane ankyrin-repeat protein Kidins220 (protein kinase D substrate)
sp|Q8BG95|MYPT2_MOUSE	KOG0505	KOG0505, Myosin phosphatase, regulatory subunit [Posttranslational modification, protein turnover, chaperones, Signal transduction mechanisms]	OT	Myosin phosphatase, regulatory subunit
sp|Q60773|CDN2D_MOUSE	KOG0505	KOG0505, Myosin phosphatase, regulatory subunit [Posttranslational modification, protein turnover, chaperones, Signal transduction mechanisms]	OT	Myosin phosphatase, regulatory subunit
sp|Q9DBR7|MYPT1_MOUSE	KOG0505	KOG0505, Myosin phosphatase, regulatory subunit [Posttranslational modification, protein turnover, chaperones, Signal transduction mechanisms]	OT	Myosin phosphatase, regulatory subunit
sp|Q6S5J6|KRIT1_MOUSE	KOG0505	KOG0505, Myosin phosphatase, regulatory subunit [Posttranslational modification, protein turnover, chaperones, Signal transduction mechanisms]	OT	Myosin phosphatase, regulatory subunit
sp|Q91ZU1|ASB6_MOUSE	KOG0505	KOG0505, Myosin phosphatase, regulatory subunit [Posttranslational modification, protein turnover, chaperones, Signal transduction mechanisms]	OT	Myosin phosphatase, regulatory subunit
sp|Q60772|CDN2C_MOUSE	KOG0505	KOG0505, Myosin phosphatase, regulatory subunit [Posttranslational modification, protein turnover, chaperones, Signal transduction mechanisms]	OT	Myosin phosphatase, regulatory subunit
sp|Q8CG79|ASPP2_MOUSE	KOG0505	KOG0505, Myosin phosphatase, regulatory subunit [Posttranslational modification, protein turnover, chaperones, Signal transduction mechanisms]	OT	Myosin phosphatase, regulatory subunit
sp|D3Z7P3|GLSK_MOUSE	KOG0506	KOG0506, Glutaminase (contains ankyrin repeat) [Amino acid transport and metabolism]	E	Glutaminase (contains ankyrin repeat)
sp|Q9Z2X2|PSD10_MOUSE	KOG0506	KOG0506, Glutaminase (contains ankyrin repeat) [Amino acid transport and metabolism]	E	Glutaminase (contains ankyrin repeat)
sp|Q8BTI7|ANR52_MOUSE	KOG0506	KOG0506, Glutaminase (contains ankyrin repeat) [Amino acid transport and metabolism]	E	Glutaminase (contains ankyrin repeat)
sp|Q91WK7|ANR54_MOUSE	KOG0508	KOG0508, Ankyrin repeat protein [General function prediction only]	R	Ankyrin repeat protein
sp|Q9Z2G0|FEM1B_MOUSE	KOG0508	KOG0508, Ankyrin repeat protein [General function prediction only]	R	Ankyrin repeat protein
sp|Q91WK7|ANR54_MOUSE	KOG0509	KOG0509, Ankyrin repeat and DHHC-type Zn-finger domain containing proteins [General function prediction only]	R	Ankyrin repeat and DHHC-type Zn-finger domain containing proteins
sp|P62774|MTPN_MOUSE	KOG0509	KOG0509, Ankyrin repeat and DHHC-type Zn-finger domain containing proteins [General function prediction only]	R	Ankyrin repeat and DHHC-type Zn-finger domain containing proteins
sp|Q69ZR2|HECD1_MOUSE	KOG0509	KOG0509, Ankyrin repeat and DHHC-type Zn-finger domain containing proteins [General function prediction only]	R	Ankyrin repeat and DHHC-type Zn-finger domain containing proteins
sp|Q8C8R3|ANK2_MOUSE	KOG0511	KOG0511, Ankyrin repeat protein [General function prediction only]	R	Ankyrin repeat protein
sp|Q9Z2G0|FEM1B_MOUSE	KOG0511	KOG0511, Ankyrin repeat protein [General function prediction only]	R	Ankyrin repeat protein
sp|Q99NH0|ANR17_MOUSE	KOG0511	KOG0511, Ankyrin repeat protein [General function prediction only]	R	Ankyrin repeat protein
sp|Q3UMT1|PP12C_MOUSE	KOG0512	KOG0512, Fetal globin-inducing factor (contains ankyrin repeats) [Transcription]	K	Fetal globin-inducing factor (contains ankyrin repeats)
sp|B2RXR6|ANR44_MOUSE	KOG0512	KOG0512, Fetal globin-inducing factor (contains ankyrin repeats) [Transcription]	K	Fetal globin-inducing factor (contains ankyrin repeats)
sp|Q8C8R3|ANK2_MOUSE	KOG0512	KOG0512, Fetal globin-inducing factor (contains ankyrin repeats) [Transcription]	K	Fetal globin-inducing factor (contains ankyrin repeats)
sp|Q8BTI7|ANR52_MOUSE	KOG0512	KOG0512, Fetal globin-inducing factor (contains ankyrin repeats) [Transcription]	K	Fetal globin-inducing factor (contains ankyrin repeats)
sp|Q8BX02|KANK2_MOUSE	KOG0514	KOG0514, Ankyrin repeat protein [General function prediction only]	R	Ankyrin repeat protein
sp|Q9D061|ACBD6_MOUSE	KOG0514	KOG0514, Ankyrin repeat protein [General function prediction only]	R	Ankyrin repeat protein
sp|Q9DCN1|NUD12_MOUSE	KOG0514	KOG0514, Ankyrin repeat protein [General function prediction only]	R	Ankyrin repeat protein
sp|Q9Z2X2|PSD10_MOUSE	KOG0515	KOG0515, p53-interacting protein 53BP/ASPP, contains ankyrin and SH3 domains [Cell cycle control, cell division, chromosome partitioning]	D	p53-interacting protein 53BP/ASPP, contains ankyrin and SH3 domains
sp|E9Q634|MYO1E_MOUSE	KOG0515	KOG0515, p53-interacting protein 53BP/ASPP, contains ankyrin and SH3 domains [Cell cycle control, cell division, chromosome partitioning]	D	p53-interacting protein 53BP/ASPP, contains ankyrin and SH3 domains
sp|P39688|FYN_MOUSE	KOG0515	KOG0515, p53-interacting protein 53BP/ASPP, contains ankyrin and SH3 domains [Cell cycle control, cell division, chromosome partitioning]	D	p53-interacting protein 53BP/ASPP, contains ankyrin and SH3 domains
sp|Q8CG79|ASPP2_MOUSE	KOG0515	KOG0515, p53-interacting protein 53BP/ASPP, contains ankyrin and SH3 domains [Cell cycle control, cell division, chromosome partitioning]	D	p53-interacting protein 53BP/ASPP, contains ankyrin and SH3 domains
sp|Q810B6|ANFY1_MOUSE	KOG0515	KOG0515, p53-interacting protein 53BP/ASPP, contains ankyrin and SH3 domains [Cell cycle control, cell division, chromosome partitioning]	D	p53-interacting protein 53BP/ASPP, contains ankyrin and SH3 domains
sp|B2RXR6|ANR44_MOUSE	KOG0515	KOG0515, p53-interacting protein 53BP/ASPP, contains ankyrin and SH3 domains [Cell cycle control, cell division, chromosome partitioning]	D	p53-interacting protein 53BP/ASPP, contains ankyrin and SH3 domains
sp|Q60631|GRB2_MOUSE	KOG0515	KOG0515, p53-interacting protein 53BP/ASPP, contains ankyrin and SH3 domains [Cell cycle control, cell division, chromosome partitioning]	D	p53-interacting protein 53BP/ASPP, contains ankyrin and SH3 domains
sp|Q8R550|SH3K1_MOUSE	KOG0515	KOG0515, p53-interacting protein 53BP/ASPP, contains ankyrin and SH3 domains [Cell cycle control, cell division, chromosome partitioning]	D	p53-interacting protein 53BP/ASPP, contains ankyrin and SH3 domains
sp|Q9WVE8|PACN2_MOUSE	KOG0515	KOG0515, p53-interacting protein 53BP/ASPP, contains ankyrin and SH3 domains [Cell cycle control, cell division, chromosome partitioning]	D	p53-interacting protein 53BP/ASPP, contains ankyrin and SH3 domains
sp|Q5I1X5|IASPP_MOUSE	KOG0515	KOG0515, p53-interacting protein 53BP/ASPP, contains ankyrin and SH3 domains [Cell cycle control, cell division, chromosome partitioning]	D	p53-interacting protein 53BP/ASPP, contains ankyrin and SH3 domains
sp|Q04736|YES_MOUSE	KOG0515	KOG0515, p53-interacting protein 53BP/ASPP, contains ankyrin and SH3 domains [Cell cycle control, cell division, chromosome partitioning]	D	p53-interacting protein 53BP/ASPP, contains ankyrin and SH3 domains
sp|Q9Z2G0|FEM1B_MOUSE	KOG0515	KOG0515, p53-interacting protein 53BP/ASPP, contains ankyrin and SH3 domains [Cell cycle control, cell division, chromosome partitioning]	D	p53-interacting protein 53BP/ASPP, contains ankyrin and SH3 domains
sp|Q99NH0|ANR17_MOUSE	KOG0515	KOG0515, p53-interacting protein 53BP/ASPP, contains ankyrin and SH3 domains [Cell cycle control, cell division, chromosome partitioning]	D	p53-interacting protein 53BP/ASPP, contains ankyrin and SH3 domains
sp|Q61140|BCAR1_MOUSE	KOG0515	KOG0515, p53-interacting protein 53BP/ASPP, contains ankyrin and SH3 domains [Cell cycle control, cell division, chromosome partitioning]	D	p53-interacting protein 53BP/ASPP, contains ankyrin and SH3 domains
sp|Q80SY4|MIB1_MOUSE	KOG0515	KOG0515, p53-interacting protein 53BP/ASPP, contains ankyrin and SH3 domains [Cell cycle control, cell division, chromosome partitioning]	D	p53-interacting protein 53BP/ASPP, contains ankyrin and SH3 domains
sp|Q8C8R3|ANK2_MOUSE	KOG0515	KOG0515, p53-interacting protein 53BP/ASPP, contains ankyrin and SH3 domains [Cell cycle control, cell division, chromosome partitioning]	D	p53-interacting protein 53BP/ASPP, contains ankyrin and SH3 domains
sp|Q6ZWQ0|SYNE2_MOUSE	KOG0517	KOG0517, Beta-spectrin [Cytoskeleton]	Z	Beta-spectrin
sp|P57780|ACTN4_MOUSE	KOG0517	KOG0517, Beta-spectrin [Cytoskeleton]	Z	Beta-spectrin
sp|Q3TN34|MILK2_MOUSE	KOG0517	KOG0517, Beta-spectrin [Cytoskeleton]	Z	Beta-spectrin
sp|Q62261|SPTB2_MOUSE	KOG0517	KOG0517, Beta-spectrin [Cytoskeleton]	Z	Beta-spectrin
sp|Q7TPR4|ACTN1_MOUSE	KOG0517	KOG0517, Beta-spectrin [Cytoskeleton]	Z	Beta-spectrin
sp|Q5SXY1|CYTSB_MOUSE	KOG0517	KOG0517, Beta-spectrin [Cytoskeleton]	Z	Beta-spectrin
sp|Q8VHX6|FLNC_MOUSE	KOG0518	KOG0518, Actin-binding cytoskeleton protein, filamin [Cytoskeleton]	Z	Actin-binding cytoskeleton protein, filamin
sp|Q8BTM8|FLNA_MOUSE	KOG0518	KOG0518, Actin-binding cytoskeleton protein, filamin [Cytoskeleton]	Z	Actin-binding cytoskeleton protein, filamin
sp|Q80X90|FLNB_MOUSE	KOG0518	KOG0518, Actin-binding cytoskeleton protein, filamin [Cytoskeleton]	Z	Actin-binding cytoskeleton protein, filamin
sp|Q99K28|ARFG2_MOUSE	KOG0521	KOG0521, Putative GTPase activating proteins (GAPs) [Signal transduction mechanisms]	T	Putative GTPase activating proteins (GAPs)
sp|Q91WK7|ANR54_MOUSE	KOG0521	KOG0521, Putative GTPase activating proteins (GAPs) [Signal transduction mechanisms]	T	Putative GTPase activating proteins (GAPs)
sp|Q9D8S3|ARFG3_MOUSE	KOG0521	KOG0521, Putative GTPase activating proteins (GAPs) [Signal transduction mechanisms]	T	Putative GTPase activating proteins (GAPs)
sp|Q8C8R3|ANK2_MOUSE	KOG0521	KOG0521, Putative GTPase activating proteins (GAPs) [Signal transduction mechanisms]	T	Putative GTPase activating proteins (GAPs)
sp|Q6ZQK5|ACAP2_MOUSE	KOG0521	KOG0521, Putative GTPase activating proteins (GAPs) [Signal transduction mechanisms]	T	Putative GTPase activating proteins (GAPs)
sp|Q9EPJ9|ARFG1_MOUSE	KOG0521	KOG0521, Putative GTPase activating proteins (GAPs) [Signal transduction mechanisms]	T	Putative GTPase activating proteins (GAPs)
sp|Q3UMT1|PP12C_MOUSE	KOG0521	KOG0521, Putative GTPase activating proteins (GAPs) [Signal transduction mechanisms]	T	Putative GTPase activating proteins (GAPs)
sp|Q80UP5|AN13A_MOUSE	KOG0522	KOG0522, Ankyrin repeat protein [General function prediction only]	R	Ankyrin repeat protein
sp|P40142|TKT_MOUSE	KOG0523	KOG0523, Transketolase [Carbohydrate transport and metabolism]	G	Transketolase
sp|Q9D051|ODPB_MOUSE	KOG0524	KOG0524, Pyruvate dehydrogenase E1, beta subunit [Energy production and conversion]	C	Pyruvate dehydrogenase E1, beta subunit
sp|Q6P3A8|ODBB_MOUSE	KOG0525	KOG0525, Branched chain alpha-keto acid dehydrogenase E1, beta subunit [Energy production and conversion]	C	Branched chain alpha-keto acid dehydrogenase E1, beta subunit
sp|P30681|HMGB2_MOUSE	KOG0526	KOG0526, Nucleosome-binding factor SPN, POB3 subunit [Transcription, Replication, recombination and repair, Chromatin structure and dynamics]	KLB	Nucleosome-binding factor SPN, POB3 subunit
sp|Q8R316|HBP1_MOUSE	KOG0528	KOG0528, HMG-box transcription factor SOX5 [Transcription]	K	HMG-box transcription factor SOX5
sp|Q04887|SOX9_MOUSE	KOG0528	KOG0528, HMG-box transcription factor SOX5 [Transcription]	K	HMG-box transcription factor SOX5
sp|Q921G6|LRCH4_MOUSE	KOG0532	KOG0532, Leucine-rich repeat (LRR) protein, contains calponin homology domain [Cytoskeleton]	Z	Leucine-rich repeat (LRR) protein, contains calponin homology domain
sp|Q3UMG5|LRCH2_MOUSE	KOG0532	KOG0532, Leucine-rich repeat (LRR) protein, contains calponin homology domain [Cytoskeleton]	Z	Leucine-rich repeat (LRR) protein, contains calponin homology domain
sp|Q9DCN2|NB5R3_MOUSE	KOG0534	KOG0534, NADH-cytochrome b-5 reductase [Coenzyme transport and metabolism, Energy production and conversion]	HC	NADH-cytochrome b-5 reductase
sp|Q9DB73|NB5R1_MOUSE	KOG0534	KOG0534, NADH-cytochrome b-5 reductase [Coenzyme transport and metabolism, Energy production and conversion]	HC	NADH-cytochrome b-5 reductase
sp|Q8R086|SUOX_MOUSE	KOG0535	KOG0535, Sulfite oxidase, molybdopterin-binding component [Energy production and conversion]	C	Sulfite oxidase, molybdopterin-binding component
sp|Q9Z0R9|FADS2_MOUSE	KOG0536	KOG0536, Flavohemoprotein b5+b5R [Energy production and conversion]	C	Flavohemoprotein b5+b5R
sp|Q9CQX2|CYB5B_MOUSE	KOG0537	KOG0537, Cytochrome b5 [Energy production and conversion]	C	Cytochrome b5
sp|P56395|CYB5_MOUSE	KOG0537	KOG0537, Cytochrome b5 [Energy production and conversion]	C	Cytochrome b5
sp|Q99MN9|PCCB_MOUSE	KOG0540	KOG0540, 3-Methylcrotonyl-CoA carboxylase, non-biotin containing subunit/Acetyl-CoA carboxylase carboxyl transferase, subunit beta [Amino acid transport and metabolism, Lipid transport and metabolism]	EI	3-Methylcrotonyl-CoA carboxylase, non-biotin containing subunit/Acetyl-CoA carboxylase carboxyl transferase, subunit beta
sp|P99029|PRDX5_MOUSE	KOG0541	KOG0541, Alkyl hydroperoxide reductase/peroxiredoxin [Posttranslational modification, protein turnover, chaperones]	O	Alkyl hydroperoxide reductase/peroxiredoxin
sp|Q8C460|ERI3_MOUSE	KOG0542	KOG0542, Predicted exonuclease [Replication, recombination and repair]	L	Predicted exonuclease
sp|Q7TMF2|ERI1_MOUSE	KOG0542	KOG0542, Predicted exonuclease [Replication, recombination and repair]	L	Predicted exonuclease
sp|Q64378|FKBP5_MOUSE	KOG0543	KOG0543, FKBP-type peptidyl-prolyl cis-trans isomerase [Posttranslational modification, protein turnover, chaperones]	O	FKBP-type peptidyl-prolyl cis-trans isomerase
sp|P30416|FKBP4_MOUSE	KOG0543	KOG0543, FKBP-type peptidyl-prolyl cis-trans isomerase [Posttranslational modification, protein turnover, chaperones]	O	FKBP-type peptidyl-prolyl cis-trans isomerase
sp|Q61576|FKB10_MOUSE	KOG0544	KOG0544, FKBP-type peptidyl-prolyl cis-trans isomerase [Posttranslational modification, protein turnover, chaperones]	O	FKBP-type peptidyl-prolyl cis-trans isomerase
sp|Q9Z247|FKBP9_MOUSE	KOG0544	KOG0544, FKBP-type peptidyl-prolyl cis-trans isomerase [Posttranslational modification, protein turnover, chaperones]	O	FKBP-type peptidyl-prolyl cis-trans isomerase
sp|Q9D1M7|FKB11_MOUSE	KOG0544	KOG0544, FKBP-type peptidyl-prolyl cis-trans isomerase [Posttranslational modification, protein turnover, chaperones]	O	FKBP-type peptidyl-prolyl cis-trans isomerase
sp|Q64378|FKBP5_MOUSE	KOG0544	KOG0544, FKBP-type peptidyl-prolyl cis-trans isomerase [Posttranslational modification, protein turnover, chaperones]	O	FKBP-type peptidyl-prolyl cis-trans isomerase
sp|P30416|FKBP4_MOUSE	KOG0544	KOG0544, FKBP-type peptidyl-prolyl cis-trans isomerase [Posttranslational modification, protein turnover, chaperones]	O	FKBP-type peptidyl-prolyl cis-trans isomerase
sp|O08915|AIP_MOUSE	KOG0545	KOG0545, Aryl-hydrocarbon receptor-interacting protein [Posttranslational modification, protein turnover, chaperones]	O	Aryl-hydrocarbon receptor-interacting protein
sp|Q8CEC6|PPWD1_MOUSE	KOG0546	KOG0546, HSP90 co-chaperone CPR7/Cyclophilin [Posttranslational modification, protein turnover, chaperones]	O	HSP90 co-chaperone CPR7/Cyclophilin
sp|P24369|PPIB_MOUSE	KOG0546	KOG0546, HSP90 co-chaperone CPR7/Cyclophilin [Posttranslational modification, protein turnover, chaperones]	O	HSP90 co-chaperone CPR7/Cyclophilin
sp|Q9D868|PPIH_MOUSE	KOG0546	KOG0546, HSP90 co-chaperone CPR7/Cyclophilin [Posttranslational modification, protein turnover, chaperones]	O	HSP90 co-chaperone CPR7/Cyclophilin
sp|P17742|PPIA_MOUSE	KOG0546	KOG0546, HSP90 co-chaperone CPR7/Cyclophilin [Posttranslational modification, protein turnover, chaperones]	O	HSP90 co-chaperone CPR7/Cyclophilin
sp|A2AR02|PPIG_MOUSE	KOG0546	KOG0546, HSP90 co-chaperone CPR7/Cyclophilin [Posttranslational modification, protein turnover, chaperones]	O	HSP90 co-chaperone CPR7/Cyclophilin
sp|Q9D787|PPIL2_MOUSE	KOG0546	KOG0546, HSP90 co-chaperone CPR7/Cyclophilin [Posttranslational modification, protein turnover, chaperones]	O	HSP90 co-chaperone CPR7/Cyclophilin
sp|P30412|PPIC_MOUSE	KOG0546	KOG0546, HSP90 co-chaperone CPR7/Cyclophilin [Posttranslational modification, protein turnover, chaperones]	O	HSP90 co-chaperone CPR7/Cyclophilin
sp|Q9ERU9|RBP2_MOUSE	KOG0546	KOG0546, HSP90 co-chaperone CPR7/Cyclophilin [Posttranslational modification, protein turnover, chaperones]	O	HSP90 co-chaperone CPR7/Cyclophilin
sp|Q9D6L8|PPIL3_MOUSE	KOG0546	KOG0546, HSP90 co-chaperone CPR7/Cyclophilin [Posttranslational modification, protein turnover, chaperones]	O	HSP90 co-chaperone CPR7/Cyclophilin
sp|Q9QZH3|PPIE_MOUSE	KOG0546	KOG0546, HSP90 co-chaperone CPR7/Cyclophilin [Posttranslational modification, protein turnover, chaperones]	O	HSP90 co-chaperone CPR7/Cyclophilin
sp|Q9D0W5|PPIL1_MOUSE	KOG0546	KOG0546, HSP90 co-chaperone CPR7/Cyclophilin [Posttranslational modification, protein turnover, chaperones]	O	HSP90 co-chaperone CPR7/Cyclophilin
sp|Q9WUD1|CHIP_MOUSE	KOG0547	KOG0547, Translocase of outer mitochondrial membrane complex, subunit TOM70/TOM72 [Intracellular trafficking, secretion, and vesicular transport]	U	Translocase of outer mitochondrial membrane complex, subunit TOM70/TOM72
sp|Q91Z38|TTC1_MOUSE	KOG0547	KOG0547, Translocase of outer mitochondrial membrane complex, subunit TOM70/TOM72 [Intracellular trafficking, secretion, and vesicular transport]	U	Translocase of outer mitochondrial membrane complex, subunit TOM70/TOM72
sp|Q9CZW5|TOM70_MOUSE	KOG0547	KOG0547, Translocase of outer mitochondrial membrane complex, subunit TOM70/TOM72 [Intracellular trafficking, secretion, and vesicular transport]	U	Translocase of outer mitochondrial membrane complex, subunit TOM70/TOM72
sp|Q60864|STIP1_MOUSE	KOG0548	KOG0548, Molecular co-chaperone STI1 [Posttranslational modification, protein turnover, chaperones]	O	Molecular co-chaperone STI1
sp|Q9Z247|FKBP9_MOUSE	KOG0549	KOG0549, FKBP-type peptidyl-prolyl cis-trans isomerase [Posttranslational modification, protein turnover, chaperones]	O	FKBP-type peptidyl-prolyl cis-trans isomerase
sp|Q61576|FKB10_MOUSE	KOG0549	KOG0549, FKBP-type peptidyl-prolyl cis-trans isomerase [Posttranslational modification, protein turnover, chaperones]	O	FKBP-type peptidyl-prolyl cis-trans isomerase
sp|Q64378|FKBP5_MOUSE	KOG0549	KOG0549, FKBP-type peptidyl-prolyl cis-trans isomerase [Posttranslational modification, protein turnover, chaperones]	O	FKBP-type peptidyl-prolyl cis-trans isomerase
sp|Q9D1M7|FKB11_MOUSE	KOG0549	KOG0549, FKBP-type peptidyl-prolyl cis-trans isomerase [Posttranslational modification, protein turnover, chaperones]	O	FKBP-type peptidyl-prolyl cis-trans isomerase
sp|Q6P9Q6|FKB15_MOUSE	KOG0549	KOG0549, FKBP-type peptidyl-prolyl cis-trans isomerase [Posttranslational modification, protein turnover, chaperones]	O	FKBP-type peptidyl-prolyl cis-trans isomerase
sp|Q9QYJ3|DNJB1_MOUSE	KOG0550	KOG0550, Molecular chaperone (DnaJ superfamily) [Posttranslational modification, protein turnover, chaperones]	O	Molecular chaperone (DnaJ superfamily)
sp|Q61712|DNJC1_MOUSE	KOG0550	KOG0550, Molecular chaperone (DnaJ superfamily) [Posttranslational modification, protein turnover, chaperones]	O	Molecular chaperone (DnaJ superfamily)
sp|P63037|DNJA1_MOUSE	KOG0550	KOG0550, Molecular chaperone (DnaJ superfamily) [Posttranslational modification, protein turnover, chaperones]	O	Molecular chaperone (DnaJ superfamily)
sp|Q9QYJ0|DNJA2_MOUSE	KOG0550	KOG0550, Molecular chaperone (DnaJ superfamily) [Posttranslational modification, protein turnover, chaperones]	O	Molecular chaperone (DnaJ superfamily)
sp|Q99KV1|DJB11_MOUSE	KOG0550	KOG0550, Molecular chaperone (DnaJ superfamily) [Posttranslational modification, protein turnover, chaperones]	O	Molecular chaperone (DnaJ superfamily)
sp|Q99M87|DNJA3_MOUSE	KOG0550	KOG0550, Molecular chaperone (DnaJ superfamily) [Posttranslational modification, protein turnover, chaperones]	O	Molecular chaperone (DnaJ superfamily)
sp|E9Q8D0|DJC21_MOUSE	KOG0550	KOG0550, Molecular chaperone (DnaJ superfamily) [Posttranslational modification, protein turnover, chaperones]	O	Molecular chaperone (DnaJ superfamily)
sp|Q9QYI4|DJB12_MOUSE	KOG0550	KOG0550, Molecular chaperone (DnaJ superfamily) [Posttranslational modification, protein turnover, chaperones]	O	Molecular chaperone (DnaJ superfamily)
sp|Q9QYI3|DNJC7_MOUSE	KOG0550	KOG0550, Molecular chaperone (DnaJ superfamily) [Posttranslational modification, protein turnover, chaperones]	O	Molecular chaperone (DnaJ superfamily)
sp|Q9D832|DNJB4_MOUSE	KOG0550	KOG0550, Molecular chaperone (DnaJ superfamily) [Posttranslational modification, protein turnover, chaperones]	O	Molecular chaperone (DnaJ superfamily)
sp|O54946|DNJB6_MOUSE	KOG0550	KOG0550, Molecular chaperone (DnaJ superfamily) [Posttranslational modification, protein turnover, chaperones]	O	Molecular chaperone (DnaJ superfamily)
sp|Q9DC23|DJC10_MOUSE	KOG0550	KOG0550, Molecular chaperone (DnaJ superfamily) [Posttranslational modification, protein turnover, chaperones]	O	Molecular chaperone (DnaJ superfamily)
sp|Q5U458|DJC11_MOUSE	KOG0550	KOG0550, Molecular chaperone (DnaJ superfamily) [Posttranslational modification, protein turnover, chaperones]	O	Molecular chaperone (DnaJ superfamily)
sp|Q61576|FKB10_MOUSE	KOG0552	KOG0552, FKBP-type peptidyl-prolyl cis-trans isomerase [Posttranslational modification, protein turnover, chaperones]	O	FKBP-type peptidyl-prolyl cis-trans isomerase
sp|P30416|FKBP4_MOUSE	KOG0552	KOG0552, FKBP-type peptidyl-prolyl cis-trans isomerase [Posttranslational modification, protein turnover, chaperones]	O	FKBP-type peptidyl-prolyl cis-trans isomerase
sp|Q64378|FKBP5_MOUSE	KOG0552	KOG0552, FKBP-type peptidyl-prolyl cis-trans isomerase [Posttranslational modification, protein turnover, chaperones]	O	FKBP-type peptidyl-prolyl cis-trans isomerase
sp|Q6P9Q6|FKB15_MOUSE	KOG0552	KOG0552, FKBP-type peptidyl-prolyl cis-trans isomerase [Posttranslational modification, protein turnover, chaperones]	O	FKBP-type peptidyl-prolyl cis-trans isomerase
sp|Q9Z247|FKBP9_MOUSE	KOG0552	KOG0552, FKBP-type peptidyl-prolyl cis-trans isomerase [Posttranslational modification, protein turnover, chaperones]	O	FKBP-type peptidyl-prolyl cis-trans isomerase
sp|Q9D706|RPAP3_MOUSE	KOG0553	KOG0553, TPR repeat-containing protein [General function prediction only]	R	TPR repeat-containing protein
sp|Q8BJU0|SGTA_MOUSE	KOG0553	KOG0553, TPR repeat-containing protein [General function prediction only]	R	TPR repeat-containing protein
sp|Q8BGV0|SYNM_MOUSE	KOG0554	KOG0554, Asparaginyl-tRNA synthetase (mitochondrial) [Translation, ribosomal structure and biogenesis]	J	Asparaginyl-tRNA synthetase (mitochondrial)
sp|Q8BP47|SYNC_MOUSE	KOG0555	KOG0555, Asparaginyl-tRNA synthetase [Translation, ribosomal structure and biogenesis]	J	Asparaginyl-tRNA synthetase
sp|Q922B2|SYDC_MOUSE	KOG0556	KOG0556, Aspartyl-tRNA synthetase [Translation, ribosomal structure and biogenesis]	J	Aspartyl-tRNA synthetase
sp|Q8BKZ9|ODPX_MOUSE	KOG0557	KOG0557, Dihydrolipoamide acetyltransferase [Energy production and conversion]	C	Dihydrolipoamide acetyltransferase
sp|Q8BMF4|ODP2_MOUSE	KOG0557	KOG0557, Dihydrolipoamide acetyltransferase [Energy production and conversion]	C	Dihydrolipoamide acetyltransferase
sp|Q9D2G2|ODO2_MOUSE	KOG0559	KOG0559, Dihydrolipoamide succinyltransferase (2-oxoglutarate dehydrogenase, E2 subunit) [Energy production and conversion]	C	Dihydrolipoamide succinyltransferase (2-oxoglutarate dehydrogenase, E2 subunit)
sp|Q7TQC5|APTX_MOUSE	KOG0562	KOG0562, Predicted hydrolase (HIT family) [General function prediction only]	R	Predicted hydrolase (HIT family)
sp|Q00612|G6PD1_MOUSE	KOG0563	KOG0563, Glucose-6-phosphate 1-dehydrogenase [Carbohydrate transport and metabolism]	G	Glucose-6-phosphate 1-dehydrogenase
sp|Q6NVF0|OCRL_MOUSE	KOG0565	KOG0565, Inositol polyphosphate 5-phosphatase and related proteins [Intracellular trafficking, secretion, and vesicular transport]	U	Inositol polyphosphate 5-phosphatase and related proteins
sp|Q9D2G5|SYNJ2_MOUSE	KOG0565	KOG0565, Inositol polyphosphate 5-phosphatase and related proteins [Intracellular trafficking, secretion, and vesicular transport]	U	Inositol polyphosphate 5-phosphatase and related proteins
sp|Q8K337|I5P2_MOUSE	KOG0565	KOG0565, Inositol polyphosphate 5-phosphatase and related proteins [Intracellular trafficking, secretion, and vesicular transport]	U	Inositol polyphosphate 5-phosphatase and related proteins
sp|Q9D2G5|SYNJ2_MOUSE	KOG0566	KOG0566, Inositol-1,4,5-triphosphate 5-phosphatase (synaptojanin), INP51/INP52/INP53 family [Intracellular trafficking, secretion, and vesicular transport]	U	Inositol-1,4,5-triphosphate 5-phosphatase (synaptojanin), INP51/INP52/INP53 family
sp|Q8K337|I5P2_MOUSE	KOG0566	KOG0566, Inositol-1,4,5-triphosphate 5-phosphatase (synaptojanin), INP51/INP52/INP53 family [Intracellular trafficking, secretion, and vesicular transport]	U	Inositol-1,4,5-triphosphate 5-phosphatase (synaptojanin), INP51/INP52/INP53 family
sp|P17809|GTR1_MOUSE	KOG0569	KOG0569, Permease of the major facilitator superfamily [Carbohydrate transport and metabolism]	G	Permease of the major facilitator superfamily
sp|Q61024|ASNS_MOUSE	KOG0571	KOG0571, Asparagine synthase (glutamine-hydrolyzing) [Amino acid transport and metabolism]	E	Asparagine synthase (glutamine-hydrolyzing)
sp|Q8CIH9|PUR1_MOUSE	KOG0572	KOG0572, Glutamine phosphoribosylpyrophosphate amidotransferase [Nucleotide transport and metabolism]	F	Glutamine phosphoribosylpyrophosphate amidotransferase
sp|Q61136|PRP4K_MOUSE	KOG0574	KOG0574, STE20-like serine/threonine kinase MST [Signal transduction mechanisms]	T	STE20-like serine/threonine kinase MST
sp|Q9JI11|STK4_MOUSE	KOG0574	KOG0574, STE20-like serine/threonine kinase MST [Signal transduction mechanisms]	T	STE20-like serine/threonine kinase MST
sp|Q9Z2W1|STK25_MOUSE	KOG0574	KOG0574, STE20-like serine/threonine kinase MST [Signal transduction mechanisms]	T	STE20-like serine/threonine kinase MST
sp|Q99KH8|STK24_MOUSE	KOG0574	KOG0574, STE20-like serine/threonine kinase MST [Signal transduction mechanisms]	T	STE20-like serine/threonine kinase MST
sp|P53351|PLK2_MOUSE	KOG0575	KOG0575, Polo-like serine/threonine protein kinase [Cell cycle control, cell division, chromosome partitioning]	D	Polo-like serine/threonine protein kinase
sp|Q07832|PLK1_MOUSE	KOG0575	KOG0575, Polo-like serine/threonine protein kinase [Cell cycle control, cell division, chromosome partitioning]	D	Polo-like serine/threonine protein kinase
sp|Q8CIN4|PAK2_MOUSE	KOG0576	KOG0576, Mitogen-activated protein kinase kinase kinase kinase (MAP4K), germinal center kinase family [Signal transduction mechanisms]	T	Mitogen-activated protein kinase kinase kinase kinase (MAP4K), germinal center kinase family
sp|Q8BPM2|M4K5_MOUSE	KOG0576	KOG0576, Mitogen-activated protein kinase kinase kinase kinase (MAP4K), germinal center kinase family [Signal transduction mechanisms]	T	Mitogen-activated protein kinase kinase kinase kinase (MAP4K), germinal center kinase family
sp|Q99KH8|STK24_MOUSE	KOG0576	KOG0576, Mitogen-activated protein kinase kinase kinase kinase (MAP4K), germinal center kinase family [Signal transduction mechanisms]	T	Mitogen-activated protein kinase kinase kinase kinase (MAP4K), germinal center kinase family
sp|Q9JI11|STK4_MOUSE	KOG0576	KOG0576, Mitogen-activated protein kinase kinase kinase kinase (MAP4K), germinal center kinase family [Signal transduction mechanisms]	T	Mitogen-activated protein kinase kinase kinase kinase (MAP4K), germinal center kinase family
sp|Q9Z1W9|STK39_MOUSE	KOG0576	KOG0576, Mitogen-activated protein kinase kinase kinase kinase (MAP4K), germinal center kinase family [Signal transduction mechanisms]	T	Mitogen-activated protein kinase kinase kinase kinase (MAP4K), germinal center kinase family
sp|O88643|PAK1_MOUSE	KOG0576	KOG0576, Mitogen-activated protein kinase kinase kinase kinase (MAP4K), germinal center kinase family [Signal transduction mechanisms]	T	Mitogen-activated protein kinase kinase kinase kinase (MAP4K), germinal center kinase family
sp|Q6P9R2|OXSR1_MOUSE	KOG0576	KOG0576, Mitogen-activated protein kinase kinase kinase kinase (MAP4K), germinal center kinase family [Signal transduction mechanisms]	T	Mitogen-activated protein kinase kinase kinase kinase (MAP4K), germinal center kinase family
sp|Q9Z2W1|STK25_MOUSE	KOG0576	KOG0576, Mitogen-activated protein kinase kinase kinase kinase (MAP4K), germinal center kinase family [Signal transduction mechanisms]	T	Mitogen-activated protein kinase kinase kinase kinase (MAP4K), germinal center kinase family
sp|Q61036|PAK3_MOUSE	KOG0576	KOG0576, Mitogen-activated protein kinase kinase kinase kinase (MAP4K), germinal center kinase family [Signal transduction mechanisms]	T	Mitogen-activated protein kinase kinase kinase kinase (MAP4K), germinal center kinase family
sp|O88643|PAK1_MOUSE	KOG0577	KOG0577, Serine/threonine protein kinase [Signal transduction mechanisms]	T	Serine/threonine protein kinase
sp|Q99MK8|ARBK1_MOUSE	KOG0577	KOG0577, Serine/threonine protein kinase [Signal transduction mechanisms]	T	Serine/threonine protein kinase
sp|Q99KH8|STK24_MOUSE	KOG0577	KOG0577, Serine/threonine protein kinase [Signal transduction mechanisms]	T	Serine/threonine protein kinase
sp|Q9JI11|STK4_MOUSE	KOG0577	KOG0577, Serine/threonine protein kinase [Signal transduction mechanisms]	T	Serine/threonine protein kinase
sp|Q61036|PAK3_MOUSE	KOG0577	KOG0577, Serine/threonine protein kinase [Signal transduction mechanisms]	T	Serine/threonine protein kinase
sp|Q9Z2B9|KS6A4_MOUSE	KOG0577	KOG0577, Serine/threonine protein kinase [Signal transduction mechanisms]	T	Serine/threonine protein kinase
sp|Q9Z2W1|STK25_MOUSE	KOG0577	KOG0577, Serine/threonine protein kinase [Signal transduction mechanisms]	T	Serine/threonine protein kinase
sp|Q9Z2W1|STK25_MOUSE	KOG0578	KOG0578, p21-activated serine/threonine protein kinase [Signal transduction mechanisms]	T	p21-activated serine/threonine protein kinase
sp|O88643|PAK1_MOUSE	KOG0578	KOG0578, p21-activated serine/threonine protein kinase [Signal transduction mechanisms]	T	p21-activated serine/threonine protein kinase
sp|Q99KH8|STK24_MOUSE	KOG0578	KOG0578, p21-activated serine/threonine protein kinase [Signal transduction mechanisms]	T	p21-activated serine/threonine protein kinase
sp|Q6P9R2|OXSR1_MOUSE	KOG0578	KOG0578, p21-activated serine/threonine protein kinase [Signal transduction mechanisms]	T	p21-activated serine/threonine protein kinase
sp|Q8CIN4|PAK2_MOUSE	KOG0578	KOG0578, p21-activated serine/threonine protein kinase [Signal transduction mechanisms]	T	p21-activated serine/threonine protein kinase
sp|Q8BPM2|M4K5_MOUSE	KOG0578	KOG0578, p21-activated serine/threonine protein kinase [Signal transduction mechanisms]	T	p21-activated serine/threonine protein kinase
sp|Q61036|PAK3_MOUSE	KOG0578	KOG0578, p21-activated serine/threonine protein kinase [Signal transduction mechanisms]	T	p21-activated serine/threonine protein kinase
sp|Q9JI11|STK4_MOUSE	KOG0578	KOG0578, p21-activated serine/threonine protein kinase [Signal transduction mechanisms]	T	p21-activated serine/threonine protein kinase
sp|Q9JI11|STK4_MOUSE	KOG0579	KOG0579, Ste20-like serine/threonine protein kinase [Signal transduction mechanisms]	T	Ste20-like serine/threonine protein kinase
sp|Q99KH8|STK24_MOUSE	KOG0579	KOG0579, Ste20-like serine/threonine protein kinase [Signal transduction mechanisms]	T	Ste20-like serine/threonine protein kinase
sp|O70126|AURKB_MOUSE	KOG0580	KOG0580, Serine/threonine protein kinase [Cell cycle control, cell division, chromosome partitioning]	D	Serine/threonine protein kinase
sp|P97477|AURKA_MOUSE	KOG0580	KOG0580, Serine/threonine protein kinase [Cell cycle control, cell division, chromosome partitioning]	D	Serine/threonine protein kinase
sp|P70236|MP2K6_MOUSE	KOG0581	KOG0581, Mitogen-activated protein kinase kinase (MAP2K) [Signal transduction mechanisms]	T	Mitogen-activated protein kinase kinase (MAP2K)
sp|Q9JI11|STK4_MOUSE	KOG0581	KOG0581, Mitogen-activated protein kinase kinase (MAP2K) [Signal transduction mechanisms]	T	Mitogen-activated protein kinase kinase (MAP2K)
sp|Q99KH8|STK24_MOUSE	KOG0581	KOG0581, Mitogen-activated protein kinase kinase (MAP2K) [Signal transduction mechanisms]	T	Mitogen-activated protein kinase kinase (MAP2K)
sp|Q9Z2W1|STK25_MOUSE	KOG0581	KOG0581, Mitogen-activated protein kinase kinase (MAP2K) [Signal transduction mechanisms]	T	Mitogen-activated protein kinase kinase (MAP2K)
sp|P47809|MP2K4_MOUSE	KOG0581	KOG0581, Mitogen-activated protein kinase kinase (MAP2K) [Signal transduction mechanisms]	T	Mitogen-activated protein kinase kinase (MAP2K)
sp|P31938|MP2K1_MOUSE	KOG0581	KOG0581, Mitogen-activated protein kinase kinase (MAP2K) [Signal transduction mechanisms]	T	Mitogen-activated protein kinase kinase (MAP2K)
sp|Q8CE90|MP2K7_MOUSE	KOG0581	KOG0581, Mitogen-activated protein kinase kinase (MAP2K) [Signal transduction mechanisms]	T	Mitogen-activated protein kinase kinase (MAP2K)
sp|Q9WVS7|MP2K5_MOUSE	KOG0581	KOG0581, Mitogen-activated protein kinase kinase (MAP2K) [Signal transduction mechanisms]	T	Mitogen-activated protein kinase kinase (MAP2K)
sp|Q63932|MP2K2_MOUSE	KOG0581	KOG0581, Mitogen-activated protein kinase kinase (MAP2K) [Signal transduction mechanisms]	T	Mitogen-activated protein kinase kinase (MAP2K)
sp|Q61036|PAK3_MOUSE	KOG0582	KOG0582, Ste20-like serine/threonine protein kinase [Signal transduction mechanisms]	T	Ste20-like serine/threonine protein kinase
sp|Q6P9R2|OXSR1_MOUSE	KOG0582	KOG0582, Ste20-like serine/threonine protein kinase [Signal transduction mechanisms]	T	Ste20-like serine/threonine protein kinase
sp|Q9Z1W9|STK39_MOUSE	KOG0582	KOG0582, Ste20-like serine/threonine protein kinase [Signal transduction mechanisms]	T	Ste20-like serine/threonine protein kinase
sp|O88643|PAK1_MOUSE	KOG0582	KOG0582, Ste20-like serine/threonine protein kinase [Signal transduction mechanisms]	T	Ste20-like serine/threonine protein kinase
sp|Q8CIP4|MARK4_MOUSE	KOG0583	KOG0583, Serine/threonine protein kinase [Signal transduction mechanisms]	T	Serine/threonine protein kinase
sp|Q91YS8|KCC1A_MOUSE	KOG0583	KOG0583, Serine/threonine protein kinase [Signal transduction mechanisms]	T	Serine/threonine protein kinase
sp|Q05512|MARK2_MOUSE	KOG0583	KOG0583, Serine/threonine protein kinase [Signal transduction mechanisms]	T	Serine/threonine protein kinase
sp|Q8CFH6|SIK2_MOUSE	KOG0583	KOG0583, Serine/threonine protein kinase [Signal transduction mechanisms]	T	Serine/threonine protein kinase
sp|Q5EG47|AAPK1_MOUSE	KOG0583	KOG0583, Serine/threonine protein kinase [Signal transduction mechanisms]	T	Serine/threonine protein kinase
sp|Q3UH66|WNK2_MOUSE	KOG0584	KOG0584, Serine/threonine protein kinase [General function prediction only]	R	Serine/threonine protein kinase
sp|Q8CIP4|MARK4_MOUSE	KOG0586	KOG0586, Serine/threonine protein kinase [General function prediction only]	R	Serine/threonine protein kinase
sp|Q5EG47|AAPK1_MOUSE	KOG0586	KOG0586, Serine/threonine protein kinase [General function prediction only]	R	Serine/threonine protein kinase
sp|O88643|PAK1_MOUSE	KOG0587	KOG0587, Traf2- and Nck-interacting kinase and related germinal center kinase (GCK) family protein kinases [Signal transduction mechanisms]	T	Traf2- and Nck-interacting kinase and related germinal center kinase (GCK) family protein kinases
sp|Q8CIN4|PAK2_MOUSE	KOG0587	KOG0587, Traf2- and Nck-interacting kinase and related germinal center kinase (GCK) family protein kinases [Signal transduction mechanisms]	T	Traf2- and Nck-interacting kinase and related germinal center kinase (GCK) family protein kinases
sp|Q9Z2W1|STK25_MOUSE	KOG0587	KOG0587, Traf2- and Nck-interacting kinase and related germinal center kinase (GCK) family protein kinases [Signal transduction mechanisms]	T	Traf2- and Nck-interacting kinase and related germinal center kinase (GCK) family protein kinases
sp|Q99KH8|STK24_MOUSE	KOG0587	KOG0587, Traf2- and Nck-interacting kinase and related germinal center kinase (GCK) family protein kinases [Signal transduction mechanisms]	T	Traf2- and Nck-interacting kinase and related germinal center kinase (GCK) family protein kinases
sp|Q61036|PAK3_MOUSE	KOG0587	KOG0587, Traf2- and Nck-interacting kinase and related germinal center kinase (GCK) family protein kinases [Signal transduction mechanisms]	T	Traf2- and Nck-interacting kinase and related germinal center kinase (GCK) family protein kinases
sp|Q9JI11|STK4_MOUSE	KOG0587	KOG0587, Traf2- and Nck-interacting kinase and related germinal center kinase (GCK) family protein kinases [Signal transduction mechanisms]	T	Traf2- and Nck-interacting kinase and related germinal center kinase (GCK) family protein kinases
sp|Q8CFH6|SIK2_MOUSE	KOG0588	KOG0588, Serine/threonine protein kinase [Cell cycle control, cell division, chromosome partitioning]	D	Serine/threonine protein kinase
sp|Q6PHZ2|KCC2D_MOUSE	KOG0588	KOG0588, Serine/threonine protein kinase [Cell cycle control, cell division, chromosome partitioning]	D	Serine/threonine protein kinase
sp|Q8K1R7|NEK9_MOUSE	KOG0589	KOG0589, Serine/threonine protein kinase [General function prediction only]	R	Serine/threonine protein kinase
sp|Q9ES74|NEK7_MOUSE	KOG0589	KOG0589, Serine/threonine protein kinase [General function prediction only]	R	Serine/threonine protein kinase
sp|Q03963|E2AK2_MOUSE	KOG0590	KOG0590, Checkpoint kinase and related serine/threonine protein kinases [Cell cycle control, cell division, chromosome partitioning]	D	Checkpoint kinase and related serine/threonine protein kinases
sp|Q9ES74|NEK7_MOUSE	KOG0591	KOG0591, NIMA (never in mitosis)-related G2-specific serine/threonine protein kinase [Cell cycle control, cell division, chromosome partitioning]	D	NIMA (never in mitosis)-related G2-specific serine/threonine protein kinase
sp|Q9Z2A0|PDPK1_MOUSE	KOG0592	KOG0592, 3-phosphoinositide-dependent protein kinase (PDK1) [Signal transduction mechanisms]	T	3-phosphoinositide-dependent protein kinase (PDK1)
sp|P11440|CDK1_MOUSE	KOG0593	KOG0593, Predicted protein kinase KKIAMRE [General function prediction only]	R	Predicted protein kinase KKIAMRE
sp|P49615|CDK5_MOUSE	KOG0593	KOG0593, Predicted protein kinase KKIAMRE [General function prediction only]	R	Predicted protein kinase KKIAMRE
sp|Q64261|CDK6_MOUSE	KOG0594	KOG0594, Protein kinase PCTAIRE and related kinases [General function prediction only]	R	Protein kinase PCTAIRE and related kinases
sp|P11440|CDK1_MOUSE	KOG0594	KOG0594, Protein kinase PCTAIRE and related kinases [General function prediction only]	R	Protein kinase PCTAIRE and related kinases
sp|P97377|CDK2_MOUSE	KOG0594	KOG0594, Protein kinase PCTAIRE and related kinases [General function prediction only]	R	Protein kinase PCTAIRE and related kinases
sp|Q04735|CDK16_MOUSE	KOG0594	KOG0594, Protein kinase PCTAIRE and related kinases [General function prediction only]	R	Protein kinase PCTAIRE and related kinases
sp|Q8K0D0|CDK17_MOUSE	KOG0594	KOG0594, Protein kinase PCTAIRE and related kinases [General function prediction only]	R	Protein kinase PCTAIRE and related kinases
sp|Q03147|CDK7_MOUSE	KOG0594	KOG0594, Protein kinase PCTAIRE and related kinases [General function prediction only]	R	Protein kinase PCTAIRE and related kinases
sp|Q99J95|CDK9_MOUSE	KOG0594	KOG0594, Protein kinase PCTAIRE and related kinases [General function prediction only]	R	Protein kinase PCTAIRE and related kinases
sp|Q69ZA1|CDK13_MOUSE	KOG0594	KOG0594, Protein kinase PCTAIRE and related kinases [General function prediction only]	R	Protein kinase PCTAIRE and related kinases
sp|P49615|CDK5_MOUSE	KOG0594	KOG0594, Protein kinase PCTAIRE and related kinases [General function prediction only]	R	Protein kinase PCTAIRE and related kinases
sp|P30285|CDK4_MOUSE	KOG0594	KOG0594, Protein kinase PCTAIRE and related kinases [General function prediction only]	R	Protein kinase PCTAIRE and related kinases
sp|Q14AX6|CDK12_MOUSE	KOG0594	KOG0594, Protein kinase PCTAIRE and related kinases [General function prediction only]	R	Protein kinase PCTAIRE and related kinases
sp|Q8CIP4|MARK4_MOUSE	KOG0595	KOG0595, Serine/threonine-protein kinase involved in autophagy [Posttranslational modification, protein turnover, chaperones, Intracellular trafficking, secretion, and vesicular transport, Signal transduction mechanisms]	OUT	Serine/threonine-protein kinase involved in autophagy
sp|P35761|TTK_MOUSE	KOG0596	KOG0596, Dual specificity; serine/threonine and tyrosine kinase [Cell cycle control, cell division, chromosome partitioning]	D	Dual specificity; serine/threonine and tyrosine kinase
sp|Q7TPS0|KS6A6_MOUSE	KOG0598	KOG0598, Ribosomal protein S6 kinase and related proteins [General function prediction only, Signal transduction mechanisms]	RT	Ribosomal protein S6 kinase and related proteins
sp|P70268|PKN1_MOUSE	KOG0598	KOG0598, Ribosomal protein S6 kinase and related proteins [General function prediction only, Signal transduction mechanisms]	RT	Ribosomal protein S6 kinase and related proteins
sp|Q8BYR2|LATS1_MOUSE	KOG0598	KOG0598, Ribosomal protein S6 kinase and related proteins [General function prediction only, Signal transduction mechanisms]	RT	Ribosomal protein S6 kinase and related proteins
sp|P28867|KPCD_MOUSE	KOG0598	KOG0598, Ribosomal protein S6 kinase and related proteins [General function prediction only, Signal transduction mechanisms]	RT	Ribosomal protein S6 kinase and related proteins
sp|P31750|AKT1_MOUSE	KOG0598	KOG0598, Ribosomal protein S6 kinase and related proteins [General function prediction only, Signal transduction mechanisms]	RT	Ribosomal protein S6 kinase and related proteins
sp|Q9WVC6|SGK1_MOUSE	KOG0598	KOG0598, Ribosomal protein S6 kinase and related proteins [General function prediction only, Signal transduction mechanisms]	RT	Ribosomal protein S6 kinase and related proteins
sp|P18654|KS6A3_MOUSE	KOG0598	KOG0598, Ribosomal protein S6 kinase and related proteins [General function prediction only, Signal transduction mechanisms]	RT	Ribosomal protein S6 kinase and related proteins
sp|P68404|KPCB_MOUSE	KOG0598	KOG0598, Ribosomal protein S6 kinase and related proteins [General function prediction only, Signal transduction mechanisms]	RT	Ribosomal protein S6 kinase and related proteins
sp|Q9Z2B9|KS6A4_MOUSE	KOG0598	KOG0598, Ribosomal protein S6 kinase and related proteins [General function prediction only, Signal transduction mechanisms]	RT	Ribosomal protein S6 kinase and related proteins
sp|O70293|GRK6_MOUSE	KOG0598	KOG0598, Ribosomal protein S6 kinase and related proteins [General function prediction only, Signal transduction mechanisms]	RT	Ribosomal protein S6 kinase and related proteins
sp|P68181|KAPCB_MOUSE	KOG0598	KOG0598, Ribosomal protein S6 kinase and related proteins [General function prediction only, Signal transduction mechanisms]	RT	Ribosomal protein S6 kinase and related proteins
sp|Q60823|AKT2_MOUSE	KOG0598	KOG0598, Ribosomal protein S6 kinase and related proteins [General function prediction only, Signal transduction mechanisms]	RT	Ribosomal protein S6 kinase and related proteins
sp|Q99MK8|ARBK1_MOUSE	KOG0598	KOG0598, Ribosomal protein S6 kinase and related proteins [General function prediction only, Signal transduction mechanisms]	RT	Ribosomal protein S6 kinase and related proteins
sp|Q8BWW9|PKN2_MOUSE	KOG0598	KOG0598, Ribosomal protein S6 kinase and related proteins [General function prediction only, Signal transduction mechanisms]	RT	Ribosomal protein S6 kinase and related proteins
sp|Q8BSK8|KS6B1_MOUSE	KOG0598	KOG0598, Ribosomal protein S6 kinase and related proteins [General function prediction only, Signal transduction mechanisms]	RT	Ribosomal protein S6 kinase and related proteins
sp|Q922R0|PRKX_MOUSE	KOG0598	KOG0598, Ribosomal protein S6 kinase and related proteins [General function prediction only, Signal transduction mechanisms]	RT	Ribosomal protein S6 kinase and related proteins
sp|P20444|KPCA_MOUSE	KOG0598	KOG0598, Ribosomal protein S6 kinase and related proteins [General function prediction only, Signal transduction mechanisms]	RT	Ribosomal protein S6 kinase and related proteins
sp|Q8K0D0|CDK17_MOUSE	KOG0600	KOG0600, Cdc2-related protein kinase [Cell cycle control, cell division, chromosome partitioning]	D	Cdc2-related protein kinase
sp|Q03147|CDK7_MOUSE	KOG0600	KOG0600, Cdc2-related protein kinase [Cell cycle control, cell division, chromosome partitioning]	D	Cdc2-related protein kinase
sp|Q99J95|CDK9_MOUSE	KOG0600	KOG0600, Cdc2-related protein kinase [Cell cycle control, cell division, chromosome partitioning]	D	Cdc2-related protein kinase
sp|Q69ZA1|CDK13_MOUSE	KOG0600	KOG0600, Cdc2-related protein kinase [Cell cycle control, cell division, chromosome partitioning]	D	Cdc2-related protein kinase
sp|Q64261|CDK6_MOUSE	KOG0600	KOG0600, Cdc2-related protein kinase [Cell cycle control, cell division, chromosome partitioning]	D	Cdc2-related protein kinase
sp|P30285|CDK4_MOUSE	KOG0600	KOG0600, Cdc2-related protein kinase [Cell cycle control, cell division, chromosome partitioning]	D	Cdc2-related protein kinase
sp|Q14AX6|CDK12_MOUSE	KOG0600	KOG0600, Cdc2-related protein kinase [Cell cycle control, cell division, chromosome partitioning]	D	Cdc2-related protein kinase
sp|P11440|CDK1_MOUSE	KOG0600	KOG0600, Cdc2-related protein kinase [Cell cycle control, cell division, chromosome partitioning]	D	Cdc2-related protein kinase
sp|P49615|CDK5_MOUSE	KOG0600	KOG0600, Cdc2-related protein kinase [Cell cycle control, cell division, chromosome partitioning]	D	Cdc2-related protein kinase
sp|Q9WVC6|SGK1_MOUSE	KOG0603	KOG0603, Ribosomal protein S6 kinase [Signal transduction mechanisms]	T	Ribosomal protein S6 kinase
sp|P20444|KPCA_MOUSE	KOG0603	KOG0603, Ribosomal protein S6 kinase [Signal transduction mechanisms]	T	Ribosomal protein S6 kinase
sp|Q60823|AKT2_MOUSE	KOG0603	KOG0603, Ribosomal protein S6 kinase [Signal transduction mechanisms]	T	Ribosomal protein S6 kinase
sp|P68404|KPCB_MOUSE	KOG0603	KOG0603, Ribosomal protein S6 kinase [Signal transduction mechanisms]	T	Ribosomal protein S6 kinase
sp|Q7TPS0|KS6A6_MOUSE	KOG0603	KOG0603, Ribosomal protein S6 kinase [Signal transduction mechanisms]	T	Ribosomal protein S6 kinase
sp|P31750|AKT1_MOUSE	KOG0603	KOG0603, Ribosomal protein S6 kinase [Signal transduction mechanisms]	T	Ribosomal protein S6 kinase
sp|P18654|KS6A3_MOUSE	KOG0603	KOG0603, Ribosomal protein S6 kinase [Signal transduction mechanisms]	T	Ribosomal protein S6 kinase
sp|Q8BSK8|KS6B1_MOUSE	KOG0603	KOG0603, Ribosomal protein S6 kinase [Signal transduction mechanisms]	T	Ribosomal protein S6 kinase
sp|Q9Z2B9|KS6A4_MOUSE	KOG0603	KOG0603, Ribosomal protein S6 kinase [Signal transduction mechanisms]	T	Ribosomal protein S6 kinase
sp|Q91YS8|KCC1A_MOUSE	KOG0604	KOG0604, MAP kinase-activated protein kinase 2 [Signal transduction mechanisms]	T	MAP kinase-activated protein kinase 2
sp|Q811L6|MAST4_MOUSE	KOG0605	KOG0605, NDR and related serine/threonine kinases [General function prediction only]	R	NDR and related serine/threonine kinases
sp|Q8BYR2|LATS1_MOUSE	KOG0605	KOG0605, NDR and related serine/threonine kinases [General function prediction only]	R	NDR and related serine/threonine kinases
sp|Q7TT50|MRCKB_MOUSE	KOG0605	KOG0605, NDR and related serine/threonine kinases [General function prediction only]	R	NDR and related serine/threonine kinases
sp|Q91VJ4|STK38_MOUSE	KOG0605	KOG0605, NDR and related serine/threonine kinases [General function prediction only]	R	NDR and related serine/threonine kinases
sp|Q3U214|MAST3_MOUSE	KOG0605	KOG0605, NDR and related serine/threonine kinases [General function prediction only]	R	NDR and related serine/threonine kinases
sp|Q9Z2B9|KS6A4_MOUSE	KOG0606	KOG0606, Microtubule-associated serine/threonine kinase and related proteins [Signal transduction mechanisms, General function prediction only]	TR	Microtubule-associated serine/threonine kinase and related proteins
sp|Q8BWW9|PKN2_MOUSE	KOG0606	KOG0606, Microtubule-associated serine/threonine kinase and related proteins [Signal transduction mechanisms, General function prediction only]	TR	Microtubule-associated serine/threonine kinase and related proteins
sp|Q6PHZ2|KCC2D_MOUSE	KOG0606	KOG0606, Microtubule-associated serine/threonine kinase and related proteins [Signal transduction mechanisms, General function prediction only]	TR	Microtubule-associated serine/threonine kinase and related proteins
sp|Q3U214|MAST3_MOUSE	KOG0606	KOG0606, Microtubule-associated serine/threonine kinase and related proteins [Signal transduction mechanisms, General function prediction only]	TR	Microtubule-associated serine/threonine kinase and related proteins
sp|P70268|PKN1_MOUSE	KOG0606	KOG0606, Microtubule-associated serine/threonine kinase and related proteins [Signal transduction mechanisms, General function prediction only]	TR	Microtubule-associated serine/threonine kinase and related proteins
sp|Q811L6|MAST4_MOUSE	KOG0606	KOG0606, Microtubule-associated serine/threonine kinase and related proteins [Signal transduction mechanisms, General function prediction only]	TR	Microtubule-associated serine/threonine kinase and related proteins
sp|Q03963|E2AK2_MOUSE	KOG0606	KOG0606, Microtubule-associated serine/threonine kinase and related proteins [Signal transduction mechanisms, General function prediction only]	TR	Microtubule-associated serine/threonine kinase and related proteins
sp|Q91VJ4|STK38_MOUSE	KOG0608	KOG0608, Warts/lats-like serine threonine kinases [Cell cycle control, cell division, chromosome partitioning]	D	Warts/lats-like serine threonine kinases
sp|Q8BYR2|LATS1_MOUSE	KOG0608	KOG0608, Warts/lats-like serine threonine kinases [Cell cycle control, cell division, chromosome partitioning]	D	Warts/lats-like serine threonine kinases
sp|Q8BVD5|MPP7_MOUSE	KOG0609	KOG0609, Calcium/calmodulin-dependent serine protein kinase/membrane-associated guanylate kinase [Signal transduction mechanisms]	T	Calcium/calmodulin-dependent serine protein kinase/membrane-associated guanylate kinase
sp|P70290|EM55_MOUSE	KOG0609	KOG0609, Calcium/calmodulin-dependent serine protein kinase/membrane-associated guanylate kinase [Signal transduction mechanisms]	T	Calcium/calmodulin-dependent serine protein kinase/membrane-associated guanylate kinase
sp|Q9JLB0|PALS2_MOUSE	KOG0609	KOG0609, Calcium/calmodulin-dependent serine protein kinase/membrane-associated guanylate kinase [Signal transduction mechanisms]	T	Calcium/calmodulin-dependent serine protein kinase/membrane-associated guanylate kinase
sp|Q9JLB2|PALS1_MOUSE	KOG0609	KOG0609, Calcium/calmodulin-dependent serine protein kinase/membrane-associated guanylate kinase [Signal transduction mechanisms]	T	Calcium/calmodulin-dependent serine protein kinase/membrane-associated guanylate kinase
sp|Q5EG47|AAPK1_MOUSE	KOG0611	KOG0611, Predicted serine/threonine protein kinase [General function prediction only]	R	Predicted serine/threonine protein kinase
sp|Q8CFH6|SIK2_MOUSE	KOG0611	KOG0611, Predicted serine/threonine protein kinase [General function prediction only]	R	Predicted serine/threonine protein kinase
sp|P68181|KAPCB_MOUSE	KOG0612	KOG0612, Rho-associated, coiled-coil containing protein kinase [Signal transduction mechanisms]	T	Rho-associated, coiled-coil containing protein kinase
sp|P18654|KS6A3_MOUSE	KOG0612	KOG0612, Rho-associated, coiled-coil containing protein kinase [Signal transduction mechanisms]	T	Rho-associated, coiled-coil containing protein kinase
sp|Q60823|AKT2_MOUSE	KOG0612	KOG0612, Rho-associated, coiled-coil containing protein kinase [Signal transduction mechanisms]	T	Rho-associated, coiled-coil containing protein kinase
sp|Q91VJ4|STK38_MOUSE	KOG0612	KOG0612, Rho-associated, coiled-coil containing protein kinase [Signal transduction mechanisms]	T	Rho-associated, coiled-coil containing protein kinase
sp|Q8BYR2|LATS1_MOUSE	KOG0612	KOG0612, Rho-associated, coiled-coil containing protein kinase [Signal transduction mechanisms]	T	Rho-associated, coiled-coil containing protein kinase
sp|Q8BSK8|KS6B1_MOUSE	KOG0614	KOG0614, cGMP-dependent protein kinase [Signal transduction mechanisms]	T	cGMP-dependent protein kinase
sp|Q922R0|PRKX_MOUSE	KOG0614	KOG0614, cGMP-dependent protein kinase [Signal transduction mechanisms]	T	cGMP-dependent protein kinase
sp|P68181|KAPCB_MOUSE	KOG0614	KOG0614, cGMP-dependent protein kinase [Signal transduction mechanisms]	T	cGMP-dependent protein kinase
sp|Q91YS8|KCC1A_MOUSE	KOG0615	KOG0615, Serine/threonine protein kinase Chk2 and related proteins [Cell cycle control, cell division, chromosome partitioning]	D	Serine/threonine protein kinase Chk2 and related proteins
sp|P31750|AKT1_MOUSE	KOG0616	KOG0616, cAMP-dependent protein kinase catalytic subunit (PKA) [Signal transduction mechanisms]	T	cAMP-dependent protein kinase catalytic subunit (PKA)
sp|P28867|KPCD_MOUSE	KOG0616	KOG0616, cAMP-dependent protein kinase catalytic subunit (PKA) [Signal transduction mechanisms]	T	cAMP-dependent protein kinase catalytic subunit (PKA)
sp|Q9WVC6|SGK1_MOUSE	KOG0616	KOG0616, cAMP-dependent protein kinase catalytic subunit (PKA) [Signal transduction mechanisms]	T	cAMP-dependent protein kinase catalytic subunit (PKA)
sp|P20444|KPCA_MOUSE	KOG0616	KOG0616, cAMP-dependent protein kinase catalytic subunit (PKA) [Signal transduction mechanisms]	T	cAMP-dependent protein kinase catalytic subunit (PKA)
sp|Q922R0|PRKX_MOUSE	KOG0616	KOG0616, cAMP-dependent protein kinase catalytic subunit (PKA) [Signal transduction mechanisms]	T	cAMP-dependent protein kinase catalytic subunit (PKA)
sp|Q60823|AKT2_MOUSE	KOG0616	KOG0616, cAMP-dependent protein kinase catalytic subunit (PKA) [Signal transduction mechanisms]	T	cAMP-dependent protein kinase catalytic subunit (PKA)
sp|P70268|PKN1_MOUSE	KOG0616	KOG0616, cAMP-dependent protein kinase catalytic subunit (PKA) [Signal transduction mechanisms]	T	cAMP-dependent protein kinase catalytic subunit (PKA)
sp|Q8BWW9|PKN2_MOUSE	KOG0616	KOG0616, cAMP-dependent protein kinase catalytic subunit (PKA) [Signal transduction mechanisms]	T	cAMP-dependent protein kinase catalytic subunit (PKA)
sp|P18654|KS6A3_MOUSE	KOG0616	KOG0616, cAMP-dependent protein kinase catalytic subunit (PKA) [Signal transduction mechanisms]	T	cAMP-dependent protein kinase catalytic subunit (PKA)
sp|Q9Z2A0|PDPK1_MOUSE	KOG0616	KOG0616, cAMP-dependent protein kinase catalytic subunit (PKA) [Signal transduction mechanisms]	T	cAMP-dependent protein kinase catalytic subunit (PKA)
sp|Q9Z2B9|KS6A4_MOUSE	KOG0616	KOG0616, cAMP-dependent protein kinase catalytic subunit (PKA) [Signal transduction mechanisms]	T	cAMP-dependent protein kinase catalytic subunit (PKA)
sp|Q7TPS0|KS6A6_MOUSE	KOG0616	KOG0616, cAMP-dependent protein kinase catalytic subunit (PKA) [Signal transduction mechanisms]	T	cAMP-dependent protein kinase catalytic subunit (PKA)
sp|Q8BSK8|KS6B1_MOUSE	KOG0616	KOG0616, cAMP-dependent protein kinase catalytic subunit (PKA) [Signal transduction mechanisms]	T	cAMP-dependent protein kinase catalytic subunit (PKA)
sp|Q5EG47|AAPK1_MOUSE	KOG0616	KOG0616, cAMP-dependent protein kinase catalytic subunit (PKA) [Signal transduction mechanisms]	T	cAMP-dependent protein kinase catalytic subunit (PKA)
sp|P68181|KAPCB_MOUSE	KOG0616	KOG0616, cAMP-dependent protein kinase catalytic subunit (PKA) [Signal transduction mechanisms]	T	cAMP-dependent protein kinase catalytic subunit (PKA)
sp|Q6R5N8|TLR13_MOUSE	KOG0617	KOG0617, Ras suppressor protein (contains leucine-rich repeats) [Signal transduction mechanisms]	T	Ras suppressor protein (contains leucine-rich repeats)
sp|Q01730|RSU1_MOUSE	KOG0617	KOG0617, Ras suppressor protein (contains leucine-rich repeats) [Signal transduction mechanisms]	T	Ras suppressor protein (contains leucine-rich repeats)
sp|Q9JIZ9|PLS3_MOUSE	KOG0621	KOG0621, Phospholipid scramblase [Cell wall/membrane/envelope biogenesis]	M	Phospholipid scramblase
sp|Q9JJ00|PLS1_MOUSE	KOG0621	KOG0621, Phospholipid scramblase [Cell wall/membrane/envelope biogenesis]	M	Phospholipid scramblase
sp|Q9QYI4|DJB12_MOUSE	KOG0624	KOG0624, dsRNA-activated protein kinase inhibitor P58, contains TPR and DnaJ domains [Defense mechanisms]	V	dsRNA-activated protein kinase inhibitor P58, contains TPR and DnaJ domains
sp|Q91YW3|DNJC3_MOUSE	KOG0624	KOG0624, dsRNA-activated protein kinase inhibitor P58, contains TPR and DnaJ domains [Defense mechanisms]	V	dsRNA-activated protein kinase inhibitor P58, contains TPR and DnaJ domains
sp|Q9QYJ0|DNJA2_MOUSE	KOG0624	KOG0624, dsRNA-activated protein kinase inhibitor P58, contains TPR and DnaJ domains [Defense mechanisms]	V	dsRNA-activated protein kinase inhibitor P58, contains TPR and DnaJ domains
sp|Q9QYJ3|DNJB1_MOUSE	KOG0624	KOG0624, dsRNA-activated protein kinase inhibitor P58, contains TPR and DnaJ domains [Defense mechanisms]	V	dsRNA-activated protein kinase inhibitor P58, contains TPR and DnaJ domains
sp|Q99M87|DNJA3_MOUSE	KOG0624	KOG0624, dsRNA-activated protein kinase inhibitor P58, contains TPR and DnaJ domains [Defense mechanisms]	V	dsRNA-activated protein kinase inhibitor P58, contains TPR and DnaJ domains
sp|Q99KV1|DJB11_MOUSE	KOG0624	KOG0624, dsRNA-activated protein kinase inhibitor P58, contains TPR and DnaJ domains [Defense mechanisms]	V	dsRNA-activated protein kinase inhibitor P58, contains TPR and DnaJ domains
sp|Q9D832|DNJB4_MOUSE	KOG0624	KOG0624, dsRNA-activated protein kinase inhibitor P58, contains TPR and DnaJ domains [Defense mechanisms]	V	dsRNA-activated protein kinase inhibitor P58, contains TPR and DnaJ domains
sp|E9Q8D0|DJC21_MOUSE	KOG0624	KOG0624, dsRNA-activated protein kinase inhibitor P58, contains TPR and DnaJ domains [Defense mechanisms]	V	dsRNA-activated protein kinase inhibitor P58, contains TPR and DnaJ domains
sp|P63037|DNJA1_MOUSE	KOG0624	KOG0624, dsRNA-activated protein kinase inhibitor P58, contains TPR and DnaJ domains [Defense mechanisms]	V	dsRNA-activated protein kinase inhibitor P58, contains TPR and DnaJ domains
sp|Q61712|DNJC1_MOUSE	KOG0624	KOG0624, dsRNA-activated protein kinase inhibitor P58, contains TPR and DnaJ domains [Defense mechanisms]	V	dsRNA-activated protein kinase inhibitor P58, contains TPR and DnaJ domains
sp|Q9DC23|DJC10_MOUSE	KOG0624	KOG0624, dsRNA-activated protein kinase inhibitor P58, contains TPR and DnaJ domains [Defense mechanisms]	V	dsRNA-activated protein kinase inhibitor P58, contains TPR and DnaJ domains
sp|O54946|DNJB6_MOUSE	KOG0624	KOG0624, dsRNA-activated protein kinase inhibitor P58, contains TPR and DnaJ domains [Defense mechanisms]	V	dsRNA-activated protein kinase inhibitor P58, contains TPR and DnaJ domains
sp|Q5U458|DJC11_MOUSE	KOG0624	KOG0624, dsRNA-activated protein kinase inhibitor P58, contains TPR and DnaJ domains [Defense mechanisms]	V	dsRNA-activated protein kinase inhibitor P58, contains TPR and DnaJ domains
sp|Q9D0F9|PGM1_MOUSE	KOG0625	KOG0625, Phosphoglucomutase [Carbohydrate transport and metabolism]	G	Phosphoglucomutase
sp|Q9DBE0|CSAD_MOUSE	KOG0629	KOG0629, Glutamate decarboxylase and related proteins [Amino acid transport and metabolism]	E	Glutamate decarboxylase and related proteins
sp|Q68FH4|GALK2_MOUSE	KOG0631	KOG0631, Galactokinase [Carbohydrate transport and metabolism]	G	Galactokinase
sp|O88428|PAPS2_MOUSE	KOG0635	KOG0635, Adenosine 5'-phosphosulfate kinase [Inorganic ion transport and metabolism]	P	Adenosine 5'-phosphosulfate kinase
sp|Q08122|TLE3_MOUSE	KOG0639	KOG0639, Transducin-like enhancer of split protein (contains WD40 repeats) [Chromatin structure and dynamics]	B	Transducin-like enhancer of split protein (contains WD40 repeats)
sp|Q99LC2|CSTF1_MOUSE	KOG0640	KOG0640, mRNA cleavage stimulating factor complex; subunit 1 [RNA processing and modification]	A	mRNA cleavage stimulating factor complex; subunit 1
sp|O55106|STRN_MOUSE	KOG0642	KOG0642, Cell-cycle nuclear protein, contains WD-40 repeats [Cell cycle control, cell division, chromosome partitioning]	D	Cell-cycle nuclear protein, contains WD-40 repeats
sp|Q9ERG2|STRN3_MOUSE	KOG0642	KOG0642, Cell-cycle nuclear protein, contains WD-40 repeats [Cell cycle control, cell division, chromosome partitioning]	D	Cell-cycle nuclear protein, contains WD-40 repeats
sp|Q9QZD9|EIF3I_MOUSE	KOG0643	KOG0643, Translation initiation factor 3, subunit i (eIF-3i)/TGF-beta receptor-interacting protein (TRIP-1) [Translation, ribosomal structure and biogenesis, Signal transduction mechanisms]	JT	Translation initiation factor 3, subunit i (eIF-3i)/TGF-beta receptor-interacting protein (TRIP-1)
sp|Q8C570|RAE1L_MOUSE	KOG0647	KOG0647, mRNA export protein (contains WD40 repeats) [RNA processing and modification]	A	mRNA export protein (contains WD40 repeats)
sp|Q5U4D9|THOC6_MOUSE	KOG0649	KOG0649, WD40 repeat protein [General function prediction only]	R	WD40 repeat protein
sp|P97452|BOP1_MOUSE	KOG0650	KOG0650, WD40 repeat nucleolar protein Bop1, involved in ribosome biogenesis [Translation, ribosomal structure and biogenesis]	J	WD40 repeat nucleolar protein Bop1, involved in ribosome biogenesis
sp|P62192|PRS4_MOUSE	KOG0651	KOG0651, 26S proteasome regulatory complex, ATPase RPT4 [Posttranslational modification, protein turnover, chaperones]	O	26S proteasome regulatory complex, ATPase RPT4
sp|O88967|YMEL1_MOUSE	KOG0651	KOG0651, 26S proteasome regulatory complex, ATPase RPT4 [Posttranslational modification, protein turnover, chaperones]	O	26S proteasome regulatory complex, ATPase RPT4
sp|P54775|PRS6B_MOUSE	KOG0651	KOG0651, 26S proteasome regulatory complex, ATPase RPT4 [Posttranslational modification, protein turnover, chaperones]	O	26S proteasome regulatory complex, ATPase RPT4
sp|Q01853|TERA_MOUSE	KOG0651	KOG0651, 26S proteasome regulatory complex, ATPase RPT4 [Posttranslational modification, protein turnover, chaperones]	O	26S proteasome regulatory complex, ATPase RPT4
sp|P46471|PRS7_MOUSE	KOG0651	KOG0651, 26S proteasome regulatory complex, ATPase RPT4 [Posttranslational modification, protein turnover, chaperones]	O	26S proteasome regulatory complex, ATPase RPT4
sp|O88685|PRS6A_MOUSE	KOG0651	KOG0651, 26S proteasome regulatory complex, ATPase RPT4 [Posttranslational modification, protein turnover, chaperones]	O	26S proteasome regulatory complex, ATPase RPT4
sp|P62196|PRS8_MOUSE	KOG0651	KOG0651, 26S proteasome regulatory complex, ATPase RPT4 [Posttranslational modification, protein turnover, chaperones]	O	26S proteasome regulatory complex, ATPase RPT4
sp|Q8CDM1|ATAD2_MOUSE	KOG0651	KOG0651, 26S proteasome regulatory complex, ATPase RPT4 [Posttranslational modification, protein turnover, chaperones]	O	26S proteasome regulatory complex, ATPase RPT4
sp|Q3ULF4|SPG7_MOUSE	KOG0651	KOG0651, 26S proteasome regulatory complex, ATPase RPT4 [Posttranslational modification, protein turnover, chaperones]	O	26S proteasome regulatory complex, ATPase RPT4
sp|P62196|PRS8_MOUSE	KOG0652	KOG0652, 26S proteasome regulatory complex, ATPase RPT5 [Posttranslational modification, protein turnover, chaperones]	O	26S proteasome regulatory complex, ATPase RPT5
sp|Q01853|TERA_MOUSE	KOG0652	KOG0652, 26S proteasome regulatory complex, ATPase RPT5 [Posttranslational modification, protein turnover, chaperones]	O	26S proteasome regulatory complex, ATPase RPT5
sp|P46471|PRS7_MOUSE	KOG0652	KOG0652, 26S proteasome regulatory complex, ATPase RPT5 [Posttranslational modification, protein turnover, chaperones]	O	26S proteasome regulatory complex, ATPase RPT5
sp|O88685|PRS6A_MOUSE	KOG0652	KOG0652, 26S proteasome regulatory complex, ATPase RPT5 [Posttranslational modification, protein turnover, chaperones]	O	26S proteasome regulatory complex, ATPase RPT5
sp|P62192|PRS4_MOUSE	KOG0652	KOG0652, 26S proteasome regulatory complex, ATPase RPT5 [Posttranslational modification, protein turnover, chaperones]	O	26S proteasome regulatory complex, ATPase RPT5
sp|Q9DBY8|NVL_MOUSE	KOG0652	KOG0652, 26S proteasome regulatory complex, ATPase RPT5 [Posttranslational modification, protein turnover, chaperones]	O	26S proteasome regulatory complex, ATPase RPT5
sp|P51943|CCNA2_MOUSE	KOG0654	KOG0654, G2/Mitotic-specific cyclin A [Cell cycle control, cell division, chromosome partitioning]	D	G2/Mitotic-specific cyclin A
sp|P51943|CCNA2_MOUSE	KOG0655	KOG0655, G1/S-specific cyclin E [Cell cycle control, cell division, chromosome partitioning]	D	G1/S-specific cyclin E
sp|P25322|CCND1_MOUSE	KOG0656	KOG0656, G1/S-specific cyclin D [Cell cycle control, cell division, chromosome partitioning]	D	G1/S-specific cyclin D
sp|P16858|G3P_MOUSE	KOG0657	KOG0657, Glyceraldehyde 3-phosphate dehydrogenase [Carbohydrate transport and metabolism]	G	Glyceraldehyde 3-phosphate dehydrogenase
sp|Q64467|G3PT_MOUSE	KOG0657	KOG0657, Glyceraldehyde 3-phosphate dehydrogenase [Carbohydrate transport and metabolism]	G	Glyceraldehyde 3-phosphate dehydrogenase
sp|P97377|CDK2_MOUSE	KOG0659	KOG0659, Cdk activating kinase (CAK)/RNA polymerase II transcription initiation/nucleotide excision repair factor TFIIH/TFIIK, kinase subunit CDK7 [Cell cycle control, cell division, chromosome partitioning, Transcription, Replication, recombination and repair]	DKL	Cdk activating kinase (CAK)/RNA polymerase II transcription initiation/nucleotide excision repair factor TFIIH/TFIIK, kinase subunit CDK7
sp|P30285|CDK4_MOUSE	KOG0659	KOG0659, Cdk activating kinase (CAK)/RNA polymerase II transcription initiation/nucleotide excision repair factor TFIIH/TFIIK, kinase subunit CDK7 [Cell cycle control, cell division, chromosome partitioning, Transcription, Replication, recombination and repair]	DKL	Cdk activating kinase (CAK)/RNA polymerase II transcription initiation/nucleotide excision repair factor TFIIH/TFIIK, kinase subunit CDK7
sp|P11440|CDK1_MOUSE	KOG0659	KOG0659, Cdk activating kinase (CAK)/RNA polymerase II transcription initiation/nucleotide excision repair factor TFIIH/TFIIK, kinase subunit CDK7 [Cell cycle control, cell division, chromosome partitioning, Transcription, Replication, recombination and repair]	DKL	Cdk activating kinase (CAK)/RNA polymerase II transcription initiation/nucleotide excision repair factor TFIIH/TFIIK, kinase subunit CDK7
sp|Q64261|CDK6_MOUSE	KOG0659	KOG0659, Cdk activating kinase (CAK)/RNA polymerase II transcription initiation/nucleotide excision repair factor TFIIH/TFIIK, kinase subunit CDK7 [Cell cycle control, cell division, chromosome partitioning, Transcription, Replication, recombination and repair]	DKL	Cdk activating kinase (CAK)/RNA polymerase II transcription initiation/nucleotide excision repair factor TFIIH/TFIIK, kinase subunit CDK7
sp|Q63844|MK03_MOUSE	KOG0659	KOG0659, Cdk activating kinase (CAK)/RNA polymerase II transcription initiation/nucleotide excision repair factor TFIIH/TFIIK, kinase subunit CDK7 [Cell cycle control, cell division, chromosome partitioning, Transcription, Replication, recombination and repair]	DKL	Cdk activating kinase (CAK)/RNA polymerase II transcription initiation/nucleotide excision repair factor TFIIH/TFIIK, kinase subunit CDK7
sp|P49615|CDK5_MOUSE	KOG0659	KOG0659, Cdk activating kinase (CAK)/RNA polymerase II transcription initiation/nucleotide excision repair factor TFIIH/TFIIK, kinase subunit CDK7 [Cell cycle control, cell division, chromosome partitioning, Transcription, Replication, recombination and repair]	DKL	Cdk activating kinase (CAK)/RNA polymerase II transcription initiation/nucleotide excision repair factor TFIIH/TFIIK, kinase subunit CDK7
sp|Q80Y86|MK15_MOUSE	KOG0659	KOG0659, Cdk activating kinase (CAK)/RNA polymerase II transcription initiation/nucleotide excision repair factor TFIIH/TFIIK, kinase subunit CDK7 [Cell cycle control, cell division, chromosome partitioning, Transcription, Replication, recombination and repair]	DKL	Cdk activating kinase (CAK)/RNA polymerase II transcription initiation/nucleotide excision repair factor TFIIH/TFIIK, kinase subunit CDK7
sp|Q8K0D0|CDK17_MOUSE	KOG0659	KOG0659, Cdk activating kinase (CAK)/RNA polymerase II transcription initiation/nucleotide excision repair factor TFIIH/TFIIK, kinase subunit CDK7 [Cell cycle control, cell division, chromosome partitioning, Transcription, Replication, recombination and repair]	DKL	Cdk activating kinase (CAK)/RNA polymerase II transcription initiation/nucleotide excision repair factor TFIIH/TFIIK, kinase subunit CDK7
sp|Q04735|CDK16_MOUSE	KOG0659	KOG0659, Cdk activating kinase (CAK)/RNA polymerase II transcription initiation/nucleotide excision repair factor TFIIH/TFIIK, kinase subunit CDK7 [Cell cycle control, cell division, chromosome partitioning, Transcription, Replication, recombination and repair]	DKL	Cdk activating kinase (CAK)/RNA polymerase II transcription initiation/nucleotide excision repair factor TFIIH/TFIIK, kinase subunit CDK7
sp|Q8BWD8|CDK19_MOUSE	KOG0659	KOG0659, Cdk activating kinase (CAK)/RNA polymerase II transcription initiation/nucleotide excision repair factor TFIIH/TFIIK, kinase subunit CDK7 [Cell cycle control, cell division, chromosome partitioning, Transcription, Replication, recombination and repair]	DKL	Cdk activating kinase (CAK)/RNA polymerase II transcription initiation/nucleotide excision repair factor TFIIH/TFIIK, kinase subunit CDK7
sp|Q69ZA1|CDK13_MOUSE	KOG0659	KOG0659, Cdk activating kinase (CAK)/RNA polymerase II transcription initiation/nucleotide excision repair factor TFIIH/TFIIK, kinase subunit CDK7 [Cell cycle control, cell division, chromosome partitioning, Transcription, Replication, recombination and repair]	DKL	Cdk activating kinase (CAK)/RNA polymerase II transcription initiation/nucleotide excision repair factor TFIIH/TFIIK, kinase subunit CDK7
sp|Q03147|CDK7_MOUSE	KOG0659	KOG0659, Cdk activating kinase (CAK)/RNA polymerase II transcription initiation/nucleotide excision repair factor TFIIH/TFIIK, kinase subunit CDK7 [Cell cycle control, cell division, chromosome partitioning, Transcription, Replication, recombination and repair]	DKL	Cdk activating kinase (CAK)/RNA polymerase II transcription initiation/nucleotide excision repair factor TFIIH/TFIIK, kinase subunit CDK7
sp|Q99J95|CDK9_MOUSE	KOG0659	KOG0659, Cdk activating kinase (CAK)/RNA polymerase II transcription initiation/nucleotide excision repair factor TFIIH/TFIIK, kinase subunit CDK7 [Cell cycle control, cell division, chromosome partitioning, Transcription, Replication, recombination and repair]	DKL	Cdk activating kinase (CAK)/RNA polymerase II transcription initiation/nucleotide excision repair factor TFIIH/TFIIK, kinase subunit CDK7
sp|Q80Y86|MK15_MOUSE	KOG0660	KOG0660, Mitogen-activated protein kinase [Signal transduction mechanisms]	T	Mitogen-activated protein kinase
sp|Q61532|MK06_MOUSE	KOG0660	KOG0660, Mitogen-activated protein kinase [Signal transduction mechanisms]	T	Mitogen-activated protein kinase
sp|Q91Y86|MK08_MOUSE	KOG0660	KOG0660, Mitogen-activated protein kinase [Signal transduction mechanisms]	T	Mitogen-activated protein kinase
sp|Q63844|MK03_MOUSE	KOG0660	KOG0660, Mitogen-activated protein kinase [Signal transduction mechanisms]	T	Mitogen-activated protein kinase
sp|P11440|CDK1_MOUSE	KOG0660	KOG0660, Mitogen-activated protein kinase [Signal transduction mechanisms]	T	Mitogen-activated protein kinase
sp|Q8K0D0|CDK17_MOUSE	KOG0660	KOG0660, Mitogen-activated protein kinase [Signal transduction mechanisms]	T	Mitogen-activated protein kinase
sp|Q80Y86|MK15_MOUSE	KOG0661	KOG0661, MAPK related serine/threonine protein kinase [Signal transduction mechanisms]	T	MAPK related serine/threonine protein kinase
sp|P11440|CDK1_MOUSE	KOG0661	KOG0661, MAPK related serine/threonine protein kinase [Signal transduction mechanisms]	T	MAPK related serine/threonine protein kinase
sp|Q03147|CDK7_MOUSE	KOG0662	KOG0662, Cyclin-dependent kinase CDK5 [Intracellular trafficking, secretion, and vesicular transport, Signal transduction mechanisms]	UT	Cyclin-dependent kinase CDK5
sp|P97377|CDK2_MOUSE	KOG0662	KOG0662, Cyclin-dependent kinase CDK5 [Intracellular trafficking, secretion, and vesicular transport, Signal transduction mechanisms]	UT	Cyclin-dependent kinase CDK5
sp|Q8K0D0|CDK17_MOUSE	KOG0662	KOG0662, Cyclin-dependent kinase CDK5 [Intracellular trafficking, secretion, and vesicular transport, Signal transduction mechanisms]	UT	Cyclin-dependent kinase CDK5
sp|Q99J95|CDK9_MOUSE	KOG0662	KOG0662, Cyclin-dependent kinase CDK5 [Intracellular trafficking, secretion, and vesicular transport, Signal transduction mechanisms]	UT	Cyclin-dependent kinase CDK5
sp|Q14AX6|CDK12_MOUSE	KOG0662	KOG0662, Cyclin-dependent kinase CDK5 [Intracellular trafficking, secretion, and vesicular transport, Signal transduction mechanisms]	UT	Cyclin-dependent kinase CDK5
sp|Q69ZA1|CDK13_MOUSE	KOG0662	KOG0662, Cyclin-dependent kinase CDK5 [Intracellular trafficking, secretion, and vesicular transport, Signal transduction mechanisms]	UT	Cyclin-dependent kinase CDK5
sp|Q04735|CDK16_MOUSE	KOG0662	KOG0662, Cyclin-dependent kinase CDK5 [Intracellular trafficking, secretion, and vesicular transport, Signal transduction mechanisms]	UT	Cyclin-dependent kinase CDK5
sp|P30285|CDK4_MOUSE	KOG0662	KOG0662, Cyclin-dependent kinase CDK5 [Intracellular trafficking, secretion, and vesicular transport, Signal transduction mechanisms]	UT	Cyclin-dependent kinase CDK5
sp|P49615|CDK5_MOUSE	KOG0662	KOG0662, Cyclin-dependent kinase CDK5 [Intracellular trafficking, secretion, and vesicular transport, Signal transduction mechanisms]	UT	Cyclin-dependent kinase CDK5
sp|P11440|CDK1_MOUSE	KOG0662	KOG0662, Cyclin-dependent kinase CDK5 [Intracellular trafficking, secretion, and vesicular transport, Signal transduction mechanisms]	UT	Cyclin-dependent kinase CDK5
sp|Q64261|CDK6_MOUSE	KOG0662	KOG0662, Cyclin-dependent kinase CDK5 [Intracellular trafficking, secretion, and vesicular transport, Signal transduction mechanisms]	UT	Cyclin-dependent kinase CDK5
sp|Q04735|CDK16_MOUSE	KOG0663	KOG0663, Protein kinase PITSLRE and related kinases [General function prediction only]	R	Protein kinase PITSLRE and related kinases
sp|P97377|CDK2_MOUSE	KOG0663	KOG0663, Protein kinase PITSLRE and related kinases [General function prediction only]	R	Protein kinase PITSLRE and related kinases
sp|Q99J95|CDK9_MOUSE	KOG0663	KOG0663, Protein kinase PITSLRE and related kinases [General function prediction only]	R	Protein kinase PITSLRE and related kinases
sp|Q8K0D0|CDK17_MOUSE	KOG0663	KOG0663, Protein kinase PITSLRE and related kinases [General function prediction only]	R	Protein kinase PITSLRE and related kinases
sp|Q64261|CDK6_MOUSE	KOG0663	KOG0663, Protein kinase PITSLRE and related kinases [General function prediction only]	R	Protein kinase PITSLRE and related kinases
sp|P30285|CDK4_MOUSE	KOG0663	KOG0663, Protein kinase PITSLRE and related kinases [General function prediction only]	R	Protein kinase PITSLRE and related kinases
sp|Q69ZA1|CDK13_MOUSE	KOG0663	KOG0663, Protein kinase PITSLRE and related kinases [General function prediction only]	R	Protein kinase PITSLRE and related kinases
sp|P11440|CDK1_MOUSE	KOG0663	KOG0663, Protein kinase PITSLRE and related kinases [General function prediction only]	R	Protein kinase PITSLRE and related kinases
sp|Q03147|CDK7_MOUSE	KOG0663	KOG0663, Protein kinase PITSLRE and related kinases [General function prediction only]	R	Protein kinase PITSLRE and related kinases
sp|P49615|CDK5_MOUSE	KOG0663	KOG0663, Protein kinase PITSLRE and related kinases [General function prediction only]	R	Protein kinase PITSLRE and related kinases
sp|Q91Y86|MK08_MOUSE	KOG0664	KOG0664, Nemo-like MAPK-related serine/threonine protein kinase [Signal transduction mechanisms]	T	Nemo-like MAPK-related serine/threonine protein kinase
sp|Q03963|E2AK2_MOUSE	KOG0664	KOG0664, Nemo-like MAPK-related serine/threonine protein kinase [Signal transduction mechanisms]	T	Nemo-like MAPK-related serine/threonine protein kinase
sp|Q63932|MP2K2_MOUSE	KOG0664	KOG0664, Nemo-like MAPK-related serine/threonine protein kinase [Signal transduction mechanisms]	T	Nemo-like MAPK-related serine/threonine protein kinase
sp|P31938|MP2K1_MOUSE	KOG0664	KOG0664, Nemo-like MAPK-related serine/threonine protein kinase [Signal transduction mechanisms]	T	Nemo-like MAPK-related serine/threonine protein kinase
sp|Q63844|MK03_MOUSE	KOG0665	KOG0665, Jun-N-terminal kinase (JNK) [Signal transduction mechanisms]	T	Jun-N-terminal kinase (JNK)
sp|Q91Y86|MK08_MOUSE	KOG0665	KOG0665, Jun-N-terminal kinase (JNK) [Signal transduction mechanisms]	T	Jun-N-terminal kinase (JNK)
sp|Q8BWD8|CDK19_MOUSE	KOG0666	KOG0666, Cyclin C-dependent kinase CDK8 [Transcription]	K	Cyclin C-dependent kinase CDK8
sp|Q8R3L8|CDK8_MOUSE	KOG0666	KOG0666, Cyclin C-dependent kinase CDK8 [Transcription]	K	Cyclin C-dependent kinase CDK8
sp|Q03147|CDK7_MOUSE	KOG0666	KOG0666, Cyclin C-dependent kinase CDK8 [Transcription]	K	Cyclin C-dependent kinase CDK8
sp|P11440|CDK1_MOUSE	KOG0666	KOG0666, Cyclin C-dependent kinase CDK8 [Transcription]	K	Cyclin C-dependent kinase CDK8
sp|P49615|CDK5_MOUSE	KOG0666	KOG0666, Cyclin C-dependent kinase CDK8 [Transcription]	K	Cyclin C-dependent kinase CDK8
sp|O54833|CSK22_MOUSE	KOG0668	KOG0668, Casein kinase II, alpha subunit [Signal transduction mechanisms, Cell cycle control, cell division, chromosome partitioning, Transcription]	TDK	Casein kinase II, alpha subunit
sp|Q60737|CSK21_MOUSE	KOG0668	KOG0668, Casein kinase II, alpha subunit [Signal transduction mechanisms, Cell cycle control, cell division, chromosome partitioning, Transcription]	TDK	Casein kinase II, alpha subunit
sp|Q14AX6|CDK12_MOUSE	KOG0669	KOG0669, Cyclin T-dependent kinase CDK9 [Cell cycle control, cell division, chromosome partitioning]	D	Cyclin T-dependent kinase CDK9
sp|P49615|CDK5_MOUSE	KOG0669	KOG0669, Cyclin T-dependent kinase CDK9 [Cell cycle control, cell division, chromosome partitioning]	D	Cyclin T-dependent kinase CDK9
sp|Q69ZA1|CDK13_MOUSE	KOG0669	KOG0669, Cyclin T-dependent kinase CDK9 [Cell cycle control, cell division, chromosome partitioning]	D	Cyclin T-dependent kinase CDK9
sp|P11440|CDK1_MOUSE	KOG0669	KOG0669, Cyclin T-dependent kinase CDK9 [Cell cycle control, cell division, chromosome partitioning]	D	Cyclin T-dependent kinase CDK9
sp|Q99J95|CDK9_MOUSE	KOG0669	KOG0669, Cyclin T-dependent kinase CDK9 [Cell cycle control, cell division, chromosome partitioning]	D	Cyclin T-dependent kinase CDK9
sp|Q8CE90|MP2K7_MOUSE	KOG0670	KOG0670, U4/U6-associated splicing factor PRP4 [RNA processing and modification]	A	U4/U6-associated splicing factor PRP4
sp|Q61136|PRP4K_MOUSE	KOG0670	KOG0670, U4/U6-associated splicing factor PRP4 [RNA processing and modification]	A	U4/U6-associated splicing factor PRP4
sp|O35491|CLK2_MOUSE	KOG0671	KOG0671, LAMMER dual specificity kinases [Signal transduction mechanisms]	T	LAMMER dual specificity kinases
sp|O35493|CLK4_MOUSE	KOG0671	KOG0671, LAMMER dual specificity kinases [Signal transduction mechanisms]	T	LAMMER dual specificity kinases
sp|P22518|CLK1_MOUSE	KOG0671	KOG0671, LAMMER dual specificity kinases [Signal transduction mechanisms]	T	LAMMER dual specificity kinases
sp|P07607|TYSY_MOUSE	KOG0673	KOG0673, Thymidylate synthase [Nucleotide transport and metabolism]	F	Thymidylate synthase
sp|P14211|CALR_MOUSE	KOG0674	KOG0674, Calreticulin [Posttranslational modification, protein turnover, chaperones]	O	Calreticulin
sp|P52194|CLGN_MOUSE	KOG0675	KOG0675, Calnexin [Posttranslational modification, protein turnover, chaperones]	O	Calnexin
sp|P35564|CALX_MOUSE	KOG0675	KOG0675, Calnexin [Posttranslational modification, protein turnover, chaperones]	O	Calnexin
sp|P63260|ACTG_MOUSE	KOG0676	KOG0676, Actin and related proteins [Cytoskeleton]	Z	Actin and related proteins
sp|P61164|ACTZ_MOUSE	KOG0676	KOG0676, Actin and related proteins [Cytoskeleton]	Z	Actin and related proteins
sp|P68134|ACTS_MOUSE	KOG0676	KOG0676, Actin and related proteins [Cytoskeleton]	Z	Actin and related proteins
sp|P63268|ACTH_MOUSE	KOG0676	KOG0676, Actin and related proteins [Cytoskeleton]	Z	Actin and related proteins
sp|P61161|ARP2_MOUSE	KOG0676	KOG0676, Actin and related proteins [Cytoskeleton]	Z	Actin and related proteins
sp|Q8BFZ3|ACTBL_MOUSE	KOG0676	KOG0676, Actin and related proteins [Cytoskeleton]	Z	Actin and related proteins
sp|P68134|ACTS_MOUSE	KOG0677	KOG0677, Actin-related protein Arp2/3 complex, subunit Arp2 [Cytoskeleton]	Z	Actin-related protein Arp2/3 complex, subunit Arp2
sp|P63260|ACTG_MOUSE	KOG0677	KOG0677, Actin-related protein Arp2/3 complex, subunit Arp2 [Cytoskeleton]	Z	Actin-related protein Arp2/3 complex, subunit Arp2
sp|P63268|ACTH_MOUSE	KOG0677	KOG0677, Actin-related protein Arp2/3 complex, subunit Arp2 [Cytoskeleton]	Z	Actin-related protein Arp2/3 complex, subunit Arp2
sp|Q8BFZ3|ACTBL_MOUSE	KOG0677	KOG0677, Actin-related protein Arp2/3 complex, subunit Arp2 [Cytoskeleton]	Z	Actin-related protein Arp2/3 complex, subunit Arp2
sp|P61161|ARP2_MOUSE	KOG0677	KOG0677, Actin-related protein Arp2/3 complex, subunit Arp2 [Cytoskeleton]	Z	Actin-related protein Arp2/3 complex, subunit Arp2
sp|P61164|ACTZ_MOUSE	KOG0677	KOG0677, Actin-related protein Arp2/3 complex, subunit Arp2 [Cytoskeleton]	Z	Actin-related protein Arp2/3 complex, subunit Arp2
sp|Q99JY9|ARP3_MOUSE	KOG0678	KOG0678, Actin-related protein Arp2/3 complex, subunit Arp3 [Cytoskeleton]	Z	Actin-related protein Arp2/3 complex, subunit Arp3
sp|Q9Z2N8|ACL6A_MOUSE	KOG0679	KOG0679, Actin-related protein - Arp4p/Act3p [Cytoskeleton]	Z	Actin-related protein - Arp4p/Act3p
sp|Q80US4|ARP5_MOUSE	KOG0681	KOG0681, Actin-related protein - Arp5p [Cytoskeleton]	Z	Actin-related protein - Arp5p
sp|P15105|GLNA_MOUSE	KOG0683	KOG0683, Glutamine synthetase [Amino acid transport and metabolism]	E	Glutamine synthetase
sp|Q8K0C4|CP51A_MOUSE	KOG0684	KOG0684, Cytochrome P450 [Secondary metabolites biosynthesis, transport and catabolism]	Q	Cytochrome P450
sp|Q99LD4|CSN1_MOUSE	KOG0686	KOG0686, COP9 signalosome, subunit CSN1 [Posttranslational modification, protein turnover, chaperones, Signal transduction mechanisms]	OT	COP9 signalosome, subunit CSN1
sp|Q99JI4|PSMD6_MOUSE	KOG0687	KOG0687, 26S proteasome regulatory complex, subunit RPN7/PSMD6 [Posttranslational modification, protein turnover, chaperones]	O	26S proteasome regulatory complex, subunit RPN7/PSMD6
sp|Q8BWY3|ERF1_MOUSE	KOG0688	KOG0688, Peptide chain release factor 1 (eRF1) [Translation, ribosomal structure and biogenesis]	J	Peptide chain release factor 1 (eRF1)
sp|Q0KL02|TRIO_MOUSE	KOG0689	KOG0689, Guanine nucleotide exchange factor for Rho and Rac GTPases [Signal transduction mechanisms]	T	Guanine nucleotide exchange factor for Rho and Rac GTPases
sp|Q7TPS0|KS6A6_MOUSE	KOG0690	KOG0690, Serine/threonine protein kinase [Signal transduction mechanisms]	T	Serine/threonine protein kinase
sp|P28867|KPCD_MOUSE	KOG0690	KOG0690, Serine/threonine protein kinase [Signal transduction mechanisms]	T	Serine/threonine protein kinase
sp|Q9Z2B9|KS6A4_MOUSE	KOG0690	KOG0690, Serine/threonine protein kinase [Signal transduction mechanisms]	T	Serine/threonine protein kinase
sp|P70268|PKN1_MOUSE	KOG0690	KOG0690, Serine/threonine protein kinase [Signal transduction mechanisms]	T	Serine/threonine protein kinase
sp|P20444|KPCA_MOUSE	KOG0690	KOG0690, Serine/threonine protein kinase [Signal transduction mechanisms]	T	Serine/threonine protein kinase
sp|P18654|KS6A3_MOUSE	KOG0690	KOG0690, Serine/threonine protein kinase [Signal transduction mechanisms]	T	Serine/threonine protein kinase
sp|Q8BSK8|KS6B1_MOUSE	KOG0690	KOG0690, Serine/threonine protein kinase [Signal transduction mechanisms]	T	Serine/threonine protein kinase
sp|P31750|AKT1_MOUSE	KOG0690	KOG0690, Serine/threonine protein kinase [Signal transduction mechanisms]	T	Serine/threonine protein kinase
sp|Q8BWW9|PKN2_MOUSE	KOG0690	KOG0690, Serine/threonine protein kinase [Signal transduction mechanisms]	T	Serine/threonine protein kinase
sp|Q60823|AKT2_MOUSE	KOG0690	KOG0690, Serine/threonine protein kinase [Signal transduction mechanisms]	T	Serine/threonine protein kinase
sp|P68181|KAPCB_MOUSE	KOG0690	KOG0690, Serine/threonine protein kinase [Signal transduction mechanisms]	T	Serine/threonine protein kinase
sp|Q9WVC6|SGK1_MOUSE	KOG0690	KOG0690, Serine/threonine protein kinase [Signal transduction mechanisms]	T	Serine/threonine protein kinase
sp|P68404|KPCB_MOUSE	KOG0690	KOG0690, Serine/threonine protein kinase [Signal transduction mechanisms]	T	Serine/threonine protein kinase
sp|E9Q8D0|DJC21_MOUSE	KOG0691	KOG0691, Molecular chaperone (DnaJ superfamily) [Posttranslational modification, protein turnover, chaperones]	O	Molecular chaperone (DnaJ superfamily)
sp|Q99M87|DNJA3_MOUSE	KOG0691	KOG0691, Molecular chaperone (DnaJ superfamily) [Posttranslational modification, protein turnover, chaperones]	O	Molecular chaperone (DnaJ superfamily)
sp|Q91YW3|DNJC3_MOUSE	KOG0691	KOG0691, Molecular chaperone (DnaJ superfamily) [Posttranslational modification, protein turnover, chaperones]	O	Molecular chaperone (DnaJ superfamily)
sp|O54946|DNJB6_MOUSE	KOG0691	KOG0691, Molecular chaperone (DnaJ superfamily) [Posttranslational modification, protein turnover, chaperones]	O	Molecular chaperone (DnaJ superfamily)
sp|Q9QYI4|DJB12_MOUSE	KOG0691	KOG0691, Molecular chaperone (DnaJ superfamily) [Posttranslational modification, protein turnover, chaperones]	O	Molecular chaperone (DnaJ superfamily)
sp|Q9DC23|DJC10_MOUSE	KOG0691	KOG0691, Molecular chaperone (DnaJ superfamily) [Posttranslational modification, protein turnover, chaperones]	O	Molecular chaperone (DnaJ superfamily)
sp|Q921R4|DJC14_MOUSE	KOG0691	KOG0691, Molecular chaperone (DnaJ superfamily) [Posttranslational modification, protein turnover, chaperones]	O	Molecular chaperone (DnaJ superfamily)
sp|Q99KV1|DJB11_MOUSE	KOG0691	KOG0691, Molecular chaperone (DnaJ superfamily) [Posttranslational modification, protein turnover, chaperones]	O	Molecular chaperone (DnaJ superfamily)
sp|Q9QYJ3|DNJB1_MOUSE	KOG0691	KOG0691, Molecular chaperone (DnaJ superfamily) [Posttranslational modification, protein turnover, chaperones]	O	Molecular chaperone (DnaJ superfamily)
sp|Q5U458|DJC11_MOUSE	KOG0691	KOG0691, Molecular chaperone (DnaJ superfamily) [Posttranslational modification, protein turnover, chaperones]	O	Molecular chaperone (DnaJ superfamily)
sp|Q9QYJ0|DNJA2_MOUSE	KOG0691	KOG0691, Molecular chaperone (DnaJ superfamily) [Posttranslational modification, protein turnover, chaperones]	O	Molecular chaperone (DnaJ superfamily)
sp|Q61712|DNJC1_MOUSE	KOG0691	KOG0691, Molecular chaperone (DnaJ superfamily) [Posttranslational modification, protein turnover, chaperones]	O	Molecular chaperone (DnaJ superfamily)
sp|Q9D832|DNJB4_MOUSE	KOG0691	KOG0691, Molecular chaperone (DnaJ superfamily) [Posttranslational modification, protein turnover, chaperones]	O	Molecular chaperone (DnaJ superfamily)
sp|P28867|KPCD_MOUSE	KOG0694	KOG0694, Serine/threonine protein kinase [Signal transduction mechanisms]	T	Serine/threonine protein kinase
sp|Q9Z2B9|KS6A4_MOUSE	KOG0694	KOG0694, Serine/threonine protein kinase [Signal transduction mechanisms]	T	Serine/threonine protein kinase
sp|P68181|KAPCB_MOUSE	KOG0694	KOG0694, Serine/threonine protein kinase [Signal transduction mechanisms]	T	Serine/threonine protein kinase
sp|Q8BWW9|PKN2_MOUSE	KOG0694	KOG0694, Serine/threonine protein kinase [Signal transduction mechanisms]	T	Serine/threonine protein kinase
sp|Q91V57|CHIN_MOUSE	KOG0694	KOG0694, Serine/threonine protein kinase [Signal transduction mechanisms]	T	Serine/threonine protein kinase
sp|Q60823|AKT2_MOUSE	KOG0694	KOG0694, Serine/threonine protein kinase [Signal transduction mechanisms]	T	Serine/threonine protein kinase
sp|Q9WVC6|SGK1_MOUSE	KOG0694	KOG0694, Serine/threonine protein kinase [Signal transduction mechanisms]	T	Serine/threonine protein kinase
sp|P18654|KS6A3_MOUSE	KOG0694	KOG0694, Serine/threonine protein kinase [Signal transduction mechanisms]	T	Serine/threonine protein kinase
sp|Q8BSK8|KS6B1_MOUSE	KOG0694	KOG0694, Serine/threonine protein kinase [Signal transduction mechanisms]	T	Serine/threonine protein kinase
sp|P70268|PKN1_MOUSE	KOG0694	KOG0694, Serine/threonine protein kinase [Signal transduction mechanisms]	T	Serine/threonine protein kinase
sp|P31750|AKT1_MOUSE	KOG0694	KOG0694, Serine/threonine protein kinase [Signal transduction mechanisms]	T	Serine/threonine protein kinase
sp|P31750|AKT1_MOUSE	KOG0695	KOG0695, Serine/threonine protein kinase [Signal transduction mechanisms]	T	Serine/threonine protein kinase
sp|Q9Z2B9|KS6A4_MOUSE	KOG0695	KOG0695, Serine/threonine protein kinase [Signal transduction mechanisms]	T	Serine/threonine protein kinase
sp|Q99MK9|RASF1_MOUSE	KOG0695	KOG0695, Serine/threonine protein kinase [Signal transduction mechanisms]	T	Serine/threonine protein kinase
sp|Q91V57|CHIN_MOUSE	KOG0695	KOG0695, Serine/threonine protein kinase [Signal transduction mechanisms]	T	Serine/threonine protein kinase
sp|Q8BWW9|PKN2_MOUSE	KOG0695	KOG0695, Serine/threonine protein kinase [Signal transduction mechanisms]	T	Serine/threonine protein kinase
sp|Q60823|AKT2_MOUSE	KOG0695	KOG0695, Serine/threonine protein kinase [Signal transduction mechanisms]	T	Serine/threonine protein kinase
sp|Q9WVC6|SGK1_MOUSE	KOG0695	KOG0695, Serine/threonine protein kinase [Signal transduction mechanisms]	T	Serine/threonine protein kinase
sp|P68181|KAPCB_MOUSE	KOG0696	KOG0696, Serine/threonine protein kinase [Signal transduction mechanisms]	T	Serine/threonine protein kinase
sp|P68404|KPCB_MOUSE	KOG0696	KOG0696, Serine/threonine protein kinase [Signal transduction mechanisms]	T	Serine/threonine protein kinase
sp|Q7TPS0|KS6A6_MOUSE	KOG0696	KOG0696, Serine/threonine protein kinase [Signal transduction mechanisms]	T	Serine/threonine protein kinase
sp|P70268|PKN1_MOUSE	KOG0696	KOG0696, Serine/threonine protein kinase [Signal transduction mechanisms]	T	Serine/threonine protein kinase
sp|Q3UHC2|LRRK1_MOUSE	KOG0696	KOG0696, Serine/threonine protein kinase [Signal transduction mechanisms]	T	Serine/threonine protein kinase
sp|Q9Z2B9|KS6A4_MOUSE	KOG0696	KOG0696, Serine/threonine protein kinase [Signal transduction mechanisms]	T	Serine/threonine protein kinase
sp|P31750|AKT1_MOUSE	KOG0696	KOG0696, Serine/threonine protein kinase [Signal transduction mechanisms]	T	Serine/threonine protein kinase
sp|P20444|KPCA_MOUSE	KOG0696	KOG0696, Serine/threonine protein kinase [Signal transduction mechanisms]	T	Serine/threonine protein kinase
sp|Q9WVC6|SGK1_MOUSE	KOG0696	KOG0696, Serine/threonine protein kinase [Signal transduction mechanisms]	T	Serine/threonine protein kinase
sp|Q8BWW9|PKN2_MOUSE	KOG0696	KOG0696, Serine/threonine protein kinase [Signal transduction mechanisms]	T	Serine/threonine protein kinase
sp|Q7TT50|MRCKB_MOUSE	KOG0696	KOG0696, Serine/threonine protein kinase [Signal transduction mechanisms]	T	Serine/threonine protein kinase
sp|Q60823|AKT2_MOUSE	KOG0696	KOG0696, Serine/threonine protein kinase [Signal transduction mechanisms]	T	Serine/threonine protein kinase
sp|P18654|KS6A3_MOUSE	KOG0696	KOG0696, Serine/threonine protein kinase [Signal transduction mechanisms]	T	Serine/threonine protein kinase
sp|P28867|KPCD_MOUSE	KOG0696	KOG0696, Serine/threonine protein kinase [Signal transduction mechanisms]	T	Serine/threonine protein kinase
sp|Q8BHN0|PPM1L_MOUSE	KOG0698	KOG0698, Serine/threonine protein phosphatase [Signal transduction mechanisms]	T	Serine/threonine protein phosphatase
sp|Q61074|PPM1G_MOUSE	KOG0699	KOG0699, Serine/threonine protein phosphatase [Signal transduction mechanisms]	T	Serine/threonine protein phosphatase
sp|Q9D8S3|ARFG3_MOUSE	KOG0703	KOG0703, Predicted GTPase-activating protein [Signal transduction mechanisms]	T	Predicted GTPase-activating protein
sp|Q99K28|ARFG2_MOUSE	KOG0703	KOG0703, Predicted GTPase-activating protein [Signal transduction mechanisms]	T	Predicted GTPase-activating protein
sp|Q9EPJ9|ARFG1_MOUSE	KOG0704	KOG0704, ADP-ribosylation factor GTPase activator [Signal transduction mechanisms, Intracellular trafficking, secretion, and vesicular transport, Cytoskeleton]	TUZ	ADP-ribosylation factor GTPase activator
sp|Q99K28|ARFG2_MOUSE	KOG0704	KOG0704, ADP-ribosylation factor GTPase activator [Signal transduction mechanisms, Intracellular trafficking, secretion, and vesicular transport, Cytoskeleton]	TUZ	ADP-ribosylation factor GTPase activator
sp|Q8BTI7|ANR52_MOUSE	KOG0705	KOG0705, GTPase-activating protein Centaurin gamma (contains Ras-like GTPase, PH and ankyrin repeat domains) [Signal transduction mechanisms]	T	GTPase-activating protein Centaurin gamma (contains Ras-like GTPase, PH and ankyrin repeat domains)
sp|Q99K28|ARFG2_MOUSE	KOG0705	KOG0705, GTPase-activating protein Centaurin gamma (contains Ras-like GTPase, PH and ankyrin repeat domains) [Signal transduction mechanisms]	T	GTPase-activating protein Centaurin gamma (contains Ras-like GTPase, PH and ankyrin repeat domains)
sp|Q9EPJ9|ARFG1_MOUSE	KOG0705	KOG0705, GTPase-activating protein Centaurin gamma (contains Ras-like GTPase, PH and ankyrin repeat domains) [Signal transduction mechanisms]	T	GTPase-activating protein Centaurin gamma (contains Ras-like GTPase, PH and ankyrin repeat domains)
sp|Q9D8S3|ARFG3_MOUSE	KOG0705	KOG0705, GTPase-activating protein Centaurin gamma (contains Ras-like GTPase, PH and ankyrin repeat domains) [Signal transduction mechanisms]	T	GTPase-activating protein Centaurin gamma (contains Ras-like GTPase, PH and ankyrin repeat domains)
sp|Q9EP71|RAI14_MOUSE	KOG0705	KOG0705, GTPase-activating protein Centaurin gamma (contains Ras-like GTPase, PH and ankyrin repeat domains) [Signal transduction mechanisms]	T	GTPase-activating protein Centaurin gamma (contains Ras-like GTPase, PH and ankyrin repeat domains)
sp|Q8BXK8|AGAP1_MOUSE	KOG0705	KOG0705, GTPase-activating protein Centaurin gamma (contains Ras-like GTPase, PH and ankyrin repeat domains) [Signal transduction mechanisms]	T	GTPase-activating protein Centaurin gamma (contains Ras-like GTPase, PH and ankyrin repeat domains)
sp|Q99K28|ARFG2_MOUSE	KOG0706	KOG0706, Predicted GTPase-activating protein [Signal transduction mechanisms]	T	Predicted GTPase-activating protein
sp|Q8BXK8|AGAP1_MOUSE	KOG0706	KOG0706, Predicted GTPase-activating protein [Signal transduction mechanisms]	T	Predicted GTPase-activating protein
sp|Q9JLQ2|GIT2_MOUSE	KOG0706	KOG0706, Predicted GTPase-activating protein [Signal transduction mechanisms]	T	Predicted GTPase-activating protein
sp|Q9D8S3|ARFG3_MOUSE	KOG0706	KOG0706, Predicted GTPase-activating protein [Signal transduction mechanisms]	T	Predicted GTPase-activating protein
sp|Q64520|KGUA_MOUSE	KOG0707	KOG0707, Guanylate kinase [Nucleotide transport and metabolism]	F	Guanylate kinase
sp|Q811D0|DLG1_MOUSE	KOG0708	KOG0708, Membrane-associated guanylate kinase MAGUK (contains PDZ, SH3, HOOK and GUK domains) [Nucleotide transport and metabolism]	F	Membrane-associated guanylate kinase MAGUK (contains PDZ, SH3, HOOK and GUK domains)
sp|P70175|DLG3_MOUSE	KOG0708	KOG0708, Membrane-associated guanylate kinase MAGUK (contains PDZ, SH3, HOOK and GUK domains) [Nucleotide transport and metabolism]	F	Membrane-associated guanylate kinase MAGUK (contains PDZ, SH3, HOOK and GUK domains)
sp|Q920E5|FPPS_MOUSE	KOG0711	KOG0711, Polyprenyl synthetase [Coenzyme transport and metabolism]	H	Polyprenyl synthetase
sp|Q921R4|DJC14_MOUSE	KOG0712	KOG0712, Molecular chaperone (DnaJ superfamily) [Posttranslational modification, protein turnover, chaperones]	O	Molecular chaperone (DnaJ superfamily)
sp|Q5U458|DJC11_MOUSE	KOG0712	KOG0712, Molecular chaperone (DnaJ superfamily) [Posttranslational modification, protein turnover, chaperones]	O	Molecular chaperone (DnaJ superfamily)
sp|Q91WT4|DJC17_MOUSE	KOG0712	KOG0712, Molecular chaperone (DnaJ superfamily) [Posttranslational modification, protein turnover, chaperones]	O	Molecular chaperone (DnaJ superfamily)
sp|P54103|DNJC2_MOUSE	KOG0712	KOG0712, Molecular chaperone (DnaJ superfamily) [Posttranslational modification, protein turnover, chaperones]	O	Molecular chaperone (DnaJ superfamily)
sp|P63037|DNJA1_MOUSE	KOG0712	KOG0712, Molecular chaperone (DnaJ superfamily) [Posttranslational modification, protein turnover, chaperones]	O	Molecular chaperone (DnaJ superfamily)
sp|O54946|DNJB6_MOUSE	KOG0712	KOG0712, Molecular chaperone (DnaJ superfamily) [Posttranslational modification, protein turnover, chaperones]	O	Molecular chaperone (DnaJ superfamily)
sp|Q9DC23|DJC10_MOUSE	KOG0712	KOG0712, Molecular chaperone (DnaJ superfamily) [Posttranslational modification, protein turnover, chaperones]	O	Molecular chaperone (DnaJ superfamily)
sp|E9Q8D0|DJC21_MOUSE	KOG0712	KOG0712, Molecular chaperone (DnaJ superfamily) [Posttranslational modification, protein turnover, chaperones]	O	Molecular chaperone (DnaJ superfamily)
sp|Q8VHE0|SEC63_MOUSE	KOG0712	KOG0712, Molecular chaperone (DnaJ superfamily) [Posttranslational modification, protein turnover, chaperones]	O	Molecular chaperone (DnaJ superfamily)
sp|Q9QYJ0|DNJA2_MOUSE	KOG0712	KOG0712, Molecular chaperone (DnaJ superfamily) [Posttranslational modification, protein turnover, chaperones]	O	Molecular chaperone (DnaJ superfamily)
sp|Q9QYI4|DJB12_MOUSE	KOG0712	KOG0712, Molecular chaperone (DnaJ superfamily) [Posttranslational modification, protein turnover, chaperones]	O	Molecular chaperone (DnaJ superfamily)
sp|Q61712|DNJC1_MOUSE	KOG0712	KOG0712, Molecular chaperone (DnaJ superfamily) [Posttranslational modification, protein turnover, chaperones]	O	Molecular chaperone (DnaJ superfamily)
sp|Q99KV1|DJB11_MOUSE	KOG0713	KOG0713, Molecular chaperone (DnaJ superfamily) [Posttranslational modification, protein turnover, chaperones]	O	Molecular chaperone (DnaJ superfamily)
sp|Q91YW3|DNJC3_MOUSE	KOG0713	KOG0713, Molecular chaperone (DnaJ superfamily) [Posttranslational modification, protein turnover, chaperones]	O	Molecular chaperone (DnaJ superfamily)
sp|Q9QYI3|DNJC7_MOUSE	KOG0713	KOG0713, Molecular chaperone (DnaJ superfamily) [Posttranslational modification, protein turnover, chaperones]	O	Molecular chaperone (DnaJ superfamily)
sp|Q9DC23|DJC10_MOUSE	KOG0713	KOG0713, Molecular chaperone (DnaJ superfamily) [Posttranslational modification, protein turnover, chaperones]	O	Molecular chaperone (DnaJ superfamily)
sp|E9Q8D0|DJC21_MOUSE	KOG0713	KOG0713, Molecular chaperone (DnaJ superfamily) [Posttranslational modification, protein turnover, chaperones]	O	Molecular chaperone (DnaJ superfamily)
sp|Q921R4|DJC14_MOUSE	KOG0713	KOG0713, Molecular chaperone (DnaJ superfamily) [Posttranslational modification, protein turnover, chaperones]	O	Molecular chaperone (DnaJ superfamily)
sp|Q8VHE0|SEC63_MOUSE	KOG0713	KOG0713, Molecular chaperone (DnaJ superfamily) [Posttranslational modification, protein turnover, chaperones]	O	Molecular chaperone (DnaJ superfamily)
sp|O54946|DNJB6_MOUSE	KOG0713	KOG0713, Molecular chaperone (DnaJ superfamily) [Posttranslational modification, protein turnover, chaperones]	O	Molecular chaperone (DnaJ superfamily)
sp|Q91WT4|DJC17_MOUSE	KOG0713	KOG0713, Molecular chaperone (DnaJ superfamily) [Posttranslational modification, protein turnover, chaperones]	O	Molecular chaperone (DnaJ superfamily)
sp|Q61712|DNJC1_MOUSE	KOG0713	KOG0713, Molecular chaperone (DnaJ superfamily) [Posttranslational modification, protein turnover, chaperones]	O	Molecular chaperone (DnaJ superfamily)
sp|Q5U458|DJC11_MOUSE	KOG0713	KOG0713, Molecular chaperone (DnaJ superfamily) [Posttranslational modification, protein turnover, chaperones]	O	Molecular chaperone (DnaJ superfamily)
sp|Q9QYI4|DJB12_MOUSE	KOG0713	KOG0713, Molecular chaperone (DnaJ superfamily) [Posttranslational modification, protein turnover, chaperones]	O	Molecular chaperone (DnaJ superfamily)
sp|Q9DC23|DJC10_MOUSE	KOG0714	KOG0714, Molecular chaperone (DnaJ superfamily) [Posttranslational modification, protein turnover, chaperones]	O	Molecular chaperone (DnaJ superfamily)
sp|Q921R4|DJC14_MOUSE	KOG0714	KOG0714, Molecular chaperone (DnaJ superfamily) [Posttranslational modification, protein turnover, chaperones]	O	Molecular chaperone (DnaJ superfamily)
sp|E9Q8D0|DJC21_MOUSE	KOG0714	KOG0714, Molecular chaperone (DnaJ superfamily) [Posttranslational modification, protein turnover, chaperones]	O	Molecular chaperone (DnaJ superfamily)
sp|Q91YW3|DNJC3_MOUSE	KOG0714	KOG0714, Molecular chaperone (DnaJ superfamily) [Posttranslational modification, protein turnover, chaperones]	O	Molecular chaperone (DnaJ superfamily)
sp|Q5U458|DJC11_MOUSE	KOG0714	KOG0714, Molecular chaperone (DnaJ superfamily) [Posttranslational modification, protein turnover, chaperones]	O	Molecular chaperone (DnaJ superfamily)
sp|Q99M87|DNJA3_MOUSE	KOG0714	KOG0714, Molecular chaperone (DnaJ superfamily) [Posttranslational modification, protein turnover, chaperones]	O	Molecular chaperone (DnaJ superfamily)
sp|Q91WT4|DJC17_MOUSE	KOG0714	KOG0714, Molecular chaperone (DnaJ superfamily) [Posttranslational modification, protein turnover, chaperones]	O	Molecular chaperone (DnaJ superfamily)
sp|Q9D832|DNJB4_MOUSE	KOG0714	KOG0714, Molecular chaperone (DnaJ superfamily) [Posttranslational modification, protein turnover, chaperones]	O	Molecular chaperone (DnaJ superfamily)
sp|Q9QYJ3|DNJB1_MOUSE	KOG0714	KOG0714, Molecular chaperone (DnaJ superfamily) [Posttranslational modification, protein turnover, chaperones]	O	Molecular chaperone (DnaJ superfamily)
sp|Q9QYI3|DNJC7_MOUSE	KOG0715	KOG0715, Molecular chaperone (DnaJ superfamily) [Posttranslational modification, protein turnover, chaperones]	O	Molecular chaperone (DnaJ superfamily)
sp|Q9DC23|DJC10_MOUSE	KOG0715	KOG0715, Molecular chaperone (DnaJ superfamily) [Posttranslational modification, protein turnover, chaperones]	O	Molecular chaperone (DnaJ superfamily)
sp|Q91YW3|DNJC3_MOUSE	KOG0715	KOG0715, Molecular chaperone (DnaJ superfamily) [Posttranslational modification, protein turnover, chaperones]	O	Molecular chaperone (DnaJ superfamily)
sp|Q5U458|DJC11_MOUSE	KOG0715	KOG0715, Molecular chaperone (DnaJ superfamily) [Posttranslational modification, protein turnover, chaperones]	O	Molecular chaperone (DnaJ superfamily)
sp|O54946|DNJB6_MOUSE	KOG0715	KOG0715, Molecular chaperone (DnaJ superfamily) [Posttranslational modification, protein turnover, chaperones]	O	Molecular chaperone (DnaJ superfamily)
sp|Q9QYI4|DJB12_MOUSE	KOG0715	KOG0715, Molecular chaperone (DnaJ superfamily) [Posttranslational modification, protein turnover, chaperones]	O	Molecular chaperone (DnaJ superfamily)
sp|Q8VHE0|SEC63_MOUSE	KOG0715	KOG0715, Molecular chaperone (DnaJ superfamily) [Posttranslational modification, protein turnover, chaperones]	O	Molecular chaperone (DnaJ superfamily)
sp|Q99M87|DNJA3_MOUSE	KOG0716	KOG0716, Molecular chaperone (DnaJ superfamily) [Posttranslational modification, protein turnover, chaperones]	O	Molecular chaperone (DnaJ superfamily)
sp|Q9QYI4|DJB12_MOUSE	KOG0716	KOG0716, Molecular chaperone (DnaJ superfamily) [Posttranslational modification, protein turnover, chaperones]	O	Molecular chaperone (DnaJ superfamily)
sp|Q9D832|DNJB4_MOUSE	KOG0716	KOG0716, Molecular chaperone (DnaJ superfamily) [Posttranslational modification, protein turnover, chaperones]	O	Molecular chaperone (DnaJ superfamily)
sp|O54946|DNJB6_MOUSE	KOG0716	KOG0716, Molecular chaperone (DnaJ superfamily) [Posttranslational modification, protein turnover, chaperones]	O	Molecular chaperone (DnaJ superfamily)
sp|Q9QYI3|DNJC7_MOUSE	KOG0716	KOG0716, Molecular chaperone (DnaJ superfamily) [Posttranslational modification, protein turnover, chaperones]	O	Molecular chaperone (DnaJ superfamily)
sp|Q5U458|DJC11_MOUSE	KOG0716	KOG0716, Molecular chaperone (DnaJ superfamily) [Posttranslational modification, protein turnover, chaperones]	O	Molecular chaperone (DnaJ superfamily)
sp|Q9QYJ3|DNJB1_MOUSE	KOG0716	KOG0716, Molecular chaperone (DnaJ superfamily) [Posttranslational modification, protein turnover, chaperones]	O	Molecular chaperone (DnaJ superfamily)
sp|Q9DC23|DJC10_MOUSE	KOG0716	KOG0716, Molecular chaperone (DnaJ superfamily) [Posttranslational modification, protein turnover, chaperones]	O	Molecular chaperone (DnaJ superfamily)
sp|Q921R4|DJC14_MOUSE	KOG0716	KOG0716, Molecular chaperone (DnaJ superfamily) [Posttranslational modification, protein turnover, chaperones]	O	Molecular chaperone (DnaJ superfamily)
sp|Q9QYJ0|DNJA2_MOUSE	KOG0716	KOG0716, Molecular chaperone (DnaJ superfamily) [Posttranslational modification, protein turnover, chaperones]	O	Molecular chaperone (DnaJ superfamily)
sp|P63037|DNJA1_MOUSE	KOG0716	KOG0716, Molecular chaperone (DnaJ superfamily) [Posttranslational modification, protein turnover, chaperones]	O	Molecular chaperone (DnaJ superfamily)
sp|E9Q8D0|DJC21_MOUSE	KOG0716	KOG0716, Molecular chaperone (DnaJ superfamily) [Posttranslational modification, protein turnover, chaperones]	O	Molecular chaperone (DnaJ superfamily)
sp|Q99KV1|DJB11_MOUSE	KOG0716	KOG0716, Molecular chaperone (DnaJ superfamily) [Posttranslational modification, protein turnover, chaperones]	O	Molecular chaperone (DnaJ superfamily)
sp|Q8VHE0|SEC63_MOUSE	KOG0716	KOG0716, Molecular chaperone (DnaJ superfamily) [Posttranslational modification, protein turnover, chaperones]	O	Molecular chaperone (DnaJ superfamily)
sp|Q61712|DNJC1_MOUSE	KOG0716	KOG0716, Molecular chaperone (DnaJ superfamily) [Posttranslational modification, protein turnover, chaperones]	O	Molecular chaperone (DnaJ superfamily)
sp|Q9DC23|DJC10_MOUSE	KOG0717	KOG0717, Molecular chaperone (DnaJ superfamily) [Posttranslational modification, protein turnover, chaperones]	O	Molecular chaperone (DnaJ superfamily)
sp|Q921R4|DJC14_MOUSE	KOG0717	KOG0717, Molecular chaperone (DnaJ superfamily) [Posttranslational modification, protein turnover, chaperones]	O	Molecular chaperone (DnaJ superfamily)
sp|Q9QYJ3|DNJB1_MOUSE	KOG0717	KOG0717, Molecular chaperone (DnaJ superfamily) [Posttranslational modification, protein turnover, chaperones]	O	Molecular chaperone (DnaJ superfamily)
sp|E9Q8D0|DJC21_MOUSE	KOG0717	KOG0717, Molecular chaperone (DnaJ superfamily) [Posttranslational modification, protein turnover, chaperones]	O	Molecular chaperone (DnaJ superfamily)
sp|Q9D832|DNJB4_MOUSE	KOG0717	KOG0717, Molecular chaperone (DnaJ superfamily) [Posttranslational modification, protein turnover, chaperones]	O	Molecular chaperone (DnaJ superfamily)
sp|Q99M87|DNJA3_MOUSE	KOG0717	KOG0717, Molecular chaperone (DnaJ superfamily) [Posttranslational modification, protein turnover, chaperones]	O	Molecular chaperone (DnaJ superfamily)
sp|Q5U458|DJC11_MOUSE	KOG0717	KOG0717, Molecular chaperone (DnaJ superfamily) [Posttranslational modification, protein turnover, chaperones]	O	Molecular chaperone (DnaJ superfamily)
sp|P63037|DNJA1_MOUSE	KOG0717	KOG0717, Molecular chaperone (DnaJ superfamily) [Posttranslational modification, protein turnover, chaperones]	O	Molecular chaperone (DnaJ superfamily)
sp|Q61712|DNJC1_MOUSE	KOG0717	KOG0717, Molecular chaperone (DnaJ superfamily) [Posttranslational modification, protein turnover, chaperones]	O	Molecular chaperone (DnaJ superfamily)
sp|Q99KV1|DJB11_MOUSE	KOG0717	KOG0717, Molecular chaperone (DnaJ superfamily) [Posttranslational modification, protein turnover, chaperones]	O	Molecular chaperone (DnaJ superfamily)
sp|O54946|DNJB6_MOUSE	KOG0717	KOG0717, Molecular chaperone (DnaJ superfamily) [Posttranslational modification, protein turnover, chaperones]	O	Molecular chaperone (DnaJ superfamily)
sp|Q9QYJ0|DNJA2_MOUSE	KOG0717	KOG0717, Molecular chaperone (DnaJ superfamily) [Posttranslational modification, protein turnover, chaperones]	O	Molecular chaperone (DnaJ superfamily)
sp|Q91WT4|DJC17_MOUSE	KOG0717	KOG0717, Molecular chaperone (DnaJ superfamily) [Posttranslational modification, protein turnover, chaperones]	O	Molecular chaperone (DnaJ superfamily)
sp|Q9QYI4|DJB12_MOUSE	KOG0717	KOG0717, Molecular chaperone (DnaJ superfamily) [Posttranslational modification, protein turnover, chaperones]	O	Molecular chaperone (DnaJ superfamily)
sp|Q91YW3|DNJC3_MOUSE	KOG0717	KOG0717, Molecular chaperone (DnaJ superfamily) [Posttranslational modification, protein turnover, chaperones]	O	Molecular chaperone (DnaJ superfamily)
sp|Q91WN1|DNJC9_MOUSE	KOG0717	KOG0717, Molecular chaperone (DnaJ superfamily) [Posttranslational modification, protein turnover, chaperones]	O	Molecular chaperone (DnaJ superfamily)
sp|Q91YW3|DNJC3_MOUSE	KOG0718	KOG0718, Molecular chaperone (DnaJ superfamily) [Posttranslational modification, protein turnover, chaperones]	O	Molecular chaperone (DnaJ superfamily)
sp|Q99KV1|DJB11_MOUSE	KOG0718	KOG0718, Molecular chaperone (DnaJ superfamily) [Posttranslational modification, protein turnover, chaperones]	O	Molecular chaperone (DnaJ superfamily)
sp|Q9QYI4|DJB12_MOUSE	KOG0718	KOG0718, Molecular chaperone (DnaJ superfamily) [Posttranslational modification, protein turnover, chaperones]	O	Molecular chaperone (DnaJ superfamily)
sp|Q9DC23|DJC10_MOUSE	KOG0718	KOG0718, Molecular chaperone (DnaJ superfamily) [Posttranslational modification, protein turnover, chaperones]	O	Molecular chaperone (DnaJ superfamily)
sp|P63037|DNJA1_MOUSE	KOG0718	KOG0718, Molecular chaperone (DnaJ superfamily) [Posttranslational modification, protein turnover, chaperones]	O	Molecular chaperone (DnaJ superfamily)
sp|E9Q8D0|DJC21_MOUSE	KOG0718	KOG0718, Molecular chaperone (DnaJ superfamily) [Posttranslational modification, protein turnover, chaperones]	O	Molecular chaperone (DnaJ superfamily)
sp|Q9QYJ3|DNJB1_MOUSE	KOG0718	KOG0718, Molecular chaperone (DnaJ superfamily) [Posttranslational modification, protein turnover, chaperones]	O	Molecular chaperone (DnaJ superfamily)
sp|Q8VHE0|SEC63_MOUSE	KOG0718	KOG0718, Molecular chaperone (DnaJ superfamily) [Posttranslational modification, protein turnover, chaperones]	O	Molecular chaperone (DnaJ superfamily)
sp|Q5U458|DJC11_MOUSE	KOG0718	KOG0718, Molecular chaperone (DnaJ superfamily) [Posttranslational modification, protein turnover, chaperones]	O	Molecular chaperone (DnaJ superfamily)
sp|Q9QYJ0|DNJA2_MOUSE	KOG0718	KOG0718, Molecular chaperone (DnaJ superfamily) [Posttranslational modification, protein turnover, chaperones]	O	Molecular chaperone (DnaJ superfamily)
sp|Q9D832|DNJB4_MOUSE	KOG0718	KOG0718, Molecular chaperone (DnaJ superfamily) [Posttranslational modification, protein turnover, chaperones]	O	Molecular chaperone (DnaJ superfamily)
sp|Q99KV1|DJB11_MOUSE	KOG0719	KOG0719, Molecular chaperone (DnaJ superfamily) [Posttranslational modification, protein turnover, chaperones]	O	Molecular chaperone (DnaJ superfamily)
sp|Q91YW3|DNJC3_MOUSE	KOG0719	KOG0719, Molecular chaperone (DnaJ superfamily) [Posttranslational modification, protein turnover, chaperones]	O	Molecular chaperone (DnaJ superfamily)
sp|Q9QYJ3|DNJB1_MOUSE	KOG0719	KOG0719, Molecular chaperone (DnaJ superfamily) [Posttranslational modification, protein turnover, chaperones]	O	Molecular chaperone (DnaJ superfamily)
sp|E9Q8D0|DJC21_MOUSE	KOG0719	KOG0719, Molecular chaperone (DnaJ superfamily) [Posttranslational modification, protein turnover, chaperones]	O	Molecular chaperone (DnaJ superfamily)
sp|Q9QYI4|DJB12_MOUSE	KOG0719	KOG0719, Molecular chaperone (DnaJ superfamily) [Posttranslational modification, protein turnover, chaperones]	O	Molecular chaperone (DnaJ superfamily)
sp|Q61712|DNJC1_MOUSE	KOG0719	KOG0719, Molecular chaperone (DnaJ superfamily) [Posttranslational modification, protein turnover, chaperones]	O	Molecular chaperone (DnaJ superfamily)
sp|Q9QYJ0|DNJA2_MOUSE	KOG0719	KOG0719, Molecular chaperone (DnaJ superfamily) [Posttranslational modification, protein turnover, chaperones]	O	Molecular chaperone (DnaJ superfamily)
sp|O54946|DNJB6_MOUSE	KOG0719	KOG0719, Molecular chaperone (DnaJ superfamily) [Posttranslational modification, protein turnover, chaperones]	O	Molecular chaperone (DnaJ superfamily)
sp|P63037|DNJA1_MOUSE	KOG0719	KOG0719, Molecular chaperone (DnaJ superfamily) [Posttranslational modification, protein turnover, chaperones]	O	Molecular chaperone (DnaJ superfamily)
sp|Q9D832|DNJB4_MOUSE	KOG0719	KOG0719, Molecular chaperone (DnaJ superfamily) [Posttranslational modification, protein turnover, chaperones]	O	Molecular chaperone (DnaJ superfamily)
sp|Q9DC23|DJC10_MOUSE	KOG0719	KOG0719, Molecular chaperone (DnaJ superfamily) [Posttranslational modification, protein turnover, chaperones]	O	Molecular chaperone (DnaJ superfamily)
sp|P63037|DNJA1_MOUSE	KOG0720	KOG0720, Molecular chaperone (DnaJ superfamily) [Posttranslational modification, protein turnover, chaperones]	O	Molecular chaperone (DnaJ superfamily)
sp|Q99KV1|DJB11_MOUSE	KOG0720	KOG0720, Molecular chaperone (DnaJ superfamily) [Posttranslational modification, protein turnover, chaperones]	O	Molecular chaperone (DnaJ superfamily)
sp|Q9QYJ0|DNJA2_MOUSE	KOG0720	KOG0720, Molecular chaperone (DnaJ superfamily) [Posttranslational modification, protein turnover, chaperones]	O	Molecular chaperone (DnaJ superfamily)
sp|Q99M87|DNJA3_MOUSE	KOG0720	KOG0720, Molecular chaperone (DnaJ superfamily) [Posttranslational modification, protein turnover, chaperones]	O	Molecular chaperone (DnaJ superfamily)
sp|Q9QYI4|DJB12_MOUSE	KOG0720	KOG0720, Molecular chaperone (DnaJ superfamily) [Posttranslational modification, protein turnover, chaperones]	O	Molecular chaperone (DnaJ superfamily)
sp|Q61712|DNJC1_MOUSE	KOG0720	KOG0720, Molecular chaperone (DnaJ superfamily) [Posttranslational modification, protein turnover, chaperones]	O	Molecular chaperone (DnaJ superfamily)
sp|E9Q8D0|DJC21_MOUSE	KOG0720	KOG0720, Molecular chaperone (DnaJ superfamily) [Posttranslational modification, protein turnover, chaperones]	O	Molecular chaperone (DnaJ superfamily)
sp|Q9D832|DNJB4_MOUSE	KOG0720	KOG0720, Molecular chaperone (DnaJ superfamily) [Posttranslational modification, protein turnover, chaperones]	O	Molecular chaperone (DnaJ superfamily)
sp|O54946|DNJB6_MOUSE	KOG0720	KOG0720, Molecular chaperone (DnaJ superfamily) [Posttranslational modification, protein turnover, chaperones]	O	Molecular chaperone (DnaJ superfamily)
sp|Q9QYJ3|DNJB1_MOUSE	KOG0720	KOG0720, Molecular chaperone (DnaJ superfamily) [Posttranslational modification, protein turnover, chaperones]	O	Molecular chaperone (DnaJ superfamily)
sp|Q6NZB0|DNJC8_MOUSE	KOG0721	KOG0721, Molecular chaperone (DnaJ superfamily) [Posttranslational modification, protein turnover, chaperones]	O	Molecular chaperone (DnaJ superfamily)
sp|Q9QYJ0|DNJA2_MOUSE	KOG0721	KOG0721, Molecular chaperone (DnaJ superfamily) [Posttranslational modification, protein turnover, chaperones]	O	Molecular chaperone (DnaJ superfamily)
sp|Q8VHE0|SEC63_MOUSE	KOG0721	KOG0721, Molecular chaperone (DnaJ superfamily) [Posttranslational modification, protein turnover, chaperones]	O	Molecular chaperone (DnaJ superfamily)
sp|E9Q8D0|DJC21_MOUSE	KOG0721	KOG0721, Molecular chaperone (DnaJ superfamily) [Posttranslational modification, protein turnover, chaperones]	O	Molecular chaperone (DnaJ superfamily)
sp|P63037|DNJA1_MOUSE	KOG0721	KOG0721, Molecular chaperone (DnaJ superfamily) [Posttranslational modification, protein turnover, chaperones]	O	Molecular chaperone (DnaJ superfamily)
sp|O54946|DNJB6_MOUSE	KOG0721	KOG0721, Molecular chaperone (DnaJ superfamily) [Posttranslational modification, protein turnover, chaperones]	O	Molecular chaperone (DnaJ superfamily)
sp|Q9QYJ3|DNJB1_MOUSE	KOG0721	KOG0721, Molecular chaperone (DnaJ superfamily) [Posttranslational modification, protein turnover, chaperones]	O	Molecular chaperone (DnaJ superfamily)
sp|Q9D832|DNJB4_MOUSE	KOG0721	KOG0721, Molecular chaperone (DnaJ superfamily) [Posttranslational modification, protein turnover, chaperones]	O	Molecular chaperone (DnaJ superfamily)
sp|E9Q8D0|DJC21_MOUSE	KOG0722	KOG0722, Molecular chaperone (DnaJ superfamily) [Posttranslational modification, protein turnover, chaperones]	O	Molecular chaperone (DnaJ superfamily)
sp|P63037|DNJA1_MOUSE	KOG0722	KOG0722, Molecular chaperone (DnaJ superfamily) [Posttranslational modification, protein turnover, chaperones]	O	Molecular chaperone (DnaJ superfamily)
sp|Q91YW3|DNJC3_MOUSE	KOG0722	KOG0722, Molecular chaperone (DnaJ superfamily) [Posttranslational modification, protein turnover, chaperones]	O	Molecular chaperone (DnaJ superfamily)
sp|Q9QYJ0|DNJA2_MOUSE	KOG0722	KOG0722, Molecular chaperone (DnaJ superfamily) [Posttranslational modification, protein turnover, chaperones]	O	Molecular chaperone (DnaJ superfamily)
sp|Q9QYJ3|DNJB1_MOUSE	KOG0722	KOG0722, Molecular chaperone (DnaJ superfamily) [Posttranslational modification, protein turnover, chaperones]	O	Molecular chaperone (DnaJ superfamily)
sp|O54946|DNJB6_MOUSE	KOG0722	KOG0722, Molecular chaperone (DnaJ superfamily) [Posttranslational modification, protein turnover, chaperones]	O	Molecular chaperone (DnaJ superfamily)
sp|Q9QYI4|DJB12_MOUSE	KOG0722	KOG0722, Molecular chaperone (DnaJ superfamily) [Posttranslational modification, protein turnover, chaperones]	O	Molecular chaperone (DnaJ superfamily)
sp|Q921R4|DJC14_MOUSE	KOG0722	KOG0722, Molecular chaperone (DnaJ superfamily) [Posttranslational modification, protein turnover, chaperones]	O	Molecular chaperone (DnaJ superfamily)
sp|Q5U458|DJC11_MOUSE	KOG0722	KOG0722, Molecular chaperone (DnaJ superfamily) [Posttranslational modification, protein turnover, chaperones]	O	Molecular chaperone (DnaJ superfamily)
sp|Q99M87|DNJA3_MOUSE	KOG0722	KOG0722, Molecular chaperone (DnaJ superfamily) [Posttranslational modification, protein turnover, chaperones]	O	Molecular chaperone (DnaJ superfamily)
sp|Q9CQV7|TIM14_MOUSE	KOG0723	KOG0723, Molecular chaperone (DnaJ superfamily) [Posttranslational modification, protein turnover, chaperones]	O	Molecular chaperone (DnaJ superfamily)
sp|Q99LB2|DHRS4_MOUSE	KOG0725	KOG0725, Reductases with broad range of substrate specificities [General function prediction only]	R	Reductases with broad range of substrate specificities
sp|O88685|PRS6A_MOUSE	KOG0726	KOG0726, 26S proteasome regulatory complex, ATPase RPT2 [Posttranslational modification, protein turnover, chaperones]	O	26S proteasome regulatory complex, ATPase RPT2
sp|P54775|PRS6B_MOUSE	KOG0726	KOG0726, 26S proteasome regulatory complex, ATPase RPT2 [Posttranslational modification, protein turnover, chaperones]	O	26S proteasome regulatory complex, ATPase RPT2
sp|P62196|PRS8_MOUSE	KOG0726	KOG0726, 26S proteasome regulatory complex, ATPase RPT2 [Posttranslational modification, protein turnover, chaperones]	O	26S proteasome regulatory complex, ATPase RPT2
sp|Q3ULF4|SPG7_MOUSE	KOG0726	KOG0726, 26S proteasome regulatory complex, ATPase RPT2 [Posttranslational modification, protein turnover, chaperones]	O	26S proteasome regulatory complex, ATPase RPT2
sp|P46471|PRS7_MOUSE	KOG0726	KOG0726, 26S proteasome regulatory complex, ATPase RPT2 [Posttranslational modification, protein turnover, chaperones]	O	26S proteasome regulatory complex, ATPase RPT2
sp|P62192|PRS4_MOUSE	KOG0726	KOG0726, 26S proteasome regulatory complex, ATPase RPT2 [Posttranslational modification, protein turnover, chaperones]	O	26S proteasome regulatory complex, ATPase RPT2
sp|Q8JZQ2|AFG32_MOUSE	KOG0726	KOG0726, 26S proteasome regulatory complex, ATPase RPT2 [Posttranslational modification, protein turnover, chaperones]	O	26S proteasome regulatory complex, ATPase RPT2
sp|Q01853|TERA_MOUSE	KOG0726	KOG0726, 26S proteasome regulatory complex, ATPase RPT2 [Posttranslational modification, protein turnover, chaperones]	O	26S proteasome regulatory complex, ATPase RPT2
sp|P46471|PRS7_MOUSE	KOG0727	KOG0727, 26S proteasome regulatory complex, ATPase RPT3 [Posttranslational modification, protein turnover, chaperones]	O	26S proteasome regulatory complex, ATPase RPT3
sp|Q3ULF4|SPG7_MOUSE	KOG0727	KOG0727, 26S proteasome regulatory complex, ATPase RPT3 [Posttranslational modification, protein turnover, chaperones]	O	26S proteasome regulatory complex, ATPase RPT3
sp|Q9DBY8|NVL_MOUSE	KOG0727	KOG0727, 26S proteasome regulatory complex, ATPase RPT3 [Posttranslational modification, protein turnover, chaperones]	O	26S proteasome regulatory complex, ATPase RPT3
sp|P62196|PRS8_MOUSE	KOG0727	KOG0727, 26S proteasome regulatory complex, ATPase RPT3 [Posttranslational modification, protein turnover, chaperones]	O	26S proteasome regulatory complex, ATPase RPT3
sp|P54775|PRS6B_MOUSE	KOG0727	KOG0727, 26S proteasome regulatory complex, ATPase RPT3 [Posttranslational modification, protein turnover, chaperones]	O	26S proteasome regulatory complex, ATPase RPT3
sp|Q01853|TERA_MOUSE	KOG0727	KOG0727, 26S proteasome regulatory complex, ATPase RPT3 [Posttranslational modification, protein turnover, chaperones]	O	26S proteasome regulatory complex, ATPase RPT3
sp|O88685|PRS6A_MOUSE	KOG0727	KOG0727, 26S proteasome regulatory complex, ATPase RPT3 [Posttranslational modification, protein turnover, chaperones]	O	26S proteasome regulatory complex, ATPase RPT3
sp|Q8JZQ2|AFG32_MOUSE	KOG0727	KOG0727, 26S proteasome regulatory complex, ATPase RPT3 [Posttranslational modification, protein turnover, chaperones]	O	26S proteasome regulatory complex, ATPase RPT3
sp|P46467|VPS4B_MOUSE	KOG0727	KOG0727, 26S proteasome regulatory complex, ATPase RPT3 [Posttranslational modification, protein turnover, chaperones]	O	26S proteasome regulatory complex, ATPase RPT3
sp|P62192|PRS4_MOUSE	KOG0727	KOG0727, 26S proteasome regulatory complex, ATPase RPT3 [Posttranslational modification, protein turnover, chaperones]	O	26S proteasome regulatory complex, ATPase RPT3
sp|P54775|PRS6B_MOUSE	KOG0728	KOG0728, 26S proteasome regulatory complex, ATPase RPT6 [Posttranslational modification, protein turnover, chaperones]	O	26S proteasome regulatory complex, ATPase RPT6
sp|O88685|PRS6A_MOUSE	KOG0728	KOG0728, 26S proteasome regulatory complex, ATPase RPT6 [Posttranslational modification, protein turnover, chaperones]	O	26S proteasome regulatory complex, ATPase RPT6
sp|Q01853|TERA_MOUSE	KOG0728	KOG0728, 26S proteasome regulatory complex, ATPase RPT6 [Posttranslational modification, protein turnover, chaperones]	O	26S proteasome regulatory complex, ATPase RPT6
sp|P46471|PRS7_MOUSE	KOG0728	KOG0728, 26S proteasome regulatory complex, ATPase RPT6 [Posttranslational modification, protein turnover, chaperones]	O	26S proteasome regulatory complex, ATPase RPT6
sp|P62192|PRS4_MOUSE	KOG0728	KOG0728, 26S proteasome regulatory complex, ATPase RPT6 [Posttranslational modification, protein turnover, chaperones]	O	26S proteasome regulatory complex, ATPase RPT6
sp|P62196|PRS8_MOUSE	KOG0728	KOG0728, 26S proteasome regulatory complex, ATPase RPT6 [Posttranslational modification, protein turnover, chaperones]	O	26S proteasome regulatory complex, ATPase RPT6
sp|Q8JZQ2|AFG32_MOUSE	KOG0728	KOG0728, 26S proteasome regulatory complex, ATPase RPT6 [Posttranslational modification, protein turnover, chaperones]	O	26S proteasome regulatory complex, ATPase RPT6
sp|Q9DBY8|NVL_MOUSE	KOG0728	KOG0728, 26S proteasome regulatory complex, ATPase RPT6 [Posttranslational modification, protein turnover, chaperones]	O	26S proteasome regulatory complex, ATPase RPT6
sp|P54775|PRS6B_MOUSE	KOG0729	KOG0729, 26S proteasome regulatory complex, ATPase RPT1 [Posttranslational modification, protein turnover, chaperones]	O	26S proteasome regulatory complex, ATPase RPT1
sp|P62196|PRS8_MOUSE	KOG0729	KOG0729, 26S proteasome regulatory complex, ATPase RPT1 [Posttranslational modification, protein turnover, chaperones]	O	26S proteasome regulatory complex, ATPase RPT1
sp|P62192|PRS4_MOUSE	KOG0729	KOG0729, 26S proteasome regulatory complex, ATPase RPT1 [Posttranslational modification, protein turnover, chaperones]	O	26S proteasome regulatory complex, ATPase RPT1
sp|P46471|PRS7_MOUSE	KOG0729	KOG0729, 26S proteasome regulatory complex, ATPase RPT1 [Posttranslational modification, protein turnover, chaperones]	O	26S proteasome regulatory complex, ATPase RPT1
sp|O88685|PRS6A_MOUSE	KOG0729	KOG0729, 26S proteasome regulatory complex, ATPase RPT1 [Posttranslational modification, protein turnover, chaperones]	O	26S proteasome regulatory complex, ATPase RPT1
sp|Q01853|TERA_MOUSE	KOG0729	KOG0729, 26S proteasome regulatory complex, ATPase RPT1 [Posttranslational modification, protein turnover, chaperones]	O	26S proteasome regulatory complex, ATPase RPT1
sp|Q8JZQ2|AFG32_MOUSE	KOG0729	KOG0729, 26S proteasome regulatory complex, ATPase RPT1 [Posttranslational modification, protein turnover, chaperones]	O	26S proteasome regulatory complex, ATPase RPT1
sp|Q3ULF4|SPG7_MOUSE	KOG0729	KOG0729, 26S proteasome regulatory complex, ATPase RPT1 [Posttranslational modification, protein turnover, chaperones]	O	26S proteasome regulatory complex, ATPase RPT1
sp|P54775|PRS6B_MOUSE	KOG0730	KOG0730, AAA+-type ATPase [Posttranslational modification, protein turnover, chaperones]	O	AAA+-type ATPase
sp|P46471|PRS7_MOUSE	KOG0730	KOG0730, AAA+-type ATPase [Posttranslational modification, protein turnover, chaperones]	O	AAA+-type ATPase
sp|O88685|PRS6A_MOUSE	KOG0730	KOG0730, AAA+-type ATPase [Posttranslational modification, protein turnover, chaperones]	O	AAA+-type ATPase
sp|Q9DBY8|NVL_MOUSE	KOG0730	KOG0730, AAA+-type ATPase [Posttranslational modification, protein turnover, chaperones]	O	AAA+-type ATPase
sp|P62192|PRS4_MOUSE	KOG0730	KOG0730, AAA+-type ATPase [Posttranslational modification, protein turnover, chaperones]	O	AAA+-type ATPase
sp|P46460|NSF_MOUSE	KOG0730	KOG0730, AAA+-type ATPase [Posttranslational modification, protein turnover, chaperones]	O	AAA+-type ATPase
sp|Q01853|TERA_MOUSE	KOG0730	KOG0730, AAA+-type ATPase [Posttranslational modification, protein turnover, chaperones]	O	AAA+-type ATPase
sp|Q8CDM1|ATAD2_MOUSE	KOG0730	KOG0730, AAA+-type ATPase [Posttranslational modification, protein turnover, chaperones]	O	AAA+-type ATPase
sp|P62196|PRS8_MOUSE	KOG0730	KOG0730, AAA+-type ATPase [Posttranslational modification, protein turnover, chaperones]	O	AAA+-type ATPase
sp|O88967|YMEL1_MOUSE	KOG0730	KOG0730, AAA+-type ATPase [Posttranslational modification, protein turnover, chaperones]	O	AAA+-type ATPase
sp|Q3ULF4|SPG7_MOUSE	KOG0730	KOG0730, AAA+-type ATPase [Posttranslational modification, protein turnover, chaperones]	O	AAA+-type ATPase
sp|Q8JZQ2|AFG32_MOUSE	KOG0730	KOG0730, AAA+-type ATPase [Posttranslational modification, protein turnover, chaperones]	O	AAA+-type ATPase
sp|Q9DBY8|NVL_MOUSE	KOG0731	KOG0731, AAA+-type ATPase containing the peptidase M41 domain [Posttranslational modification, protein turnover, chaperones]	O	AAA+-type ATPase containing the peptidase M41 domain
sp|P46471|PRS7_MOUSE	KOG0731	KOG0731, AAA+-type ATPase containing the peptidase M41 domain [Posttranslational modification, protein turnover, chaperones]	O	AAA+-type ATPase containing the peptidase M41 domain
sp|O88685|PRS6A_MOUSE	KOG0731	KOG0731, AAA+-type ATPase containing the peptidase M41 domain [Posttranslational modification, protein turnover, chaperones]	O	AAA+-type ATPase containing the peptidase M41 domain
sp|Q01853|TERA_MOUSE	KOG0731	KOG0731, AAA+-type ATPase containing the peptidase M41 domain [Posttranslational modification, protein turnover, chaperones]	O	AAA+-type ATPase containing the peptidase M41 domain
sp|P62196|PRS8_MOUSE	KOG0731	KOG0731, AAA+-type ATPase containing the peptidase M41 domain [Posttranslational modification, protein turnover, chaperones]	O	AAA+-type ATPase containing the peptidase M41 domain
sp|Q8JZQ2|AFG32_MOUSE	KOG0731	KOG0731, AAA+-type ATPase containing the peptidase M41 domain [Posttranslational modification, protein turnover, chaperones]	O	AAA+-type ATPase containing the peptidase M41 domain
sp|Q3ULF4|SPG7_MOUSE	KOG0731	KOG0731, AAA+-type ATPase containing the peptidase M41 domain [Posttranslational modification, protein turnover, chaperones]	O	AAA+-type ATPase containing the peptidase M41 domain
sp|P60122|RUVB1_MOUSE	KOG0731	KOG0731, AAA+-type ATPase containing the peptidase M41 domain [Posttranslational modification, protein turnover, chaperones]	O	AAA+-type ATPase containing the peptidase M41 domain
sp|P62192|PRS4_MOUSE	KOG0731	KOG0731, AAA+-type ATPase containing the peptidase M41 domain [Posttranslational modification, protein turnover, chaperones]	O	AAA+-type ATPase containing the peptidase M41 domain
sp|O88967|YMEL1_MOUSE	KOG0731	KOG0731, AAA+-type ATPase containing the peptidase M41 domain [Posttranslational modification, protein turnover, chaperones]	O	AAA+-type ATPase containing the peptidase M41 domain
sp|P54775|PRS6B_MOUSE	KOG0731	KOG0731, AAA+-type ATPase containing the peptidase M41 domain [Posttranslational modification, protein turnover, chaperones]	O	AAA+-type ATPase containing the peptidase M41 domain
sp|P46467|VPS4B_MOUSE	KOG0731	KOG0731, AAA+-type ATPase containing the peptidase M41 domain [Posttranslational modification, protein turnover, chaperones]	O	AAA+-type ATPase containing the peptidase M41 domain
sp|O88685|PRS6A_MOUSE	KOG0732	KOG0732, AAA+-type ATPase containing the bromodomain [Posttranslational modification, protein turnover, chaperones]	O	AAA+-type ATPase containing the bromodomain
sp|P62192|PRS4_MOUSE	KOG0732	KOG0732, AAA+-type ATPase containing the bromodomain [Posttranslational modification, protein turnover, chaperones]	O	AAA+-type ATPase containing the bromodomain
sp|O88967|YMEL1_MOUSE	KOG0733	KOG0733, Nuclear AAA ATPase (VCP subfamily) [Posttranslational modification, protein turnover, chaperones]	O	Nuclear AAA ATPase (VCP subfamily)
sp|Q9DBY8|NVL_MOUSE	KOG0733	KOG0733, Nuclear AAA ATPase (VCP subfamily) [Posttranslational modification, protein turnover, chaperones]	O	Nuclear AAA ATPase (VCP subfamily)
sp|P62196|PRS8_MOUSE	KOG0733	KOG0733, Nuclear AAA ATPase (VCP subfamily) [Posttranslational modification, protein turnover, chaperones]	O	Nuclear AAA ATPase (VCP subfamily)
sp|Q3ULF4|SPG7_MOUSE	KOG0733	KOG0733, Nuclear AAA ATPase (VCP subfamily) [Posttranslational modification, protein turnover, chaperones]	O	Nuclear AAA ATPase (VCP subfamily)
sp|Q01853|TERA_MOUSE	KOG0733	KOG0733, Nuclear AAA ATPase (VCP subfamily) [Posttranslational modification, protein turnover, chaperones]	O	Nuclear AAA ATPase (VCP subfamily)
sp|P62192|PRS4_MOUSE	KOG0733	KOG0733, Nuclear AAA ATPase (VCP subfamily) [Posttranslational modification, protein turnover, chaperones]	O	Nuclear AAA ATPase (VCP subfamily)
sp|Q8JZQ2|AFG32_MOUSE	KOG0733	KOG0733, Nuclear AAA ATPase (VCP subfamily) [Posttranslational modification, protein turnover, chaperones]	O	Nuclear AAA ATPase (VCP subfamily)
sp|P60122|RUVB1_MOUSE	KOG0733	KOG0733, Nuclear AAA ATPase (VCP subfamily) [Posttranslational modification, protein turnover, chaperones]	O	Nuclear AAA ATPase (VCP subfamily)
sp|O88685|PRS6A_MOUSE	KOG0733	KOG0733, Nuclear AAA ATPase (VCP subfamily) [Posttranslational modification, protein turnover, chaperones]	O	Nuclear AAA ATPase (VCP subfamily)
sp|Q8JZQ2|AFG32_MOUSE	KOG0734	KOG0734, AAA+-type ATPase containing the peptidase M41 domain [Posttranslational modification, protein turnover, chaperones]	O	AAA+-type ATPase containing the peptidase M41 domain
sp|P54775|PRS6B_MOUSE	KOG0734	KOG0734, AAA+-type ATPase containing the peptidase M41 domain [Posttranslational modification, protein turnover, chaperones]	O	AAA+-type ATPase containing the peptidase M41 domain
sp|Q01853|TERA_MOUSE	KOG0734	KOG0734, AAA+-type ATPase containing the peptidase M41 domain [Posttranslational modification, protein turnover, chaperones]	O	AAA+-type ATPase containing the peptidase M41 domain
sp|P62196|PRS8_MOUSE	KOG0734	KOG0734, AAA+-type ATPase containing the peptidase M41 domain [Posttranslational modification, protein turnover, chaperones]	O	AAA+-type ATPase containing the peptidase M41 domain
sp|P46471|PRS7_MOUSE	KOG0734	KOG0734, AAA+-type ATPase containing the peptidase M41 domain [Posttranslational modification, protein turnover, chaperones]	O	AAA+-type ATPase containing the peptidase M41 domain
sp|O88685|PRS6A_MOUSE	KOG0734	KOG0734, AAA+-type ATPase containing the peptidase M41 domain [Posttranslational modification, protein turnover, chaperones]	O	AAA+-type ATPase containing the peptidase M41 domain
sp|Q9DBY8|NVL_MOUSE	KOG0734	KOG0734, AAA+-type ATPase containing the peptidase M41 domain [Posttranslational modification, protein turnover, chaperones]	O	AAA+-type ATPase containing the peptidase M41 domain
sp|O88967|YMEL1_MOUSE	KOG0734	KOG0734, AAA+-type ATPase containing the peptidase M41 domain [Posttranslational modification, protein turnover, chaperones]	O	AAA+-type ATPase containing the peptidase M41 domain
sp|Q3ULF4|SPG7_MOUSE	KOG0734	KOG0734, AAA+-type ATPase containing the peptidase M41 domain [Posttranslational modification, protein turnover, chaperones]	O	AAA+-type ATPase containing the peptidase M41 domain
sp|P60122|RUVB1_MOUSE	KOG0734	KOG0734, AAA+-type ATPase containing the peptidase M41 domain [Posttranslational modification, protein turnover, chaperones]	O	AAA+-type ATPase containing the peptidase M41 domain
sp|P46460|NSF_MOUSE	KOG0735	KOG0735, AAA+-type ATPase [Posttranslational modification, protein turnover, chaperones]	O	AAA+-type ATPase
sp|Q01853|TERA_MOUSE	KOG0735	KOG0735, AAA+-type ATPase [Posttranslational modification, protein turnover, chaperones]	O	AAA+-type ATPase
sp|Q9DBY8|NVL_MOUSE	KOG0736	KOG0736, Peroxisome assembly factor 2 containing the AAA+-type ATPase domain [Posttranslational modification, protein turnover, chaperones]	O	Peroxisome assembly factor 2 containing the AAA+-type ATPase domain
sp|Q8BPY9|FIGL1_MOUSE	KOG0737	KOG0737, AAA+-type ATPase [Posttranslational modification, protein turnover, chaperones]	O	AAA+-type ATPase
sp|Q01853|TERA_MOUSE	KOG0737	KOG0737, AAA+-type ATPase [Posttranslational modification, protein turnover, chaperones]	O	AAA+-type ATPase
sp|Q8VEJ9|VPS4A_MOUSE	KOG0737	KOG0737, AAA+-type ATPase [Posttranslational modification, protein turnover, chaperones]	O	AAA+-type ATPase
sp|P46467|VPS4B_MOUSE	KOG0737	KOG0737, AAA+-type ATPase [Posttranslational modification, protein turnover, chaperones]	O	AAA+-type ATPase
sp|Q8VEJ9|VPS4A_MOUSE	KOG0738	KOG0738, AAA+-type ATPase [Posttranslational modification, protein turnover, chaperones]	O	AAA+-type ATPase
sp|P46467|VPS4B_MOUSE	KOG0738	KOG0738, AAA+-type ATPase [Posttranslational modification, protein turnover, chaperones]	O	AAA+-type ATPase
sp|P62196|PRS8_MOUSE	KOG0738	KOG0738, AAA+-type ATPase [Posttranslational modification, protein turnover, chaperones]	O	AAA+-type ATPase
sp|P62192|PRS4_MOUSE	KOG0738	KOG0738, AAA+-type ATPase [Posttranslational modification, protein turnover, chaperones]	O	AAA+-type ATPase
sp|O88685|PRS6A_MOUSE	KOG0738	KOG0738, AAA+-type ATPase [Posttranslational modification, protein turnover, chaperones]	O	AAA+-type ATPase
sp|Q8VEJ9|VPS4A_MOUSE	KOG0739	KOG0739, AAA+-type ATPase [Posttranslational modification, protein turnover, chaperones]	O	AAA+-type ATPase
sp|P46467|VPS4B_MOUSE	KOG0739	KOG0739, AAA+-type ATPase [Posttranslational modification, protein turnover, chaperones]	O	AAA+-type ATPase
sp|Q8BPY9|FIGL1_MOUSE	KOG0740	KOG0740, AAA+-type ATPase [Posttranslational modification, protein turnover, chaperones]	O	AAA+-type ATPase
sp|P46467|VPS4B_MOUSE	KOG0740	KOG0740, AAA+-type ATPase [Posttranslational modification, protein turnover, chaperones]	O	AAA+-type ATPase
sp|Q8VEJ9|VPS4A_MOUSE	KOG0740	KOG0740, AAA+-type ATPase [Posttranslational modification, protein turnover, chaperones]	O	AAA+-type ATPase
sp|P46460|NSF_MOUSE	KOG0741	KOG0741, AAA+-type ATPase [Posttranslational modification, protein turnover, chaperones]	O	AAA+-type ATPase
sp|Q01853|TERA_MOUSE	KOG0741	KOG0741, AAA+-type ATPase [Posttranslational modification, protein turnover, chaperones]	O	AAA+-type ATPase
sp|Q925I1|ATD3A_MOUSE	KOG0742	KOG0742, AAA+-type ATPase [Posttranslational modification, protein turnover, chaperones]	O	AAA+-type ATPase
sp|Q3UA06|PCH2_MOUSE	KOG0744	KOG0744, AAA+-type ATPase [Posttranslational modification, protein turnover, chaperones]	O	AAA+-type ATPase
sp|Q9JHS4|CLPX_MOUSE	KOG0745	KOG0745, Putative ATP-dependent Clp-type protease (AAA+ ATPase superfamily) [Posttranslational modification, protein turnover, chaperones]	O	Putative ATP-dependent Clp-type protease (AAA+ ATPase superfamily)
sp|P51881|ADT2_MOUSE	KOG0749	KOG0749, Mitochondrial ADP/ATP carrier proteins [Energy production and conversion]	C	Mitochondrial ADP/ATP carrier proteins
sp|P48962|ADT1_MOUSE	KOG0749	KOG0749, Mitochondrial ADP/ATP carrier proteins [Energy production and conversion]	C	Mitochondrial ADP/ATP carrier proteins
sp|Q8BH59|S2512_MOUSE	KOG0750	KOG0750, Mitochondrial solute carrier protein [Energy production and conversion]	C	Mitochondrial solute carrier protein
sp|A2ASZ8|SCMC2_MOUSE	KOG0751	KOG0751, Mitochondrial aspartate/glutamate carrier protein Aralar/Citrin (contains EF-hand Ca2+-binding domains) [Energy production and conversion]	C	Mitochondrial aspartate/glutamate carrier protein Aralar/Citrin (contains EF-hand Ca2+-binding domains)
sp|Q8BH59|S2512_MOUSE	KOG0751	KOG0751, Mitochondrial aspartate/glutamate carrier protein Aralar/Citrin (contains EF-hand Ca2+-binding domains) [Energy production and conversion]	C	Mitochondrial aspartate/glutamate carrier protein Aralar/Citrin (contains EF-hand Ca2+-binding domains)
sp|A2ASZ8|SCMC2_MOUSE	KOG0752	KOG0752, Mitochondrial solute carrier protein [Energy production and conversion]	C	Mitochondrial solute carrier protein
sp|Q8BMD8|SCMC1_MOUSE	KOG0752	KOG0752, Mitochondrial solute carrier protein [Energy production and conversion]	C	Mitochondrial solute carrier protein
sp|Q9Z2B2|UCP5_MOUSE	KOG0753	KOG0753, Mitochondrial fatty acid anion carrier protein/Uncoupling protein [Energy production and conversion]	C	Mitochondrial fatty acid anion carrier protein/Uncoupling protein
sp|Q9CR58|KMCP1_MOUSE	KOG0753	KOG0753, Mitochondrial fatty acid anion carrier protein/Uncoupling protein [Energy production and conversion]	C	Mitochondrial fatty acid anion carrier protein/Uncoupling protein
sp|Q9CR62|M2OM_MOUSE	KOG0759	KOG0759, Mitochondrial oxoglutarate/malate carrier proteins [Energy production and conversion]	C	Mitochondrial oxoglutarate/malate carrier proteins
sp|Q8R0Z5|MFRN2_MOUSE	KOG0760	KOG0760, Mitochondrial carrier protein MRS3/4 [Energy production and conversion]	C	Mitochondrial carrier protein MRS3/4
sp|Q8BGP6|S2540_MOUSE	KOG0761	KOG0761, Mitochondrial carrier protein CGI-69 [Energy production and conversion]	C	Mitochondrial carrier protein CGI-69
sp|Q9WVD5|ORNT1_MOUSE	KOG0763	KOG0763, Mitochondrial ornithine transporter [Energy production and conversion]	C	Mitochondrial ornithine transporter
sp|Q8BMG8|S2532_MOUSE	KOG0764	KOG0764, Mitochondrial FAD carrier protein [Energy production and conversion]	C	Mitochondrial FAD carrier protein
sp|Q8BGF9|S2544_MOUSE	KOG0765	KOG0765, Predicted mitochondrial carrier protein [Energy production and conversion]	C	Predicted mitochondrial carrier protein
sp|Q8VEM8|S25A3_MOUSE	KOG0767	KOG0767, Mitochondrial phosphate carrier protein [Energy production and conversion]	C	Mitochondrial phosphate carrier protein
sp|Q3TWF6|WDR70_MOUSE	KOG0772	KOG0772, Uncharacterized conserved protein, contains WD40 repeat [Function unknown]	S	Uncharacterized conserved protein, contains WD40 repeat
sp|P70284|TGIF1_MOUSE	KOG0773	KOG0773, Transcription factor MEIS1 and related HOX domain proteins [Transcription]	K	Transcription factor MEIS1 and related HOX domain proteins
sp|O35317|PBX3_MOUSE	KOG0774	KOG0774, Transcription factor PBX and related HOX domain proteins [Transcription]	K	Transcription factor PBX and related HOX domain proteins
sp|P70284|TGIF1_MOUSE	KOG0774	KOG0774, Transcription factor PBX and related HOX domain proteins [Transcription]	K	Transcription factor PBX and related HOX domain proteins
sp|P70284|TGIF1_MOUSE	KOG0775	KOG0775, Transcription factor SIX and related HOX domain proteins [Transcription]	K	Transcription factor SIX and related HOX domain proteins
sp|Q61321|SIX4_MOUSE	KOG0775	KOG0775, Transcription factor SIX and related HOX domain proteins [Transcription]	K	Transcription factor SIX and related HOX domain proteins
sp|Q9DBG7|SRPRA_MOUSE	KOG0781	KOG0781, Signal recognition particle receptor, alpha subunit [Intracellular trafficking, secretion, and vesicular transport]	U	Signal recognition particle receptor, alpha subunit
sp|Q9D6R2|IDH3A_MOUSE	KOG0784	KOG0784, Isocitrate dehydrogenase, gamma subunit [Amino acid transport and metabolism]	E	Isocitrate dehydrogenase, gamma subunit
sp|Q9D6R2|IDH3A_MOUSE	KOG0785	KOG0785, Isocitrate dehydrogenase, alpha subunit [Amino acid transport and metabolism]	E	Isocitrate dehydrogenase, alpha subunit
sp|Q8BFP9|PDK1_MOUSE	KOG0787	KOG0787, Dehydrogenase kinase [Signal transduction mechanisms]	T	Dehydrogenase kinase
sp|Q922H2|PDK3_MOUSE	KOG0787	KOG0787, Dehydrogenase kinase [Signal transduction mechanisms]	T	Dehydrogenase kinase
sp|P49446|PTPRE_MOUSE	KOG0790	KOG0790, Protein tyrosine phosphatase Corkscrew and related SH2 domain enzymes [Signal transduction mechanisms]	T	Protein tyrosine phosphatase Corkscrew and related SH2 domain enzymes
sp|Q60631|GRB2_MOUSE	KOG0790	KOG0790, Protein tyrosine phosphatase Corkscrew and related SH2 domain enzymes [Signal transduction mechanisms]	T	Protein tyrosine phosphatase Corkscrew and related SH2 domain enzymes
sp|Q05909|PTPRG_MOUSE	KOG0790	KOG0790, Protein tyrosine phosphatase Corkscrew and related SH2 domain enzymes [Signal transduction mechanisms]	T	Protein tyrosine phosphatase Corkscrew and related SH2 domain enzymes
sp|Q99M51|NCK1_MOUSE	KOG0790	KOG0790, Protein tyrosine phosphatase Corkscrew and related SH2 domain enzymes [Signal transduction mechanisms]	T	Protein tyrosine phosphatase Corkscrew and related SH2 domain enzymes
sp|P49446|PTPRE_MOUSE	KOG0791	KOG0791, Protein tyrosine phosphatase, contains fn3 domain [Signal transduction mechanisms]	T	Protein tyrosine phosphatase, contains fn3 domain
sp|P35821|PTN1_MOUSE	KOG0791	KOG0791, Protein tyrosine phosphatase, contains fn3 domain [Signal transduction mechanisms]	T	Protein tyrosine phosphatase, contains fn3 domain
sp|B0V2N1|PTPRS_MOUSE	KOG0791	KOG0791, Protein tyrosine phosphatase, contains fn3 domain [Signal transduction mechanisms]	T	Protein tyrosine phosphatase, contains fn3 domain
sp|Q05909|PTPRG_MOUSE	KOG0791	KOG0791, Protein tyrosine phosphatase, contains fn3 domain [Signal transduction mechanisms]	T	Protein tyrosine phosphatase, contains fn3 domain
sp|Q62136|PTN21_MOUSE	KOG0792	KOG0792, Protein tyrosine phosphatase PTPMEG, contains FERM domain [Signal transduction mechanisms]	T	Protein tyrosine phosphatase PTPMEG, contains FERM domain
sp|B0V2N1|PTPRS_MOUSE	KOG0792	KOG0792, Protein tyrosine phosphatase PTPMEG, contains FERM domain [Signal transduction mechanisms]	T	Protein tyrosine phosphatase PTPMEG, contains FERM domain
sp|P35821|PTN1_MOUSE	KOG0792	KOG0792, Protein tyrosine phosphatase PTPMEG, contains FERM domain [Signal transduction mechanisms]	T	Protein tyrosine phosphatase PTPMEG, contains FERM domain
sp|B0V2N1|PTPRS_MOUSE	KOG0793	KOG0793, Protein tyrosine phosphatase [Signal transduction mechanisms]	T	Protein tyrosine phosphatase
sp|Q60673|PTPRN_MOUSE	KOG0793	KOG0793, Protein tyrosine phosphatase [Signal transduction mechanisms]	T	Protein tyrosine phosphatase
sp|Q5SUF2|LC7L3_MOUSE	KOG0796	KOG0796, Spliceosome subunit [RNA processing and modification]	A	Spliceosome subunit
sp|Q9CYI4|LUC7L_MOUSE	KOG0796	KOG0796, Spliceosome subunit [RNA processing and modification]	A	Spliceosome subunit
sp|Q14AI0|DCC1_MOUSE	KOG0798	KOG0798, Uncharacterized conserved protein [Cell cycle control, cell division, chromosome partitioning]	D	Uncharacterized conserved protein
sp|Q91YL2|RN126_MOUSE	KOG0802	KOG0802, E3 ubiquitin ligase [Posttranslational modification, protein turnover, chaperones]	O	E3 ubiquitin ligase
sp|O88196|TTC3_MOUSE	KOG0802	KOG0802, E3 ubiquitin ligase [Posttranslational modification, protein turnover, chaperones]	O	E3 ubiquitin ligase
sp|Q99MP8|BRAP_MOUSE	KOG0804	KOG0804, Cytoplasmic Zn-finger protein BRAP2 (BRCA1 associated protein) [General function prediction only]	R	Cytoplasmic Zn-finger protein BRAP2 (BRCA1 associated protein)
sp|Q8BVI5|STX16_MOUSE	KOG0809	KOG0809, SNARE protein TLG2/Syntaxin 16 [Intracellular trafficking, secretion, and vesicular transport]	U	SNARE protein TLG2/Syntaxin 16
sp|Q9D0I4|STX17_MOUSE	KOG0810	KOG0810, SNARE protein Syntaxin 1 and related proteins [Intracellular trafficking, secretion, and vesicular transport]	U	SNARE protein Syntaxin 1 and related proteins
sp|O70439|STX7_MOUSE	KOG0811	KOG0811, SNARE protein PEP12/VAM3/Syntaxin 7/Syntaxin 17 [Intracellular trafficking, secretion, and vesicular transport]	U	SNARE protein PEP12/VAM3/Syntaxin 7/Syntaxin 17
sp|Q9ER00|STX12_MOUSE	KOG0811	KOG0811, SNARE protein PEP12/VAM3/Syntaxin 7/Syntaxin 17 [Intracellular trafficking, secretion, and vesicular transport]	U	SNARE protein PEP12/VAM3/Syntaxin 7/Syntaxin 17
sp|Q8K1E0|STX5_MOUSE	KOG0812	KOG0812, SNARE protein SED5/Syntaxin 5 [Intracellular trafficking, secretion, and vesicular transport]	U	SNARE protein SED5/Syntaxin 5
sp|Q69ZP3|PNKD_MOUSE	KOG0813	KOG0813, Glyoxylase [General function prediction only]	R	Glyoxylase
sp|Q9D0I8|MRT4_MOUSE	KOG0816	KOG0816, Protein involved in mRNA turnover [RNA processing and modification]	A	Protein involved in mRNA turnover
sp|Q9WUR2|ECI2_MOUSE	KOG0817	KOG0817, Acyl-CoA-binding protein [Lipid transport and metabolism]	I	Acyl-CoA-binding protein
sp|Q3UMT1|PP12C_MOUSE	KOG0818	KOG0818, GTPase-activating proteins of the GIT family [Signal transduction mechanisms]	T	GTPase-activating proteins of the GIT family
sp|Q9JLQ2|GIT2_MOUSE	KOG0818	KOG0818, GTPase-activating proteins of the GIT family [Signal transduction mechanisms]	T	GTPase-activating proteins of the GIT family
sp|Q9EPJ9|ARFG1_MOUSE	KOG0818	KOG0818, GTPase-activating proteins of the GIT family [Signal transduction mechanisms]	T	GTPase-activating proteins of the GIT family
sp|P48036|ANXA5_MOUSE	KOG0819	KOG0819, Annexin [Intracellular trafficking, secretion, and vesicular transport]	U	Annexin
sp|P97384|ANX11_MOUSE	KOG0819	KOG0819, Annexin [Intracellular trafficking, secretion, and vesicular transport]	U	Annexin
sp|P14824|ANXA6_MOUSE	KOG0819	KOG0819, Annexin [Intracellular trafficking, secretion, and vesicular transport]	U	Annexin
sp|P07356|ANXA2_MOUSE	KOG0819	KOG0819, Annexin [Intracellular trafficking, secretion, and vesicular transport]	U	Annexin
sp|P10107|ANXA1_MOUSE	KOG0819	KOG0819, Annexin [Intracellular trafficking, secretion, and vesicular transport]	U	Annexin
sp|P97429|ANXA4_MOUSE	KOG0819	KOG0819, Annexin [Intracellular trafficking, secretion, and vesicular transport]	U	Annexin
sp|O35640|ANXA8_MOUSE	KOG0819	KOG0819, Annexin [Intracellular trafficking, secretion, and vesicular transport]	U	Annexin
sp|O35639|ANXA3_MOUSE	KOG0819	KOG0819, Annexin [Intracellular trafficking, secretion, and vesicular transport]	U	Annexin
sp|Q9D0D4|DIM1_MOUSE	KOG0820	KOG0820, Ribosomal RNA adenine dimethylase [RNA processing and modification]	A	Ribosomal RNA adenine dimethylase
sp|Q8JZM0|TFB1M_MOUSE	KOG0821	KOG0821, Predicted ribosomal RNA adenine dimethylase [RNA processing and modification]	A	Predicted ribosomal RNA adenine dimethylase
sp|Q61510|TRI25_MOUSE	KOG0823	KOG0823, Predicted E3 ubiquitin ligase [Posttranslational modification, protein turnover, chaperones]	O	Predicted E3 ubiquitin ligase
sp|Q3UXZ9|KDM5A_MOUSE	KOG0825	KOG0825, PHD Zn-finger protein [General function prediction only]	R	PHD Zn-finger protein
sp|Q61103|REQU_MOUSE	KOG0825	KOG0825, PHD Zn-finger protein [General function prediction only]	R	PHD Zn-finger protein
sp|Q9Z277|BAZ1B_MOUSE	KOG0825	KOG0825, PHD Zn-finger protein [General function prediction only]	R	PHD Zn-finger protein
sp|Q6PDK2|KMT2D_MOUSE	KOG0825	KOG0825, PHD Zn-finger protein [General function prediction only]	R	PHD Zn-finger protein
sp|P14206|RSSA_MOUSE	KOG0830	KOG0830, 40S ribosomal protein SA (P40)/Laminin receptor 1 [Translation, ribosomal structure and biogenesis]	J	40S ribosomal protein SA (P40)/Laminin receptor 1
sp|Q52KE7|CCNL1_MOUSE	KOG0834	KOG0834, CDK9 kinase-activating protein cyclin T [Cell cycle control, cell division, chromosome partitioning]	D	CDK9 kinase-activating protein cyclin T
sp|O88874|CCNK_MOUSE	KOG0834	KOG0834, CDK9 kinase-activating protein cyclin T [Cell cycle control, cell division, chromosome partitioning]	D	CDK9 kinase-activating protein cyclin T
sp|Q9QWV9|CCNT1_MOUSE	KOG0834	KOG0834, CDK9 kinase-activating protein cyclin T [Cell cycle control, cell division, chromosome partitioning]	D	CDK9 kinase-activating protein cyclin T
sp|Q52KE7|CCNL1_MOUSE	KOG0835	KOG0835, Cyclin L [General function prediction only]	R	Cyclin L
sp|P47753|CAZA1_MOUSE	KOG0836	KOG0836, F-actin capping protein, alpha subunit [Cytoskeleton]	Z	F-actin capping protein, alpha subunit
sp|Q8R0S1|ATF7_MOUSE	KOG0837	KOG0837, Transcriptional activator of the JUN family [Transcription]	K	Transcriptional activator of the JUN family
sp|P05627|JUN_MOUSE	KOG0837	KOG0837, Transcriptional activator of the JUN family [Transcription]	K	Transcriptional activator of the JUN family
sp|P09450|JUNB_MOUSE	KOG0837	KOG0837, Transcriptional activator of the JUN family [Transcription]	K	Transcriptional activator of the JUN family
sp|O88696|CLPP_MOUSE	KOG0840	KOG0840, ATP-dependent Clp protease, proteolytic subunit [Posttranslational modification, protein turnover, chaperones]	O	ATP-dependent Clp protease, proteolytic subunit
sp|Q9CQV8|1433B_MOUSE	KOG0841	KOG0841, Multifunctional chaperone (14-3-3 family) [Posttranslational modification, protein turnover, chaperones]	O	Multifunctional chaperone (14-3-3 family)
sp|P68254|1433T_MOUSE	KOG0841	KOG0841, Multifunctional chaperone (14-3-3 family) [Posttranslational modification, protein turnover, chaperones]	O	Multifunctional chaperone (14-3-3 family)
sp|P62259|1433E_MOUSE	KOG0841	KOG0841, Multifunctional chaperone (14-3-3 family) [Posttranslational modification, protein turnover, chaperones]	O	Multifunctional chaperone (14-3-3 family)
sp|P63101|1433Z_MOUSE	KOG0841	KOG0841, Multifunctional chaperone (14-3-3 family) [Posttranslational modification, protein turnover, chaperones]	O	Multifunctional chaperone (14-3-3 family)
sp|P68510|1433F_MOUSE	KOG0841	KOG0841, Multifunctional chaperone (14-3-3 family) [Posttranslational modification, protein turnover, chaperones]	O	Multifunctional chaperone (14-3-3 family)
sp|P63013|PRRX1_MOUSE	KOG0843	KOG0843, Transcription factor EMX1 and related HOX domain proteins [Transcription]	K	Transcription factor EMX1 and related HOX domain proteins
sp|Q9CPR5|RM15_MOUSE	KOG0846	KOG0846, Mitochondrial/chloroplast ribosomal protein L15/L10 [Translation, ribosomal structure and biogenesis]	J	Mitochondrial/chloroplast ribosomal protein L15/L10
sp|P63013|PRRX1_MOUSE	KOG0847	KOG0847, Transcription factor, contains HOX domain [Transcription]	K	Transcription factor, contains HOX domain
sp|P35700|PRDX1_MOUSE	KOG0852	KOG0852, Alkyl hydroperoxide reductase, thiol specific antioxidant and related enzymes [Posttranslational modification, protein turnover, chaperones]	O	Alkyl hydroperoxide reductase, thiol specific antioxidant and related enzymes
sp|Q61171|PRDX2_MOUSE	KOG0852	KOG0852, Alkyl hydroperoxide reductase, thiol specific antioxidant and related enzymes [Posttranslational modification, protein turnover, chaperones]	O	Alkyl hydroperoxide reductase, thiol specific antioxidant and related enzymes
sp|P20108|PRDX3_MOUSE	KOG0852	KOG0852, Alkyl hydroperoxide reductase, thiol specific antioxidant and related enzymes [Posttranslational modification, protein turnover, chaperones]	O	Alkyl hydroperoxide reductase, thiol specific antioxidant and related enzymes
sp|O08709|PRDX6_MOUSE	KOG0854	KOG0854, Alkyl hydroperoxide reductase, thiol specific antioxidant and related enzymes [Posttranslational modification, protein turnover, chaperones]	O	Alkyl hydroperoxide reductase, thiol specific antioxidant and related enzymes
sp|Q8BU85|MSRB3_MOUSE	KOG0856	KOG0856, Predicted pilin-like transcription factor [Posttranslational modification, protein turnover, chaperones]	O	Predicted pilin-like transcription factor
sp|Q99J56|DERL1_MOUSE	KOG0858	KOG0858, Predicted membrane protein [Function unknown]	S	Predicted membrane protein
sp|O70480|VAMP4_MOUSE	KOG0859	KOG0859, Synaptobrevin/VAMP-like protein [Intracellular trafficking, secretion, and vesicular transport]	U	Synaptobrevin/VAMP-like protein
sp|O70404|VAMP8_MOUSE	KOG0860	KOG0860, Synaptobrevin/VAMP-like protein [Intracellular trafficking, secretion, and vesicular transport]	U	Synaptobrevin/VAMP-like protein
sp|O70480|VAMP4_MOUSE	KOG0860	KOG0860, Synaptobrevin/VAMP-like protein [Intracellular trafficking, secretion, and vesicular transport]	U	Synaptobrevin/VAMP-like protein
sp|Q9Z2P8|VAMP5_MOUSE	KOG0860	KOG0860, Synaptobrevin/VAMP-like protein [Intracellular trafficking, secretion, and vesicular transport]	U	Synaptobrevin/VAMP-like protein
sp|P63044|VAMP2_MOUSE	KOG0860	KOG0860, Synaptobrevin/VAMP-like protein [Intracellular trafficking, secretion, and vesicular transport]	U	Synaptobrevin/VAMP-like protein
sp|O70480|VAMP4_MOUSE	KOG0861	KOG0861, SNARE protein YKT6, synaptobrevin/VAMP syperfamily [Intracellular trafficking, secretion, and vesicular transport]	U	SNARE protein YKT6, synaptobrevin/VAMP syperfamily
sp|Q9CQW1|YKT6_MOUSE	KOG0861	KOG0861, SNARE protein YKT6, synaptobrevin/VAMP syperfamily [Intracellular trafficking, secretion, and vesicular transport]	U	SNARE protein YKT6, synaptobrevin/VAMP syperfamily
sp|Q9R1P4|PSA1_MOUSE	KOG0863	KOG0863, 20S proteasome, regulatory subunit alpha type PSMA1/PRE5 [Posttranslational modification, protein turnover, chaperones]	O	20S proteasome, regulatory subunit alpha type PSMA1/PRE5
sp|P34022|RANG_MOUSE	KOG0864	KOG0864, Ran-binding protein RANBP1 and related RanBD domain proteins [Intracellular trafficking, secretion, and vesicular transport]	U	Ran-binding protein RANBP1 and related RanBD domain proteins
sp|Q9ERU9|RBP2_MOUSE	KOG0864	KOG0864, Ran-binding protein RANBP1 and related RanBD domain proteins [Intracellular trafficking, secretion, and vesicular transport]	U	Ran-binding protein RANBP1 and related RanBD domain proteins
sp|P30412|PPIC_MOUSE	KOG0865	KOG0865, Cyclophilin type peptidyl-prolyl cis-trans isomerase [Posttranslational modification, protein turnover, chaperones]	O	Cyclophilin type peptidyl-prolyl cis-trans isomerase
sp|P24369|PPIB_MOUSE	KOG0865	KOG0865, Cyclophilin type peptidyl-prolyl cis-trans isomerase [Posttranslational modification, protein turnover, chaperones]	O	Cyclophilin type peptidyl-prolyl cis-trans isomerase
sp|Q9D868|PPIH_MOUSE	KOG0865	KOG0865, Cyclophilin type peptidyl-prolyl cis-trans isomerase [Posttranslational modification, protein turnover, chaperones]	O	Cyclophilin type peptidyl-prolyl cis-trans isomerase
sp|A2AR02|PPIG_MOUSE	KOG0865	KOG0865, Cyclophilin type peptidyl-prolyl cis-trans isomerase [Posttranslational modification, protein turnover, chaperones]	O	Cyclophilin type peptidyl-prolyl cis-trans isomerase
sp|Q9ERU9|RBP2_MOUSE	KOG0865	KOG0865, Cyclophilin type peptidyl-prolyl cis-trans isomerase [Posttranslational modification, protein turnover, chaperones]	O	Cyclophilin type peptidyl-prolyl cis-trans isomerase
sp|P30415|NKTR_MOUSE	KOG0865	KOG0865, Cyclophilin type peptidyl-prolyl cis-trans isomerase [Posttranslational modification, protein turnover, chaperones]	O	Cyclophilin type peptidyl-prolyl cis-trans isomerase
sp|Q9D787|PPIL2_MOUSE	KOG0865	KOG0865, Cyclophilin type peptidyl-prolyl cis-trans isomerase [Posttranslational modification, protein turnover, chaperones]	O	Cyclophilin type peptidyl-prolyl cis-trans isomerase
sp|Q9D6L8|PPIL3_MOUSE	KOG0865	KOG0865, Cyclophilin type peptidyl-prolyl cis-trans isomerase [Posttranslational modification, protein turnover, chaperones]	O	Cyclophilin type peptidyl-prolyl cis-trans isomerase
sp|Q9QZH3|PPIE_MOUSE	KOG0865	KOG0865, Cyclophilin type peptidyl-prolyl cis-trans isomerase [Posttranslational modification, protein turnover, chaperones]	O	Cyclophilin type peptidyl-prolyl cis-trans isomerase
sp|P17742|PPIA_MOUSE	KOG0865	KOG0865, Cyclophilin type peptidyl-prolyl cis-trans isomerase [Posttranslational modification, protein turnover, chaperones]	O	Cyclophilin type peptidyl-prolyl cis-trans isomerase
sp|Q8CEC6|PPWD1_MOUSE	KOG0865	KOG0865, Cyclophilin type peptidyl-prolyl cis-trans isomerase [Posttranslational modification, protein turnover, chaperones]	O	Cyclophilin type peptidyl-prolyl cis-trans isomerase
sp|Q9D0W5|PPIL1_MOUSE	KOG0865	KOG0865, Cyclophilin type peptidyl-prolyl cis-trans isomerase [Posttranslational modification, protein turnover, chaperones]	O	Cyclophilin type peptidyl-prolyl cis-trans isomerase
sp|Q9WVL0|MAAI_MOUSE	KOG0868	KOG0868, Glutathione S-transferase [Posttranslational modification, protein turnover, chaperones]	O	Glutathione S-transferase
sp|Q91WV0|NC2B_MOUSE	KOG0871	KOG0871, Class 2 transcription repressor NC2, beta subunit (Dr1) [Transcription]	K	Class 2 transcription repressor NC2, beta subunit (Dr1)
sp|Q9CRA4|MSMO1_MOUSE	KOG0873	KOG0873, C-4 sterol methyl oxidase [Lipid transport and metabolism]	I	C-4 sterol methyl oxidase
sp|P09671|SODM_MOUSE	KOG0876	KOG0876, Manganese superoxide dismutase [Inorganic ion transport and metabolism]	P	Manganese superoxide dismutase
sp|P25444|RS2_MOUSE	KOG0877	KOG0877, 40S ribosomal protein S2/30S ribosomal protein S5 [Translation, ribosomal structure and biogenesis]	J	40S ribosomal protein S2/30S ribosomal protein S5
sp|Q9D6L8|PPIL3_MOUSE	KOG0879	KOG0879, U-snRNP-associated cyclophilin type peptidyl-prolyl cis-trans isomerase [Posttranslational modification, protein turnover, chaperones]	O	U-snRNP-associated cyclophilin type peptidyl-prolyl cis-trans isomerase
sp|Q9D868|PPIH_MOUSE	KOG0879	KOG0879, U-snRNP-associated cyclophilin type peptidyl-prolyl cis-trans isomerase [Posttranslational modification, protein turnover, chaperones]	O	U-snRNP-associated cyclophilin type peptidyl-prolyl cis-trans isomerase
sp|Q9QZH3|PPIE_MOUSE	KOG0879	KOG0879, U-snRNP-associated cyclophilin type peptidyl-prolyl cis-trans isomerase [Posttranslational modification, protein turnover, chaperones]	O	U-snRNP-associated cyclophilin type peptidyl-prolyl cis-trans isomerase
sp|A2AR02|PPIG_MOUSE	KOG0879	KOG0879, U-snRNP-associated cyclophilin type peptidyl-prolyl cis-trans isomerase [Posttranslational modification, protein turnover, chaperones]	O	U-snRNP-associated cyclophilin type peptidyl-prolyl cis-trans isomerase
sp|P24369|PPIB_MOUSE	KOG0879	KOG0879, U-snRNP-associated cyclophilin type peptidyl-prolyl cis-trans isomerase [Posttranslational modification, protein turnover, chaperones]	O	U-snRNP-associated cyclophilin type peptidyl-prolyl cis-trans isomerase
sp|P17742|PPIA_MOUSE	KOG0879	KOG0879, U-snRNP-associated cyclophilin type peptidyl-prolyl cis-trans isomerase [Posttranslational modification, protein turnover, chaperones]	O	U-snRNP-associated cyclophilin type peptidyl-prolyl cis-trans isomerase
sp|Q9ERU9|RBP2_MOUSE	KOG0879	KOG0879, U-snRNP-associated cyclophilin type peptidyl-prolyl cis-trans isomerase [Posttranslational modification, protein turnover, chaperones]	O	U-snRNP-associated cyclophilin type peptidyl-prolyl cis-trans isomerase
sp|P30415|NKTR_MOUSE	KOG0879	KOG0879, U-snRNP-associated cyclophilin type peptidyl-prolyl cis-trans isomerase [Posttranslational modification, protein turnover, chaperones]	O	U-snRNP-associated cyclophilin type peptidyl-prolyl cis-trans isomerase
sp|P30412|PPIC_MOUSE	KOG0879	KOG0879, U-snRNP-associated cyclophilin type peptidyl-prolyl cis-trans isomerase [Posttranslational modification, protein turnover, chaperones]	O	U-snRNP-associated cyclophilin type peptidyl-prolyl cis-trans isomerase
sp|Q9D0W5|PPIL1_MOUSE	KOG0879	KOG0879, U-snRNP-associated cyclophilin type peptidyl-prolyl cis-trans isomerase [Posttranslational modification, protein turnover, chaperones]	O	U-snRNP-associated cyclophilin type peptidyl-prolyl cis-trans isomerase
sp|Q9D787|PPIL2_MOUSE	KOG0879	KOG0879, U-snRNP-associated cyclophilin type peptidyl-prolyl cis-trans isomerase [Posttranslational modification, protein turnover, chaperones]	O	U-snRNP-associated cyclophilin type peptidyl-prolyl cis-trans isomerase
sp|Q8CEC6|PPWD1_MOUSE	KOG0879	KOG0879, U-snRNP-associated cyclophilin type peptidyl-prolyl cis-trans isomerase [Posttranslational modification, protein turnover, chaperones]	O	U-snRNP-associated cyclophilin type peptidyl-prolyl cis-trans isomerase
sp|P30415|NKTR_MOUSE	KOG0880	KOG0880, Peptidyl-prolyl cis-trans isomerase [Posttranslational modification, protein turnover, chaperones]	O	Peptidyl-prolyl cis-trans isomerase
sp|P17742|PPIA_MOUSE	KOG0880	KOG0880, Peptidyl-prolyl cis-trans isomerase [Posttranslational modification, protein turnover, chaperones]	O	Peptidyl-prolyl cis-trans isomerase
sp|A2AR02|PPIG_MOUSE	KOG0880	KOG0880, Peptidyl-prolyl cis-trans isomerase [Posttranslational modification, protein turnover, chaperones]	O	Peptidyl-prolyl cis-trans isomerase
sp|Q9CXG3|PPIL4_MOUSE	KOG0880	KOG0880, Peptidyl-prolyl cis-trans isomerase [Posttranslational modification, protein turnover, chaperones]	O	Peptidyl-prolyl cis-trans isomerase
sp|Q9ERU9|RBP2_MOUSE	KOG0880	KOG0880, Peptidyl-prolyl cis-trans isomerase [Posttranslational modification, protein turnover, chaperones]	O	Peptidyl-prolyl cis-trans isomerase
sp|Q9D787|PPIL2_MOUSE	KOG0880	KOG0880, Peptidyl-prolyl cis-trans isomerase [Posttranslational modification, protein turnover, chaperones]	O	Peptidyl-prolyl cis-trans isomerase
sp|Q8CEC6|PPWD1_MOUSE	KOG0880	KOG0880, Peptidyl-prolyl cis-trans isomerase [Posttranslational modification, protein turnover, chaperones]	O	Peptidyl-prolyl cis-trans isomerase
sp|P24369|PPIB_MOUSE	KOG0880	KOG0880, Peptidyl-prolyl cis-trans isomerase [Posttranslational modification, protein turnover, chaperones]	O	Peptidyl-prolyl cis-trans isomerase
sp|Q9QZH3|PPIE_MOUSE	KOG0880	KOG0880, Peptidyl-prolyl cis-trans isomerase [Posttranslational modification, protein turnover, chaperones]	O	Peptidyl-prolyl cis-trans isomerase
sp|Q9D6L8|PPIL3_MOUSE	KOG0880	KOG0880, Peptidyl-prolyl cis-trans isomerase [Posttranslational modification, protein turnover, chaperones]	O	Peptidyl-prolyl cis-trans isomerase
sp|Q9D868|PPIH_MOUSE	KOG0880	KOG0880, Peptidyl-prolyl cis-trans isomerase [Posttranslational modification, protein turnover, chaperones]	O	Peptidyl-prolyl cis-trans isomerase
sp|Q9D0W5|PPIL1_MOUSE	KOG0880	KOG0880, Peptidyl-prolyl cis-trans isomerase [Posttranslational modification, protein turnover, chaperones]	O	Peptidyl-prolyl cis-trans isomerase
sp|P30412|PPIC_MOUSE	KOG0880	KOG0880, Peptidyl-prolyl cis-trans isomerase [Posttranslational modification, protein turnover, chaperones]	O	Peptidyl-prolyl cis-trans isomerase
sp|Q3TKY6|CWC27_MOUSE	KOG0881	KOG0881, Cyclophilin type peptidyl-prolyl cis-trans isomerase [Posttranslational modification, protein turnover, chaperones]	O	Cyclophilin type peptidyl-prolyl cis-trans isomerase
sp|Q9D868|PPIH_MOUSE	KOG0881	KOG0881, Cyclophilin type peptidyl-prolyl cis-trans isomerase [Posttranslational modification, protein turnover, chaperones]	O	Cyclophilin type peptidyl-prolyl cis-trans isomerase
sp|P30412|PPIC_MOUSE	KOG0881	KOG0881, Cyclophilin type peptidyl-prolyl cis-trans isomerase [Posttranslational modification, protein turnover, chaperones]	O	Cyclophilin type peptidyl-prolyl cis-trans isomerase
sp|Q9QZH3|PPIE_MOUSE	KOG0881	KOG0881, Cyclophilin type peptidyl-prolyl cis-trans isomerase [Posttranslational modification, protein turnover, chaperones]	O	Cyclophilin type peptidyl-prolyl cis-trans isomerase
sp|Q9ERU9|RBP2_MOUSE	KOG0881	KOG0881, Cyclophilin type peptidyl-prolyl cis-trans isomerase [Posttranslational modification, protein turnover, chaperones]	O	Cyclophilin type peptidyl-prolyl cis-trans isomerase
sp|Q9D0W5|PPIL1_MOUSE	KOG0881	KOG0881, Cyclophilin type peptidyl-prolyl cis-trans isomerase [Posttranslational modification, protein turnover, chaperones]	O	Cyclophilin type peptidyl-prolyl cis-trans isomerase
sp|Q9CXG3|PPIL4_MOUSE	KOG0881	KOG0881, Cyclophilin type peptidyl-prolyl cis-trans isomerase [Posttranslational modification, protein turnover, chaperones]	O	Cyclophilin type peptidyl-prolyl cis-trans isomerase
sp|P24369|PPIB_MOUSE	KOG0881	KOG0881, Cyclophilin type peptidyl-prolyl cis-trans isomerase [Posttranslational modification, protein turnover, chaperones]	O	Cyclophilin type peptidyl-prolyl cis-trans isomerase
sp|P30415|NKTR_MOUSE	KOG0881	KOG0881, Cyclophilin type peptidyl-prolyl cis-trans isomerase [Posttranslational modification, protein turnover, chaperones]	O	Cyclophilin type peptidyl-prolyl cis-trans isomerase
sp|Q8CEC6|PPWD1_MOUSE	KOG0881	KOG0881, Cyclophilin type peptidyl-prolyl cis-trans isomerase [Posttranslational modification, protein turnover, chaperones]	O	Cyclophilin type peptidyl-prolyl cis-trans isomerase
sp|Q9D787|PPIL2_MOUSE	KOG0881	KOG0881, Cyclophilin type peptidyl-prolyl cis-trans isomerase [Posttranslational modification, protein turnover, chaperones]	O	Cyclophilin type peptidyl-prolyl cis-trans isomerase
sp|Q9D6L8|PPIL3_MOUSE	KOG0881	KOG0881, Cyclophilin type peptidyl-prolyl cis-trans isomerase [Posttranslational modification, protein turnover, chaperones]	O	Cyclophilin type peptidyl-prolyl cis-trans isomerase
sp|P17742|PPIA_MOUSE	KOG0881	KOG0881, Cyclophilin type peptidyl-prolyl cis-trans isomerase [Posttranslational modification, protein turnover, chaperones]	O	Cyclophilin type peptidyl-prolyl cis-trans isomerase
sp|A2AR02|PPIG_MOUSE	KOG0881	KOG0881, Cyclophilin type peptidyl-prolyl cis-trans isomerase [Posttranslational modification, protein turnover, chaperones]	O	Cyclophilin type peptidyl-prolyl cis-trans isomerase
sp|A2AR02|PPIG_MOUSE	KOG0882	KOG0882, Cyclophilin-related peptidyl-prolyl cis-trans isomerase [Posttranslational modification, protein turnover, chaperones]	O	Cyclophilin-related peptidyl-prolyl cis-trans isomerase
sp|Q9ERU9|RBP2_MOUSE	KOG0882	KOG0882, Cyclophilin-related peptidyl-prolyl cis-trans isomerase [Posttranslational modification, protein turnover, chaperones]	O	Cyclophilin-related peptidyl-prolyl cis-trans isomerase
sp|Q9D6L8|PPIL3_MOUSE	KOG0882	KOG0882, Cyclophilin-related peptidyl-prolyl cis-trans isomerase [Posttranslational modification, protein turnover, chaperones]	O	Cyclophilin-related peptidyl-prolyl cis-trans isomerase
sp|P24369|PPIB_MOUSE	KOG0882	KOG0882, Cyclophilin-related peptidyl-prolyl cis-trans isomerase [Posttranslational modification, protein turnover, chaperones]	O	Cyclophilin-related peptidyl-prolyl cis-trans isomerase
sp|Q3TKY6|CWC27_MOUSE	KOG0882	KOG0882, Cyclophilin-related peptidyl-prolyl cis-trans isomerase [Posttranslational modification, protein turnover, chaperones]	O	Cyclophilin-related peptidyl-prolyl cis-trans isomerase
sp|Q9D0W5|PPIL1_MOUSE	KOG0882	KOG0882, Cyclophilin-related peptidyl-prolyl cis-trans isomerase [Posttranslational modification, protein turnover, chaperones]	O	Cyclophilin-related peptidyl-prolyl cis-trans isomerase
sp|Q9QZH3|PPIE_MOUSE	KOG0882	KOG0882, Cyclophilin-related peptidyl-prolyl cis-trans isomerase [Posttranslational modification, protein turnover, chaperones]	O	Cyclophilin-related peptidyl-prolyl cis-trans isomerase
sp|Q9CXG3|PPIL4_MOUSE	KOG0882	KOG0882, Cyclophilin-related peptidyl-prolyl cis-trans isomerase [Posttranslational modification, protein turnover, chaperones]	O	Cyclophilin-related peptidyl-prolyl cis-trans isomerase
sp|P30415|NKTR_MOUSE	KOG0882	KOG0882, Cyclophilin-related peptidyl-prolyl cis-trans isomerase [Posttranslational modification, protein turnover, chaperones]	O	Cyclophilin-related peptidyl-prolyl cis-trans isomerase
sp|P30412|PPIC_MOUSE	KOG0882	KOG0882, Cyclophilin-related peptidyl-prolyl cis-trans isomerase [Posttranslational modification, protein turnover, chaperones]	O	Cyclophilin-related peptidyl-prolyl cis-trans isomerase
sp|Q9D868|PPIH_MOUSE	KOG0882	KOG0882, Cyclophilin-related peptidyl-prolyl cis-trans isomerase [Posttranslational modification, protein turnover, chaperones]	O	Cyclophilin-related peptidyl-prolyl cis-trans isomerase
sp|Q9D787|PPIL2_MOUSE	KOG0882	KOG0882, Cyclophilin-related peptidyl-prolyl cis-trans isomerase [Posttranslational modification, protein turnover, chaperones]	O	Cyclophilin-related peptidyl-prolyl cis-trans isomerase
sp|Q8CEC6|PPWD1_MOUSE	KOG0882	KOG0882, Cyclophilin-related peptidyl-prolyl cis-trans isomerase [Posttranslational modification, protein turnover, chaperones]	O	Cyclophilin-related peptidyl-prolyl cis-trans isomerase
sp|P17742|PPIA_MOUSE	KOG0882	KOG0882, Cyclophilin-related peptidyl-prolyl cis-trans isomerase [Posttranslational modification, protein turnover, chaperones]	O	Cyclophilin-related peptidyl-prolyl cis-trans isomerase
sp|Q9ERU9|RBP2_MOUSE	KOG0883	KOG0883, Cyclophilin type, U box-containing peptidyl-prolyl cis-trans isomerase [Posttranslational modification, protein turnover, chaperones]	O	Cyclophilin type, U box-containing peptidyl-prolyl cis-trans isomerase
sp|Q9D868|PPIH_MOUSE	KOG0883	KOG0883, Cyclophilin type, U box-containing peptidyl-prolyl cis-trans isomerase [Posttranslational modification, protein turnover, chaperones]	O	Cyclophilin type, U box-containing peptidyl-prolyl cis-trans isomerase
sp|Q8CEC6|PPWD1_MOUSE	KOG0883	KOG0883, Cyclophilin type, U box-containing peptidyl-prolyl cis-trans isomerase [Posttranslational modification, protein turnover, chaperones]	O	Cyclophilin type, U box-containing peptidyl-prolyl cis-trans isomerase
sp|P24369|PPIB_MOUSE	KOG0883	KOG0883, Cyclophilin type, U box-containing peptidyl-prolyl cis-trans isomerase [Posttranslational modification, protein turnover, chaperones]	O	Cyclophilin type, U box-containing peptidyl-prolyl cis-trans isomerase
sp|Q9D6L8|PPIL3_MOUSE	KOG0883	KOG0883, Cyclophilin type, U box-containing peptidyl-prolyl cis-trans isomerase [Posttranslational modification, protein turnover, chaperones]	O	Cyclophilin type, U box-containing peptidyl-prolyl cis-trans isomerase
sp|A2AR02|PPIG_MOUSE	KOG0883	KOG0883, Cyclophilin type, U box-containing peptidyl-prolyl cis-trans isomerase [Posttranslational modification, protein turnover, chaperones]	O	Cyclophilin type, U box-containing peptidyl-prolyl cis-trans isomerase
sp|Q9QZH3|PPIE_MOUSE	KOG0883	KOG0883, Cyclophilin type, U box-containing peptidyl-prolyl cis-trans isomerase [Posttranslational modification, protein turnover, chaperones]	O	Cyclophilin type, U box-containing peptidyl-prolyl cis-trans isomerase
sp|Q3TKY6|CWC27_MOUSE	KOG0883	KOG0883, Cyclophilin type, U box-containing peptidyl-prolyl cis-trans isomerase [Posttranslational modification, protein turnover, chaperones]	O	Cyclophilin type, U box-containing peptidyl-prolyl cis-trans isomerase
sp|P17742|PPIA_MOUSE	KOG0883	KOG0883, Cyclophilin type, U box-containing peptidyl-prolyl cis-trans isomerase [Posttranslational modification, protein turnover, chaperones]	O	Cyclophilin type, U box-containing peptidyl-prolyl cis-trans isomerase
sp|Q9D787|PPIL2_MOUSE	KOG0883	KOG0883, Cyclophilin type, U box-containing peptidyl-prolyl cis-trans isomerase [Posttranslational modification, protein turnover, chaperones]	O	Cyclophilin type, U box-containing peptidyl-prolyl cis-trans isomerase
sp|P30412|PPIC_MOUSE	KOG0883	KOG0883, Cyclophilin type, U box-containing peptidyl-prolyl cis-trans isomerase [Posttranslational modification, protein turnover, chaperones]	O	Cyclophilin type, U box-containing peptidyl-prolyl cis-trans isomerase
sp|Q9D0W5|PPIL1_MOUSE	KOG0883	KOG0883, Cyclophilin type, U box-containing peptidyl-prolyl cis-trans isomerase [Posttranslational modification, protein turnover, chaperones]	O	Cyclophilin type, U box-containing peptidyl-prolyl cis-trans isomerase
sp|Q9D6L8|PPIL3_MOUSE	KOG0884	KOG0884, Similar to cyclophilin-type peptidyl-prolyl cis-trans isomerase [Posttranslational modification, protein turnover, chaperones]	O	Similar to cyclophilin-type peptidyl-prolyl cis-trans isomerase
sp|P17742|PPIA_MOUSE	KOG0884	KOG0884, Similar to cyclophilin-type peptidyl-prolyl cis-trans isomerase [Posttranslational modification, protein turnover, chaperones]	O	Similar to cyclophilin-type peptidyl-prolyl cis-trans isomerase
sp|A2AR02|PPIG_MOUSE	KOG0884	KOG0884, Similar to cyclophilin-type peptidyl-prolyl cis-trans isomerase [Posttranslational modification, protein turnover, chaperones]	O	Similar to cyclophilin-type peptidyl-prolyl cis-trans isomerase
sp|Q3TKY6|CWC27_MOUSE	KOG0884	KOG0884, Similar to cyclophilin-type peptidyl-prolyl cis-trans isomerase [Posttranslational modification, protein turnover, chaperones]	O	Similar to cyclophilin-type peptidyl-prolyl cis-trans isomerase
sp|Q9D0W5|PPIL1_MOUSE	KOG0884	KOG0884, Similar to cyclophilin-type peptidyl-prolyl cis-trans isomerase [Posttranslational modification, protein turnover, chaperones]	O	Similar to cyclophilin-type peptidyl-prolyl cis-trans isomerase
sp|P30412|PPIC_MOUSE	KOG0884	KOG0884, Similar to cyclophilin-type peptidyl-prolyl cis-trans isomerase [Posttranslational modification, protein turnover, chaperones]	O	Similar to cyclophilin-type peptidyl-prolyl cis-trans isomerase
sp|Q9ERU9|RBP2_MOUSE	KOG0884	KOG0884, Similar to cyclophilin-type peptidyl-prolyl cis-trans isomerase [Posttranslational modification, protein turnover, chaperones]	O	Similar to cyclophilin-type peptidyl-prolyl cis-trans isomerase
sp|Q8CEC6|PPWD1_MOUSE	KOG0884	KOG0884, Similar to cyclophilin-type peptidyl-prolyl cis-trans isomerase [Posttranslational modification, protein turnover, chaperones]	O	Similar to cyclophilin-type peptidyl-prolyl cis-trans isomerase
sp|Q9D787|PPIL2_MOUSE	KOG0884	KOG0884, Similar to cyclophilin-type peptidyl-prolyl cis-trans isomerase [Posttranslational modification, protein turnover, chaperones]	O	Similar to cyclophilin-type peptidyl-prolyl cis-trans isomerase
sp|P30415|NKTR_MOUSE	KOG0884	KOG0884, Similar to cyclophilin-type peptidyl-prolyl cis-trans isomerase [Posttranslational modification, protein turnover, chaperones]	O	Similar to cyclophilin-type peptidyl-prolyl cis-trans isomerase
sp|Q9D868|PPIH_MOUSE	KOG0884	KOG0884, Similar to cyclophilin-type peptidyl-prolyl cis-trans isomerase [Posttranslational modification, protein turnover, chaperones]	O	Similar to cyclophilin-type peptidyl-prolyl cis-trans isomerase
sp|P24369|PPIB_MOUSE	KOG0884	KOG0884, Similar to cyclophilin-type peptidyl-prolyl cis-trans isomerase [Posttranslational modification, protein turnover, chaperones]	O	Similar to cyclophilin-type peptidyl-prolyl cis-trans isomerase
sp|Q9QZH3|PPIE_MOUSE	KOG0884	KOG0884, Similar to cyclophilin-type peptidyl-prolyl cis-trans isomerase [Posttranslational modification, protein turnover, chaperones]	O	Similar to cyclophilin-type peptidyl-prolyl cis-trans isomerase
sp|Q9CXG3|PPIL4_MOUSE	KOG0884	KOG0884, Similar to cyclophilin-type peptidyl-prolyl cis-trans isomerase [Posttranslational modification, protein turnover, chaperones]	O	Similar to cyclophilin-type peptidyl-prolyl cis-trans isomerase
sp|Q9ERU9|RBP2_MOUSE	KOG0885	KOG0885, Peptidyl-prolyl cis-trans isomerase [Posttranslational modification, protein turnover, chaperones]	O	Peptidyl-prolyl cis-trans isomerase
sp|Q9D6L8|PPIL3_MOUSE	KOG0885	KOG0885, Peptidyl-prolyl cis-trans isomerase [Posttranslational modification, protein turnover, chaperones]	O	Peptidyl-prolyl cis-trans isomerase
sp|Q9D0W5|PPIL1_MOUSE	KOG0885	KOG0885, Peptidyl-prolyl cis-trans isomerase [Posttranslational modification, protein turnover, chaperones]	O	Peptidyl-prolyl cis-trans isomerase
sp|Q9D787|PPIL2_MOUSE	KOG0885	KOG0885, Peptidyl-prolyl cis-trans isomerase [Posttranslational modification, protein turnover, chaperones]	O	Peptidyl-prolyl cis-trans isomerase
sp|Q9D868|PPIH_MOUSE	KOG0885	KOG0885, Peptidyl-prolyl cis-trans isomerase [Posttranslational modification, protein turnover, chaperones]	O	Peptidyl-prolyl cis-trans isomerase
sp|Q8CEC6|PPWD1_MOUSE	KOG0885	KOG0885, Peptidyl-prolyl cis-trans isomerase [Posttranslational modification, protein turnover, chaperones]	O	Peptidyl-prolyl cis-trans isomerase
sp|Q9QZH3|PPIE_MOUSE	KOG0885	KOG0885, Peptidyl-prolyl cis-trans isomerase [Posttranslational modification, protein turnover, chaperones]	O	Peptidyl-prolyl cis-trans isomerase
sp|Q3TKY6|CWC27_MOUSE	KOG0885	KOG0885, Peptidyl-prolyl cis-trans isomerase [Posttranslational modification, protein turnover, chaperones]	O	Peptidyl-prolyl cis-trans isomerase
sp|P30412|PPIC_MOUSE	KOG0885	KOG0885, Peptidyl-prolyl cis-trans isomerase [Posttranslational modification, protein turnover, chaperones]	O	Peptidyl-prolyl cis-trans isomerase
sp|P17742|PPIA_MOUSE	KOG0885	KOG0885, Peptidyl-prolyl cis-trans isomerase [Posttranslational modification, protein turnover, chaperones]	O	Peptidyl-prolyl cis-trans isomerase
sp|A2AR02|PPIG_MOUSE	KOG0885	KOG0885, Peptidyl-prolyl cis-trans isomerase [Posttranslational modification, protein turnover, chaperones]	O	Peptidyl-prolyl cis-trans isomerase
sp|P35979|RL12_MOUSE	KOG0886	KOG0886, 40S ribosomal protein S2 [Translation, ribosomal structure and biogenesis]	J	40S ribosomal protein S2
sp|Q9WV84|NDKM_MOUSE	KOG0888	KOG0888, Nucleoside diphosphate kinase [Nucleotide transport and metabolism]	F	Nucleoside diphosphate kinase
sp|Q01768|NDKB_MOUSE	KOG0888	KOG0888, Nucleoside diphosphate kinase [Nucleotide transport and metabolism]	F	Nucleoside diphosphate kinase
sp|Q9JLN9|MTOR_MOUSE	KOG0891	KOG0891, DNA-dependent protein kinase [Replication, recombination and repair]	L	DNA-dependent protein kinase
sp|Q6P073|UB2J2_MOUSE	KOG0894	KOG0894, Ubiquitin-protein ligase [Posttranslational modification, protein turnover, chaperones]	O	Ubiquitin-protein ligase
sp|P63280|UBC9_MOUSE	KOG0895	KOG0895, Ubiquitin-conjugating enzyme [Posttranslational modification, protein turnover, chaperones]	O	Ubiquitin-conjugating enzyme
sp|P62254|UB2G1_MOUSE	KOG0896	KOG0896, Ubiquitin-conjugating enzyme E2 [Posttranslational modification, protein turnover, chaperones]	O	Ubiquitin-conjugating enzyme E2
sp|Q9CZY3|UB2V1_MOUSE	KOG0896	KOG0896, Ubiquitin-conjugating enzyme E2 [Posttranslational modification, protein turnover, chaperones]	O	Ubiquitin-conjugating enzyme E2
sp|Q9D2M8|UB2V2_MOUSE	KOG0896	KOG0896, Ubiquitin-conjugating enzyme E2 [Posttranslational modification, protein turnover, chaperones]	O	Ubiquitin-conjugating enzyme E2
sp|P61087|UBE2K_MOUSE	KOG0896	KOG0896, Ubiquitin-conjugating enzyme E2 [Posttranslational modification, protein turnover, chaperones]	O	Ubiquitin-conjugating enzyme E2
sp|E9Q3L2|PI4KA_MOUSE	KOG0902	KOG0902, Phosphatidylinositol 4-kinase [Signal transduction mechanisms]	T	Phosphatidylinositol 4-kinase
sp|E9Q3L2|PI4KA_MOUSE	KOG0903	KOG0903, Phosphatidylinositol 4-kinase, involved in intracellular trafficking and secretion [Signal transduction mechanisms, Intracellular trafficking, secretion, and vesicular transport]	TU	Phosphatidylinositol 4-kinase, involved in intracellular trafficking and secretion
sp|Q8BKC8|PI4KB_MOUSE	KOG0903	KOG0903, Phosphatidylinositol 4-kinase, involved in intracellular trafficking and secretion [Signal transduction mechanisms, Intracellular trafficking, secretion, and vesicular transport]	TU	Phosphatidylinositol 4-kinase, involved in intracellular trafficking and secretion
sp|Q61194|P3C2A_MOUSE	KOG0905	KOG0905, Phosphoinositide 3-kinase [Signal transduction mechanisms]	T	Phosphoinositide 3-kinase
sp|Q6PF93|PK3C3_MOUSE	KOG0906	KOG0906, Phosphatidylinositol 3-kinase VPS34, involved in signal transduction [Signal transduction mechanisms, Intracellular trafficking, secretion, and vesicular transport]	TU	Phosphatidylinositol 3-kinase VPS34, involved in signal transduction
sp|Q9DC23|DJC10_MOUSE	KOG0907	KOG0907, Thioredoxin [Posttranslational modification, protein turnover, chaperones]	O	Thioredoxin
sp|Q8CDN6|TXNL1_MOUSE	KOG0907	KOG0907, Thioredoxin [Posttranslational modification, protein turnover, chaperones]	O	Thioredoxin
sp|P10639|THIO_MOUSE	KOG0907	KOG0907, Thioredoxin [Posttranslational modification, protein turnover, chaperones]	O	Thioredoxin
sp|P10639|THIO_MOUSE	KOG0908	KOG0908, Thioredoxin-like protein [Posttranslational modification, protein turnover, chaperones]	O	Thioredoxin-like protein
sp|Q8CDN6|TXNL1_MOUSE	KOG0908	KOG0908, Thioredoxin-like protein [Posttranslational modification, protein turnover, chaperones]	O	Thioredoxin-like protein
sp|P10639|THIO_MOUSE	KOG0910	KOG0910, Thioredoxin-like protein [Posttranslational modification, protein turnover, chaperones]	O	Thioredoxin-like protein
sp|Q8VBT0|TMX1_MOUSE	KOG0913	KOG0913, Thiol-disulfide isomerase and thioredoxin [Posttranslational modification, protein turnover, chaperones, Energy production and conversion]	OC	Thiol-disulfide isomerase and thioredoxin
sp|Q9D710|TMX2_MOUSE	KOG0914	KOG0914, Thioredoxin-like protein [Posttranslational modification, protein turnover, chaperones]	O	Thioredoxin-like protein
sp|Q6PDI5|ECM29_MOUSE	KOG0915	KOG0915, Uncharacterized conserved protein [Function unknown]	S	Uncharacterized conserved protein
sp|Q99PU8|DHX30_MOUSE	KOG0920	KOG0920, ATP-dependent RNA helicase A [RNA processing and modification]	A	ATP-dependent RNA helicase A
sp|Q8VHK9|DHX36_MOUSE	KOG0920	KOG0920, ATP-dependent RNA helicase A [RNA processing and modification]	A	ATP-dependent RNA helicase A
sp|O70133|DHX9_MOUSE	KOG0921	KOG0921, Dosage compensation complex, subunit MLE [Transcription]	K	Dosage compensation complex, subunit MLE
sp|A2A4P0|DHX8_MOUSE	KOG0922	KOG0922, DEAH-box RNA helicase [RNA processing and modification]	A	DEAH-box RNA helicase
sp|O35286|DHX15_MOUSE	KOG0922	KOG0922, DEAH-box RNA helicase [RNA processing and modification]	A	DEAH-box RNA helicase
sp|Q80VY9|DHX33_MOUSE	KOG0922	KOG0922, DEAH-box RNA helicase [RNA processing and modification]	A	DEAH-box RNA helicase
sp|A2A4P0|DHX8_MOUSE	KOG0923	KOG0923, mRNA splicing factor ATP-dependent RNA helicase [RNA processing and modification]	A	mRNA splicing factor ATP-dependent RNA helicase
sp|O35286|DHX15_MOUSE	KOG0923	KOG0923, mRNA splicing factor ATP-dependent RNA helicase [RNA processing and modification]	A	mRNA splicing factor ATP-dependent RNA helicase
sp|Q80VY9|DHX33_MOUSE	KOG0923	KOG0923, mRNA splicing factor ATP-dependent RNA helicase [RNA processing and modification]	A	mRNA splicing factor ATP-dependent RNA helicase
sp|Q80VY9|DHX33_MOUSE	KOG0924	KOG0924, mRNA splicing factor ATP-dependent RNA helicase [RNA processing and modification]	A	mRNA splicing factor ATP-dependent RNA helicase
sp|O35286|DHX15_MOUSE	KOG0924	KOG0924, mRNA splicing factor ATP-dependent RNA helicase [RNA processing and modification]	A	mRNA splicing factor ATP-dependent RNA helicase
sp|A2A4P0|DHX8_MOUSE	KOG0924	KOG0924, mRNA splicing factor ATP-dependent RNA helicase [RNA processing and modification]	A	mRNA splicing factor ATP-dependent RNA helicase
sp|A2A4P0|DHX8_MOUSE	KOG0925	KOG0925, mRNA splicing factor ATP-dependent RNA helicase [RNA processing and modification]	A	mRNA splicing factor ATP-dependent RNA helicase
sp|O35286|DHX15_MOUSE	KOG0925	KOG0925, mRNA splicing factor ATP-dependent RNA helicase [RNA processing and modification]	A	mRNA splicing factor ATP-dependent RNA helicase
sp|Q8BZS9|DHX32_MOUSE	KOG0925	KOG0925, mRNA splicing factor ATP-dependent RNA helicase [RNA processing and modification]	A	mRNA splicing factor ATP-dependent RNA helicase
sp|Q80VY9|DHX33_MOUSE	KOG0925	KOG0925, mRNA splicing factor ATP-dependent RNA helicase [RNA processing and modification]	A	mRNA splicing factor ATP-dependent RNA helicase
sp|Q99LE6|ABCF2_MOUSE	KOG0927	KOG0927, Predicted transporter (ABC superfamily) [General function prediction only]	R	Predicted transporter (ABC superfamily)
sp|O08967|CYH3_MOUSE	KOG0928	KOG0928, Pattern-formation protein/guanine nucleotide exchange factor [Intracellular trafficking, secretion, and vesicular transport]	U	Pattern-formation protein/guanine nucleotide exchange factor
sp|O08967|CYH3_MOUSE	KOG0929	KOG0929, Guanine nucleotide exchange factor [Intracellular trafficking, secretion, and vesicular transport]	U	Guanine nucleotide exchange factor
sp|A2A5R2|BIG2_MOUSE	KOG0929	KOG0929, Guanine nucleotide exchange factor [Intracellular trafficking, secretion, and vesicular transport]	U	Guanine nucleotide exchange factor
sp|Q9QX11|CYH1_MOUSE	KOG0929	KOG0929, Guanine nucleotide exchange factor [Intracellular trafficking, secretion, and vesicular transport]	U	Guanine nucleotide exchange factor
sp|P63034|CYH2_MOUSE	KOG0929	KOG0929, Guanine nucleotide exchange factor [Intracellular trafficking, secretion, and vesicular transport]	U	Guanine nucleotide exchange factor
sp|Q9QX11|CYH1_MOUSE	KOG0930	KOG0930, Guanine nucleotide exchange factor Cytohesin, contains PH and Sec7 domains [Intracellular trafficking, secretion, and vesicular transport]	U	Guanine nucleotide exchange factor Cytohesin, contains PH and Sec7 domains
sp|A2A5R2|BIG2_MOUSE	KOG0930	KOG0930, Guanine nucleotide exchange factor Cytohesin, contains PH and Sec7 domains [Intracellular trafficking, secretion, and vesicular transport]	U	Guanine nucleotide exchange factor Cytohesin, contains PH and Sec7 domains
sp|P63034|CYH2_MOUSE	KOG0930	KOG0930, Guanine nucleotide exchange factor Cytohesin, contains PH and Sec7 domains [Intracellular trafficking, secretion, and vesicular transport]	U	Guanine nucleotide exchange factor Cytohesin, contains PH and Sec7 domains
sp|O08967|CYH3_MOUSE	KOG0930	KOG0930, Guanine nucleotide exchange factor Cytohesin, contains PH and Sec7 domains [Intracellular trafficking, secretion, and vesicular transport]	U	Guanine nucleotide exchange factor Cytohesin, contains PH and Sec7 domains
sp|Q8R0S2|IQEC1_MOUSE	KOG0930	KOG0930, Guanine nucleotide exchange factor Cytohesin, contains PH and Sec7 domains [Intracellular trafficking, secretion, and vesicular transport]	U	Guanine nucleotide exchange factor Cytohesin, contains PH and Sec7 domains
sp|Q6DFZ1|GBF1_MOUSE	KOG0930	KOG0930, Guanine nucleotide exchange factor Cytohesin, contains PH and Sec7 domains [Intracellular trafficking, secretion, and vesicular transport]	U	Guanine nucleotide exchange factor Cytohesin, contains PH and Sec7 domains
sp|Q9QX11|CYH1_MOUSE	KOG0931	KOG0931, Predicted guanine nucleotide exchange factor, contains Sec7 domain [Intracellular trafficking, secretion, and vesicular transport]	U	Predicted guanine nucleotide exchange factor, contains Sec7 domain
sp|Q8R0S2|IQEC1_MOUSE	KOG0931	KOG0931, Predicted guanine nucleotide exchange factor, contains Sec7 domain [Intracellular trafficking, secretion, and vesicular transport]	U	Predicted guanine nucleotide exchange factor, contains Sec7 domain
sp|P63034|CYH2_MOUSE	KOG0931	KOG0931, Predicted guanine nucleotide exchange factor, contains Sec7 domain [Intracellular trafficking, secretion, and vesicular transport]	U	Predicted guanine nucleotide exchange factor, contains Sec7 domain
sp|O08967|CYH3_MOUSE	KOG0931	KOG0931, Predicted guanine nucleotide exchange factor, contains Sec7 domain [Intracellular trafficking, secretion, and vesicular transport]	U	Predicted guanine nucleotide exchange factor, contains Sec7 domain
sp|Q8CG48|SMC2_MOUSE	KOG0933	KOG0933, Structural maintenance of chromosome protein 2 (chromosome condensation complex Condensin, subunit E) [Chromatin structure and dynamics, Cell cycle control, cell division, chromosome partitioning]	BD	Structural maintenance of chromosome protein 2 (chromosome condensation complex Condensin, subunit E)
sp|P62743|AP2S1_MOUSE	KOG0934	KOG0934, Clathrin adaptor complex, small subunit [Intracellular trafficking, secretion, and vesicular transport]	U	Clathrin adaptor complex, small subunit
sp|P61967|AP1S1_MOUSE	KOG0934	KOG0934, Clathrin adaptor complex, small subunit [Intracellular trafficking, secretion, and vesicular transport]	U	Clathrin adaptor complex, small subunit
sp|P62743|AP2S1_MOUSE	KOG0935	KOG0935, Clathrin adaptor complex, small subunit [Intracellular trafficking, secretion, and vesicular transport]	U	Clathrin adaptor complex, small subunit
[truncated: 2,487 more rows]
