# Supplementary material for: Curcumin Protects Mouse Spermatogonia from Triptolide-Induced Injury Through Modulation of Ferroptosis-Related Pathways
Source: Biology (Basel). 2026 Jun 26;15(13):1019. doi: 10.3390/biology15131019 (PMC13360325; doi:10.3390/biology15131019)
Supplement: Supplementary file 1 [file biology-15-01019-s001.zip › Table S6 Subcellular Localization Analysis.xlsx]

## Sheet: sheet1
Table S6 Subcellular Localization Analysis
term	count
endoplasmic reticulum membrane	213
nucleus	1569
cytoplasm	1242
mitochondrion	262
secreted	490
mitochondrion membrane	97
endoplasmic reticulum	64
golgi apparatus membrane	71
mitochondrial	56
golgi apparatus	33
plasma membrane	158
vacuole	12
peroxisome	21
peroxisome membrane	7
nucleus membrane	9
vacuole membrane	10
plastid	4
cytosol	105
mitochondria	28
mitochondria membrane	3

## Sheet: sheet2
Protein.Id	Score	Localization
sp|A2A8Z1|OSBL9_MOUSE	21	endoplasmic reticulum membrane
sp|Q8BG05|ROA3_MOUSE	59	nucleus
sp|Q9CYH6|RRS1_MOUSE	88	nucleus
sp|Q922F4|TBB6_MOUSE	98	cytoplasm
sp|E9Q8I9|FRY_MOUSE	96	cytoplasm
sp|Q91WM2|HDHD5_MOUSE	19	mitochondrion
sp|Q9CQ45|NENF_MOUSE	100	secreted
sp|Q8BXK8|AGAP1_MOUSE	97	cytoplasm
sp|Q8BND5|QSOX1_MOUSE	66	secreted
sp|Q8BTZ7|GMPPB_MOUSE	50	cytoplasm
sp|Q64012|RALY_MOUSE	45	nucleus
sp|Q3ULF4|SPG7_MOUSE	87	mitochondrion membrane
sp|Q6P6J9|TXD15_MOUSE	21	endoplasmic reticulum
sp|Q9CY27|TECR_MOUSE	96	endoplasmic reticulum membrane
sp|Q6NXH3|GPBP1_MOUSE	100	nucleus
sp|Q99MR1|GGYF1_MOUSE	28	cytoplasm
sp|O54833|CSK22_MOUSE	56	cytoplasm
sp|Q99MP8|BRAP_MOUSE	89	cytoplasm
sp|Q8C3P7|MTA70_MOUSE	96	nucleus
sp|P63013|PRRX1_MOUSE	100	nucleus
sp|Q0VGB7|PP4R2_MOUSE	10	golgi apparatus membrane
sp|Q9CPQ3|TOM22_MOUSE	97	mitochondrion membrane
sp|Q61142|SPIN1_MOUSE	99	nucleus
sp|Q8K0Q5|RHG18_MOUSE	15	nucleus
sp|P70670|NACAM_MOUSE	24	nucleus
sp|Q80TY0|FNBP1_MOUSE	9	cytoplasm
sp|Q80UW0|H6ST2_MOUSE	16	golgi apparatus membrane
sp|P11276|FINC_MOUSE	100	secreted
sp|P00405|COX2_MOUSE	100	mitochondrion membrane
sp|Q3UQ28|PXDN_MOUSE	100	secreted
sp|Q80X90|FLNB_MOUSE	29	cytoplasm
sp|P46460|NSF_MOUSE	100	cytoplasm
sp|Q8BG51|MIRO1_MOUSE	97	mitochondrion membrane
sp|Q8BSF4|PISD_MOUSE	89	mitochondrion
sp|P62267|RS23_MOUSE	73	cytoplasm
sp|Q9DBZ9|SYDE1_MOUSE	17	secreted
sp|Q8BP27|SFR1_MOUSE	100	nucleus
sp|Q9CWK8|SNX2_MOUSE	9	cytoplasm
sp|P51943|CCNA2_MOUSE	29	nucleus
sp|Q80Y84|KDM5B_MOUSE	100	nucleus
sp|O70252|HMOX2_MOUSE	34	mitochondrial
sp|Q9QXK3|COPG2_MOUSE	2	golgi apparatus
sp|Q9R1S8|CAN7_MOUSE	94	nucleus
sp|O54836|ZMAT3_MOUSE	98	nucleus
sp|Q9EP69|SAC1_MOUSE	97	endoplasmic reticulum membrane
sp|B9EJR8|DAAF5_MOUSE	72	cytoplasm
sp|P52479|UBP10_MOUSE	14	nucleus
sp|Q8C9S8|ATG4A_MOUSE	24	cytoplasm
sp|P51949|MAT1_MOUSE	95	nucleus
sp|P70121|ZHX1_MOUSE	100	nucleus
sp|Q924A2|CIC_MOUSE	28	nucleus
sp|P23249|MOV10_MOUSE	89	cytoplasm
sp|Q8BH24|TM9S4_MOUSE	16	golgi apparatus membrane
sp|Q8BH59|S2512_MOUSE	96	mitochondrion membrane
sp|Q8C6L5|CGAS_MOUSE	100	cytoplasm
sp|P63271|SPT4A_MOUSE	100	nucleus
sp|Q8K194|SNR27_MOUSE	24	nucleus
sp|Q61009|SCRB1_MOUSE	14	plasma membrane
sp|Q91WG0|EST2C_MOUSE	68	endoplasmic reticulum
sp|A2AUY4|BAZ2B_MOUSE	26	nucleus
sp|Q922Y1|UBXN1_MOUSE	100	cytoplasm
sp|Q8R1J3|ZCHC9_MOUSE	23	cytoplasm
sp|P09925|SURF1_MOUSE	22	mitochondrion membrane
sp|Q91XA5|SNPC2_MOUSE	55	nucleus
sp|Q8K3W3|CASC3_MOUSE	23	nucleus
sp|Q3TMW1|C102A_MOUSE	9	cytoplasm
sp|Q9EPK5|WWTR1_MOUSE	45	nucleus
sp|Q5EBP3|ARMC5_MOUSE	19	cytoplasm
sp|P50247|SAHH_MOUSE	69	cytoplasm
sp|Q8K4F5|ABHDB_MOUSE	20	mitochondrion
sp|O35218|CPSF2_MOUSE	18	nucleus
sp|O09131|GSTO1_MOUSE	79	cytoplasm
sp|P61620|S61A1_MOUSE	100	endoplasmic reticulum membrane
sp|Q9CXG3|PPIL4_MOUSE	36	nucleus
sp|Q8R3B7|BRD8_MOUSE	90	nucleus
sp|Q60715|P4HA1_MOUSE	100	endoplasmic reticulum
sp|Q9D7N9|APMAP_MOUSE	16	vacuole
sp|Q99KG3|RBM10_MOUSE	95	nucleus
sp|Q9JHI5|IVD_MOUSE	100	mitochondrion
sp|Q8R3G1|PP1R8_MOUSE	21	nucleus
sp|Q2TPA8|HSDL2_MOUSE	82	peroxisome
sp|Q9D8U2|TM41A_MOUSE	23	endoplasmic reticulum membrane
sp|Q8K015|CENPO_MOUSE	59	nucleus
sp|Q9D0P8|IFT27_MOUSE	17	cytoplasm
sp|Q3U1T3|BRM1L_MOUSE	15	nucleus
sp|Q8BIX3|AL14E_MOUSE	91	cytoplasm
sp|Q8CG19|LTBP1_MOUSE	95	secreted
sp|Q8C092|TAF5_MOUSE	95	nucleus
sp|P47810|WEE1_MOUSE	88	nucleus
sp|Q8CHI8|EP400_MOUSE	19	nucleus
sp|Q9JL35|HMGN5_MOUSE	100	nucleus
sp|P59997|KDM2A_MOUSE	96	nucleus
sp|Q8BMG8|S2532_MOUSE	88	mitochondrion membrane
sp|P61804|DAD1_MOUSE	34	endoplasmic reticulum membrane
sp|Q8BHB4|WDR3_MOUSE	89	nucleus
sp|P70459|ERF_MOUSE	100	nucleus
sp|Q3UA06|PCH2_MOUSE	18	nucleus
sp|Q91ZW3|SMCA5_MOUSE	100	nucleus
sp|Q9QUM9|PSA6_MOUSE	23	nucleus
sp|O54946|DNJB6_MOUSE	51	nucleus
sp|O08599|STXB1_MOUSE	9	cytoplasm
sp|Q09143|CTR1_MOUSE	52	plasma membrane
sp|P28571|SC6A9_MOUSE	31	plasma membrane
sp|Q921V5|MGAT2_MOUSE	96	golgi apparatus membrane
sp|Q9WUJ8|ORC6_MOUSE	72	nucleus
sp|Q9WVD4|CLCN5_MOUSE	15	plasma membrane
sp|Q923Z0|GPC5B_MOUSE	100	plasma membrane
sp|Q3V1L4|5NTC_MOUSE	99	cytoplasm
sp|Q9CR47|NSA2_MOUSE	99	nucleus
sp|Q7TNV0|DEK_MOUSE	100	nucleus
sp|Q9CXE7|TMED5_MOUSE	12	endoplasmic reticulum membrane
sp|P12815|PDCD6_MOUSE	12	vacuole
sp|Q9CZU6|CISY_MOUSE	95	mitochondrion
sp|A2CG63|ARI4B_MOUSE	33	nucleus
sp|Q99LT0|DPY30_MOUSE	55	nucleus
sp|P24369|PPIB_MOUSE	64	cytoplasm
sp|O88708|ORC4_MOUSE	100	nucleus
sp|Q80X71|T106B_MOUSE	34	endoplasmic reticulum membrane
sp|Q62311|TAF6_MOUSE	100	nucleus
sp|Q3UVK0|ERMP1_MOUSE	94	endoplasmic reticulum membrane
sp|Q62417|SRBS1_MOUSE	26	cytoplasm
sp|Q8C5Q4|GRSF1_MOUSE	33	nucleus
sp|P56399|UBP5_MOUSE	22	cytoplasm
sp|Q8VEK0|CC50A_MOUSE	30	endoplasmic reticulum membrane
sp|O08738|CASP6_MOUSE	100	cytoplasm
sp|P48410|ABCD1_MOUSE	100	peroxisome membrane
sp|Q8C052|MAP1S_MOUSE	20	cytoplasm
sp|Q8C115|PKHH2_MOUSE	17	cytoplasm
sp|O89110|CASP8_MOUSE	58	cytoplasm
sp|P16858|G3P_MOUSE	73	cytoplasm
sp|P97499|TEP1_MOUSE	7	nucleus
sp|Q99L13|3HIDH_MOUSE	96	mitochondrion
sp|P28301|LYOX_MOUSE	100	secreted
sp|P15535|B4GT1_MOUSE	46	golgi apparatus membrane
sp|Q6PCM1|KDM3A_MOUSE	19	nucleus
sp|Q9D902|T2EB_MOUSE	92	nucleus
sp|Q61655|DD19A_MOUSE	24	cytoplasm
sp|Q9WVA2|TIM8A_MOUSE	17	mitochondrion
sp|Q6PAL7|AHDC1_MOUSE	12	plasma membrane
sp|P49135|ERCC3_MOUSE	100	nucleus
sp|Q8CAQ8|MIC60_MOUSE	11	cytoplasm
sp|Q68FE6|RIPR1_MOUSE	100	cytoplasm
sp|Q6P9P6|KIF11_MOUSE	100	cytoplasm
sp|Q9QZS3|NUMB_MOUSE	53	cytoplasm
sp|Q04736|YES_MOUSE	32	cytoplasm
sp|Q3UQ84|SYTM_MOUSE	45	cytoplasm
sp|Q62073|M3K7_MOUSE	14	cytoplasm
sp|Q9R194|CRY2_MOUSE	14	nucleus
sp|Q8BIS8|CC126_MOUSE	57	golgi apparatus membrane
sp|B6A8R8|TARM1_MOUSE	18	secreted
sp|A2AGH6|MED12_MOUSE	32	nucleus
sp|A2AR02|PPIG_MOUSE	100	nucleus
sp|Q8C176|TAF2_MOUSE	98	nucleus
sp|Q7TS74|CKP2L_MOUSE	15	cytoplasm
sp|P13020|GELS_MOUSE	92	cytoplasm
sp|Q8R3P7|CLUA1_MOUSE	16	secreted
sp|Q9Z0P4|PALM_MOUSE	12	cytoplasm
sp|Q3U0P5|ENTP6_MOUSE	40	endoplasmic reticulum membrane
sp|Q91ZX7|LRP1_MOUSE	16	secreted
sp|Q9ESZ8|GTF2I_MOUSE	40	nucleus
sp|Q9WV70|NOC2L_MOUSE	69	nucleus
sp|Q9CY25|MIS12_MOUSE	100	nucleus
sp|Q91VE6|MK67I_MOUSE	100	nucleus
sp|P62878|RBX1_MOUSE	48	golgi apparatus membrane
sp|P27048|RSMB_MOUSE	100	nucleus
sp|Q9ERF3|SKI8_MOUSE	10	cytoplasm
sp|P97868|RBBP6_MOUSE	35	nucleus
sp|P15306|TRBM_MOUSE	17	secreted
sp|Q3UH66|WNK2_MOUSE	33	cytoplasm
sp|P51859|HDGF_MOUSE	63	nucleus
sp|P18654|KS6A3_MOUSE	30	nucleus
sp|Q9QXA5|LSM4_MOUSE	21	nucleus
sp|P54279|PMS2_MOUSE	73	nucleus
sp|Q9CPX7|RT16_MOUSE	89	mitochondrion
sp|P81122|IRS2_MOUSE	100	cytoplasm
sp|Q6GQT6|SCAP_MOUSE	9	endoplasmic reticulum membrane
sp|Q9D083|SPC24_MOUSE	66	nucleus
sp|Q8K2Z4|CND1_MOUSE	16	nucleus
sp|Q99KX1|MLF2_MOUSE	25	cytoplasm
sp|Q91XA2|GOLM1_MOUSE	58	golgi apparatus membrane
sp|Q80W47|WIPI2_MOUSE	11	nucleus
sp|Q91WB7|UBTD1_MOUSE	56	cytoplasm
sp|Q9D6V8|PAIP2_MOUSE	98	cytoplasm
sp|P47930|FOSL2_MOUSE	100	nucleus
sp|Q69Z69|ESCO1_MOUSE	71	nucleus
sp|Q8VEM8|S25A3_MOUSE	100	mitochondrion membrane
sp|Q64127|TIF1A_MOUSE	42	nucleus
sp|Q6A009|LTN1_MOUSE	16	nucleus
sp|Q9QZQ1|AFAD_MOUSE	100	secreted
sp|Q64727|VINC_MOUSE	10	secreted
sp|Q9JLZ3|AUHM_MOUSE	100	mitochondrion
sp|Q99MY8|ASH1L_MOUSE	28	nucleus
sp|Q64213|SF01_MOUSE	100	nucleus
sp|O35317|PBX3_MOUSE	81	nucleus
sp|B0V2N1|PTPRS_MOUSE	23	cytoplasm
sp|Q6S5J6|KRIT1_MOUSE	21	plasma membrane
sp|Q7TQE6|MACOI_MOUSE	18	endoplasmic reticulum membrane
sp|Q8BM39|PRP18_MOUSE	19	nucleus
sp|Q7TPS0|KS6A6_MOUSE	30	nucleus
sp|Q8BH58|TIPRL_MOUSE	96	cytoplasm
sp|Q9CYX7|RRP15_MOUSE	13	nucleus
sp|Q9D0R2|SYTC_MOUSE	100	cytoplasm
sp|P97348|RHOD_MOUSE	35	cytoplasm
sp|Q64028|PHC1_MOUSE	100	nucleus
sp|Q9D7M8|RPB4_MOUSE	100	nucleus
sp|Q9EQQ2|YIPF5_MOUSE	54	endoplasmic reticulum membrane
sp|Q8VIG1|REST_MOUSE	10	cytoplasm
sp|Q9JI75|NQO2_MOUSE	76	cytoplasm
sp|Q8C351|LAYN_MOUSE	25	secreted
sp|O35730|RING1_MOUSE	96	nucleus
sp|Q80U58|PUM2_MOUSE	45	cytoplasm
sp|P70168|IMB1_MOUSE	52	cytoplasm
sp|Q8CG76|ARK72_MOUSE	82	cytoplasm
sp|O08997|ATOX1_MOUSE	34	cytoplasm
sp|Q8R2N2|UTP4_MOUSE	87	nucleus
sp|Q9JJ66|CDC20_MOUSE	94	cytoplasm
sp|Q80VM4|ZN579_MOUSE	9	nucleus
sp|Q99M31|HSP7E_MOUSE	19	cytoplasm
sp|Q9CQ60|6PGL_MOUSE	94	cytoplasm
sp|Q60760|GRB10_MOUSE	100	cytoplasm
sp|Q920L1|FADS1_MOUSE	51	endoplasmic reticulum membrane
sp|P99029|PRDX5_MOUSE	29	mitochondrial
sp|Q6EDY6|CARL1_MOUSE	100	cytoplasm
sp|Q8VEH8|ERLEC_MOUSE	96	endoplasmic reticulum
sp|Q9D906|ATG7_MOUSE	17	nucleus
sp|Q8BP71|RFOX2_MOUSE	54	nucleus
sp|P10711|TCEA1_MOUSE	100	nucleus
sp|Q56A08|GPKOW_MOUSE	11	nucleus
sp|Q9ESK9|RBCC1_MOUSE	14	cytoplasm
sp|P46471|PRS7_MOUSE	27	cytoplasm
sp|Q9DBL9|ABHD5_MOUSE	18	mitochondrion
sp|Q9Z1N2|ORC1_MOUSE	71	nucleus
sp|Q7JJ13|BRD2_MOUSE	100	nucleus
sp|P36552|HEM6_MOUSE	100	mitochondrion
sp|Q924Z6|XPO6_MOUSE	7	nucleus
sp|Q9R0Y5|KAD1_MOUSE	93	cytoplasm
sp|P24860|CCNB1_MOUSE	16	nucleus
sp|Q8VBW6|ULA1_MOUSE	24	nucleus
sp|Q6Y7W8|GGYF2_MOUSE	20	secreted
sp|P84091|AP2M1_MOUSE	11	golgi apparatus
sp|E9QAT4|SC16A_MOUSE	16	nucleus
sp|Q8BP86|SNPC4_MOUSE	15	nucleus
sp|Q8BGC4|PTGR3_MOUSE	100	peroxisome
sp|P35285|RB22A_MOUSE	23	vacuole
sp|Q9DBG6|RPN2_MOUSE	5	endoplasmic reticulum membrane
sp|P62821|RAB1A_MOUSE	30	vacuole
sp|Q9CR88|RT14_MOUSE	100	mitochondrion
sp|Q91W86|VPS11_MOUSE	18	endoplasmic reticulum membrane
sp|Q3UJD6|UBP19_MOUSE	94	endoplasmic reticulum membrane
sp|Q6P4T2|U520_MOUSE	100	nucleus
sp|Q99PV0|PRP8_MOUSE	100	nucleus
sp|P33611|DPOA2_MOUSE	100	nucleus
sp|P32921|SYWC_MOUSE	100	cytoplasm
sp|P59913|PCMD1_MOUSE	13	cytoplasm
sp|O88569|ROA2_MOUSE	70	nucleus
sp|Q8BLH7|HIRP3_MOUSE	53	nucleus
sp|Q920P5|KAD5_MOUSE	100	cytoplasm
sp|P63328|PP2BA_MOUSE	100	nucleus
sp|Q9JLV5|CUL3_MOUSE	27	nucleus
sp|Q60520|SIN3A_MOUSE	100	nucleus
sp|Q9D0F6|RFC5_MOUSE	48	nucleus
sp|Q8R4U6|TOP1M_MOUSE	70	mitochondrion
sp|A3KGB4|TBC8B_MOUSE	19	cytoplasm
sp|Q2HXL6|EDEM3_MOUSE	100	endoplasmic reticulum
sp|Q9D051|ODPB_MOUSE	92	mitochondrion
sp|Q8K012|FBP1L_MOUSE	22	cytoplasm
sp|Q3U2K0|F193B_MOUSE	17	nucleus
sp|Q4LDD4|ARAP1_MOUSE	32	cytoplasm
sp|Q8BMK0|CEP85_MOUSE	17	golgi apparatus membrane
sp|Q9Z0H8|CLIP2_MOUSE	28	cytoplasm
sp|Q8VC31|CCDC9_MOUSE	30	cytoplasm
sp|Q8CI95|OSB11_MOUSE	21	endoplasmic reticulum membrane
sp|Q7TT50|MRCKB_MOUSE	53	cytoplasm
sp|Q6A051|ATRN1_MOUSE	13	secreted
sp|Q8CDA1|SAC2_MOUSE	27	endoplasmic reticulum membrane
sp|O08528|HXK2_MOUSE	26	mitochondrion membrane
sp|O88286|WIZ_MOUSE	100	nucleus
sp|P47713|PA24A_MOUSE	100	cytoplasm
sp|Q99J47|DRS7B_MOUSE	15	endoplasmic reticulum membrane
sp|Q2YDW2|MSTO1_MOUSE	12	mitochondrion
sp|Q9WVB0|RBPMS_MOUSE	52	nucleus
sp|Q91YX5|LGAT1_MOUSE	88	endoplasmic reticulum membrane
sp|O35551|RABE1_MOUSE	23	cytoplasm
sp|Q9D517|PLCC_MOUSE	19	endoplasmic reticulum membrane
sp|Q3U3W5|ANM9_MOUSE	14	cytoplasm
sp|P63276|RS17_MOUSE	62	cytoplasm
sp|P49718|MCM5_MOUSE	99	nucleus
sp|Q9JLQ0|CD2AP_MOUSE	22	cytoplasm
sp|Q8VCD5|MED17_MOUSE	31	nucleus
sp|Q8VH51|RBM39_MOUSE	100	nucleus
sp|P26687|TWST1_MOUSE	100	nucleus
sp|Q91V41|RAB14_MOUSE	29	cytoplasm
sp|Q9CQV6|MLP3B_MOUSE	49	cytoplasm
sp|Q80X95|RRAGA_MOUSE	14	nucleus
sp|Q8CG48|SMC2_MOUSE	31	nucleus
sp|P20352|TF_MOUSE	20	secreted
sp|Q91X78|ERLN1_MOUSE	95	endoplasmic reticulum membrane
sp|Q61469|PLPP1_MOUSE	100	plasma membrane
sp|Q6PB70|ANO8_MOUSE	100	plasma membrane
sp|Q3UV55|NR1D1_MOUSE	19	nucleus
sp|Q9CYA6|ZCHC8_MOUSE	7	secreted
sp|P49586|PCY1A_MOUSE	72	endoplasmic reticulum
sp|Q00PI9|HNRL2_MOUSE	100	nucleus
sp|Q9WUU9|GANP_MOUSE	20	nucleus
sp|A6H619|PHRF1_MOUSE	46	nucleus
sp|P25118|TNR1A_MOUSE	22	secreted
sp|P39098|MA1A2_MOUSE	100	golgi apparatus membrane
sp|P35737|DMB_MOUSE	22	secreted
sp|Q9CWG8|NDUF7_MOUSE	81	mitochondrion
sp|Q5U4D9|THOC6_MOUSE	94	nucleus
sp|Q91WG5|AAKG2_MOUSE	16	nucleus
sp|Q62059|CSPG2_MOUSE	100	secreted
sp|Q9CR08|RPP29_MOUSE	78	nucleus
sp|Q9D2N4|DTNA_MOUSE	69	cytoplasm
sp|Q9Z1R2|BAG6_MOUSE	13	secreted
sp|Q80TH2|ERBIN_MOUSE	10	cytoplasm
sp|Q91WK2|EIF3H_MOUSE	16	cytoplasm
sp|Q11136|PEPD_MOUSE	12	mitochondrion
sp|O88398|AVIL_MOUSE	37	cytoplasm
sp|Q99LZ3|SLD5_MOUSE	19	nucleus
sp|Q8K297|GT251_MOUSE	92	endoplasmic reticulum
sp|Q99N93|RM16_MOUSE	100	mitochondrion
sp|E9PVA8|GCN1_MOUSE	9	cytoplasm
sp|Q8K2T1|NMRL1_MOUSE	16	mitochondrial
sp|Q8K284|TF3C1_MOUSE	95	nucleus
sp|Q9CRT8|XPOT_MOUSE	2	nucleus
sp|Q91YT7|YTHD2_MOUSE	15	nucleus
sp|Q8BGR9|UBCP1_MOUSE	98	nucleus
sp|Q9R0M8|S35A2_MOUSE	100	golgi apparatus membrane
sp|Q8VDU0|GPSM2_MOUSE	12	mitochondrion membrane
sp|Q8R1S0|COQ6_MOUSE	20	mitochondrion
sp|Q8R1S9|S38A4_MOUSE	100	plasma membrane
sp|P53762|ARNT_MOUSE	100	nucleus
sp|O35491|CLK2_MOUSE	100	nucleus
sp|Q91VJ5|PQBP1_MOUSE	100	nucleus
sp|E9PYK3|PARP4_MOUSE	21	secreted
sp|Q02788|CO6A2_MOUSE	38	plasma membrane
sp|P28665|MUG1_MOUSE	100	secreted
sp|P59764|DOCK4_MOUSE	48	cytoplasm
sp|Q923D2|BLVRB_MOUSE	92	cytoplasm
sp|Q60953|PML_MOUSE	20	nucleus
sp|P31324|KAP3_MOUSE	36	cytoplasm
sp|P56818|BACE1_MOUSE	11	secreted
sp|Q62273|S26A2_MOUSE	23	plasma membrane
sp|P97479|MYO7A_MOUSE	54	cytoplasm
sp|Q60598|SRC8_MOUSE	48	cytoplasm
sp|Q5XJE5|LEO1_MOUSE	92	nucleus
sp|Q6PGH2|JUPI2_MOUSE	21	nucleus
sp|O08539|BIN1_MOUSE	10	cytoplasm
sp|P61164|ACTZ_MOUSE	43	cytoplasm
sp|P97329|KI20A_MOUSE	18	cytoplasm
sp|Q8CJ67|STAU2_MOUSE	27	cytoplasm
sp|Q8VBT0|TMX1_MOUSE	14	mitochondrial
sp|Q8BLF1|NCEH1_MOUSE	23	secreted
sp|Q8C7R4|UBA6_MOUSE	20	nucleus
sp|Q9D7I8|FA83D_MOUSE	72	cytoplasm
sp|Q8BGP6|S2540_MOUSE	40	mitochondrion membrane
sp|Q6NV83|SR140_MOUSE	99	nucleus
sp|Q9ERI6|RDH14_MOUSE	38	endoplasmic reticulum membrane
sp|Q9DCH4|EIF3F_MOUSE	30	cytoplasm
sp|P23198|CBX3_MOUSE	100	nucleus
sp|Q9Z0Z7|KLF5_MOUSE	100	nucleus
sp|Q921G8|GCP2_MOUSE	89	cytoplasm
sp|Q9CZN8|GATA_MOUSE	86	mitochondrion
sp|Q8BW70|UBP38_MOUSE	16	cytoplasm
sp|Q9JJT0|RCL1_MOUSE	22	nucleus
sp|Q9DBU0|TM9S1_MOUSE	13	golgi apparatus membrane
sp|P08030|APT_MOUSE	100	cytoplasm
sp|Q8R332|NUP58_MOUSE	25	nucleus
sp|P70372|ELAV1_MOUSE	28	nucleus
sp|Q8K4X7|PLCD_MOUSE	18	endoplasmic reticulum membrane
sp|Q6P1B1|XPP1_MOUSE	97	cytoplasm
sp|Q62188|DPYL3_MOUSE	72	cytoplasm
sp|Q7TMY8|HUWE1_MOUSE	27	cytoplasm
sp|Q9D2Y4|MLKL_MOUSE	10	plasma membrane
sp|P19324|SERPH_MOUSE	100	endoplasmic reticulum
sp|P83917|CBX1_MOUSE	100	nucleus
sp|Q9CQ56|USE1_MOUSE	86	endoplasmic reticulum membrane
sp|Q62084|PP14B_MOUSE	33	cytoplasm
sp|Q8K274|KT3K_MOUSE	28	mitochondrial
sp|Q5PSV9|MDC1_MOUSE	100	nucleus
sp|Q9D2C6|RPC8_MOUSE	98	nucleus
sp|Q8BHJ5|TBL1R_MOUSE	70	nucleus
sp|O70439|STX7_MOUSE	12	endoplasmic reticulum
sp|Q921F2|TADBP_MOUSE	95	nucleus
sp|Q8K2C7|OS9_MOUSE	77	endoplasmic reticulum
sp|Q9QYF1|RDH11_MOUSE	83	endoplasmic reticulum membrane
sp|Q8BSN5|PHF23_MOUSE	44	nucleus
sp|Q8C796|RCOR2_MOUSE	43	nucleus
sp|P68372|TBB4B_MOUSE	100	cytoplasm
sp|Q9Z2X1|HNRPF_MOUSE	100	nucleus
sp|Q9ER62|TNR22_MOUSE	20	secreted
sp|Q9D8P7|TF3C6_MOUSE	70	nucleus
sp|Q9EPU0|RENT1_MOUSE	55	cytoplasm
sp|Q6ZQ88|KDM1A_MOUSE	98	nucleus
sp|Q6NS57|MABP1_MOUSE	10	cytoplasm
sp|A2AQ25|SKT_MOUSE	100	cytoplasm
sp|Q8BKR5|PPR37_MOUSE	12	cytoplasm
sp|Q68FG3|SPT2_MOUSE	16	nucleus
sp|P60843|IF4A1_MOUSE	67	cytoplasm
sp|Q8BV13|CSN7B_MOUSE	6	cytoplasm
sp|Q60963|PAFA_MOUSE	100	secreted
sp|P70398|USP9X_MOUSE	98	cytoplasm
sp|O54931|AKAP2_MOUSE	10	nucleus
sp|Q8BTI8|SRRM2_MOUSE	82	nucleus
sp|Q8BKC8|PI4KB_MOUSE	34	nucleus
sp|Q6PIJ4|NFRKB_MOUSE	93	nucleus
sp|P63005|LIS1_MOUSE	46	cytoplasm
sp|P63017|HSP7C_MOUSE	84	cytoplasm
sp|P14152|MDHC_MOUSE	100	cytoplasm
sp|Q91Y74|SIA4C_MOUSE	15	golgi apparatus membrane
sp|Q9WVH4|FOXO3_MOUSE	30	nucleus
sp|Q80YA7|DPP8_MOUSE	95	cytoplasm
sp|Q8R2Y9|SOSB1_MOUSE	92	nucleus
sp|Q3U0M1|TPPC9_MOUSE	9	golgi apparatus
sp|Q810S1|MCUB_MOUSE	32	mitochondrion membrane
sp|P59110|SENP1_MOUSE	31	nucleus
sp|Q3UE37|UBE2Z_MOUSE	19	nucleus
sp|Q8C0J6|SWAHC_MOUSE	31	nucleus
sp|O89016|ABCD4_MOUSE	100	peroxisome membrane
sp|Q14AX6|CDK12_MOUSE	96	nucleus
sp|Q9QZB7|ARP10_MOUSE	14	cytoplasm
sp|Q8CJG0|AGO2_MOUSE	79	cytoplasm
sp|Q80Y86|MK15_MOUSE	92	nucleus
sp|Q80WC1|UBN2_MOUSE	14	nucleus
sp|Q8VDP6|CDIPT_MOUSE	17	mitochondrion
sp|P52432|RPAC1_MOUSE	35	nucleus
sp|P56391|CX6B1_MOUSE	94	mitochondrion
sp|P39429|TRAF2_MOUSE	100	cytoplasm
sp|Q9D0Q7|RM45_MOUSE	79	mitochondrion
sp|Q6ZQK0|CNDD3_MOUSE	68	nucleus
sp|Q99JP6|HOME3_MOUSE	17	cytoplasm
sp|Q8BP97|RHBD3_MOUSE	18	golgi apparatus membrane
sp|Q9EQP2|EHD4_MOUSE	26	cytoplasm
sp|P62141|PP1B_MOUSE	86	cytoplasm
sp|P22518|CLK1_MOUSE	100	nucleus
sp|Q8C804|SPICE_MOUSE	72	cytoplasm
sp|O35435|PYRD_MOUSE	93	mitochondrion membrane
sp|Q8CIH9|PUR1_MOUSE	31	mitochondrial
sp|Q8K409|DPOLB_MOUSE	22	nucleus
sp|P16951|ATF2_MOUSE	26	nucleus
sp|Q8BG30|NELFA_MOUSE	94	nucleus
sp|Q9CXU0|MED10_MOUSE	29	nucleus
sp|Q60980|KLF3_MOUSE	21	nucleus
sp|Q9WVK4|EHD1_MOUSE	29	cytoplasm
sp|Q9WU40|MAN1_MOUSE	100	nucleus membrane
sp|Q9WTQ5|AKA12_MOUSE	11	nucleus
sp|Q6PAQ4|REXO4_MOUSE	66	nucleus
sp|Q91YJ3|THYN1_MOUSE	100	nucleus
sp|P97473|TRBP2_MOUSE	39	cytoplasm
sp|Q9CXJ1|SYEM_MOUSE	25	mitochondrion
sp|Q99LI9|CLP1_MOUSE	98	nucleus
sp|Q8BH57|WDR48_MOUSE	9	cytoplasm
sp|Q9Z0H3|SNF5_MOUSE	100	nucleus
sp|P62257|UBE2H_MOUSE	49	cytoplasm
sp|Q9D600|PSF2_MOUSE	76	nucleus
sp|P63325|RS10_MOUSE	93	cytoplasm
sp|Q9R190|MTA2_MOUSE	100	nucleus
sp|Q99PP7|TRI33_MOUSE	100	nucleus
sp|A2A7S8|NHSL3_MOUSE	22	endoplasmic reticulum membrane
sp|Q8BG15|CTSL2_MOUSE	32	nucleus
sp|Q62018|CTR9_MOUSE	100	nucleus
sp|Q7TN89|RASE_MOUSE	15	cytoplasm
sp|Q9DBG3|AP2B1_MOUSE	13	golgi apparatus
sp|Q922H1|ANM3_MOUSE	97	cytoplasm
sp|Q8BNY6|NCS1_MOUSE	20	cytoplasm
sp|Q9CQG6|TM147_MOUSE	99	endoplasmic reticulum membrane
sp|P29387|GBB4_MOUSE	87	cytoplasm
sp|Q9DBX2|PHLP_MOUSE	10	cytoplasm
sp|O09164|SODE_MOUSE	100	secreted
sp|Q04887|SOX9_MOUSE	57	nucleus
sp|Q8C6I2|SDHF2_MOUSE	90	mitochondrion
sp|P58742|AAAS_MOUSE	22	nucleus
sp|Q9DCH6|ZFAN6_MOUSE	100	cytoplasm
sp|Q3UN02|LCLT1_MOUSE	100	endoplasmic reticulum membrane
sp|Q8C1D8|IWS1_MOUSE	88	nucleus
sp|Q9D2Y6|FBX25_MOUSE	100	nucleus
sp|Q91XU3|PI42C_MOUSE	19	cytoplasm
sp|Q8CCK0|H2AW_MOUSE	100	nucleus
sp|Q69ZF7|CNNM4_MOUSE	87	plasma membrane
sp|O08919|NUMBL_MOUSE	100	cytoplasm
sp|P48678|LMNA_MOUSE	96	nucleus
sp|P35123|UBP4_MOUSE	23	endoplasmic reticulum membrane
sp|P97452|BOP1_MOUSE	100	nucleus
sp|Q8R4E9|CDT1_MOUSE	100	nucleus
sp|Q9CWF2|TBB2B_MOUSE	100	cytoplasm
sp|Q7TNM2|TRI46_MOUSE	17	plasma membrane
sp|Q9D6R2|IDH3A_MOUSE	98	mitochondrion
sp|Q6GQT1|A2MG_MOUSE	89	secreted
sp|O35900|LSM2_MOUSE	26	nucleus
sp|O35737|HNRH1_MOUSE	100	nucleus
sp|Q921M7|CYRIB_MOUSE	9	cytoplasm
sp|Q9Z1Q9|SYVC_MOUSE	42	cytoplasm
sp|Q3UM18|LSG1_MOUSE	41	cytoplasm
sp|Q8CCH2|NHLC3_MOUSE	30	cytoplasm
sp|Q61704|ITIH3_MOUSE	100	secreted
sp|B1AQJ2|UBP36_MOUSE	69	nucleus
sp|Q9D2G2|ODO2_MOUSE	96	mitochondrion
sp|Q9D0L7|ARM10_MOUSE	75	endoplasmic reticulum membrane
sp|Q7TMF2|ERI1_MOUSE	27	cytoplasm
sp|Q91WJ8|FUBP1_MOUSE	22	cytoplasm
sp|Q3UW53|NIBA1_MOUSE	86	cytoplasm
sp|Q9Z247|FKBP9_MOUSE	100	endoplasmic reticulum
sp|Q61458|CCNH_MOUSE	100	nucleus
sp|P07607|TYSY_MOUSE	54	nucleus
sp|Q9D0S9|HINT2_MOUSE	83	mitochondrion
sp|A6PWY4|WDR76_MOUSE	11	nucleus
sp|Q7M6Y3|PICAL_MOUSE	15	cytoplasm
sp|P80314|TCPB_MOUSE	100	cytoplasm
sp|Q9CWI3|BCCIP_MOUSE	100	nucleus
sp|Q00612|G6PD1_MOUSE	44	cytoplasm
sp|Q8BK64|AHSA1_MOUSE	11	cytoplasm
sp|Q91W50|CSDE1_MOUSE	100	cytoplasm
sp|Q9CQC7|NDUB4_MOUSE	70	mitochondrion membrane
sp|Q7TSZ8|NACC1_MOUSE	18	cytoplasm
sp|Q9CY58|SERB1_MOUSE	23	cytoplasm
sp|P17182|ENOA_MOUSE	92	cytoplasm
sp|Q811I0|ATPF1_MOUSE	16	mitochondrion
sp|Q8K0X8|FEZ1_MOUSE	9	cytoplasm
sp|Q5SVR0|TBC9B_MOUSE	18	cytoplasm
sp|O70194|EIF3D_MOUSE	31	cytoplasm
sp|P70441|NHRF1_MOUSE	31	nucleus
sp|Q9CQP0|RM33_MOUSE	100	mitochondrion
sp|Q923A2|SPDLY_MOUSE	15	cytoplasm
sp|Q91YR7|PRP6_MOUSE	98	nucleus
sp|Q9CQX8|KGD4_MOUSE	100	mitochondrion
sp|Q05909|PTPRG_MOUSE	27	cytoplasm
sp|Q8K2X8|TF2H5_MOUSE	98	nucleus
sp|Q9CY64|BIEA_MOUSE	86	cytoplasm
sp|P97477|AURKA_MOUSE	100	cytoplasm
sp|P58021|TM9S2_MOUSE	13	golgi apparatus membrane
sp|P47941|CRKL_MOUSE	32	peroxisome membrane
sp|Q9QXZ0|MACF1_MOUSE	33	cytoplasm
sp|Q32M08|DUS4L_MOUSE	32	mitochondrion
sp|Q571G4|LIN54_MOUSE	38	nucleus
sp|O89032|SPD2A_MOUSE	22	cytoplasm
sp|P62311|LSM3_MOUSE	20	nucleus
sp|Q61102|ABCB7_MOUSE	44	mitochondrion membrane
sp|Q924M7|MPI_MOUSE	100	cytoplasm
sp|Q3UZ09|C1RL_MOUSE	100	secreted
sp|P16092|FGFR1_MOUSE	23	plasma membrane
sp|P52760|RIDA_MOUSE	23	mitochondrion
sp|O35343|IMA3_MOUSE	36	cytoplasm
sp|Q6NVF9|CPSF6_MOUSE	100	nucleus
sp|Q8C080|SNX16_MOUSE	14	vacuole
sp|Q9CQS2|NOP10_MOUSE	100	nucleus
sp|Q6PCN7|HLTF_MOUSE	17	nucleus
sp|P24527|LKHA4_MOUSE	100	cytoplasm
sp|P01101|FOS_MOUSE	50	nucleus
sp|P25976|UBF1_MOUSE	100	nucleus
sp|Q8BHS3|RBM22_MOUSE	23	nucleus
sp|Q8K0D0|CDK17_MOUSE	43	cytoplasm
sp|Q99KW3|TARA_MOUSE	32	cytoplasm
sp|A8C756|THADA_MOUSE	12	cytoplasm
sp|Q3UHX0|NOL8_MOUSE	57	nucleus
sp|Q8K2A7|INT10_MOUSE	95	nucleus
sp|Q9CY62|RN181_MOUSE	34	mitochondrion membrane
sp|O09159|MA2B1_MOUSE	17	golgi apparatus membrane
sp|Q8C1A3|MTRR_MOUSE	73	cytoplasm
sp|Q9JLB0|PALS2_MOUSE	21	cytoplasm
sp|Q3UMG5|LRCH2_MOUSE	15	endoplasmic reticulum membrane
sp|Q925I1|ATD3A_MOUSE	8	mitochondrion membrane
sp|Q61425|HCDH_MOUSE	100	mitochondrion
sp|Q9CQR2|RS21_MOUSE	65	cytoplasm
sp|Q9DB25|ALG5_MOUSE	48	endoplasmic reticulum membrane
sp|O55106|STRN_MOUSE	9	cytoplasm
sp|Q3TNL8|IPRI_MOUSE	18	nucleus
sp|P24547|IMDH2_MOUSE	55	cytoplasm
sp|Q60738|ZNT1_MOUSE	29	mitochondrion membrane
sp|Q8K1R7|NEK9_MOUSE	16	cytoplasm
sp|Q9WUR9|KAD4_MOUSE	88	mitochondrion
sp|P97372|PSME2_MOUSE	11	nucleus
sp|Q78ZA7|NP1L4_MOUSE	93	nucleus
sp|Q8QZX5|LSM10_MOUSE	88	nucleus
sp|P09411|PGK1_MOUSE	97	cytoplasm
sp|Q9JLM4|ZMYM3_MOUSE	100	nucleus
sp|P53798|FDFT_MOUSE	100	endoplasmic reticulum membrane
sp|Q68FH0|PKP4_MOUSE	27	secreted
sp|Q922V4|PLRG1_MOUSE	95	nucleus
sp|Q9JKR6|HYOU1_MOUSE	100	endoplasmic reticulum
sp|Q8BTV2|CPSF7_MOUSE	40	nucleus
sp|P06537|GCR_MOUSE	36	nucleus
sp|Q9R1S3|PIGN_MOUSE	100	endoplasmic reticulum membrane
sp|O88878|ZFAN5_MOUSE	99	cytoplasm
sp|Q8BFQ4|WDR82_MOUSE	100	nucleus
sp|Q99PM9|UCK2_MOUSE	12	mitochondrial
sp|Q8BWT1|THIM_MOUSE	85	mitochondrion
sp|Q80SY4|MIB1_MOUSE	16	cytoplasm
sp|Q7TQC5|APTX_MOUSE	25	nucleus
sp|Q8R574|KPRB_MOUSE	36	cytoplasm
sp|Q99MT2|MSH4_MOUSE	22	nucleus
sp|Q8R0F3|SUMF1_MOUSE	87	endoplasmic reticulum
sp|Q8BHC1|RB39B_MOUSE	23	cytoplasm
sp|P50429|ARSB_MOUSE	14	golgi apparatus
sp|Q8CFK2|TF3B_MOUSE	23	nucleus
sp|O70305|ATX2_MOUSE	100	cytoplasm
sp|Q99J62|RFC4_MOUSE	26	nucleus
sp|P50171|DHB8_MOUSE	84	mitochondrion
sp|P02301|H3C_MOUSE	100	nucleus
sp|Q80X41|VRK1_MOUSE	23	nucleus
sp|Q4FZC9|SYNE3_MOUSE	10	cytoplasm
sp|Q9D270|ZDH21_MOUSE	24	endoplasmic reticulum membrane
sp|Q99020|ROAA_MOUSE	35	cytoplasm
sp|Q8BGA5|KRR1_MOUSE	56	nucleus
sp|Q9QWK5|BIR1A_MOUSE	9	cytoplasm
sp|Q61549|AGRE1_MOUSE	100	plasma membrane
sp|O88796|RPP30_MOUSE	14	nucleus
sp|P50136|ODBA_MOUSE	100	mitochondrion
sp|P35689|ERCC5_MOUSE	62	nucleus
sp|P70296|PEBP1_MOUSE	100	cytoplasm
sp|Q5XPI3|RN123_MOUSE	92	cytoplasm
sp|P39447|ZO1_MOUSE	31	cytoplasm
sp|P35761|TTK_MOUSE	12	cytoplasm
sp|Q8BHD7|PTBP3_MOUSE	73	nucleus
sp|Q9D2X5|SCC4_MOUSE	100	nucleus
sp|Q99J85|NPTXR_MOUSE	42	secreted
sp|O09106|HDAC1_MOUSE	100	nucleus
sp|Q8BHJ9|SLU7_MOUSE	14	nucleus
sp|Q8BKY8|MTEF2_MOUSE	100	mitochondrion
sp|Q8BHN5|RBM45_MOUSE	11	nucleus
sp|O88291|ZN326_MOUSE	100	nucleus
sp|Q5ND56|TLC3A_MOUSE	66	plasma membrane
sp|Q7TMS5|ABCG2_MOUSE	78	plasma membrane
sp|Q9DB91|MED29_MOUSE	92	nucleus
sp|Q9Z1X4|ILF3_MOUSE	51	cytoplasm
sp|Q8BP47|SYNC_MOUSE	100	cytoplasm
sp|Q8CBG9|RN170_MOUSE	100	endoplasmic reticulum membrane
sp|Q9QXD1|ACOX2_MOUSE	85	peroxisome
sp|Q8BGS0|MAK16_MOUSE	86	nucleus
sp|Q8BU88|RM22_MOUSE	93	mitochondrion
sp|P97384|ANX11_MOUSE	33	cytoplasm
sp|P10852|4F2_MOUSE	8	mitochondrion
sp|P62340|TBPL1_MOUSE	27	nucleus
sp|Q9WVJ3|CBPQ_MOUSE	20	vacuole
sp|Q8BUH8|SENP7_MOUSE	38	nucleus
sp|Q9DC50|OCTC_MOUSE	15	mitochondrion membrane
sp|Q99MN9|PCCB_MOUSE	95	mitochondrion
sp|Q9JJU8|SH3L1_MOUSE	56	nucleus
sp|Q61171|PRDX2_MOUSE	100	cytoplasm
sp|Q8BG81|PDIP3_MOUSE	25	nucleus
sp|Q8CGN4|BCOR_MOUSE	100	nucleus
sp|Q91X52|DCXR_MOUSE	66	cytoplasm
sp|P13595|NCAM1_MOUSE	96	plasma membrane
sp|Q9QZD9|EIF3I_MOUSE	6	nucleus
sp|Q3UIA2|RHG17_MOUSE	13	secreted
sp|Q9DB77|QCR2_MOUSE	9	mitochondrion
sp|Q9JHP7|PLGT2_MOUSE	100	endoplasmic reticulum
sp|Q91Z31|PTBP2_MOUSE	100	nucleus
sp|Q9CZ44|NSF1C_MOUSE	13	cytoplasm
sp|Q80UU1|ANKZ1_MOUSE	30	cytoplasm
sp|Q9CQY2|RAMAC_MOUSE	84	nucleus
sp|Q6RT24|CENPE_MOUSE	21	cytoplasm
sp|Q9R0G7|ZEB2_MOUSE	100	nucleus
sp|Q3V3R1|C1TM_MOUSE	86	mitochondrion
sp|Q9EQ80|NIF3L_MOUSE	81	cytoplasm
sp|Q9DC33|HM20A_MOUSE	38	nucleus
sp|P60229|EIF3E_MOUSE	32	cytoplasm
sp|Q8BW72|KDM4A_MOUSE	92	nucleus
sp|Q91ZR1|RAB4B_MOUSE	30	cytoplasm
sp|P68134|ACTS_MOUSE	94	cytoplasm
sp|Q922Q2|RIOK1_MOUSE	35	cytoplasm
sp|Q8C761|DC2I1_MOUSE	8	nucleus
sp|Q6P5C5|SMUG1_MOUSE	88	nucleus
sp|P01887|B2MG_MOUSE	100	secreted
sp|Q61207|SAP_MOUSE	100	secreted
sp|Q5XJY4|PARL_MOUSE	15	mitochondrion membrane
sp|Q8VEG4|EXD2_MOUSE	53	secreted
sp|Q9Z1T1|AP3B1_MOUSE	21	nucleus
sp|Q80ZU0|ARL5A_MOUSE	39	golgi apparatus
sp|P63030|MPC1_MOUSE	100	mitochondrion membrane
sp|Q9D0K1|PEX13_MOUSE	89	peroxisome membrane
sp|Q01149|CO1A2_MOUSE	36	secreted
sp|Q8BTM8|FLNA_MOUSE	25	cytoplasm
sp|P10518|HEM2_MOUSE	31	mitochondrial
sp|Q9R061|NUBP2_MOUSE	41	cytoplasm
sp|Q91WS0|CISD1_MOUSE	100	mitochondrion membrane
sp|Q99LC5|ETFA_MOUSE	99	mitochondrion
sp|Q8CIW5|PEO1_MOUSE	84	mitochondrion
sp|Q6ZQ73|CAND2_MOUSE	98	nucleus
sp|A2AN08|UBR4_MOUSE	25	nucleus
sp|P48755|FOSL1_MOUSE	100	nucleus
sp|P47757|CAPZB_MOUSE	91	cytoplasm
sp|Q63850|NUP62_MOUSE	18	nucleus
sp|Q3TJD7|PDLI7_MOUSE	98	cytoplasm
sp|Q9EPE9|AT131_MOUSE	28	endoplasmic reticulum membrane
sp|Q9D2N9|VP33A_MOUSE	19	vacuole
sp|Q6ZWQ7|SPCS3_MOUSE	21	endoplasmic reticulum membrane
sp|Q3UCV8|OTUL_MOUSE	100	cytoplasm
sp|P97807|FUMH_MOUSE	93	mitochondrion
sp|Q08509|EPS8_MOUSE	36	cytoplasm
sp|P49025|CTRO_MOUSE	100	cytoplasm
sp|P07091|S10A4_MOUSE	40	cytoplasm
sp|P22725|WNT5A_MOUSE	100	secreted
sp|Q4VBD2|TAPT1_MOUSE	22	mitochondrion membrane
sp|Q4VBD9|GZF1_MOUSE	78	nucleus
sp|Q8VBX6|MPDZ_MOUSE	13	cytoplasm
sp|Q9CYI4|LUC7L_MOUSE	83	nucleus
sp|O70311|NMT2_MOUSE	100	cytoplasm
sp|P63158|HMGB1_MOUSE	99	nucleus
sp|Q9Z2Q5|RM40_MOUSE	92	mitochondrion
sp|Q8QZV7|INT13_MOUSE	100	cytoplasm
sp|P10923|OSTP_MOUSE	100	secreted
sp|Q9D2M8|UB2V2_MOUSE	86	nucleus
sp|Q6ZPY2|SMG5_MOUSE	21	cytoplasm
sp|Q8K296|MTMR3_MOUSE	25	nucleus
sp|Q8BTI7|ANR52_MOUSE	54	nucleus
sp|Q61550|RAD21_MOUSE	100	nucleus
sp|B2RQC6|PYR1_MOUSE	98	cytoplasm
sp|P05480|SRC_MOUSE	29	cytoplasm
sp|P70303|PYRG2_MOUSE	45	cytoplasm
sp|Q9JL62|GLTP_MOUSE	92	cytoplasm
sp|Q63932|MP2K2_MOUSE	30	cytoplasm
sp|Q8CI43|MYL6B_MOUSE	28	cytoplasm
sp|Q8C0D4|RHG12_MOUSE	22	cytoplasm
sp|O88396|GRPE2_MOUSE	100	mitochondrion
sp|P11881|ITPR1_MOUSE	100	endoplasmic reticulum membrane
sp|P27612|PLAP_MOUSE	13	nucleus
sp|Q9D2P4|URM1_MOUSE	91	cytoplasm
sp|Q9WUK2|IF4H_MOUSE	100	cytoplasm
sp|Q9DA19|CIR1_MOUSE	14	nucleus
sp|L0N7N1|KIF14_MOUSE	28	cytoplasm
sp|Q99K85|SERC_MOUSE	39	mitochondrial
sp|Q6ZPL9|DDX55_MOUSE	27	nucleus
sp|Q8K389|CK5P2_MOUSE	6	cytoplasm
sp|Q91ZV0|MIA2_MOUSE	21	secreted
sp|Q9D7B7|GPX8_MOUSE	23	mitochondrial
sp|A0A0G2JDV3|GBP6_MOUSE	13	secreted
sp|P59326|YTHD1_MOUSE	17	secreted
sp|Q8R2R6|MTG1_MOUSE	21	nucleus
sp|Q8R326|PSPC1_MOUSE	56	nucleus
sp|Q8K4P0|WDR33_MOUSE	100	nucleus
sp|Q8BW10|NOB1_MOUSE	87	nucleus
sp|Q60960|IMA5_MOUSE	77	cytoplasm
sp|Q9CSU0|RPR1B_MOUSE	99	nucleus
sp|Q9ESU6|BRD4_MOUSE	100	nucleus
sp|P97386|DNLI3_MOUSE	100	nucleus
sp|Q9CXW4|RL11_MOUSE	100	nucleus
sp|Q62383|SPT6H_MOUSE	38	nucleus
sp|P97855|G3BP1_MOUSE	57	cytoplasm
sp|Q60838|DVL2_MOUSE	33	cytoplasm
sp|Q8BGD9|IF4B_MOUSE	27	cytoplasm
sp|Q9Z0P5|TWF2_MOUSE	60	cytoplasm
sp|P21278|GNA11_MOUSE	37	cytoplasm
sp|Q9DBN5|LONP2_MOUSE	98	peroxisome
sp|P68373|TBA1C_MOUSE	100	cytoplasm
sp|Q9DCA2|RT11_MOUSE	100	mitochondrion
sp|Q9D0E1|HNRPM_MOUSE	98	nucleus
sp|Q9ERG0|LIMA1_MOUSE	100	cytoplasm
sp|Q62422|OSTF1_MOUSE	15	nucleus
sp|E9PYH6|SET1A_MOUSE	87	nucleus
sp|Q9D0M3|CY1_MOUSE	100	mitochondrion membrane
sp|Q8K183|PDXK_MOUSE	85	cytoplasm
sp|P58771|TPM1_MOUSE	100	cytoplasm
sp|Q9CVB6|ARPC2_MOUSE	38	cytoplasm
sp|Q689Z5|SBNO1_MOUSE	53	nucleus
sp|P62488|RPB7_MOUSE	100	nucleus
sp|F2Z461|HERC6_MOUSE	100	cytoplasm
sp|Q91YM2|RHG35_MOUSE	14	cytoplasm
sp|Q8VEE0|RPE_MOUSE	46	cytoplasm
sp|Q9CZS3|CEP20_MOUSE	22	cytoplasm
sp|Q60972|RBBP4_MOUSE	100	nucleus
sp|P25119|TNR1B_MOUSE	26	secreted
sp|P40201|CHD1_MOUSE	85	nucleus
sp|O55222|ILK_MOUSE	9	cytoplasm
sp|Q9WUL7|ARL3_MOUSE	33	cytoplasm
sp|P26443|DHE3_MOUSE	100	mitochondrion
sp|Q8K1I7|WIPF1_MOUSE	28	cytoplasm
sp|Q3V0C5|UBP48_MOUSE	17	nucleus
sp|P14719|ILRL1_MOUSE	11	plasma membrane
sp|Q00322|CEBPD_MOUSE	100	nucleus
sp|P97467|AMD_MOUSE	23	cytoplasm
sp|A2ADA5|PUSL1_MOUSE	20	mitochondrion
sp|Q8R0L9|TADA3_MOUSE	99	nucleus
sp|Q8BH95|ECHM_MOUSE	95	mitochondrion
sp|Q9CZ57|NSUN4_MOUSE	83	mitochondrion
sp|Q8R0S2|IQEC1_MOUSE	61	cytoplasm
sp|Q61838|PZP_MOUSE	100	secreted
sp|Q9CYR0|SSBP_MOUSE	94	mitochondrion
sp|Q3V1V3|ESF1_MOUSE	89	nucleus
sp|Q60673|PTPRN_MOUSE	27	cytoplasm
sp|Q9R1Q9|VAS1_MOUSE	79	vacuole membrane
sp|P63330|PP2AA_MOUSE	76	cytoplasm
sp|Q7TPV4|MBB1A_MOUSE	8	nucleus
sp|Q60773|CDN2D_MOUSE	16	plasma membrane
sp|Q8BKX1|BAIP2_MOUSE	30	cytoplasm
sp|Q8K2T8|PAF1_MOUSE	100	nucleus
sp|Q8BTW3|EXOS6_MOUSE	14	mitochondrion
sp|Q62448|IF4G2_MOUSE	19	cytoplasm
sp|Q9D1A2|CNDP2_MOUSE	89	cytoplasm
sp|Q6A078|CE290_MOUSE	12	nucleus
sp|Q99PU8|DHX30_MOUSE	26	nucleus
sp|Q62189|SNRPA_MOUSE	96	nucleus
sp|P97760|RPB3_MOUSE	99	nucleus
sp|Q99KW9|TIP_MOUSE	14	cytoplasm
sp|Q9CQY5|MAGT1_MOUSE	8	endoplasmic reticulum membrane
sp|P68037|UB2L3_MOUSE	24	cytoplasm
sp|Q3UMF0|COBL1_MOUSE	9	secreted
sp|Q3UUG6|TBC24_MOUSE	91	cytoplasm
sp|Q08122|TLE3_MOUSE	100	nucleus
sp|P60335|PCBP1_MOUSE	68	cytoplasm
sp|P63101|1433Z_MOUSE	89	cytoplasm
sp|P51410|RL9_MOUSE	39	cytoplasm
sp|P29533|VCAM1_MOUSE	5	secreted
sp|P47802|MTX1_MOUSE	10	mitochondrion membrane
sp|P28656|NP1L1_MOUSE	64	nucleus
sp|Q9QZN4|FBX6_MOUSE	69	cytoplasm
sp|A2AF47|DOC11_MOUSE	22	cytoplasm
sp|Q99KE1|MAOM_MOUSE	86	mitochondrion
sp|Q922M3|BACD3_MOUSE	96	nucleus
sp|Q69ZH9|RHG23_MOUSE	18	cytoplasm
sp|E9PVX6|KI67_MOUSE	33	nucleus
sp|O88630|GOSR1_MOUSE	100	golgi apparatus membrane
sp|Q8BT07|CEP55_MOUSE	23	secreted
sp|Q9DBC7|KAP0_MOUSE	50	cytoplasm
sp|O08709|PRDX6_MOUSE	41	nucleus
sp|Q3UXZ9|KDM5A_MOUSE	96	nucleus
sp|Q8BIW9|CTF18_MOUSE	100	nucleus
sp|Q8R2M2|TDIF2_MOUSE	54	nucleus
sp|Q7TPD1|FBX11_MOUSE	99	nucleus
sp|Q3THK3|T2FA_MOUSE	91	nucleus
sp|Q8VEG6|CNO6L_MOUSE	27	plasma membrane
sp|Q8BTX9|HSDL1_MOUSE	85	mitochondrion
sp|Q6NZM9|HDAC4_MOUSE	39	nucleus
sp|Q9JIF7|COPB_MOUSE	14	golgi apparatus
sp|P27046|MA2A1_MOUSE	100	golgi apparatus membrane
sp|Q9ESN9|JIP3_MOUSE	52	cytoplasm
sp|Q9R0L6|PCM1_MOUSE	100	cytoplasm
sp|Q91WM3|U3IP2_MOUSE	91	nucleus
sp|Q80X82|SYMPK_MOUSE	23	nucleus
sp|P08228|SODC_MOUSE	100	cytoplasm
sp|P19182|IFRD1_MOUSE	14	cytoplasm
sp|P54103|DNJC2_MOUSE	34	cytoplasm
sp|Q9WUM5|SUCA_MOUSE	94	mitochondrion
sp|Q68FE8|Z280D_MOUSE	12	nucleus
sp|Q9CV28|MINY3_MOUSE	95	nucleus
sp|O88874|CCNK_MOUSE	14	nucleus
sp|Q8K2K6|AGFG1_MOUSE	13	cytoplasm
sp|Q9EPU4|CPSF1_MOUSE	96	nucleus
sp|Q8K337|I5P2_MOUSE	20	cytoplasm
sp|P52480|KPYM_MOUSE	40	cytoplasm
sp|B2RXR6|ANR44_MOUSE	64	nucleus
sp|Q8JZZ7|AGRL2_MOUSE	100	plasma membrane
sp|P99027|RLA2_MOUSE	44	cytoplasm
sp|Q99NB8|UBQL4_MOUSE	4	cytoplasm
sp|Q9D0B0|SRSF9_MOUSE	98	nucleus
sp|Q3UMY5|EMAL4_MOUSE	8	cytoplasm
sp|Q7TQ95|LNP_MOUSE	27	secreted
sp|Q8C4J7|TBL3_MOUSE	87	nucleus
sp|Q9CZJ1|UTP11_MOUSE	86	nucleus
sp|Q61543|GSLG1_MOUSE	98	golgi apparatus membrane
sp|Q91W89|MA2C1_MOUSE	92	endoplasmic reticulum
sp|P40142|TKT_MOUSE	16	peroxisome
sp|Q8JZQ9|EIF3B_MOUSE	28	cytoplasm
sp|Q9JJA4|WDR12_MOUSE	92	nucleus
sp|Q9D8Y8|ING5_MOUSE	93	nucleus
sp|Q9Z2A0|PDPK1_MOUSE	19	cytoplasm
sp|Q91W59|RBMS1_MOUSE	96	nucleus
sp|Q6ZQL4|WDR43_MOUSE	82	nucleus
sp|Q07832|PLK1_MOUSE	44	cytoplasm
sp|Q924H7|WAC_MOUSE	100	nucleus
sp|Q571I9|A16A1_MOUSE	14	peroxisome
sp|Q3UUI3|THEM4_MOUSE	23	mitochondrion
sp|O35954|PITM1_MOUSE	36	cytoplasm
sp|Q91XE8|TM205_MOUSE	18	mitochondrion membrane
sp|Q8R0G9|NU133_MOUSE	79	nucleus
sp|E9Q634|MYO1E_MOUSE	28	cytoplasm
sp|P43346|DCK_MOUSE	92	nucleus
sp|Q5U430|UBR3_MOUSE	7	nucleus
sp|Q64331|MYO6_MOUSE	42	cytoplasm
sp|Q8BIP0|SYDM_MOUSE	82	mitochondrion
sp|Q8VE96|S35F6_MOUSE	17	golgi apparatus membrane
sp|Q9CWV0|MASU1_MOUSE	100	mitochondrion
sp|O35074|PTGIS_MOUSE	100	endoplasmic reticulum membrane
sp|B1AZI6|THOC2_MOUSE	15	nucleus
sp|P26450|P85A_MOUSE	25	cytoplasm
sp|Q61193|RGL2_MOUSE	11	cytoplasm
sp|P62242|RS8_MOUSE	100	cytoplasm
sp|Q8C145|S39A6_MOUSE	85	plasma membrane
sp|Q8CFI2|UB2R1_MOUSE	24	nucleus
sp|Q923T9|KCC2G_MOUSE	66	cytoplasm
sp|O55126|NIPS2_MOUSE	5	cytoplasm
sp|Q62465|VAT1_MOUSE	5	cytoplasm
sp|Q01279|EGFR_MOUSE	22	plasma membrane
sp|O54804|CHKA_MOUSE	100	cytoplasm
sp|P23804|MDM2_MOUSE	20	nucleus
sp|O55128|SAP18_MOUSE	49	nucleus
sp|P62960|YBOX1_MOUSE	80	nucleus
sp|Q61216|MRE11_MOUSE	29	nucleus
sp|Q924H2|MED15_MOUSE	27	nucleus
sp|Q8CIV8|TBCE_MOUSE	35	cytoplasm
sp|O35516|NOTC2_MOUSE	27	plasma membrane
sp|Q9D7B6|ACAD8_MOUSE	88	mitochondrion
sp|Q9R008|KIME_MOUSE	76	cytoplasm
sp|Q6PF93|PK3C3_MOUSE	14	cytoplasm
sp|Q7TPR4|ACTN1_MOUSE	76	cytoplasm
sp|Q9D1G2|PMVK_MOUSE	82	peroxisome
sp|Q8BFW7|LPP_MOUSE	27	secreted
sp|Q8R3L8|CDK8_MOUSE	81	nucleus
sp|Q9R049|AMFR_MOUSE	93	endoplasmic reticulum membrane
sp|Q99JY0|ECHB_MOUSE	23	peroxisome
sp|Q91Z96|BMP2K_MOUSE	100	nucleus
sp|Q9D5V5|CUL5_MOUSE	12	nucleus
sp|P62305|RUXE_MOUSE	100	nucleus
sp|Q8VDQ9|KRI1_MOUSE	25	nucleus
sp|Q80VY9|DHX33_MOUSE	100	nucleus
sp|Q9Z0T9|ITB6_MOUSE	23	plasma membrane
sp|Q7TPC1|CDSN_MOUSE	100	secreted
sp|P49615|CDK5_MOUSE	51	cytoplasm
sp|Q8VCM3|ZFY21_MOUSE	28	nucleus
sp|Q78PY7|SND1_MOUSE	79	cytoplasm
sp|P61161|ARP2_MOUSE	36	cytoplasm
sp|Q9CQV8|1433B_MOUSE	80	cytoplasm
sp|Q6ZWZ2|UB2R2_MOUSE	26	nucleus
sp|Q9ESL4|M3K20_MOUSE	26	cytoplasm
sp|O70126|AURKB_MOUSE	61	nucleus
sp|Q8K4Z5|SF3A1_MOUSE	32	nucleus
sp|Q61165|SL9A1_MOUSE	59	plasma membrane
sp|Q9D6L8|PPIL3_MOUSE	41	nucleus
sp|O08912|GALT1_MOUSE	45	golgi apparatus membrane
sp|Q6TXD4|DNMBP_MOUSE	17	cytoplasm
sp|A2A6Q5|CDC27_MOUSE	96	nucleus
sp|P49117|NR2C2_MOUSE	98	nucleus
sp|Q8R550|SH3K1_MOUSE	32	cytoplasm
sp|Q3TUF7|YETS2_MOUSE	25	nucleus
sp|Q64318|ZEB1_MOUSE	100	nucleus
sp|Q9DB29|IAH1_MOUSE	9	cytoplasm
sp|Q9EST3|4ET_MOUSE	41	cytoplasm
sp|Q62158|TRI27_MOUSE	34	plasma membrane
sp|Q69Z23|DYH17_MOUSE	55	cytoplasm
sp|Q9CPW7|ZMAT2_MOUSE	4	nucleus
sp|Q7TQK1|INT7_MOUSE	94	nucleus
sp|Q9DC40|TELO2_MOUSE	5	cytoplasm
sp|Q8BXZ1|TMX3_MOUSE	90	endoplasmic reticulum membrane
sp|Q6PGG6|GNL3L_MOUSE	100	nucleus
sp|Q9WVF7|DPOE1_MOUSE	100	nucleus
sp|Q8BHD8|PCMD2_MOUSE	13	cytoplasm
sp|Q9D2G5|SYNJ2_MOUSE	46	cytoplasm
sp|Q80YR7|CLSPN_MOUSE	71	nucleus
sp|Q9CS00|CATIN_MOUSE	85	nucleus
sp|Q61990|PCBP2_MOUSE	75	cytoplasm
sp|Q80VA0|GALT7_MOUSE	22	golgi apparatus membrane
sp|Q99MD9|NASP_MOUSE	38	nucleus
sp|Q99KD5|UN45A_MOUSE	45	cytoplasm
sp|Q99JB2|STML2_MOUSE	45	mitochondrion
sp|P70315|WASP_MOUSE	100	cytoplasm
sp|Q00623|APOA1_MOUSE	100	secreted
sp|Q8BHI7|ELOV5_MOUSE	91	endoplasmic reticulum membrane
sp|Q01768|NDKB_MOUSE	72	cytoplasm
sp|Q8BMB3|IF4E2_MOUSE	19	cytoplasm
sp|Q9CQC9|SAR1B_MOUSE	16	cytoplasm
sp|Q7TSH3|ZN516_MOUSE	10	nucleus
sp|Q7TNP2|2AAB_MOUSE	47	cytoplasm
sp|P35486|ODPA_MOUSE	100	mitochondrion
sp|Q9CZU3|MTREX_MOUSE	97	nucleus
sp|Q9JJ28|FLII_MOUSE	15	cytoplasm
sp|O88693|CEGT_MOUSE	99	golgi apparatus membrane
sp|Q6P5D8|SMHD1_MOUSE	100	nucleus
sp|Q9Z2D6|MECP2_MOUSE	100	nucleus
sp|P08121|CO3A1_MOUSE	40	plasma membrane
sp|P22682|CBL_MOUSE	72	cytoplasm
sp|Q8CIK8|RFWD3_MOUSE	26	endoplasmic reticulum membrane
sp|Q9WUU8|TNIP1_MOUSE	16	cytoplasm
sp|O08917|FLOT1_MOUSE	11	cytoplasm
sp|Q80U70|SUZ12_MOUSE	100	nucleus
sp|Q60714|S27A1_MOUSE	25	endoplasmic reticulum membrane
sp|Q8BMS1|ECHA_MOUSE	95	mitochondrion
sp|Q8VEE4|RFA1_MOUSE	82	nucleus
sp|Q9D1C9|RRP7A_MOUSE	8	nucleus
sp|P57780|ACTN4_MOUSE	73	cytoplasm
sp|O88700|BLM_MOUSE	71	nucleus
sp|Q9Z2U1|PSA5_MOUSE	19	nucleus
sp|Q64737|PUR2_MOUSE	40	mitochondrial
sp|Q6DID3|SCAF8_MOUSE	100	nucleus
sp|Q8R366|IGSF8_MOUSE	100	plasma membrane
sp|P58462|FOXP1_MOUSE	29	nucleus
sp|Q8BLB7|LMBL3_MOUSE	100	nucleus
sp|Q80Z96|VANG1_MOUSE	66	plasma membrane
sp|Q99JX7|NXF1_MOUSE	68	nucleus
sp|Q8C2E4|PTCD1_MOUSE	87	mitochondrion
sp|Q9Z103|ADNP_MOUSE	10	nucleus
sp|Q8CB62|CNTRB_MOUSE	82	cytoplasm
sp|Q80WE4|KI20B_MOUSE	16	cytoplasm
sp|P08113|ENPL_MOUSE	89	endoplasmic reticulum
sp|Q3UEB3|PUF60_MOUSE	100	nucleus
sp|P35601|RFC1_MOUSE	100	nucleus
sp|Q8K305|NSL1_MOUSE	59	nucleus
sp|Q9D8Z2|TRIA1_MOUSE	98	cytoplasm
sp|Q9WVJ2|PSD13_MOUSE	9	cytoplasm
sp|Q9DBT5|AMPD2_MOUSE	51	cytoplasm
sp|O70404|VAMP8_MOUSE	5	vacuole membrane
sp|Q9CQ49|NCBP2_MOUSE	27	nucleus
sp|P29594|CASP2_MOUSE	18	cytoplasm
sp|O88487|DC1I2_MOUSE	99	cytoplasm
sp|Q9CY50|SSRA_MOUSE	97	endoplasmic reticulum membrane
sp|Q921H8|THIKA_MOUSE	95	peroxisome
sp|Q8K2A8|ALG3_MOUSE	32	endoplasmic reticulum membrane
sp|Q9DBF1|AL7A1_MOUSE	15	cytoplasm
sp|Q9DAR7|DCPS_MOUSE	24	cytoplasm
sp|Q7TN37|TRPM4_MOUSE	10	plasma membrane
sp|Q5I043|UBP28_MOUSE	88	nucleus
sp|Q8C726|BTBD9_MOUSE	14	nucleus
sp|P41241|CSK_MOUSE	27	cytoplasm
sp|Q64373|B2CL1_MOUSE	25	cytoplasm
sp|Q9QXE7|TBL1X_MOUSE	62	nucleus
sp|Q8BLX4|FUCT1_MOUSE	85	golgi apparatus membrane
sp|Q6NZP2|GPBL1_MOUSE	31	nucleus
sp|P49722|PSA2_MOUSE	26	nucleus
sp|P17809|GTR1_MOUSE	20	plasma membrane
sp|Q8CHW4|EI2BE_MOUSE	7	cytoplasm
sp|Q3U319|BRE1B_MOUSE	90	nucleus
sp|B7ZNG4|TROAP_MOUSE	54	cytoplasm
sp|P31938|MP2K1_MOUSE	29	cytoplasm
sp|Q8K2L8|TPC12_MOUSE	9	plasma membrane
sp|P23949|TISD_MOUSE	33	cytoplasm
sp|Q9D4G9|RMI1_MOUSE	67	nucleus
sp|Q3USH5|SFSWA_MOUSE	22	nucleus
sp|P42227|STAT3_MOUSE	19	nucleus
sp|Q8R1V4|TMED4_MOUSE	100	endoplasmic reticulum membrane
sp|Q99LS3|SERB_MOUSE	38	mitochondrial
sp|Q99N94|RM09_MOUSE	100	mitochondrion
sp|Q7TSQ8|PDPR_MOUSE	18	mitochondrion
sp|Q9WU62|INCE_MOUSE	23	nucleus
sp|Q61595|KTN1_MOUSE	100	endoplasmic reticulum membrane
sp|Q8K0C4|CP51A_MOUSE	8	endoplasmic reticulum membrane
sp|Q922R5|P4R3B_MOUSE	20	nucleus
sp|Q8BWW9|PKN2_MOUSE	32	cytoplasm
sp|Q91WA1|TIPIN_MOUSE	17	nucleus
sp|Q9Z120|TRMB_MOUSE	88	nucleus
sp|P70206|PLXA1_MOUSE	100	plasma membrane
sp|Q8BFZ9|ERLN2_MOUSE	97	endoplasmic reticulum membrane
sp|Q62136|PTN21_MOUSE	22	cytoplasm
sp|P63038|CH60_MOUSE	99	mitochondrion
sp|Q9CR86|CHSP1_MOUSE	100	cytoplasm
sp|Q8R4K2|IRAK4_MOUSE	80	cytoplasm
sp|Q80UW8|RPAB1_MOUSE	98	nucleus
sp|Q3TJ91|L2GL2_MOUSE	89	cytoplasm
sp|Q9CSN1|SNW1_MOUSE	99	nucleus
sp|Q505F5|LRC47_MOUSE	19	secreted
sp|Q8C0E3|TRI47_MOUSE	21	endoplasmic reticulum membrane
sp|Q9CTN4|RHBT3_MOUSE	95	golgi apparatus
sp|Q5SYD0|MYO1D_MOUSE	43	cytoplasm
sp|P14211|CALR_MOUSE	98	endoplasmic reticulum
sp|Q60759|GCDH_MOUSE	100	mitochondrion
sp|B2RRD7|BRPF1_MOUSE	47	nucleus
sp|O70481|UBR1_MOUSE	91	cytoplasm
sp|Q9D4V0|EKI1_MOUSE	92	cytoplasm
sp|Q6ZPF4|FMNL3_MOUSE	98	cytoplasm
sp|A2AWA9|RBGP1_MOUSE	97	cytoplasm
sp|O08586|PTEN_MOUSE	24	cytoplasm
sp|P37172|ACVR1_MOUSE	12	plasma membrane
sp|Q9D6K7|TTC33_MOUSE	12	cytoplasm
sp|P35569|IRS1_MOUSE	34	cytoplasm
sp|O55125|NIPS1_MOUSE	8	cytoplasm
sp|P97819|PLPL9_MOUSE	14	cytoplasm
sp|Q5NCR9|NSRP1_MOUSE	70	nucleus
sp|P63082|VATL_MOUSE	100	vacuole membrane
sp|P70353|NFYC_MOUSE	100	nucleus
sp|Q8C561|LMBD2_MOUSE	9	golgi apparatus membrane
sp|Q8BXN9|TM87A_MOUSE	6	golgi apparatus membrane
sp|Q67FY2|BCL9L_MOUSE	100	nucleus
sp|O88207|CO5A1_MOUSE	37	secreted
sp|O88271|CFDP1_MOUSE	17	nucleus
sp|A2AI08|TPRN_MOUSE	38	cytoplasm
sp|Q9D0D4|DIM1_MOUSE	95	nucleus
sp|Q6GQT9|NOMO1_MOUSE	92	endoplasmic reticulum membrane
sp|Q9CZ13|QCR1_MOUSE	45	mitochondrion
sp|Q8VHE0|SEC63_MOUSE	100	endoplasmic reticulum membrane
sp|O54750|CP2J6_MOUSE	12	endoplasmic reticulum membrane
sp|Q8VEK3|HNRPU_MOUSE	40	nucleus
sp|Q3UHF3|MIER3_MOUSE	35	nucleus
sp|D3Z7P3|GLSK_MOUSE	67	mitochondrion
sp|P56213|ALR_MOUSE	34	mitochondrion
sp|P62862|RS30_MOUSE	56	cytoplasm
sp|Q5SSZ5|TENS3_MOUSE	80	secreted
sp|Q8JZP3|KLHL2_MOUSE	73	cytoplasm
sp|Q9D7H3|RTCA_MOUSE	88	nucleus
sp|Q8C172|CERS6_MOUSE	6	endoplasmic reticulum membrane
sp|Q8CHG7|RPGF2_MOUSE	26	nucleus
sp|P34884|MIF_MOUSE	27	secreted
sp|D3YXK1|SAMD1_MOUSE	35	cytoplasm
sp|Q8K4G5|ABLM1_MOUSE	100	cytoplasm
sp|Q9QUG2|POLK_MOUSE	72	nucleus
sp|Q9D8S3|ARFG3_MOUSE	32	cytoplasm
sp|O54782|MA2B2_MOUSE	100	secreted
sp|Q9Z0R9|FADS2_MOUSE	97	endoplasmic reticulum membrane
sp|Q8K1J6|TRNT1_MOUSE	91	mitochondrion
sp|Q9Z2N8|ACL6A_MOUSE	26	cytoplasm
sp|Q9ET30|TM9S3_MOUSE	12	golgi apparatus membrane
sp|Q8C7K6|PCYXL_MOUSE	93	secreted
sp|Q8VHK1|CSKI2_MOUSE	40	cytoplasm
sp|Q62176|RBM38_MOUSE	28	mitochondrion
sp|P59114|CAPAM_MOUSE	94	nucleus
sp|Q9JI44|DMAP1_MOUSE	11	nucleus
sp|P47738|ALDH2_MOUSE	100	mitochondrion
sp|Q9JKF1|IQGA1_MOUSE	14	nucleus
sp|Q61656|DDX5_MOUSE	98	nucleus
sp|Q91YH5|ATLA3_MOUSE	93	endoplasmic reticulum membrane
sp|P46718|PDCD2_MOUSE	18	cytoplasm
sp|Q80XR2|AT2C1_MOUSE	96	golgi apparatus membrane
sp|Q9WV18|GABR1_MOUSE	20	secreted
sp|Q8VE62|PAIP1_MOUSE	10	cytoplasm
sp|S4R1M9|OSB10_MOUSE	20	endoplasmic reticulum membrane
sp|Q8BJU0|SGTA_MOUSE	16	cytoplasm
sp|Q80YV4|PANK4_MOUSE	98	cytoplasm
sp|Q9WU42|NCOR2_MOUSE	100	nucleus
sp|Q9QUK9|TRY5_MOUSE	91	secreted
sp|Q03147|CDK7_MOUSE	83	nucleus
sp|Q8C147|DOCK8_MOUSE	42	cytoplasm
sp|O88544|CSN4_MOUSE	5	nucleus
sp|Q9DAW6|PRP4_MOUSE	24	cytoplasm
sp|Q9Z0H4|CELF2_MOUSE	11	nucleus
sp|P58389|PTPA_MOUSE	24	cytoplasm
sp|P13864|DNMT1_MOUSE	85	nucleus
sp|O70496|CLCN7_MOUSE	9	plasma membrane
sp|O55131|SEPT7_MOUSE	37	cytoplasm
sp|A3KFM7|CHD6_MOUSE	59	nucleus
sp|Q99LB7|SARDH_MOUSE	96	mitochondrion
sp|Q8R2T8|TF3C5_MOUSE	82	nucleus
sp|O88967|YMEL1_MOUSE	45	mitochondrion membrane
sp|Q64339|ISG15_MOUSE	25	cytoplasm
sp|P62631|EF1A2_MOUSE	100	nucleus
sp|P17125|TGFB3_MOUSE	100	secreted
sp|Q62186|SSRD_MOUSE	99	endoplasmic reticulum membrane
sp|Q99JB8|PACN3_MOUSE	36	cytoplasm
sp|Q6PG16|HJURP_MOUSE	100	nucleus
sp|Q3UHD6|SNX27_MOUSE	37	nucleus
sp|Q91YR1|TWF1_MOUSE	100	cytoplasm
sp|Q8K2D3|EDC3_MOUSE	95	cytoplasm
sp|Q4QY64|ATAD5_MOUSE	16	nucleus
sp|P63028|TCTP_MOUSE	95	cytoplasm
sp|P11152|LIPL_MOUSE	37	secreted
sp|Q61191|HCFC1_MOUSE	13	cytoplasm
sp|Q91V81|RBM42_MOUSE	32	nucleus
sp|Q9JMG7|HDGR3_MOUSE	97	nucleus
sp|Q8BKE6|CP20A_MOUSE	3	endoplasmic reticulum membrane
sp|Q9JLQ2|GIT2_MOUSE	62	cytoplasm
sp|Q8BU11|TOX4_MOUSE	27	nucleus
sp|O54724|CAVN1_MOUSE	25	cytoplasm
sp|Q9D7X3|DUS3_MOUSE	100	nucleus
sp|Q8CIE6|COPA_MOUSE	11	cytoplasm
sp|Q6NWW9|FND3B_MOUSE	5	cytoplasm
sp|Q8CFQ3|AQR_MOUSE	94	nucleus
sp|Q61035|HARS1_MOUSE	94	cytoplasm
sp|Q9D6Y9|GLGB_MOUSE	46	mitochondrial
sp|Q3UL97|MCAF2_MOUSE	58	nucleus
sp|P15626|GSTM2_MOUSE	100	cytoplasm
sp|P68181|KAPCB_MOUSE	26	nucleus
sp|P62320|SMD3_MOUSE	100	nucleus
sp|P62281|RS11_MOUSE	65	cytoplasm
sp|Q9CQ73|PKP2_MOUSE	24	nucleus
sp|Q9CSH3|RRP44_MOUSE	26	cytoplasm
sp|Q9D338|RM19_MOUSE	100	mitochondrion
sp|P62838|UB2D2_MOUSE	86	cytoplasm
sp|Q6A068|CDC5L_MOUSE	36	nucleus
sp|Q8C551|R51A1_MOUSE	100	nucleus
sp|Q6PHQ8|NAA35_MOUSE	100	cytoplasm
sp|Q9DBE8|ALG2_MOUSE	28	endoplasmic reticulum membrane
sp|Q9CPW9|MAP12_MOUSE	89	mitochondrion
sp|Q8BQ30|PPR18_MOUSE	71	cytoplasm
sp|O08795|GLU2B_MOUSE	100	endoplasmic reticulum
sp|Q61768|KINH_MOUSE	99	cytoplasm
sp|P62897|CYC_MOUSE	100	mitochondrion
sp|Q99LF4|RTCB_MOUSE	100	cytoplasm
sp|P62748|HPCL1_MOUSE	13	plasma membrane
sp|Q9JIM1|S29A1_MOUSE	75	plasma membrane
sp|Q80U95|UBE3C_MOUSE	18	nucleus
sp|Q69Z37|SAM9L_MOUSE	45	cytoplasm
sp|A0A338P6K9|QSER1_MOUSE	12	nucleus
sp|Q8VDD9|PHIP_MOUSE	100	nucleus
sp|P40630|TFAM_MOUSE	54	mitochondrion
sp|Q9CS74|ECD_MOUSE	22	cytoplasm
sp|P83870|PHF5A_MOUSE	100	nucleus
sp|O70342|NPY5R_MOUSE	100	plasma membrane
sp|P63323|RS12_MOUSE	100	cytoplasm
sp|P03930|ATP8_MOUSE	100	mitochondrion membrane
sp|Q6DFV5|HELZ_MOUSE	21	cytoplasm
sp|Q5EG47|AAPK1_MOUSE	24	cytoplasm
sp|Q8R2S9|ARP8_MOUSE	96	nucleus
sp|Q8R3Q0|SARAF_MOUSE	79	endoplasmic reticulum membrane
sp|Q8C4X2|KC1G3_MOUSE	100	cytoplasm
sp|O35280|CHK1_MOUSE	37	nucleus
sp|Q69ZP3|PNKD_MOUSE	30	cytoplasm
sp|Q922U1|PRPF3_MOUSE	100	nucleus
sp|Q8BGV0|SYNM_MOUSE	31	mitochondrion
sp|O88907|PIAS1_MOUSE	98	nucleus
sp|Q01320|TOP2A_MOUSE	100	nucleus
sp|Q9CZP7|CD37L_MOUSE	87	cytoplasm
sp|Q61033|LAP2A_MOUSE	83	nucleus membrane
sp|Q9CQ54|NDUC2_MOUSE	65	mitochondrion membrane
sp|P16332|MUTA_MOUSE	100	mitochondrion
sp|P59708|SF3B6_MOUSE	29	nucleus
sp|Q00547|HMMR_MOUSE	3	cytoplasm
sp|Q9CQA5|MED4_MOUSE	93	nucleus
sp|Q925H1|TRPS1_MOUSE	100	nucleus
sp|Q6ZPT1|KLHL9_MOUSE	19	cytoplasm
sp|O54950|AAKG1_MOUSE	7	cytoplasm
sp|Q91VN4|MIC25_MOUSE	9	golgi apparatus membrane
sp|P26187|MGMT_MOUSE	63	nucleus
sp|Q9Z1S0|BUB1B_MOUSE	19	nucleus
sp|P62315|SMD1_MOUSE	100	nucleus
sp|Q9Z1T6|FYV1_MOUSE	33	cytoplasm
sp|Q80VI1|TRI56_MOUSE	100	cytoplasm
sp|G3X9Z4|PCF11_MOUSE	92	nucleus
sp|Q4FK66|PR38A_MOUSE	34	nucleus
sp|Q8R3L2|TCF25_MOUSE	100	nucleus
sp|Q3UHH1|ZSWM8_MOUSE	20	cytoplasm
sp|Q9JIX8|ACINU_MOUSE	83	nucleus
sp|Q0KL02|TRIO_MOUSE	100	cytoplasm
sp|Q8BK63|KC1A_MOUSE	72	cytoplasm
sp|Q7M753|PANK2_MOUSE	76	cytoplasm
sp|Q8CC21|TTC19_MOUSE	6	mitochondrion
sp|P11499|HS90B_MOUSE	90	cytoplasm
sp|Q61136|PRP4K_MOUSE	100	nucleus
sp|Q8CIB9|ESCO2_MOUSE	66	nucleus
sp|Q504M2|PDP2_MOUSE	90	mitochondrion
sp|O55242|SGMR1_MOUSE	22	endoplasmic reticulum membrane
sp|P62492|RB11A_MOUSE	25	cytoplasm
sp|Q8K1A6|C2D1A_MOUSE	35	nucleus
sp|Q9CS42|PRPS2_MOUSE	62	cytoplasm
sp|Q8R001|MARE2_MOUSE	96	cytoplasm
sp|Q8CG46|SMC5_MOUSE	100	nucleus
sp|Q9Z2A7|DGAT1_MOUSE	100	endoplasmic reticulum membrane
sp|Q9JJ11|TACC3_MOUSE	100	cytoplasm
sp|O35316|SC6A6_MOUSE	100	plasma membrane
sp|Q9WTP7|KAD3_MOUSE	94	mitochondrion
sp|Q9Z1X2|PTSS2_MOUSE	100	endoplasmic reticulum membrane
sp|Q6PD26|PIGS_MOUSE	90	endoplasmic reticulum membrane
sp|O35639|ANXA3_MOUSE	30	cytoplasm
sp|B1AUR6|MMS22_MOUSE	76	nucleus
sp|Q8VDS8|STX18_MOUSE	7	endoplasmic reticulum membrane
sp|Q80YS6|AFAP1_MOUSE	90	cytoplasm
sp|Q9R0L7|AKP8L_MOUSE	26	nucleus
sp|Q8VHZ7|IMP4_MOUSE	97	nucleus
sp|P47739|AL3A1_MOUSE	100	cytoplasm
sp|Q8K371|AMOL2_MOUSE	37	secreted
sp|A2AUC9|KLH41_MOUSE	9	cytoplasm
sp|Q8BIJ6|SYIM_MOUSE	23	mitochondrion
sp|Q3TC46|PATL1_MOUSE	12	cytoplasm
sp|Q8BLU0|FLRT2_MOUSE	20	secreted
sp|Q8R2Q4|RRF2M_MOUSE	26	mitochondrial
sp|Q9CR68|UCRI_MOUSE	100	mitochondrion membrane
sp|Q9JI39|ABCBA_MOUSE	100	mitochondrion membrane
sp|Q61210|ARHG1_MOUSE	15	cytoplasm
sp|Q9WVC6|SGK1_MOUSE	29	cytoplasm
sp|Q8VBW1|SC6A8_MOUSE	46	plasma membrane
sp|Q3U487|HECD3_MOUSE	100	cytoplasm
sp|O88856|TPST2_MOUSE	60	golgi apparatus membrane
sp|Q6ZWX6|IF2A_MOUSE	100	cytoplasm
sp|Q8K4L3|SVIL_MOUSE	13	cytoplasm
sp|Q9R1Z8|VINEX_MOUSE	32	cytoplasm
sp|Q3V3R4|ITA1_MOUSE	18	secreted
sp|Q9JKK1|STX6_MOUSE	3	golgi apparatus membrane
sp|Q99MI1|RB6I2_MOUSE	11	nucleus
sp|Q69ZS0|PZRN3_MOUSE	29	nucleus
sp|Q811U4|MFN1_MOUSE	99	mitochondrion membrane
sp|Q99KQ4|NAMPT_MOUSE	100	cytoplasm
sp|Q9D1M7|FKB11_MOUSE	25	cytoplasm
sp|Q9CR21|ACPM_MOUSE	87	mitochondrion
sp|Q8CHP8|PGP_MOUSE	32	mitochondrial
sp|Q3TWF6|WDR70_MOUSE	12	cytoplasm
sp|Q8JZX4|SPF45_MOUSE	99	nucleus
sp|Q99J93|IFM2_MOUSE	64	plasma membrane
sp|Q9Z2W1|STK25_MOUSE	37	cytoplasm
sp|Q8C0D5|EFL1_MOUSE	34	cytoplasm
sp|Q8BPM0|DAAM1_MOUSE	96	cytoplasm
sp|Q91WD5|NDUS2_MOUSE	73	mitochondrion
sp|O08573|LEG9_MOUSE	23	cytoplasm
sp|Q810B6|ANFY1_MOUSE	10	cytoplasm
sp|Q9CY73|RM44_MOUSE	82	mitochondrion
sp|Q91ZU6|DYST_MOUSE	25	cytoplasm
sp|Q91VM3|WIPI4_MOUSE	12	nucleus
sp|P35979|RL12_MOUSE	65	cytoplasm
sp|Q9D8V0|SPP_MOUSE	31	endoplasmic reticulum membrane
sp|Q91ZR2|SNX18_MOUSE	26	cytoplasm
sp|Q69Z38|PEAK1_MOUSE	18	nucleus
sp|P60122|RUVB1_MOUSE	74	nucleus
sp|P53690|MMP14_MOUSE	27	secreted
sp|Q99MZ7|PECR_MOUSE	71	peroxisome
sp|P57784|RU2A_MOUSE	98	nucleus
sp|Q9D0M2|CDCA7_MOUSE	82	nucleus
sp|Q9DB27|MCTS1_MOUSE	99	cytoplasm
sp|Q99M87|DNJA3_MOUSE	35	cytoplasm
sp|Q9JLJ2|AL9A1_MOUSE	93	cytoplasm
sp|Q9CR58|KMCP1_MOUSE	100	mitochondrion membrane
sp|Q923E4|SIR1_MOUSE	31	nucleus
sp|Q8K0V4|CNOT3_MOUSE	24	nucleus
sp|Q9QY06|MYO9B_MOUSE	20	cytoplasm
sp|Q9JI13|SAS10_MOUSE	100	nucleus
sp|Q8K2B3|SDHA_MOUSE	21	mitochondrial
sp|Q9Z0W3|NU160_MOUSE	100	nucleus
sp|Q9CQF9|PCYOX_MOUSE	28	secreted
sp|O54790|MAFG_MOUSE	100	nucleus
sp|P62827|RAN_MOUSE	98	nucleus
sp|Q3TIV5|ZC3HF_MOUSE	41	cytoplasm
sp|Q61418|CLCN4_MOUSE	13	plasma membrane
sp|Q8VE80|THOC3_MOUSE	6	nucleus
sp|Q5Y5T5|ZDHC8_MOUSE	17	endoplasmic reticulum membrane
sp|O89050|MKLN1_MOUSE	100	cytoplasm
sp|O35188|X3CL1_MOUSE	40	secreted
sp|Q8K327|CHAP1_MOUSE	16	nucleus
sp|P26231|CTNA1_MOUSE	27	secreted
sp|Q9QXM1|JMY_MOUSE	14	golgi apparatus membrane
sp|E9PZM4|CHD2_MOUSE	55	nucleus
sp|Q6NXY1|TBC31_MOUSE	7	nucleus
sp|Q925B0|PAWR_MOUSE	21	cytoplasm
sp|Q6ZPQ6|PITM2_MOUSE	33	cytoplasm
sp|P01897|HA1L_MOUSE	21	secreted
sp|Q5SRY7|FBW1B_MOUSE	17	cytoplasm
sp|P97470|PP4C_MOUSE	78	plastid
sp|Q9CVD2|ATX3_MOUSE	85	nucleus
sp|O88466|ZN106_MOUSE	8	cytoplasm
sp|P10630|IF4A2_MOUSE	67	cytoplasm
sp|Q91ZU1|ASB6_MOUSE	100	cytoplasm
sp|Q6PGB6|NAA50_MOUSE	100	cytoplasm
sp|Q9QYA2|TOM40_MOUSE	91	mitochondrion membrane
sp|Q8BZ98|DYN3_MOUSE	76	cytoplasm
sp|Q497V6|BAHD1_MOUSE	100	nucleus
sp|O08583|THOC4_MOUSE	27	mitochondrial
sp|E9Q912|GDS1_MOUSE	12	nucleus
sp|Q9Z0H1|WDR46_MOUSE	27	nucleus
sp|Q60875|ARHG2_MOUSE	27	cytoplasm
sp|Q6NVG1|LPCT4_MOUSE	92	endoplasmic reticulum membrane
sp|O70318|E41L2_MOUSE	46	secreted
sp|P61406|EST1A_MOUSE	29	nucleus
sp|Q9QZA0|CAH5B_MOUSE	100	mitochondrion
sp|Q9CQZ6|NDUB3_MOUSE	77	mitochondrion membrane
sp|O35134|RPA1_MOUSE	30	nucleus
sp|Q68ED3|PAPD5_MOUSE	23	cytoplasm
sp|C0HK79|ARXS1_MOUSE	14	endoplasmic reticulum membrane
sp|P45481|CBP_MOUSE	15	nucleus
sp|Q60751|IGF1R_MOUSE	69	plasma membrane
sp|O35598|ADA10_MOUSE	12	secreted
sp|Q9WUA3|PFKAP_MOUSE	29	cytoplasm
sp|Q8BUH1|TXN4B_MOUSE	97	nucleus
sp|Q91YQ5|RPN1_MOUSE	11	endoplasmic reticulum membrane
sp|Q9CWX2|CIA30_MOUSE	15	mitochondrion
sp|Q9D0N7|CAF1B_MOUSE	21	nucleus
sp|Q5SWW4|MED13_MOUSE	92	nucleus
sp|Q9ERD7|TBB3_MOUSE	100	cytoplasm
sp|Q8C5L7|RBM34_MOUSE	64	nucleus
sp|P36916|GNL1_MOUSE	22	mitochondrion
sp|O35144|TERF2_MOUSE	100	nucleus
sp|Q6P5G6|UBXN7_MOUSE	9	cytoplasm
sp|P09405|NUCL_MOUSE	46	nucleus
sp|Q07417|ACADS_MOUSE	100	mitochondrion
sp|Q9CPT3|NANP_MOUSE	11	mitochondrial
sp|A2AG58|BCLA3_MOUSE	19	nucleus
sp|Q99P65|S29A3_MOUSE	17	plasma membrane
sp|A2ASQ1|AGRIN_MOUSE	14	secreted
sp|Q9DCD5|TJAP1_MOUSE	16	nucleus
sp|Q99KP6|PRP19_MOUSE	32	nucleus
sp|Q8BM75|ARI5B_MOUSE	100	nucleus
sp|Q9CUB6|OTUD1_MOUSE	14	secreted
sp|Q9QXY9|PEX3_MOUSE	100	peroxisome membrane
sp|Q8VDF2|UHRF1_MOUSE	100	nucleus
sp|Q9QUJ7|ACSL4_MOUSE	33	mitochondrial
sp|Q8BHS6|ARMX3_MOUSE	37	endoplasmic reticulum membrane
sp|O55023|IMPA1_MOUSE	100	cytoplasm
sp|Q8C6G8|WDR26_MOUSE	97	cytoplasm
sp|O54941|SMCE1_MOUSE	97	nucleus
sp|O35657|NEUR1_MOUSE	18	cytoplasm
sp|Q8VEH3|ARL8A_MOUSE	16	golgi apparatus
sp|A2A791|ZMYM4_MOUSE	31	nucleus
sp|Q9QXV3|ING1_MOUSE	57	nucleus
sp|Q9JK48|SHLB1_MOUSE	56	cytoplasm
sp|Q3U1F9|PHAG1_MOUSE	100	plasma membrane
sp|P63242|IF5A1_MOUSE	55	cytoplasm
sp|P62482|KCAB2_MOUSE	14	mitochondrial
sp|Q9QZI8|SERC1_MOUSE	98	endoplasmic reticulum membrane
sp|Q9DAI2|IFT22_MOUSE	9	cytoplasm
sp|P59598|ASXL1_MOUSE	100	nucleus
sp|Q9WUN2|TBK1_MOUSE	100	cytoplasm
sp|Q99JX3|GORS2_MOUSE	18	cytoplasm
sp|Q62159|RHOC_MOUSE	44	cytoplasm
sp|P97370|AT1B3_MOUSE	33	plasma membrane
sp|P27600|GNA12_MOUSE	44	cytoplasm
sp|Q8K2Y7|RM47_MOUSE	72	mitochondrion
sp|P56959|FUS_MOUSE	90	nucleus
sp|P62274|RS29_MOUSE	57	cytoplasm
sp|Q3TLH4|PRC2C_MOUSE	17	nucleus
sp|Q791N7|RPA12_MOUSE	28	nucleus
sp|P97449|AMPN_MOUSE	53	plasma membrane
sp|Q8BMA5|NPAT_MOUSE	100	nucleus
sp|Q9D8Z1|ASCC1_MOUSE	82	cytoplasm
sp|Q9CXA2|T3HPD_MOUSE	18	cytoplasm
sp|Q9CWW6|PIN4_MOUSE	31	nucleus
sp|Q9D924|ISCA1_MOUSE	96	mitochondrion
sp|P35564|CALX_MOUSE	53	endoplasmic reticulum membrane
sp|Q9R0E2|PLOD1_MOUSE	13	endoplasmic reticulum
sp|P70700|RPA2_MOUSE	5	mitochondrial
sp|Q8R1A4|DOCK7_MOUSE	60	cytoplasm
sp|O35691|PININ_MOUSE	23	cytoplasm
sp|Q60631|GRB2_MOUSE	32	cytoplasm
sp|Q99PM3|TF2AA_MOUSE	95	nucleus
sp|P28798|GRN_MOUSE	100	secreted
sp|O70251|EF1B_MOUSE	73	nucleus
sp|Q8BUI3|LRWD1_MOUSE	34	secreted
sp|E9Q0S6|TENS1_MOUSE	44	secreted
sp|Q9DC61|MPPA_MOUSE	88	mitochondrion
sp|Q9CPY0|MRM2_MOUSE	75	nucleus
sp|Q8VC19|HEM1_MOUSE	96	mitochondrion
sp|P32507|NECT2_MOUSE	100	plasma membrane
sp|Q9WTI7|MYO1C_MOUSE	40	cytoplasm
sp|P16546|SPTN1_MOUSE	14	cytoplasm
sp|P21550|ENOB_MOUSE	100	cytoplasm
sp|Q9Z2U2|ZN292_MOUSE	4	nucleus
sp|Q9WUA2|SYFB_MOUSE	35	cytoplasm
sp|Q91XZ4|PCDB6_MOUSE	29	plasma membrane
sp|Q80U35|ARHGH_MOUSE	14	cytoplasm
sp|Q9DBU5|RNF6_MOUSE	36	endoplasmic reticulum membrane
sp|Q9Z1F9|SAE2_MOUSE	32	nucleus
sp|Q8C5N5|PDD2L_MOUSE	17	cytoplasm
sp|Q8BMC4|NOP9_MOUSE	9	nucleus
sp|Q6VNB8|WDFY3_MOUSE	32	nucleus
sp|Q9WVG5|LIPG_MOUSE	100	secreted
sp|Q6NXJ0|WWC2_MOUSE	25	cytoplasm
sp|Q99JX1|TAF11_MOUSE	83	nucleus
sp|Q91YL3|UCKL1_MOUSE	12	mitochondrial
sp|Q80VL1|TDRKH_MOUSE	19	nucleus
sp|O70472|TM131_MOUSE	8	nucleus
sp|Q9WTR6|XCT_MOUSE	31	plasma membrane
sp|Q61334|BAP29_MOUSE	100	endoplasmic reticulum membrane
sp|O89086|RBM3_MOUSE	37	nucleus
sp|Q9EPK6|SIL1_MOUSE	100	endoplasmic reticulum
sp|Q8CD10|MICU2_MOUSE	100	mitochondrion
sp|P97857|ATS1_MOUSE	100	secreted
sp|Q9Z130|HNRDL_MOUSE	32	cytoplasm
sp|Q9ET54|PALLD_MOUSE	8	cytoplasm
sp|O55022|PGRC1_MOUSE	28	secreted
sp|Q9Z2B2|UCP5_MOUSE	75	mitochondrion membrane
sp|Q9CZ96|ZCRB1_MOUSE	94	nucleus
sp|Q8VEB4|PAG15_MOUSE	41	secreted
sp|Q7TNC9|I5P1_MOUSE	16	cytoplasm
sp|P22366|MYD88_MOUSE	100	cytoplasm
sp|P62325|BTG1_MOUSE	32	cytoplasm
sp|P09450|JUNB_MOUSE	100	nucleus
sp|Q7TT37|ELP1_MOUSE	14	cytoplasm
sp|Q99JY8|PLPP3_MOUSE	98	endoplasmic reticulum membrane
sp|Q9D358|PPAC_MOUSE	97	cytoplasm
sp|Q8CBY0|GATC_MOUSE	70	mitochondrion
sp|P07214|SPRC_MOUSE	43	secreted
sp|P47879|IBP4_MOUSE	100	secreted
sp|Q8BH73|QPCTL_MOUSE	78	golgi apparatus membrane
sp|Q6ZWU9|RS27_MOUSE	65	cytoplasm
sp|P59108|CPNE2_MOUSE	17	cytoplasm
sp|B2RRL2|JERKL_MOUSE	13	nucleus
sp|O08967|CYH3_MOUSE	24	cytoplasm
sp|Q91YU8|SSF1_MOUSE	73	nucleus
sp|Q8K482|EMIL2_MOUSE	100	secreted
sp|Q99M28|RNPS1_MOUSE	21	nucleus
sp|Q64310|SURF4_MOUSE	21	endoplasmic reticulum membrane
sp|P11352|GPX1_MOUSE	100	cytoplasm
sp|Q8CAY6|THIC_MOUSE	85	cytoplasm
sp|Q5FW57|GLYAL_MOUSE	63	mitochondrion
sp|Q9CXU1|MED31_MOUSE	30	nucleus
sp|P19426|NELFE_MOUSE	100	nucleus
sp|Q61730|IL1AP_MOUSE	14	cytoplasm
sp|P70290|EM55_MOUSE	22	cytoplasm
sp|Q9Z1W9|STK39_MOUSE	73	cytoplasm
sp|P98200|AT8A2_MOUSE	32	golgi apparatus membrane
sp|Q8R1Q8|DC1L1_MOUSE	9	cytoplasm
sp|Q3U0D9|HACE1_MOUSE	29	cytoplasm
sp|Q6PAJ1|BCR_MOUSE	18	nucleus
sp|Q60795|NF2L2_MOUSE	38	nucleus
sp|Q8R323|RFC3_MOUSE	20	nucleus
sp|Q3U2U7|MET17_MOUSE	22	mitochondrion
sp|Q9QYB1|CLIC4_MOUSE	12	mitochondrial
sp|Q04735|CDK16_MOUSE	42	cytoplasm
sp|Q9D968|HCFC2_MOUSE	25	plasma membrane
sp|Q9JM05|PIAS4_MOUSE	100	nucleus
sp|Q8BH79|ANO10_MOUSE	90	plasma membrane
sp|Q9WVM3|APC7_MOUSE	4	cytoplasm
sp|P49312|ROA1_MOUSE	69	nucleus
sp|Q8C547|HTR5B_MOUSE	13	golgi apparatus
sp|P29341|PABP1_MOUSE	94	cytoplasm
sp|P16056|MET_MOUSE	27	plasma membrane
sp|Q5DTM8|BRE1A_MOUSE	50	nucleus
sp|Q9Z1G3|VATC1_MOUSE	46	cytoplasm
sp|Q5RJG1|NOL10_MOUSE	94	nucleus
sp|Q8BWY3|ERF1_MOUSE	100	cytoplasm
sp|Q9QXV1|CBX8_MOUSE	100	nucleus
sp|Q9WV55|VAPA_MOUSE	96	endoplasmic reticulum membrane
sp|Q8K3X4|I2BPL_MOUSE	100	nucleus
sp|O08756|HCD2_MOUSE	83	mitochondrion
sp|Q80T85|DCAF5_MOUSE	7	nucleus
sp|P23906|IRF2_MOUSE	100	nucleus
sp|Q925J9|MED1_MOUSE	100	nucleus
sp|Q99LJ0|CT2NL_MOUSE	100	cytoplasm
sp|Q9D0I8|MRT4_MOUSE	94	nucleus
sp|Q9ES34|UBE3B_MOUSE	19	cytoplasm
sp|P27577|ETS1_MOUSE	100	nucleus
sp|Q9D7Z3|UTP16_MOUSE	72	nucleus
sp|Q80X50|UBP2L_MOUSE	25	secreted
sp|O88559|MEN1_MOUSE	100	nucleus
sp|P02469|LAMB1_MOUSE	18	secreted
sp|Q5SV77|GGNB2_MOUSE	100	cytoplasm
sp|Q7TND5|RPF1_MOUSE	94	nucleus
sp|Q8BYU6|TOIP2_MOUSE	50	nucleus membrane
sp|Q921M3|SF3B3_MOUSE	100	nucleus
sp|Q5DTX6|JCAD_MOUSE	100	secreted
sp|Q9DD24|TCAL9_MOUSE	33	nucleus
sp|P61219|RPAB2_MOUSE	100	nucleus
sp|Q9CZT5|VASN_MOUSE	14	secreted
sp|Q8BGQ7|SYAC_MOUSE	35	mitochondrion
sp|Q8VHK9|DHX36_MOUSE	25	nucleus
sp|Q8BHN0|PPM1L_MOUSE	23	nucleus
sp|Q8BIZ6|SNIP1_MOUSE	83	nucleus
sp|Q8CGF1|RHG29_MOUSE	18	golgi apparatus
sp|O88448|KLC2_MOUSE	15	mitochondrion membrane
sp|Q9D198|SYF2_MOUSE	100	nucleus
sp|Q9CR20|IR3IP_MOUSE	97	endoplasmic reticulum membrane
sp|Q8R2M0|TEAN2_MOUSE	39	nucleus
sp|Q8R080|GTSE1_MOUSE	100	cytoplasm
sp|Q8VC85|LSM1_MOUSE	21	nucleus
sp|Q03347|RUNX1_MOUSE	100	nucleus
sp|Q8JZN5|ACAD9_MOUSE	24	mitochondrion
sp|Q8CIP4|MARK4_MOUSE	29	cytoplasm
sp|P52194|CLGN_MOUSE	100	endoplasmic reticulum membrane
sp|Q9D0W5|PPIL1_MOUSE	41	nucleus
sp|P41230|KDM5C_MOUSE	94	nucleus
sp|Q9EPL9|ACOX3_MOUSE	86	peroxisome
sp|Q62470|ITA3_MOUSE	26	plasma membrane
sp|Q3U1V6|UEVLD_MOUSE	30	cytoplasm
sp|P42128|FOXK1_MOUSE	100	nucleus
sp|Q6PDK2|KMT2D_MOUSE	44	nucleus
sp|Q99J72|ABEC3_MOUSE	99	cytoplasm
sp|Q924W5|SMC6_MOUSE	100	nucleus
sp|Q99J56|DERL1_MOUSE	97	endoplasmic reticulum membrane
sp|Q9CQT7|DESI1_MOUSE	19	cytoplasm
sp|Q9CRC8|LRC40_MOUSE	17	cytoplasm
sp|Q8BFV2|PCID2_MOUSE	14	nucleus
sp|Q61753|SERA_MOUSE	28	mitochondrial
sp|Q6NZR5|SKI2_MOUSE	30	cytoplasm
sp|Q921I6|SH3B4_MOUSE	23	cytoplasm
sp|Q9EQ20|MMSA_MOUSE	97	mitochondrion
sp|P23336|GGTA1_MOUSE	100	golgi apparatus membrane
sp|Q6NS46|RRP5_MOUSE	77	nucleus
sp|Q9D1B9|RM28_MOUSE	100	mitochondrion
sp|Q9CZ42|NNRD_MOUSE	100	mitochondrion
sp|Q6PEB6|PHOCN_MOUSE	8	cytoplasm
sp|Q9Z1Z2|STRAP_MOUSE	11	cytoplasm
sp|Q9CYK1|SYWM_MOUSE	100	mitochondrion
sp|P14901|HMOX1_MOUSE	34	mitochondrial
sp|P02104|HBE_MOUSE	15	secreted
sp|Q8BMB0|EMSY_MOUSE	100	nucleus
sp|P70255|NFIC_MOUSE	100	nucleus
sp|Q60793|KLF4_MOUSE	100	nucleus
sp|P22892|AP1G1_MOUSE	13	golgi apparatus
sp|P63147|UBE2B_MOUSE	83	nucleus
sp|Q9Z2B9|KS6A4_MOUSE	95	nucleus
sp|Q3THG9|AASD1_MOUSE	12	mitochondrion
sp|Q6P5F6|S39AA_MOUSE	36	plasma membrane
sp|Q64695|EPCR_MOUSE	21	plasma membrane
sp|Q9CPV5|PMF1_MOUSE	69	nucleus
sp|Q64467|G3PT_MOUSE	62	cytoplasm
sp|O35654|DPOD2_MOUSE	100	nucleus
sp|Q5RJ54|ZSC26_MOUSE	64	nucleus
sp|Q9D773|RM02_MOUSE	80	mitochondrion
sp|Q640M1|UT14A_MOUSE	72	nucleus
sp|P09055|ITB1_MOUSE	23	plasma membrane
sp|Q68G58|APEX2_MOUSE	21	nucleus
sp|Q9DBH0|WWP2_MOUSE	95	nucleus
sp|Q09XV5|CHD8_MOUSE	100	nucleus
sp|P05622|PGFRB_MOUSE	32	plasma membrane
sp|Q8QZS1|HIBCH_MOUSE	92	mitochondrion
sp|Q9QXK2|RAD18_MOUSE	100	nucleus
sp|Q8K202|RPA49_MOUSE	100	nucleus
sp|Q9CPR7|SIKE1_MOUSE	90	cytoplasm
sp|Q9CYY7|PLD3B_MOUSE	43	mitochondrion
sp|A2RSY6|TRM1L_MOUSE	46	nucleus
sp|Q9EPQ8|TCF20_MOUSE	100	nucleus
sp|A3KGS3|RGPA2_MOUSE	89	cytoplasm
sp|P20444|KPCA_MOUSE	64	cytoplasm
sp|Q9Z2I9|SUCB1_MOUSE	100	mitochondrion
sp|Q05512|MARK2_MOUSE	26	cytoplasm
sp|P23116|EIF3A_MOUSE	95	cytoplasm
sp|Q6P069|SORCN_MOUSE	18	cytoplasm
sp|Q62376|RU17_MOUSE	100	nucleus
sp|O08749|DLDH_MOUSE	100	mitochondrion
sp|Q921N7|TMM70_MOUSE	52	mitochondrion membrane
sp|Q9Z1M8|RED_MOUSE	100	nucleus
sp|Q9Z175|LOXL3_MOUSE	38	secreted
sp|Q8BJW5|NOL11_MOUSE	71	nucleus
sp|Q9DB94|WDR53_MOUSE	17	cytoplasm
sp|Q5SV85|SYNRG_MOUSE	15	cytoplasm
sp|Q99LP6|GRPE1_MOUSE	97	mitochondrion
sp|Q80YR5|SAFB2_MOUSE	54	nucleus
sp|Q8CCF0|PRP31_MOUSE	99	nucleus
sp|Q99PG2|OGFR_MOUSE	12	secreted
sp|Q99N87|RT05_MOUSE	100	mitochondrion
sp|Q9CRA8|EXOS5_MOUSE	15	mitochondrion
sp|Q8R3Y8|I2BP1_MOUSE	96	nucleus
sp|Q9D061|ACBD6_MOUSE	82	cytoplasm
sp|Q8VCI5|PEX19_MOUSE	9	cytoplasm
sp|Q9QXG4|ACSA_MOUSE	92	cytoplasm
sp|Q8CEC6|PPWD1_MOUSE	96	nucleus
sp|Q9CZD5|IF3M_MOUSE	9	mitochondrial
sp|Q8VD65|PI3R4_MOUSE	18	cytoplasm
sp|P61979|HNRPK_MOUSE	17	cytoplasm
sp|Q8VDC0|SYLM_MOUSE	25	mitochondrion
sp|Q91YW3|DNJC3_MOUSE	100	endoplasmic reticulum
sp|Q01339|APOH_MOUSE	100	secreted
sp|Q9D1G5|LRC57_MOUSE	17	nucleus
sp|Q9CW46|RAVR1_MOUSE	15	nucleus
sp|Q9CXV1|DHSD_MOUSE	78	mitochondrion membrane
sp|Q8K1M6|DNM1L_MOUSE	47	cytoplasm
sp|O54734|OST48_MOUSE	94	endoplasmic reticulum membrane
sp|Q9D898|ARP5L_MOUSE	14	cytoplasm
sp|Q80Y44|DDX10_MOUSE	35	nucleus
sp|P47753|CAZA1_MOUSE	98	cytoplasm
sp|Q62351|TFR1_MOUSE	12	plasma membrane
sp|O35638|STAG2_MOUSE	100	nucleus
sp|Q91X20|ASH2L_MOUSE	24	nucleus
sp|Q9DB40|MED27_MOUSE	98	nucleus
sp|Q3U7R1|ESYT1_MOUSE	28	plasma membrane
sp|Q71FD7|FBLI1_MOUSE	15	secreted
sp|Q6NXH2|MANEA_MOUSE	90	golgi apparatus membrane
sp|Q02395|MTF2_MOUSE	100	nucleus
sp|Q91VY5|KDM4B_MOUSE	79	nucleus
sp|Q7TQH7|LRP10_MOUSE	30	secreted
sp|A6H630|ARMT1_MOUSE	22	secreted
sp|Q9D8B3|CHM4B_MOUSE	7	cytoplasm
sp|Q62313|TGON1_MOUSE	14	nucleus
sp|P07742|RIR1_MOUSE	100	cytoplasm
sp|Q6PHZ2|KCC2D_MOUSE	63	cytoplasm
sp|P14131|RS16_MOUSE	73	cytoplasm
sp|Q8BK67|RCC2_MOUSE	18	cytoplasm
sp|P53810|PIPNA_MOUSE	100	cytoplasm
sp|Q1HFZ0|NSUN2_MOUSE	26	nucleus
sp|P34152|FAK1_MOUSE	31	plasma membrane
sp|Q9WU84|CCS_MOUSE	84	cytoplasm
sp|Q5SS00|ZDBF2_MOUSE	40	plasma membrane
sp|Q99KV1|DJB11_MOUSE	100	endoplasmic reticulum
sp|P31266|SUH_MOUSE	45	nucleus
sp|Q6DR98|NRG1_MOUSE	20	nucleus
sp|Q8C025|CHPT1_MOUSE	87	golgi apparatus membrane
sp|Q61466|SMRD1_MOUSE	71	nucleus
sp|Q61420|S35A1_MOUSE	100	golgi apparatus membrane
sp|Q5SVQ0|KAT7_MOUSE	100	nucleus
sp|Q9R1Q6|T176B_MOUSE	74	nucleus membrane
sp|Q9D8W5|PSD12_MOUSE	32	nucleus
sp|O35261|E2F3_MOUSE	100	nucleus
sp|Q8BWU5|OSGEP_MOUSE	16	mitochondrion
sp|Q9CZX5|PINX1_MOUSE	67	nucleus
sp|O35345|IMA7_MOUSE	100	cytoplasm
sp|Q6PR54|RIF1_MOUSE	10	cytoplasm
sp|P26043|RADI_MOUSE	24	nucleus
sp|Q8K0L9|ZBT20_MOUSE	10	nucleus
sp|Q8VDD8|WASH1_MOUSE	15	secreted
sp|F8VPQ2|ARI4A_MOUSE	82	nucleus
sp|Q99KY4|GAK_MOUSE	20	cytoplasm
sp|Q5IRJ6|ZNT9_MOUSE	27	nucleus
sp|Q9CPR8|NSE3_MOUSE	26	nucleus
sp|Q8JZM0|TFB1M_MOUSE	83	mitochondrion
sp|E9Q5C9|NOLC1_MOUSE	50	nucleus
sp|Q3TDD9|PPR21_MOUSE	12	cytoplasm
sp|Q9JLT4|TRXR2_MOUSE	100	mitochondrion
sp|Q922R8|PDIA6_MOUSE	22	endoplasmic reticulum membrane
sp|A2ASZ8|SCMC2_MOUSE	99	mitochondrion membrane
sp|Q99ML1|BBC3_MOUSE	100	mitochondrion
sp|Q8CI11|GNL3_MOUSE	86	nucleus
sp|Q8VI75|IPO4_MOUSE	13	nucleus
sp|Q9ER00|STX12_MOUSE	17	endoplasmic reticulum
sp|Q8CG79|ASPP2_MOUSE	30	nucleus
sp|Q91X58|ZFN2B_MOUSE	100	endoplasmic reticulum
sp|Q8BWW4|LARP4_MOUSE	31	cytoplasm
sp|O35114|SCRB2_MOUSE	17	plasma membrane
sp|Q8CHU3|EPN2_MOUSE	79	cytoplasm
sp|P47809|MP2K4_MOUSE	36	cytoplasm
sp|A2AGT5|CKAP5_MOUSE	94	cytoplasm
sp|P54116|STOM_MOUSE	59	plasma membrane
sp|Q8CHY6|P66A_MOUSE	87	nucleus
sp|Q8VCM7|FIBG_MOUSE	100	secreted
sp|Q569Z5|DDX46_MOUSE	99	nucleus
sp|P60670|NPL4_MOUSE	19	cytoplasm
sp|P50544|ACADV_MOUSE	17	mitochondrion
sp|P14069|S10A6_MOUSE	35	cytoplasm
sp|Q3U4G3|XXLT1_MOUSE	90	endoplasmic reticulum membrane
sp|Q8R3F9|STPAP_MOUSE	74	nucleus
sp|Q99LB2|DHRS4_MOUSE	76	peroxisome
sp|Q8C5N3|CWC22_MOUSE	80	nucleus
sp|Q9D787|PPIL2_MOUSE	88	nucleus
sp|Q9JJC6|RIPL1_MOUSE	98	cytoplasm
sp|Q8BKZ9|ODPX_MOUSE	79	mitochondrion
sp|Q91V61|SFXN3_MOUSE	92	mitochondrion membrane
sp|Q61335|BAP31_MOUSE	39	endoplasmic reticulum membrane
sp|Q921N6|DDX27_MOUSE	29	nucleus
sp|P48760|FOLC_MOUSE	32	mitochondrial
sp|Q8CJG1|AGO1_MOUSE	100	cytoplasm
sp|Q9WVE8|PACN2_MOUSE	32	nucleus
sp|P70297|STAM1_MOUSE	43	cytoplasm
sp|Q69ZB8|ZCHC2_MOUSE	15	secreted
sp|Q91ZJ5|UGPA_MOUSE	98	cytoplasm
sp|P58137|ACOT8_MOUSE	100	peroxisome
sp|P28658|ATX10_MOUSE	96	cytoplasm
sp|Q3TQB2|FXRD1_MOUSE	8	mitochondrion
sp|Q91WM1|STRBP_MOUSE	100	cytoplasm
sp|O88196|TTC3_MOUSE	71	nucleus
sp|Q9JJI6|PIGO_MOUSE	100	endoplasmic reticulum membrane
sp|Q61029|LAP2B_MOUSE	90	nucleus
sp|P20152|VIME_MOUSE	97	cytoplasm
sp|Q9DBL7|COASY_MOUSE	12	cytoplasm
sp|P52875|TM165_MOUSE	22	endoplasmic reticulum membrane
sp|Q9D842|APLF_MOUSE	21	nucleus
sp|Q5SSH7|ZZEF1_MOUSE	26	cytoplasm
sp|Q3TRM4|PLPL6_MOUSE	35	endoplasmic reticulum membrane
sp|Q02780|NFIA_MOUSE	100	nucleus
sp|Q80V94|AP4E1_MOUSE	77	golgi apparatus
sp|Q8R151|ZNFX1_MOUSE	27	cytoplasm
sp|Q9QWF0|CAF1A_MOUSE	100	nucleus
sp|Q9CX83|ARMX1_MOUSE	39	endoplasmic reticulum membrane
sp|P26040|EZRI_MOUSE	27	cytoplasm
sp|P38647|HSPA9_MOUSE	91	mitochondrion
sp|Q9CPV7|ZDHC6_MOUSE	91	endoplasmic reticulum membrane
sp|Q9D1P2|KAT8_MOUSE	100	nucleus
sp|Q8K1N2|PHLB2_MOUSE	17	nucleus
sp|Q99JR1|SFXN1_MOUSE	100	mitochondrion membrane
sp|Q9ERU9|RBP2_MOUSE	85	cytoplasm
sp|Q99K28|ARFG2_MOUSE	34	golgi apparatus
sp|P14824|ANXA6_MOUSE	33	cytoplasm
sp|P97287|MCL1_MOUSE	17	plasma membrane
sp|Q9ESC8|AFF4_MOUSE	91	nucleus
sp|Q501J6|DDX17_MOUSE	98	nucleus
sp|E9Q5G3|KIF23_MOUSE	18	cytoplasm
sp|Q91YE5|BAZ2A_MOUSE	100	nucleus
sp|Q8CFI5|SYPM_MOUSE	27	mitochondrion
sp|Q8R422|CD109_MOUSE	13	secreted
sp|Q6PEV3|WIPF2_MOUSE	92	cytoplasm
sp|Q9D0M5|DYL2_MOUSE	100	cytoplasm
sp|P18572|BASI_MOUSE	17	plasma membrane
sp|Q60680|IKKA_MOUSE	12	cytoplasm
sp|Q9EQC5|SCYL1_MOUSE	11	cytoplasm
sp|P46414|CDN1B_MOUSE	33	nucleus
sp|Q8C460|ERI3_MOUSE	18	cytoplasm
sp|Q9CW79|GOGA1_MOUSE	15	cytoplasm
sp|Q8CI75|DI3L2_MOUSE	84	cytoplasm
sp|Q9JLB2|PALS1_MOUSE	25	cytoplasm
sp|Q6NZJ6|IF4G1_MOUSE	25	cytoplasm
sp|Q921I9|EXOS4_MOUSE	12	mitochondrial
sp|Q9CWV6|PKRI1_MOUSE	100	nucleus
sp|Q8R4C2|RUFY2_MOUSE	100	nucleus
sp|Q9CWT6|DDX28_MOUSE	16	nucleus
sp|P48754|BRCA1_MOUSE	26	endoplasmic reticulum membrane
sp|Q61081|CDC37_MOUSE	100	cytoplasm
sp|Q8K0C9|GMDS_MOUSE	12	golgi apparatus membrane
sp|Q9CXT6|KDM8_MOUSE	73	nucleus
sp|Q9QWV9|CCNT1_MOUSE	87	nucleus
sp|Q3TVP5|OTULL_MOUSE	25	cytoplasm
sp|Q9CX13|CNIH4_MOUSE	21	endoplasmic reticulum membrane
sp|Q80VD1|FA98B_MOUSE	27	secreted
sp|Q9CQE3|RT17_MOUSE	82	mitochondrion
sp|Q9EQC1|3BHS7_MOUSE	100	endoplasmic reticulum membrane
sp|O54956|DPOE2_MOUSE	100	nucleus
sp|Q8CDU6|HECD2_MOUSE	22	nucleus
sp|Q8BH97|RCN3_MOUSE	50	endoplasmic reticulum
sp|F8VPU2|FARP1_MOUSE	27	cytoplasm
sp|P29391|FRIL1_MOUSE	40	cytoplasm
sp|Q8R1N0|ZN830_MOUSE	100	nucleus
sp|Q8C166|CPNE1_MOUSE	17	plasma membrane
sp|Q9ESD7|DYSF_MOUSE	17	secreted
sp|P58044|IDI1_MOUSE	92	peroxisome
sp|Q8VE37|RCC1_MOUSE	20	nucleus
sp|Q6ZQ03|FNBP4_MOUSE	17	nucleus
sp|Q9CX11|UTP23_MOUSE	16	nucleus
sp|O55029|COPB2_MOUSE	8	nucleus
sp|P58871|TB182_MOUSE	8	plasma membrane
sp|Q9CXD6|MCUR1_MOUSE	70	mitochondrion membrane
sp|Q9R0Q3|TMED2_MOUSE	13	golgi apparatus membrane
sp|Q69ZR2|HECD1_MOUSE	24	cytoplasm
sp|Q64514|TPP2_MOUSE	16	secreted
sp|Q6PB66|LPPRC_MOUSE	4	mitochondrion
sp|Q9D554|SF3A3_MOUSE	99	nucleus
sp|Q9CR80|FA32A_MOUSE	97	nucleus
sp|Q99JR8|SMRD2_MOUSE	98	nucleus
sp|P18872|GNAO_MOUSE	52	cytoplasm
sp|P21956|MFGM_MOUSE	38	secreted
sp|Q99K95|RTF2_MOUSE	22	nucleus
sp|Q04857|CO6A1_MOUSE	38	secreted
sp|Q01853|TERA_MOUSE	36	cytoplasm
sp|Q8BKS9|PUM3_MOUSE	87	nucleus
sp|Q3U7U3|FBX7_MOUSE	20	cytoplasm
sp|C0HKE1|H2A1B_MOUSE	100	nucleus
sp|P59759|MRTFB_MOUSE	35	nucleus
sp|O35375|NRP2_MOUSE	20	secreted
sp|Q5SFM8|RBM27_MOUSE	33	nucleus
sp|P35278|RAB5C_MOUSE	25	cytoplasm
sp|Q8R0Z5|MFRN2_MOUSE	100	mitochondrion membrane
sp|Q60770|STXB3_MOUSE	7	cytoplasm
sp|Q9CZX8|RS19_MOUSE	99	nucleus
sp|Q9EPZ6|TBX18_MOUSE	37	nucleus
sp|Q2VPA6|HELQ_MOUSE	10	nucleus
sp|P24472|GSTA4_MOUSE	100	cytoplasm
sp|Q61490|CD166_MOUSE	12	secreted
sp|Q8BPY9|FIGL1_MOUSE	72	nucleus
sp|Q06649|3BP2_MOUSE	13	cytoplasm
sp|Q9CYG7|TOM34_MOUSE	38	cytoplasm
sp|Q8BJ05|ZC3HE_MOUSE	100	nucleus
sp|P50543|S10AB_MOUSE	31	cytoplasm
sp|Q02248|CTNB1_MOUSE	24	secreted
sp|Q9ERK4|XPO2_MOUSE	7	nucleus
sp|Q8R5K2|UBP33_MOUSE	28	nucleus
sp|Q9QYJ3|DNJB1_MOUSE	46	cytoplasm
sp|Q9JL19|NCOA6_MOUSE	100	nucleus
sp|Q9CWP6|MSPD2_MOUSE	10	endoplasmic reticulum membrane
sp|Q9ESN4|C1QL3_MOUSE	100	secreted
sp|P54227|STMN1_MOUSE	100	cytoplasm
sp|Q99MB2|MTFR1_MOUSE	56	mitochondrion
sp|Q5UAK0|MIER1_MOUSE	69	nucleus
sp|P63044|VAMP2_MOUSE	11	vacuole membrane
sp|Q6IRU2|TPM4_MOUSE	96	cytoplasm
sp|Q9CQF3|CPSF5_MOUSE	100	nucleus
sp|P17427|AP2A2_MOUSE	9	golgi apparatus
sp|P45591|COF2_MOUSE	29	cytoplasm
sp|Q921T2|TOIP1_MOUSE	85	nucleus membrane
sp|Q62356|FSTL1_MOUSE	95	secreted
sp|Q8CE90|MP2K7_MOUSE	15	cytoplasm
sp|P26638|SYSC_MOUSE	95	cytoplasm
sp|Q9D1L0|CHCH2_MOUSE	100	mitochondrion
sp|Q3UMR5|MCU_MOUSE	95	mitochondrion membrane
sp|P70671|IRF3_MOUSE	17	nucleus
sp|Q9WTX2|PRKRA_MOUSE	98	cytoplasm
sp|Q9CZ91|SRFB1_MOUSE	100	cytoplasm
sp|O88844|IDHC_MOUSE	100	cytoplasm
sp|P28271|ACOHC_MOUSE	100	cytoplasm
sp|O88848|ARL6_MOUSE	29	cytoplasm
sp|Q9D706|RPAP3_MOUSE	16	cytoplasm
sp|Q9CPW3|RM54_MOUSE	62	mitochondrion
sp|Q921U8|SMTN_MOUSE	78	cytoplasm
sp|Q99J99|THTM_MOUSE	48	mitochondrion
sp|Q62000|MIME_MOUSE	78	secreted
sp|Q9R1C0|TAF7_MOUSE	100	nucleus
sp|Q9D1C1|UBE2C_MOUSE	58	cytoplasm
sp|P70236|MP2K6_MOUSE	23	cytoplasm
sp|P08249|MDHM_MOUSE	100	mitochondrion
sp|Q9QWH1|PHC2_MOUSE	84	nucleus
sp|P42932|TCPQ_MOUSE	96	cytoplasm
sp|P62192|PRS4_MOUSE	28	mitochondrion membrane
sp|Q61733|RT31_MOUSE	61	mitochondrion
sp|B1AXD8|AKIR2_MOUSE	99	nucleus
sp|Q8VI36|PAXI_MOUSE	24	cytoplasm
sp|Q9JKX4|AATF_MOUSE	100	nucleus
sp|O70566|DIAP2_MOUSE	49	cytoplasm
sp|Q61827|MAFK_MOUSE	100	nucleus
sp|O35295|PURB_MOUSE	100	nucleus
sp|Q3THK7|GUAA_MOUSE	98	cytoplasm
sp|Q69ZK6|JHD2C_MOUSE	15	nucleus
sp|Q4FZF3|DDX49_MOUSE	37	nucleus
sp|Q9DAT5|MTU1_MOUSE	100	mitochondrion
sp|P56394|COX17_MOUSE	50	mitochondrion
sp|Q8C0C0|ZHX2_MOUSE	100	nucleus
sp|Q3UHD2|GFOD1_MOUSE	55	secreted
sp|F6ZDS4|TPR_MOUSE	1	nucleus
sp|P46656|ADX_MOUSE	100	mitochondrion
sp|Q9CWD8|NUBPL_MOUSE	85	mitochondrion
sp|Q9DBH5|LMAN2_MOUSE	93	golgi apparatus membrane
sp|O70167|P3C2G_MOUSE	17	cytoplasm
sp|Q9EPS3|GLCE_MOUSE	100	golgi apparatus membrane
sp|P15806|TFE2_MOUSE	100	nucleus
sp|P28659|CELF1_MOUSE	14	nucleus
sp|Q8C0C7|SYFA_MOUSE	43	cytoplasm
sp|Q78IK2|ATPMK_MOUSE	85	mitochondrion membrane
sp|P47856|GFPT1_MOUSE	17	mitochondrial
sp|Q9DBR1|XRN2_MOUSE	95	nucleus
sp|Q9ERR7|SEP15_MOUSE	99	endoplasmic reticulum
sp|Q6PB93|GALT2_MOUSE	32	golgi apparatus membrane
sp|Q8BGD6|S38A9_MOUSE	13	vacuole membrane
sp|Q8C4B4|U119B_MOUSE	59	cytoplasm
sp|Q01730|RSU1_MOUSE	14	cytoplasm
sp|Q922H2|PDK3_MOUSE	97	mitochondrion
sp|O70133|DHX9_MOUSE	41	nucleus
sp|P59999|ARPC4_MOUSE	61	cytoplasm
sp|Q3UGP8|AG10B_MOUSE	93	plasma membrane
sp|Q06138|CAB39_MOUSE	52	cytoplasm
sp|Q924C1|XPO5_MOUSE	7	nucleus
sp|P37889|FBLN2_MOUSE	100	secreted
sp|Q8BMK4|CKAP4_MOUSE	13	cytoplasm
sp|Q9R0X4|ACOT9_MOUSE	9	cytoplasm
sp|O70435|PSA3_MOUSE	18	nucleus
sp|Q9Z108|STAU1_MOUSE	21	cytoplasm
sp|O88456|CPNS1_MOUSE	45	cytoplasm
sp|Q9JHW4|SELB_MOUSE	11	plastid
sp|Q8BVH9|METL6_MOUSE	26	cytoplasm
sp|Q9Z248|AEBP2_MOUSE	13	nucleus
sp|Q8K363|DDX18_MOUSE	84	nucleus
sp|Q8VHR5|P66B_MOUSE	98	nucleus
sp|Q9Z0F7|SYUG_MOUSE	91	cytoplasm
sp|P17879|HS71B_MOUSE	93	cytoplasm
sp|Q99K48|NONO_MOUSE	97	nucleus
sp|Q8K1E6|ALKB3_MOUSE	23	nucleus
sp|Q9WVL0|MAAI_MOUSE	94	cytoplasm
sp|Q9QZS2|RNF4_MOUSE	38	nucleus
sp|O70157|TOP3A_MOUSE	32	nucleus
sp|O88935|SYN1_MOUSE	60	secreted
sp|P97872|FMO5_MOUSE	13	cytoplasm
sp|Q91ZE0|TMLH_MOUSE	91	mitochondrion
sp|Q9JIG7|CCD22_MOUSE	13	cytoplasm
sp|Q9D3E6|STAG1_MOUSE	99	nucleus
sp|Q99JY9|ARP3_MOUSE	27	cytoplasm
sp|Q9Z2X2|PSD10_MOUSE	23	cytoplasm
sp|Q9DBY5|CBX6_MOUSE	50	nucleus
sp|P29595|NEDD8_MOUSE	100	nucleus
sp|Q8CID3|FA20A_MOUSE	100	secreted
sp|P21958|TAP1_MOUSE	100	endoplasmic reticulum membrane
sp|Q8C570|RAE1L_MOUSE	41	nucleus
sp|Q04750|TOP1_MOUSE	100	nucleus
sp|P30999|CTND1_MOUSE	20	nucleus
sp|Q9JJZ6|KLF13_MOUSE	100	nucleus
sp|P70453|PDE7A_MOUSE	92	cytoplasm
sp|P70175|DLG3_MOUSE	18	cytoplasm
sp|Q05769|PGH2_MOUSE	44	secreted
sp|Q6PE01|SNR40_MOUSE	98	nucleus
sp|Q99LI7|CSTF3_MOUSE	99	nucleus
sp|Q91XY4|PCDG4_MOUSE	24	plasma membrane
sp|P41234|ABCA2_MOUSE	19	endoplasmic reticulum membrane
sp|P70288|HDAC2_MOUSE	100	nucleus
sp|Q9WUU7|CATZ_MOUSE	92	secreted
sp|P46638|RB11B_MOUSE	26	cytoplasm
sp|Q9D0J4|ARL2_MOUSE	43	cytoplasm
sp|O09130|NF2IP_MOUSE	16	nucleus
sp|Q9QYR9|ACOT2_MOUSE	100	mitochondrion
sp|Q8CGZ0|CHERP_MOUSE	32	nucleus
sp|Q8BL80|RHG22_MOUSE	28	cytoplasm
sp|Q61024|ASNS_MOUSE	11	cytoplasm
sp|Q9CZR3|TM40L_MOUSE	99	mitochondrion membrane
sp|Q91WC0|SETD3_MOUSE	12	mitochondrial
sp|Q9Z2Z9|GFPT2_MOUSE	21	mitochondrial
sp|Q3U3C9|GSE1_MOUSE	34	cytoplasm
sp|O54940|BNIP2_MOUSE	91	cytoplasm
sp|O88643|PAK1_MOUSE	39	cytoplasm
sp|A2RSY1|KANL3_MOUSE	93	nucleus
sp|B9EKI3|TMF1_MOUSE	5	cytoplasm
sp|P63268|ACTH_MOUSE	94	cytoplasm
sp|P30415|NKTR_MOUSE	47	mitochondrion
sp|Q64105|SPRE_MOUSE	100	cytoplasm
sp|Q9D0T1|NH2L1_MOUSE	100	nucleus
sp|P70182|PI51A_MOUSE	86	cytoplasm
sp|Q8BTH8|KC1G1_MOUSE	98	cytoplasm
sp|O35493|CLK4_MOUSE	100	nucleus
sp|Q9CQM5|TXD17_MOUSE	76	cytoplasm
sp|Q811J3|IREB2_MOUSE	98	cytoplasm
sp|Q8K214|SCMH1_MOUSE	33	nucleus
sp|Q62187|TTF1_MOUSE	100	nucleus
sp|Q3UJB0|SF3B2_MOUSE	18	nucleus
sp|Q9D903|EBP2_MOUSE	82	nucleus
sp|Q68FL4|SAHH3_MOUSE	90	endoplasmic reticulum
sp|P62071|RRAS2_MOUSE	33	cytoplasm
sp|Q8R5A0|SMYD2_MOUSE	28	cytoplasm
sp|Q91Z38|TTC1_MOUSE	20	cytoplasm
sp|P52912|TIA1_MOUSE	13	mitochondrial
sp|Q8BM72|HSP13_MOUSE	30	cytoplasm
sp|Q91WN1|DNJC9_MOUSE	27	endoplasmic reticulum
sp|P25206|MCM3_MOUSE	100	nucleus
sp|Q921M4|GOGA2_MOUSE	12	cytoplasm
sp|Q9WUM4|COR1C_MOUSE	68	cytoplasm
sp|Q9CQS8|SC61B_MOUSE	99	endoplasmic reticulum membrane
sp|Q8BMS4|COQ3_MOUSE	22	mitochondrion
sp|Q61321|SIX4_MOUSE	60	nucleus
sp|Q91W36|UBP3_MOUSE	100	nucleus
sp|Q8BWP8|B4GA1_MOUSE	96	golgi apparatus membrane
sp|Q61985|NF2L1_MOUSE	31	nucleus
sp|Q91XD6|VPS36_MOUSE	33	cytoplasm
sp|Q8BWZ3|NAA25_MOUSE	91	cytoplasm
sp|Q9ER72|SYCC_MOUSE	100	cytoplasm
sp|Q8R1X6|SPART_MOUSE	83	cytoplasm
sp|Q9D1J3|SARNP_MOUSE	95	nucleus
sp|Q921Q7|RIN1_MOUSE	10	cytoplasm
sp|O70230|ZN143_MOUSE	18	nucleus
sp|A2ABV5|MED14_MOUSE	24	nucleus
sp|Q9D0R9|WDR89_MOUSE	20	nucleus
sp|P60762|MO4L1_MOUSE	100	nucleus
sp|P26618|PGFRA_MOUSE	100	plasma membrane
sp|Q91XU0|WRIP1_MOUSE	100	nucleus
sp|Q9CQ36|DPOE4_MOUSE	25	nucleus
sp|Q9D0M1|KPRA_MOUSE	36	cytoplasm
sp|Q60668|HNRPD_MOUSE	29	cytoplasm
sp|Q80XC6|NRDE2_MOUSE	8	nucleus
sp|Q9DD19|RASF7_MOUSE	81	cytoplasm
sp|Q9CX97|WDR55_MOUSE	53	nucleus
sp|P08752|GNAI2_MOUSE	61	cytoplasm
sp|P61022|CHP1_MOUSE	31	cytoplasm
sp|P46664|PURA2_MOUSE	100	cytoplasm
sp|P62270|RS18_MOUSE	100	cytoplasm
sp|Q8VDJ3|VIGLN_MOUSE	85	cytoplasm
sp|Q80TE7|LRRC7_MOUSE	12	cytoplasm
sp|Q61263|SOAT1_MOUSE	100	endoplasmic reticulum membrane
sp|Q64521|GPDM_MOUSE	94	mitochondrion
sp|Q8C0V9|FRMD6_MOUSE	8	cytoplasm
sp|Q80SW1|SAHH2_MOUSE	100	endoplasmic reticulum
sp|P0DOV2|IFI4_MOUSE	92	nucleus
sp|P43135|COT2_MOUSE	100	nucleus
sp|O88428|PAPS2_MOUSE	51	mitochondrial
sp|O88879|APAF_MOUSE	84	cytoplasm
sp|Q99KK2|NEUA_MOUSE	100	nucleus
sp|P17225|PTBP1_MOUSE	96	nucleus
sp|P61027|RAB10_MOUSE	36	cytoplasm
sp|Q99K43|PRC1_MOUSE	9	cytoplasm
sp|P47880|IBP6_MOUSE	100	secreted
sp|Q9WVA4|TAGL2_MOUSE	20	cytoplasm
sp|Q9QZ67|PPM1D_MOUSE	22	mitochondrion
[truncated: 2,455 more rows]
