# Supplementary material for: Curcumin Protects Mouse Spermatogonia from Triptolide-Induced Injury Through Modulation of Ferroptosis-Related Pathways
Source: Biology (Basel). 2026 Jun 26;15(13):1019. doi: 10.3390/biology15131019 (PMC13360325; doi:10.3390/biology15131019)
Supplement: Supplementary file 1 [file biology-15-01019-s001.zip › Table S7 GO Annotation Enrichment Analysis.xlsx]

## Sheet: BP
Table S7 GO Annotation Enrichment Analysis(BP)
ID	Description	GeneRatio	BgRatio	FoldEnrichment	pvalue	p.adjust	qvalue	Count	genes
GO:0008152	metabolic process	3258/4337	11671/21470	1.38193	1e-30	1.12426e-28	9.19866e-29	3258	Taf9/Tgif1/Eloc/Lrrfip1/Xrn1/Brca1/Atg9a/Ppil3/Tardbp/Pik3r4/Uchl5/Actr3/Rnf2/Phip/Psmc3/Runx1/Dhx9/Ep300/Ptgs2/Idh1/Farsb/Peak1/Trmt1l/Pign/Morf4l1/Cops5/Bclaf1/Pik3c2g/Taf6l/Traf3ip1/Tgfbrap1/Msh4/Pikfyve/Edem3/Rpe/Bzw1/Casp8/Stk25/Fn1/Tpp2/Stat1/Ing5/Gtf2e2/Hdac4/Mnat1/Gcdh/Kmt2d/Actr5/Jmjd1c/Swi5/Meis1/Nck2/Otud6b/Gapdh/Sptbn1/Wdr45/Itgb1/C1d/Eif5a/Atg7/Nptn/Mrpl15/Uck2/Cox5b/Pmf1/Capn8/Gpx1/…
GO:0044237	cellular metabolic process	2941/4337	10083/21470	1.44394	1e-30	1.12426e-28	9.19866e-29	2941	Taf9/Tgif1/Eloc/Lrrfip1/Xrn1/Brca1/Atg9a/Ppil3/Tardbp/Pik3r4/Uchl5/Actr3/Rnf2/Phip/Psmc3/Runx1/Dhx9/Ep300/Ptgs2/Idh1/Farsb/Peak1/Trmt1l/Pign/Morf4l1/Cops5/Bclaf1/Pik3c2g/Taf6l/Traf3ip1/Tgfbrap1/Msh4/Pikfyve/Edem3/Rpe/Bzw1/Casp8/Stk25/Fn1/Stat1/Ing5/Gtf2e2/Hdac4/Mnat1/Gcdh/Kmt2d/Actr5/Jmjd1c/Swi5/Meis1/Nck2/Otud6b/Gapdh/Sptbn1/Wdr45/Itgb1/C1d/Eif5a/Atg7/Nptn/Mrpl15/Uck2/Cox5b/Pmf1/Gpx1/Txndc9/Mbnl…
GO:0044238	primary metabolic process	3024/4337	10576/21470	1.41548	1e-30	1.12426e-28	9.19866e-29	3024	Taf9/Tgif1/Eloc/Lrrfip1/Xrn1/Brca1/Ppil3/Tardbp/Pik3r4/Uchl5/Actr3/Rnf2/Phip/Psmc3/Runx1/Dhx9/Ep300/Ptgs2/Idh1/Farsb/Peak1/Trmt1l/Pign/Morf4l1/Cops5/Bclaf1/Pik3c2g/Taf6l/Traf3ip1/Tgfbrap1/Msh4/Pikfyve/Edem3/Rpe/Bzw1/Casp8/Stk25/Fn1/Tpp2/Stat1/Ing5/Gtf2e2/Hdac4/Mnat1/Gcdh/Kmt2d/Actr5/Jmjd1c/Swi5/Meis1/Nck2/Otud6b/Gapdh/Wdr45/Itgb1/C1d/Eif5a/Atg7/Nptn/Mrpl15/Uck2/Pmf1/Capn8/Gpx1/Txndc9/Mbnl1/Usp4/I…
GO:0006807	nitrogen compound metabolic process	2899/4337	9962/21470	1.4406	1e-30	1.12426e-28	9.19866e-29	2899	Taf9/Tgif1/Eloc/Lrrfip1/Xrn1/Brca1/Ppil3/Tardbp/Pik3r4/Uchl5/Actr3/Rnf2/Phip/Psmc3/Runx1/Dhx9/Ep300/Ptgs2/Idh1/Farsb/Peak1/Trmt1l/Pign/Morf4l1/Cops5/Bclaf1/Taf6l/Traf3ip1/Tgfbrap1/Msh4/Pikfyve/Edem3/Rpe/Bzw1/Casp8/Stk25/Fn1/Tpp2/Stat1/Ing5/Gtf2e2/Hdac4/Mnat1/Gcdh/Kmt2d/Actr5/Jmjd1c/Swi5/Meis1/Nck2/Otud6b/Gapdh/Wdr45/Itgb1/C1d/Eif5a/Atg7/Nptn/Mrpl15/Uck2/Pmf1/Capn8/Gpx1/Txndc9/Mbnl1/Usp4/Rpl22l1/N…
GO:0071704	organic substance metabolic process	3146/4337	11271/21470	1.38178	1e-30	1.12426e-28	9.19866e-29	3146	Taf9/Tgif1/Eloc/Lrrfip1/Xrn1/Brca1/Atg9a/Ppil3/Tardbp/Pik3r4/Uchl5/Actr3/Rnf2/Phip/Psmc3/Runx1/Dhx9/Ep300/Ptgs2/Idh1/Farsb/Peak1/Trmt1l/Pign/Morf4l1/Cops5/Bclaf1/Pik3c2g/Taf6l/Traf3ip1/Tgfbrap1/Msh4/Pikfyve/Edem3/Rpe/Bzw1/Casp8/Stk25/Fn1/Tpp2/Stat1/Ing5/Gtf2e2/Hdac4/Mnat1/Gcdh/Kmt2d/Actr5/Jmjd1c/Swi5/Meis1/Nck2/Otud6b/Gapdh/Sptbn1/Wdr45/Itgb1/C1d/Eif5a/Atg7/Nptn/Mrpl15/Uck2/Pmf1/Capn8/Gpx1/Txndc9…
GO:0034641	cellular nitrogen compound metabolic process	2013/4337	6300/21470	1.58178	1e-30	1.12426e-28	9.19866e-29	2013	Taf9/Tgif1/Eloc/Lrrfip1/Xrn1/Brca1/Ppil3/Tardbp/Uchl5/Actr3/Rnf2/Phip/Psmc3/Runx1/Dhx9/Ep300/Ptgs2/Idh1/Farsb/Trmt1l/Morf4l1/Cops5/Bclaf1/Taf6l/Traf3ip1/Tgfbrap1/Msh4/Rpe/Bzw1/Stat1/Ing5/Gtf2e2/Hdac4/Mnat1/Gcdh/Kmt2d/Actr5/Jmjd1c/Swi5/Meis1/Nck2/Otud6b/Gapdh/C1d/Eif5a/Atg7/Mrpl15/Uck2/Pmf1/Mbnl1/Usp4/Rpl22l1/Ndufs2/Prpf18/Slc25a25/Vim/Rhoa/Smg5/Utp25/Dalrd3/Rbm5/Ppox/Rev1/Fpgs/Impdh2/Ak1/Srsf6/Sm…
GO:0009058	biosynthetic process	2338/4337	7815/21470	1.48101	1e-30	1.12426e-28	9.19866e-29	2338	Taf9/Tgif1/Eloc/Lrrfip1/Xrn1/Brca1/Atg9a/Ppil3/Tardbp/Pik3r4/Uchl5/Actr3/Rnf2/Phip/Psmc3/Runx1/Dhx9/Ep300/Ptgs2/Idh1/Farsb/Trmt1l/Pign/Morf4l1/Cops5/Bclaf1/Pik3c2g/Taf6l/Traf3ip1/Tgfbrap1/Pikfyve/Edem3/Bzw1/Casp8/Fn1/Stat1/Ing5/Gtf2e2/Hdac4/Mnat1/Gcdh/Kmt2d/Actr5/Jmjd1c/Meis1/Nck2/Otud6b/Gapdh/Sptbn1/Wdr45/C1d/Eif5a/Atg7/Nptn/Mrpl15/Uck2/Pmf1/Gpx1/Txndc9/Mbnl1/Usp4/Impa1/Rpl22l1/Ndufs2/Prpf18/Vim…
GO:0044249	cellular biosynthetic process	2306/4337	7671/21470	1.48816	1e-30	1.12426e-28	9.19866e-29	2306	Taf9/Tgif1/Eloc/Lrrfip1/Xrn1/Brca1/Atg9a/Ppil3/Tardbp/Pik3r4/Uchl5/Actr3/Rnf2/Phip/Psmc3/Runx1/Dhx9/Ep300/Ptgs2/Farsb/Trmt1l/Pign/Morf4l1/Cops5/Bclaf1/Pik3c2g/Taf6l/Traf3ip1/Tgfbrap1/Pikfyve/Edem3/Bzw1/Casp8/Fn1/Stat1/Ing5/Gtf2e2/Hdac4/Mnat1/Gcdh/Kmt2d/Actr5/Jmjd1c/Meis1/Nck2/Otud6b/Gapdh/Sptbn1/Wdr45/C1d/Eif5a/Atg7/Nptn/Mrpl15/Uck2/Pmf1/Gpx1/Txndc9/Mbnl1/Usp4/Impa1/Rpl22l1/Ndufs2/Prpf18/Vim/Rapg…
GO:0071840	cellular component organization or biogenesis	2098/4337	6733/21470	1.54255	1e-30	1.12426e-28	9.19866e-29	2098	Srgap2/Taf9/Ncapd2/Agfg1/Xrn1/Brca1/Atg9a/Tns1/Tardbp/Pik3r4/Uchl5/Actr3/Phip/Dhx9/Dst/Ep300/Farsb/Peak1/Morf4l1/Cops5/Tmem237/Taf6l/Traf3ip1/Tgfbrap1/Msh4/Pikfyve/Tuba4a/Stk25/Fn1/Tram1/Stat1/Ing5/Hdac4/Mnat1/Kmt2d/Nop58/Actr5/Arhgap12/Jmjd1c/Macf1/Nck2/Otud6b/Gapdh/Sptbn1/Wdr45/Capzb/Itgb1/Phactr4/C1d/Eif5a/Atg7/Nptn/Mrpl15/Gpx1/Txndc9/Mbnl1/Nuf2/Usp4/Stx6/Ndufs2/Prpf18/Vim/Rapgef2/Rhoa/Rab3gap…
GO:1901576	organic substance biosynthetic process	2324/4337	7760/21470	1.48258	1e-30	1.12426e-28	9.19866e-29	2324	Taf9/Tgif1/Eloc/Lrrfip1/Xrn1/Brca1/Atg9a/Ppil3/Tardbp/Pik3r4/Uchl5/Actr3/Rnf2/Phip/Psmc3/Runx1/Dhx9/Ep300/Ptgs2/Idh1/Farsb/Trmt1l/Pign/Morf4l1/Cops5/Bclaf1/Pik3c2g/Taf6l/Traf3ip1/Tgfbrap1/Pikfyve/Edem3/Bzw1/Casp8/Fn1/Stat1/Ing5/Gtf2e2/Hdac4/Mnat1/Gcdh/Kmt2d/Actr5/Jmjd1c/Meis1/Nck2/Otud6b/Gapdh/Sptbn1/Wdr45/C1d/Eif5a/Atg7/Nptn/Mrpl15/Uck2/Pmf1/Gpx1/Txndc9/Mbnl1/Usp4/Impa1/Rpl22l1/Ndufs2/Prpf18/Vim…
GO:0043170	macromolecule metabolic process	2694/4337	9608/21470	1.38806	1e-30	1.12426e-28	9.19866e-29	2694	Taf9/Tgif1/Eloc/Lrrfip1/Xrn1/Brca1/Atg9a/Ppil3/Tardbp/Pik3r4/Uchl5/Actr3/Rnf2/Phip/Psmc3/Runx1/Dhx9/Ep300/Ptgs2/Farsb/Peak1/Trmt1l/Pign/Morf4l1/Cops5/Bclaf1/Taf6l/Traf3ip1/Tgfbrap1/Msh4/Pikfyve/Edem3/Bzw1/Casp8/Stk25/Fn1/Tpp2/Stat1/Ing5/Gtf2e2/Hdac4/Mnat1/Kmt2d/Actr5/Jmjd1c/Swi5/Meis1/Nck2/Otud6b/Gapdh/Sptbn1/Wdr45/Itgb1/C1d/Eif5a/Atg7/Nptn/Mrpl15/Pmf1/Capn8/Gpx1/Txndc9/Mbnl1/Usp4/Rpl22l1/Prpf18/…
GO:1901564	organonitrogen compound metabolic process	2031/4337	6611/21470	1.52085	1e-30	1.12426e-28	9.19866e-29	2031	Taf9/Eloc/Xrn1/Brca1/Ppil3/Tardbp/Pik3r4/Uchl5/Rnf2/Phip/Psmc3/Dhx9/Ep300/Ptgs2/Idh1/Farsb/Peak1/Pign/Morf4l1/Cops5/Taf6l/Traf3ip1/Pikfyve/Edem3/Rpe/Bzw1/Casp8/Stk25/Fn1/Tpp2/Stat1/Ing5/Hdac4/Mnat1/Gcdh/Kmt2d/Jmjd1c/Nck2/Otud6b/Gapdh/Wdr45/Itgb1/Eif5a/Atg7/Nptn/Mrpl15/Uck2/Capn8/Gpx1/Txndc9/Usp4/Rpl22l1/Ndufs2/Prpf18/Gnai2/Mindy3/Slc25a25/Vim/Rapgef2/Rhoa/Rab3gap2/Usp19/Utp25/Dalrd3/Celsr3/Ppox/F…
GO:0046483	heterocycle metabolic process	1853/4337	5844/21470	1.56967	1e-30	1.12426e-28	9.19866e-29	1853	Taf9/Tgif1/Eloc/Lrrfip1/Xrn1/Brca1/Ppil3/Tardbp/Uchl5/Actr3/Rnf2/Phip/Psmc3/Runx1/Dhx9/Ep300/Idh1/Farsb/Trmt1l/Morf4l1/Cops5/Bclaf1/Taf6l/Traf3ip1/Tgfbrap1/Msh4/Rpe/Stat1/Ing5/Gtf2e2/Hdac4/Mnat1/Gcdh/Kmt2d/Actr5/Jmjd1c/Swi5/Meis1/Nck2/C1d/Atg7/Uck2/Pmf1/Mbnl1/Usp4/Ndufs2/Prpf18/Slc25a25/Vim/Rhoa/Smg5/Utp25/Dalrd3/Rbm5/Ppox/Rev1/Fpgs/Impdh2/Ak1/Srsf6/Smc4/Nmd3/Snw1/Elf2/Srrt/Wars2/Ints1/Mvk/Cdk5/S…
GO:0006396	RNA processing	530/4337	948/21470	2.76764	1e-30	1.12426e-28	9.19866e-29	530	Taf9/Xrn1/Ppil3/Tardbp/Dhx9/Trmt1l/Taf6l/C1d/Mbnl1/Usp4/Prpf18/Utp25/Dalrd3/Rbm5/Srsf6/Snw1/Srrt/Ints1/Rps27/Rbm8a/Rpf1/Zcchc4/Tfip11/Fxr1/Prpf38b/Larp7/Dhx15/Elp6/Sfswap/Ptbp2/Nsun5/Nop14/Bud23/Isy1/Emg1/Hnrnpa2b1/Trnt1/Lsm8/Ppp4r2/Wbp11/Trmt1/Dus3l/Dus4l/Mettl3/Luc7l/Eri1/Ints7/Thoc5/Tyw1/Celf1/Ints10/Polr2a/Rbbp6/Osgep/Trmt10a/Rnf40/Nup98/Lsm4/Prpf40a/Prmt9/Cherp/Nudt21/Ppan/Qtrt1/Cwc15/Rrp1/S…
GO:0006139	nucleobase-containing compound metabolic process	1806/4337	5691/21470	1.57098	1e-30	1.12426e-28	9.19866e-29	1806	Taf9/Tgif1/Eloc/Lrrfip1/Xrn1/Brca1/Ppil3/Tardbp/Uchl5/Actr3/Rnf2/Phip/Psmc3/Runx1/Dhx9/Ep300/Idh1/Farsb/Trmt1l/Morf4l1/Cops5/Bclaf1/Taf6l/Traf3ip1/Tgfbrap1/Msh4/Rpe/Stat1/Ing5/Gtf2e2/Hdac4/Mnat1/Gcdh/Kmt2d/Actr5/Jmjd1c/Swi5/Meis1/Nck2/C1d/Atg7/Uck2/Pmf1/Mbnl1/Usp4/Ndufs2/Prpf18/Slc25a25/Vim/Rhoa/Smg5/Utp25/Dalrd3/Rbm5/Rev1/Impdh2/Ak1/Srsf6/Smc4/Nmd3/Snw1/Elf2/Srrt/Wars2/Ints1/Mvk/Cdk5/Sbno1/Hax1/…
GO:0006725	cellular aromatic compound metabolic process	1860/4337	5925/21470	1.55406	1e-30	1.12426e-28	9.19866e-29	1860	Taf9/Tgif1/Eloc/Lrrfip1/Xrn1/Brca1/Ppil3/Tardbp/Uchl5/Actr3/Rnf2/Phip/Psmc3/Runx1/Dhx9/Ep300/Idh1/Farsb/Trmt1l/Morf4l1/Cops5/Bclaf1/Taf6l/Traf3ip1/Tgfbrap1/Msh4/Rpe/Stat1/Ing5/Gtf2e2/Hdac4/Mnat1/Gcdh/Kmt2d/Actr5/Jmjd1c/Swi5/Meis1/Nck2/C1d/Atg7/Uck2/Pmf1/Mbnl1/Usp4/Ndufs2/Prpf18/Slc25a25/Vim/Rapgef2/Rhoa/Smg5/Utp25/Dalrd3/Rbm5/Ppox/Rev1/Fpgs/Impdh2/Ak1/Srsf6/Smc4/Nmd3/Snw1/Elf2/Slc7a11/Srrt/Wars2/…
GO:1901360	organic cyclic compound metabolic process	1914/4337	6164/21470	1.53717	1e-30	1.12426e-28	9.19866e-29	1914	Taf9/Tgif1/Eloc/Lrrfip1/Xrn1/Brca1/Ppil3/Tardbp/Uchl5/Actr3/Rnf2/Phip/Psmc3/Runx1/Dhx9/Ep300/Idh1/Farsb/Trmt1l/Morf4l1/Cops5/Bclaf1/Taf6l/Traf3ip1/Tgfbrap1/Msh4/Rpe/Stat1/Ing5/Gtf2e2/Hdac4/Mnat1/Gcdh/Kmt2d/Actr5/Jmjd1c/Swi5/Meis1/Nck2/C1d/Atg7/Uck2/Pmf1/Mbnl1/Usp4/Ndufs2/Prpf18/Slc25a25/Vim/Rapgef2/Rhoa/Smg5/Utp25/Dalrd3/Rbm5/Ppox/Rev1/Fpgs/Impdh2/Ak1/Srsf6/Smc4/Nmd3/Snw1/Elf2/Slc7a11/Srrt/Wars2/…
GO:0016043	cellular component organization	1968/4337	6536/21470	1.49058	1e-30	1.12426e-28	9.19866e-29	1968	Srgap2/Taf9/Ncapd2/Agfg1/Xrn1/Brca1/Atg9a/Tns1/Tardbp/Pik3r4/Uchl5/Actr3/Phip/Dhx9/Dst/Ep300/Farsb/Peak1/Morf4l1/Tmem237/Taf6l/Traf3ip1/Tgfbrap1/Msh4/Pikfyve/Tuba4a/Stk25/Fn1/Tram1/Stat1/Ing5/Hdac4/Mnat1/Kmt2d/Actr5/Arhgap12/Jmjd1c/Macf1/Nck2/Otud6b/Gapdh/Sptbn1/Wdr45/Capzb/Itgb1/Phactr4/Eif5a/Atg7/Nptn/Mrpl15/Gpx1/Txndc9/Mbnl1/Nuf2/Usp4/Stx6/Ndufs2/Prpf18/Vim/Rapgef2/Rhoa/Rab3gap2/Smg5/Ncam1/Lam…
GO:0009059	macromolecule biosynthetic process	2024/4337	6821/21470	1.46894	1e-30	1.12426e-28	9.19866e-29	2024	Taf9/Tgif1/Eloc/Lrrfip1/Xrn1/Brca1/Atg9a/Ppil3/Tardbp/Uchl5/Actr3/Rnf2/Phip/Psmc3/Runx1/Dhx9/Ep300/Ptgs2/Farsb/Trmt1l/Pign/Morf4l1/Cops5/Bclaf1/Taf6l/Traf3ip1/Tgfbrap1/Edem3/Bzw1/Casp8/Fn1/Stat1/Ing5/Gtf2e2/Hdac4/Mnat1/Kmt2d/Actr5/Jmjd1c/Meis1/Nck2/Otud6b/Gapdh/Sptbn1/Wdr45/C1d/Eif5a/Atg7/Nptn/Mrpl15/Pmf1/Gpx1/Txndc9/Mbnl1/Usp4/Rpl22l1/Prpf18/Vim/Rhoa/Rab3gap2/Smg5/Utp25/Dalrd3/Rbm5/Rev1/Srsf6/Nm…
GO:0006996	organelle organization	1231/4337	3503/21470	1.73964	1e-30	1.12426e-28	9.19866e-29	1231	Srgap2/Ncapd2/Agfg1/Xrn1/Brca1/Atg9a/Tardbp/Uchl5/Actr3/Phip/Dhx9/Dst/Ep300/Tmem237/Traf3ip1/Tgfbrap1/Msh4/Pikfyve/Tuba4a/Stk25/Tram1/Mnat1/Actr5/Arhgap12/Macf1/Nck2/Gapdh/Sptbn1/Wdr45/Capzb/Itgb1/Phactr4/Atg7/Mrpl15/Gpx1/Txndc9/Nuf2/Stx6/Ndufs2/Vim/Rhoa/Rab3gap2/Smg5/Lamtor1/Celsr3/Mast4/Smc4/Vamp4/Gclm/Cdk5/Hax1/Rps27/Setd2/Mlh1/Capza1/Dclk1/Cntrl/Sh3glb1/Slc35f6/Vps33a/Pisd/Rhoc/Scap/Ptpn23/Ac…
GO:0044085	cellular component biogenesis	1151/4337	3205/21470	1.77783	1e-30	1.12426e-28	9.19866e-29	1151	Srgap2/Taf9/Agfg1/Atg9a/Tns1/Actr3/Dhx9/Dst/Ep300/Farsb/Peak1/Cops5/Tmem237/Taf6l/Traf3ip1/Pikfyve/Stk25/Fn1/Hdac4/Nop58/Macf1/Nck2/Otud6b/Sptbn1/Wdr45/Capzb/Itgb1/C1d/Atg7/Nptn/Mbnl1/Usp4/Ndufs2/Prpf18/Rapgef2/Rhoa/Rab3gap2/Utp25/Ncam1/Celsr3/Rbm5/Srsf6/Nmd3/Vamp4/Adgrl2/Cdk5/Rap1a/Hax1/Rps27/Mlh1/Capza1/Dclk1/Sh3glb1/Rpf1/Zcchc4/Tfip11/Fxr1/Rhoc/Ptpn23/Acad9/Arpc1a/Rap1gds1/Cd36/Arpc3/Fnbp1l/Hi…
GO:0043933	protein-containing complex organization	876/4337	2186/21470	1.98379	1e-30	1.12426e-28	9.19866e-29	876	Taf9/Brca1/Pik3r4/Uchl5/Actr3/Dhx9/Ep300/Farsb/Morf4l1/Taf6l/Traf3ip1/Fn1/Ing5/Hdac4/Kmt2d/Actr5/Jmjd1c/Nck2/Otud6b/Sptbn1/Capzb/Eif5a/Gpx1/Mbnl1/Usp4/Ndufs2/Prpf18/Rhoa/Ncam1/Rbm5/Srsf6/Vamp4/Hax1/Rps27/Setd2/Capza1/Sh3glb1/Vps33a/Tfip11/Rhoc/Acad9/Arpc1a/Rap1gds1/Cd36/Kmt5a/Arpc3/Hip1r/Eif3b/Sfswap/Ptbp2/G3bp2/Eif4g1/Ube2k/Inpp5f/Hip1/Hmgb1/Tbl1xr1/Pomp/Gsn/Kif14/Bud23/Isy1/Brpf1/Raf1/Kdm5a/Abc…
GO:0019538	protein metabolic process	1731/4337	5647/21470	1.51748	1e-30	1.12426e-28	9.19866e-29	1731	Taf9/Eloc/Xrn1/Brca1/Ppil3/Tardbp/Pik3r4/Uchl5/Rnf2/Phip/Psmc3/Dhx9/Ep300/Ptgs2/Farsb/Peak1/Pign/Morf4l1/Cops5/Taf6l/Traf3ip1/Pikfyve/Edem3/Bzw1/Casp8/Stk25/Fn1/Tpp2/Stat1/Ing5/Hdac4/Mnat1/Kmt2d/Jmjd1c/Nck2/Otud6b/Gapdh/Wdr45/Itgb1/Eif5a/Atg7/Nptn/Mrpl15/Capn8/Gpx1/Txndc9/Usp4/Rpl22l1/Prpf18/Gnai2/Mindy3/Vim/Rapgef2/Rhoa/Rab3gap2/Usp19/Utp25/Dalrd3/Celsr3/Mast4/Tiprl/Snw1/Wars2/Ints1/Mvk/Cdk5/Rap…
GO:0016071	mRNA metabolic process	408/4337	730/21470	2.76681	1e-30	1.12426e-28	9.19866e-29	408	Taf9/Xrn1/Ppil3/Tardbp/Dhx9/Mbnl1/Usp4/Prpf18/Vim/Smg5/Rbm5/Srsf6/Snw1/Srrt/Mlh1/Rbm8a/Tfip11/Fxr1/Prpf38b/Larp7/Dhx15/Sfswap/Ptbp2/Isy1/Hnrnpa2b1/Lsm8/Ppp4r2/Wbp11/Dus3l/Mettl3/Luc7l/Eri1/Thoc5/Celf1/Rbbp6/Cnot3/Rnf40/Atxn2l/Tnrc6a/Nup98/Lsm4/Prpf40a/Prmt9/Nudt21/Cnot1/Cwc15/Snrpd3/Sf3b6/Cbll1/Zc3h14/Cdk13/Ddx1/Hnrnpk/Dcp1a/Thoc7/App/Tnrc6b/Rbfox2/Cpsf1/Trmt2a/Scaf8/Ap3b1/Dnajb11/Ncbp2/Snrpc/Wta…
GO:0090304	nucleic acid metabolic process	1600/4337	5158/21470	1.53561	1e-30	1.12426e-28	9.19866e-29	1600	Taf9/Tgif1/Eloc/Lrrfip1/Xrn1/Brca1/Ppil3/Tardbp/Uchl5/Actr3/Rnf2/Phip/Psmc3/Runx1/Dhx9/Ep300/Farsb/Trmt1l/Morf4l1/Cops5/Bclaf1/Taf6l/Traf3ip1/Tgfbrap1/Msh4/Stat1/Ing5/Gtf2e2/Hdac4/Mnat1/Kmt2d/Actr5/Jmjd1c/Swi5/Meis1/Nck2/C1d/Atg7/Pmf1/Mbnl1/Usp4/Prpf18/Vim/Rhoa/Smg5/Utp25/Dalrd3/Rbm5/Rev1/Srsf6/Smc4/Nmd3/Snw1/Elf2/Srrt/Wars2/Ints1/Cdk5/Sbno1/Hax1/Anxa3/Rps27/Setd2/Mlh1/Fubp1/Rbm8a/Rpf1/Zcchc4/Tfi…
GO:0010467	gene expression	1866/4337	6325/21470	1.46047	1e-30	1.12426e-28	9.19866e-29	1866	Taf9/Tgif1/Eloc/Lrrfip1/Xrn1/Brca1/Atg9a/Ppil3/Tardbp/Uchl5/Actr3/Rnf2/Phip/Psmc3/Runx1/Dhx9/Ep300/Ptgs2/Farsb/Trmt1l/Morf4l1/Cops5/Bclaf1/Taf6l/Traf3ip1/Tgfbrap1/Bzw1/Casp8/Fn1/Stat1/Ing5/Gtf2e2/Hdac4/Mnat1/Kmt2d/Actr5/Jmjd1c/Meis1/Nck2/Otud6b/Gapdh/Sptbn1/C1d/Eif5a/Nptn/Mrpl15/Pmf1/Gpx1/Txndc9/Mbnl1/Usp4/Rpl22l1/Prpf18/Vim/Rhoa/Smg5/Utp25/Dalrd3/Rbm5/Srsf6/Snw1/Elf2/Srrt/Wars2/Ints1/Mvk/Cdk5/Sb…
GO:0022613	ribonucleoprotein complex biogenesis	289/4337	437/21470	3.27385	1e-30	1.12426e-28	9.19866e-29	289	Taf9/Dhx9/Nop58/C1d/Mbnl1/Usp4/Prpf18/Utp25/Rbm5/Srsf6/Nmd3/Rps27/Rpf1/Zcchc4/Eif3b/Sfswap/Ptbp2/Nsun5/Nop14/Sdad1/Bud23/Isy1/Emg1/Wbp11/Luc7l/Eri1/Ckap5/Celf1/Eif3c/Eif3k/Lsm4/Ruvbl2/Nudt21/Rpsa/Ppan/Rrp1/Snrpd3/Pwp1/Eif5/Riok1/Nsa2/Dis3/Ipo4/Tarbp2/Eif3d/Riok2/Snrpc/Yju2/Rpl10a/Polr2d/Snrpd1/Sart1/Eif3a/Rrp1b/Fau/Rcl1/Ago1/Cul4b/Hsp90aa1/Eif3m/Ebna1bp2/Rpp38/Xpo1/Setx/Rexo4/Mrto4/Dkc1/Exosc2/Rp…
GO:0006397	mRNA processing	302/4337	490/21470	3.05108	1e-30	1.12426e-28	9.19866e-29	302	Ppil3/Tardbp/Dhx9/Mbnl1/Usp4/Prpf18/Rbm5/Srsf6/Snw1/Srrt/Rbm8a/Tfip11/Fxr1/Prpf38b/Larp7/Dhx15/Sfswap/Ptbp2/Isy1/Hnrnpa2b1/Lsm8/Ppp4r2/Wbp11/Dus3l/Mettl3/Luc7l/Thoc5/Celf1/Rbbp6/Rnf40/Nup98/Lsm4/Prpf40a/Prmt9/Nudt21/Cwc15/Snrpd3/Sf3b6/Zc3h14/Cdk13/Ddx1/Hnrnpk/Thoc7/App/Rbfox2/Cpsf1/Trmt2a/Scaf8/Ncbp2/Snrpc/Wtap/Yju2/Khsrp/Thoc1/Cmtr1/Wdr33/Hnrnpm/Polr2d/Snrpd1/U2af1/Sart1/Tcerg1/Rrp1b/Sf3b2/Smndc…
GO:0009987	cellular process	4033/4337	17974/21470	1.11078	1e-30	1.12426e-28	9.19866e-29	4033	Srgap2/Taf9/Tgif1/Ncapd2/Eloc/Lrrfip1/Agfg1/Xrn1/Ktn1/Brca1/Atg9a/Tns1/Ppil3/Tardbp/Pik3r4/Uchl5/Actr3/Rnf2/Phip/Psmc3/Runx1/Dhx9/Dst/Ep300/Ptgs2/Idh1/Farsb/Peak1/Trmt1l/Pign/Morf4l1/Cops5/Bclaf1/Pik3c2g/Tmem237/Taf6l/Traf3ip1/Tgfbrap1/Msh4/Pikfyve/Edem3/Rpe/Bzw1/Tuba4a/Casp8/Stk25/Fn1/Tram1/Agap1/Faim/Stat1/Ing5/Gtf2e2/Hdac4/Mnat1/Gcdh/Kmt2d/Nop58/Actr5/Arhgap12/Jmjd1c/Swi5/Macf1/Meis1/Ralgapa2/…
GO:0016070	RNA metabolic process	1399/4337	4580/21470	1.51215	1e-30	1.12426e-28	9.19866e-29	1399	Taf9/Tgif1/Eloc/Lrrfip1/Xrn1/Brca1/Ppil3/Tardbp/Uchl5/Actr3/Rnf2/Phip/Psmc3/Runx1/Dhx9/Ep300/Farsb/Trmt1l/Morf4l1/Cops5/Bclaf1/Taf6l/Traf3ip1/Tgfbrap1/Stat1/Ing5/Gtf2e2/Hdac4/Mnat1/Kmt2d/Actr5/Jmjd1c/Meis1/Nck2/C1d/Atg7/Pmf1/Mbnl1/Usp4/Prpf18/Vim/Rhoa/Smg5/Utp25/Dalrd3/Rbm5/Srsf6/Nmd3/Snw1/Elf2/Srrt/Wars2/Ints1/Cdk5/Sbno1/Hax1/Anxa3/Rps27/Setd2/Mlh1/Fubp1/Rbm8a/Rpf1/Zcchc4/Tfip11/Fxr1/Prpf38b/Tar…
GO:0033554	cellular response to stress	738/4337	1955/21470	1.86875	1e-30	1.12426e-28	9.19866e-29	738	Taf9/Brca1/Pik3r4/Uchl5/Dhx9/Ep300/Ptgs2/Morf4l1/Cops5/Bclaf1/Taf6l/Msh4/Edem3/Stk25/Mnat1/Actr5/Swi5/Nck2/Wdr45/Atg7/Tmco1/Rhoa/Usp19/Rev1/Smc4/Tiprl/Snw1/Slc7a11/Setd2/Mlh1/Sh3glb1/Scap/Cd36/Kmt5a/Depdc5/Cdk6/Nfkb1/Usp33/Eif4g1/Rbpj/Ube2k/Inpp5f/Hmgb1/Vkorc1l1/Tmem129/Pnkp/Ppp4r2/Dysf/Rfc1/Kras/Hmces/Itpr1/Hdac2/Atg10/Mettl3/Uimc1/Tgfbr3/Stt3b/Ints7/Lrp1/Recql4/Thoc5/Tm7sf3/Vcpip1/Jmy/Dab2/Rbbp…
GO:0046907	intracellular transport	626/4337	1561/21470	1.98524	1e-30	1.12426e-28	9.19866e-29	626	Brca1/Tardbp/Pik3r4/Actr3/Phip/Dhx9/Dst/Ptgs2/Traf3ip1/Tgfbrap1/Pikfyve/Tram1/Macf1/Itgb1/Slc25a14/Stx6/Cnih4/Lamtor1/Nmd3/Vamp4/Kpna4/Snx8/Cdk5/Ap4b1/Setd2/Rbm8a/Sh3glb1/Slc35f6/Stxbp3/Vps33a/Scap/Ptpn23/Snx27/Cd36/Fnbp1l/Hip1r/Inpp5f/Sdad1/Ap2a2/Tmem129/Hnrnpa2b1/Arl8b/Gak/Lrp1/Thoc5/Dab2/Spag9/Ei24/Dock7/Ap2s1/Mapk3/Pak1/Spcs2/Picalm/Tacc2/Stxbp1/Ap2a1/Map6/Nup62/Nup98/Fyco1/Bet1l/Chmp2a/Bbc3/…
GO:0033036	macromolecule localization	1026/4337	3065/21470	1.65714	1e-30	1.12426e-28	9.19866e-29	1026	Ktn1/Brca1/Atg9a/Tardbp/Pik3r4/Actr3/Phip/Runx1/Dhx9/Ptgs2/Tgfbrap1/Pikfyve/Tram1/Agap1/Nop58/Macf1/Ralgapa2/Sptbn1/Wdr45/Itgb1/Eif5a/Atg7/Nptn/Usp4/Rabgap1l/Stx6/Cnih4/Rapgef2/Rab3gap2/Utp25/Lamtor1/Celsr3/Osbpl9/Nmd3/Vamp4/Kpna4/Slc7a11/Snx8/Cdk5/Rap1a/Ap4b1/Setd2/Dclk1/Atp11b/Rbm8a/Sh3glb1/Stxbp3/Vps33a/Ptpn23/Pigk/Rap1gds1/Snx27/Cd36/Pitpnm2/Larp7/Tapt1/Anxa5/Camk2d/G3bp2/Sdad1/Ap2a2/Gsn/Kif1…
GO:0051641	cellular localization	1139/4337	3520/21470	1.60186	1e-30	1.12426e-28	9.19866e-29	1139	Ktn1/Brca1/Atg9a/Tardbp/Pik3r4/Actr3/Phip/Dhx9/Dst/Ptgs2/Cops5/Traf3ip1/Tgfbrap1/Pikfyve/Stk25/Tram1/Agap1/Macf1/Ralgapa2/Sptbn1/Wdr45/Itgb1/Slc25a14/Eif5a/Atg7/Nptn/Nuf2/Usp4/Rabgap1l/Stx6/Cnih4/Rapgef2/Rab3gap2/Utp25/Lamtor1/Celsr3/Nmd3/Vamp4/Kpna4/Slc7a11/Snx8/Cdk5/Rap1a/Ap4b1/Anxa3/Setd2/Mlh1/Dclk1/Rbm8a/Sh3glb1/Slc35f6/Stxbp3/Vps33a/P2rx4/Scap/Ptpn23/Pigk/Rap1gds1/Snx27/Cd36/Fnbp1l/Hip1r/Lar…
GO:0022607	cellular component assembly	980/4337	2938/21470	1.65127	1e-30	1.12426e-28	9.19866e-29	980	Srgap2/Taf9/Agfg1/Atg9a/Tns1/Actr3/Dhx9/Dst/Ep300/Farsb/Peak1/Tmem237/Taf6l/Traf3ip1/Pikfyve/Stk25/Fn1/Hdac4/Macf1/Nck2/Otud6b/Sptbn1/Wdr45/Capzb/Itgb1/Atg7/Nptn/Mbnl1/Usp4/Ndufs2/Prpf18/Rapgef2/Rhoa/Rab3gap2/Ncam1/Celsr3/Rbm5/Srsf6/Vamp4/Adgrl2/Cdk5/Rap1a/Hax1/Rps27/Mlh1/Capza1/Dclk1/Sh3glb1/Tfip11/Fxr1/Rhoc/Ptpn23/Acad9/Arpc1a/Rap1gds1/Cd36/Arpc3/Fnbp1l/Hip1r/Tapt1/Eif3b/Sfswap/Ptbp2/G3bp2/Eif4…
GO:0070727	cellular macromolecule localization	890/4337	2590/21470	1.70111	1e-30	1.12426e-28	9.19866e-29	890	Ktn1/Brca1/Atg9a/Tardbp/Pik3r4/Actr3/Phip/Dhx9/Ptgs2/Tgfbrap1/Pikfyve/Tram1/Agap1/Macf1/Ralgapa2/Sptbn1/Wdr45/Itgb1/Eif5a/Atg7/Nptn/Usp4/Rabgap1l/Stx6/Cnih4/Rapgef2/Rab3gap2/Utp25/Lamtor1/Celsr3/Nmd3/Vamp4/Kpna4/Slc7a11/Snx8/Cdk5/Rap1a/Ap4b1/Setd2/Dclk1/Sh3glb1/Stxbp3/Vps33a/Ptpn23/Pigk/Rap1gds1/Snx27/Cd36/Larp7/Tapt1/Anxa5/Camk2d/Sdad1/Ap2a2/Gsn/Kif14/Tmem129/Raf1/Arl8b/Rab11fip5/Atg10/Gak/Pck2/…
GO:0008104	protein localization	884/4337	2583/21470	1.69422	1e-30	1.12426e-28	9.19866e-29	884	Ktn1/Brca1/Atg9a/Tardbp/Pik3r4/Actr3/Phip/Dhx9/Ptgs2/Tgfbrap1/Pikfyve/Tram1/Agap1/Macf1/Ralgapa2/Sptbn1/Wdr45/Itgb1/Eif5a/Atg7/Nptn/Usp4/Rabgap1l/Stx6/Cnih4/Rapgef2/Rab3gap2/Utp25/Lamtor1/Celsr3/Nmd3/Vamp4/Kpna4/Slc7a11/Snx8/Cdk5/Rap1a/Ap4b1/Setd2/Dclk1/Sh3glb1/Stxbp3/Vps33a/Ptpn23/Pigk/Rap1gds1/Snx27/Cd36/Larp7/Tapt1/Anxa5/Camk2d/Sdad1/Ap2a2/Gsn/Kif14/Tmem129/Raf1/Arl8b/Rab11fip5/Atg10/Gak/Pck2/…
GO:0043412	macromolecule modification	1183/4337	3810/21470	1.5371	1e-30	1.12426e-28	9.19866e-29	1183	Taf9/Eloc/Brca1/Ppil3/Tardbp/Pik3r4/Uchl5/Rnf2/Phip/Ep300/Ptgs2/Peak1/Trmt1l/Pign/Morf4l1/Cops5/Taf6l/Traf3ip1/Pikfyve/Edem3/Stk25/Fn1/Ing5/Hdac4/Mnat1/Kmt2d/Jmjd1c/Nck2/Otud6b/Gapdh/Wdr45/Itgb1/Atg7/Nptn/Gpx1/Usp4/Gnai2/Mindy3/Rapgef2/Rhoa/Rab3gap2/Usp19/Dalrd3/Celsr3/Mast4/Tiprl/Snw1/Cdk5/Rap1a/Hax1/Ube3c/Setd2/Dclk1/Dph5/Tpst2/Ankib1/Zcchc4/Fxr1/Ptpn23/Pigk/Klhl7/Cd36/Usp53/Lias/Kmt5a/Prkacb/L…
GO:0034660	ncRNA metabolic process	325/4337	637/21470	2.52573	1e-30	1.12426e-28	9.19866e-29	325	Xrn1/Farsb/Trmt1l/Hdac4/C1d/Utp25/Dalrd3/Srrt/Wars2/Ints1/Rps27/Rpf1/Zcchc4/Tars2/Larp7/Elp6/Nfkb1/Nsun5/Nop14/Bud23/Emg1/Hnrnpa2b1/Trnt1/Wbp11/Trmt1/Dus3l/Hdac2/Dus4l/Mettl3/Eri1/Ints7/Tyw1/Ints10/Smarca4/Osgep/Trmt10a/Gtf3c1/Nars2/Polr1a/Snapc2/Zc3h4/Lars2/Ppan/Qtrt1/Wdr82/Rrp1/Map2k2/Pwp1/Ddx1/Riok1/Nsa2/Elp3/App/Mettl6/Ercc6/Dis3/Tarbp2/Nup155/Riok2/Trmt2a/Ncbp2/Rpl10a/Khsrp/Rela/Sart1/Rrp1b/…
GO:0065003	protein-containing complex assembly	606/4337	1565/21470	1.91691	1e-30	1.12426e-28	9.19866e-29	606	Taf9/Actr3/Dhx9/Ep300/Farsb/Taf6l/Traf3ip1/Fn1/Nck2/Otud6b/Sptbn1/Capzb/Mbnl1/Usp4/Ndufs2/Prpf18/Rhoa/Ncam1/Rbm5/Srsf6/Vamp4/Hax1/Rps27/Capza1/Sh3glb1/Tfip11/Rhoc/Acad9/Arpc1a/Rap1gds1/Cd36/Arpc3/Hip1r/Eif3b/Sfswap/Ptbp2/G3bp2/Eif4g1/Ube2k/Inpp5f/Hip1/Hmgb1/Pomp/Gsn/Kif14/Isy1/Raf1/Abcg2/Arpc5l/Med6/Kctd5/Luc7l/Ndufaf1/Tgfbr3/Dlgap5/Ckap5/Tbcc/Vamp8/Cdc42ep1/Hscb/Celf1/Dab2/Smarca4/Tmem70/Ndufc2/…
GO:0009056	catabolic process	867/4337	2549/21470	1.68381	1e-30	1.12426e-28	9.19866e-29	867	Taf9/Eloc/Xrn1/Atg9a/Tardbp/Pik3r4/Uchl5/Psmc3/Dhx9/Ep300/Idh1/Tgfbrap1/Pikfyve/Edem3/Casp8/Tpp2/Hdac4/Gcdh/Gapdh/Wdr45/Itgb1/Atg7/Gpx1/Usp4/Vim/Rab3gap2/Usp19/Smg5/Utp25/Cdk5/Ube3c/Mlh1/Ankib1/Rbm8a/Sh3glb1/Vps33a/Pisd/Fxr1/Ptpn23/Acad9/Pgm2/Psma5/Cd36/Depdc5/Fnbp1l/Gna12/Ube3b/Nub1/Usp33/Eif4g1/Ube2k/Inpp5f/Hmgb1/Tbl1xr1/Kif14/Ube3a/Acox3/Tmem129/Bcat1/Dysf/Arl8b/Kctd5/Atg10/Mettl3/Acadl/Eri1/S…
GO:1901566	organonitrogen compound biosynthetic process	650/4337	1733/21470	1.85677	1e-30	1.12426e-28	9.19866e-29	650	Xrn1/Tardbp/Dhx9/Farsb/Pign/Edem3/Bzw1/Gcdh/Nck2/Otud6b/Gapdh/Wdr45/Eif5a/Atg7/Mrpl15/Uck2/Rpl22l1/Ndufs2/Vim/Rab3gap2/Dalrd3/Ppox/Fpgs/Impdh2/Ak1/Slc7a11/Wars2/Mvk/Gclm/Rps27/Mlh1/Rbm8a/Zcchc4/Fxr1/Rpl9/Pigk/Tyms/Pgm2/Tars2/Eif4e/Adsl/Eif3b/Nfkb1/Nsun5/Eif4g1/Pum3/Mrps35/Bcat1/Dus3l/Atg10/Mettl3/Cmpk1/Stt3b/Mtrr/Ckap5/Tyw1/Celf1/Alas1/Tmtc3/Pcbd2/Cnot3/Idh2/Tufm/Ndufc2/Nars2/Eif3c/Mapk3/Tnrc6a/A…
GO:0008380	RNA splicing	253/4337	442/21470	2.83362	1e-30	1.12426e-28	9.19866e-29	253	Taf9/Ppil3/Tardbp/Dhx9/Taf6l/Mbnl1/Usp4/Prpf18/Rbm5/Srsf6/Snw1/Rbm8a/Tfip11/Fxr1/Prpf38b/Larp7/Dhx15/Sfswap/Ptbp2/Isy1/Hnrnpa2b1/Lsm8/Ppp4r2/Wbp11/Mettl3/Luc7l/Thoc5/Celf1/Polr2a/Nup98/Lsm4/Prpf40a/Cwc15/Snrpd3/Sf3b6/Cdk13/Ddx1/Hnrnpk/Thoc7/Eny2/Rbfox2/Tmbim6/Ncbp2/Snrpc/Wtap/Yju2/Khsrp/Thoc1/Hnrnpm/Snrpd1/U2af1/Sart1/Tcerg1/Rrp1b/Sf3b2/Smndc1/Dhx8/Cwc25/Eftud2/Virma/Setx/Rbm17/Aqr/Ppih/Kdm1a/Slu…
GO:0051649	establishment of localization in cell	782/4337	2241/21470	1.72746	1e-30	1.12426e-28	9.19866e-29	782	Brca1/Tardbp/Pik3r4/Actr3/Phip/Dhx9/Dst/Ptgs2/Cops5/Traf3ip1/Tgfbrap1/Pikfyve/Stk25/Tram1/Macf1/Itgb1/Slc25a14/Atg7/Nuf2/Stx6/Cnih4/Lamtor1/Nmd3/Vamp4/Kpna4/Snx8/Cdk5/Rap1a/Ap4b1/Anxa3/Setd2/Mlh1/Rbm8a/Sh3glb1/Slc35f6/Stxbp3/Vps33a/Scap/Ptpn23/Snx27/Cd36/Fnbp1l/Hip1r/Inpp5f/Sdad1/Ap2a2/Tbc1d24/Dnm1/Kif14/Tmem129/Hnrnpa2b1/Raf1/Arl8b/Rab11fip5/Gak/Lrp1/Thoc5/Vamp8/Arfgap3/Dab2/Spag9/Steap3/Iqsec1/…
GO:0044271	cellular nitrogen compound biosynthetic process	1420/4337	4866/21470	1.44464	1e-30	1.12426e-28	9.19866e-29	1420	Taf9/Tgif1/Eloc/Lrrfip1/Xrn1/Brca1/Tardbp/Uchl5/Actr3/Rnf2/Phip/Psmc3/Runx1/Dhx9/Ep300/Ptgs2/Farsb/Morf4l1/Cops5/Bclaf1/Taf6l/Traf3ip1/Tgfbrap1/Bzw1/Stat1/Ing5/Gtf2e2/Hdac4/Mnat1/Gcdh/Kmt2d/Actr5/Jmjd1c/Meis1/Nck2/Otud6b/Gapdh/C1d/Eif5a/Atg7/Mrpl15/Uck2/Pmf1/Rpl22l1/Ndufs2/Vim/Rhoa/Dalrd3/Ppox/Rev1/Fpgs/Impdh2/Ak1/Nmd3/Snw1/Elf2/Slc7a11/Srrt/Wars2/Mvk/Gclm/Cdk5/Sbno1/Hax1/Anxa3/Rps27/Setd2/Mlh1/F…
GO:0042254	ribosome biogenesis	199/4337	307/21470	3.20891	1e-30	1.12426e-28	9.19866e-29	199	Nop58/C1d/Utp25/Nmd3/Rps27/Rpf1/Zcchc4/Nsun5/Nop14/Sdad1/Bud23/Emg1/Wbp11/Eri1/Rpsa/Ppan/Rrp1/Pwp1/Riok1/Nsa2/Dis3/Ipo4/Riok2/Rpl10a/Sart1/Rrp1b/Fau/Rcl1/Cul4b/Ebna1bp2/Rpp38/Xpo1/Rexo4/Mrto4/Dkc1/Exosc2/Rpl11/Nat10/Eif6/Usp36/Nsun4/Exosc9/Rps19/Rps2/Glul/Exosc8/Eif2a/Mterf4/Imp4/Nop56/Rrp8/Nob1/Cul4a/Mettl17/Fcf1/Brix1/Tent4b/Utp20/Nol8/Nop2/Exosc3/Exosc10/Tbl3/Helq/Traf7/Mterf3/Rpp40/Krr1/Rpf2/…
GO:0007049	cell cycle	669/4337	1855/21470	1.78536	1e-30	1.12426e-28	9.19866e-29	669	Ncapd2/Xrn1/Brca1/Tardbp/Pik3r4/Uchl5/Actr3/Rnf2/Phip/Ep300/Ptgs2/Morf4l1/Cops5/Msh4/Tuba4a/Ing5/Mnat1/Actr5/Sptbn1/Itgb1/Phactr4/Pmf1/Nuf2/Gnai2/Rhoa/Usp19/Smc4/Tiprl/Cdk5/Setd2/Mlh1/Cntrl/Sh3glb1/Rhoc/Eif4e/Kmt5a/Prkacb/Larp7/Cdk6/Camk2d/Usp33/Eif4g1/Ppm1g/Hmgb1/Kif14/Arl8b/Mettl3/Uimc1/Ints7/Gak/Dlgap5/Recql4/Thoc5/Ckap5/Vcpip1/Haspin/Celf1/Klhdc3/Cdc6/Smarca4/Ccndbp1/Rad51ap1/Steap3/Men1/Znhi…
GO:1901575	organic substance catabolic process	745/4337	2161/21470	1.70665	1e-30	1.12426e-28	9.19866e-29	745	Taf9/Eloc/Xrn1/Tardbp/Pik3r4/Uchl5/Psmc3/Dhx9/Ep300/Idh1/Edem3/Casp8/Tpp2/Hdac4/Gcdh/Gapdh/Atg7/Gpx1/Usp4/Vim/Usp19/Smg5/Utp25/Cdk5/Ube3c/Mlh1/Ankib1/Rbm8a/Sh3glb1/Pisd/Fxr1/Ptpn23/Acad9/Pgm2/Psma5/Gna12/Ube3b/Nub1/Usp33/Ube2k/Inpp5f/Hmgb1/Tbl1xr1/Kif14/Ube3a/Acox3/Tmem129/Bcat1/Dysf/Kctd5/Mettl3/Acadl/Eri1/Stt3b/Pck2/Mtrr/Acad11/Lrp1/Acad8/Celf1/Klhdc3/Gapdhs/Dab2/Rbbp6/Tmtc3/Cnot4/Ttc3/Etfb/Hsd…
GO:0009057	macromolecule catabolic process	539/4337	1407/21470	1.89643	1e-30	1.12426e-28	9.19866e-29	539	Taf9/Eloc/Xrn1/Tardbp/Pik3r4/Uchl5/Psmc3/Dhx9/Edem3/Casp8/Tpp2/Atg7/Gpx1/Usp4/Vim/Usp19/Smg5/Utp25/Cdk5/Ube3c/Mlh1/Ankib1/Rbm8a/Sh3glb1/Pisd/Fxr1/Ptpn23/Pgm2/Psma5/Gna12/Ube3b/Nub1/Usp33/Ube2k/Hmgb1/Tbl1xr1/Kif14/Ube3a/Tmem129/Dysf/Kctd5/Mettl3/Eri1/Stt3b/Lrp1/Celf1/Klhdc3/Dab2/Rbbp6/Tmtc3/Cnot4/Ttc3/Plk1/Cnot3/Cbl/Rnf40/Tnrc6a/Nrg1/Sirt2/Adam9/Psmc4/Rnf213/Lsm4/Chmp2a/Zc3h4/Bax/Psma1/Mmp2/Bnip3/…
GO:1903047	mitotic cell cycle process	345/4337	753/21470	2.26812	1e-30	1.12426e-28	9.19866e-29	345	Ncapd2/Brca1/Phip/Mnat1/Sptbn1/Itgb1/Nuf2/Rhoa/Smc4/Cdk5/Setd2/Rhoc/Eif4e/Larp7/Camk2d/Eif4g1/Kif14/Uimc1/Dlgap5/Ckap5/Haspin/Cdc6/Smarca4/Men1/Plk1/Kif22/Crebbp/Sh2b1/Tacc2/Nup62/Mki67/Chmp2a/Rrm1/Gins3/Map1s/Tmod3/Kif23/Spc24/Clasp2/Tipin/Cdk17/Gen1/Pcnt/Exoc3/E2f3/Camk2g/Kif20b/Cdk7/Smc5/App/Rad21/Mcm4/Espl1/Riok2/Arid1b/Ndc80/Ddb1/Cfl1/Trim36/Kif20a/Incenp/Lzts2/Anxa1/Rdx/Flna/Cul4b/Nfe2l1/Cd…
GO:0036211	protein modification process	1104/4337	3633/21470	1.50434	1e-30	1.12426e-28	9.19866e-29	1104	Taf9/Eloc/Brca1/Ppil3/Tardbp/Pik3r4/Uchl5/Rnf2/Phip/Ep300/Ptgs2/Peak1/Pign/Morf4l1/Cops5/Taf6l/Traf3ip1/Pikfyve/Edem3/Stk25/Fn1/Ing5/Hdac4/Mnat1/Kmt2d/Jmjd1c/Nck2/Otud6b/Gapdh/Wdr45/Itgb1/Atg7/Nptn/Gpx1/Usp4/Gnai2/Mindy3/Rapgef2/Rhoa/Rab3gap2/Usp19/Celsr3/Mast4/Tiprl/Snw1/Cdk5/Rap1a/Hax1/Ube3c/Setd2/Dclk1/Dph5/Tpst2/Ankib1/Fxr1/Ptpn23/Pigk/Klhl7/Cd36/Usp53/Lias/Kmt5a/Prkacb/Gna12/Ube3b/Rabggtb/Cd…
GO:0000278	mitotic cell cycle	390/4337	903/21470	2.13806	1e-30	1.12426e-28	9.19866e-29	390	Ncapd2/Brca1/Rnf2/Phip/Tuba4a/Mnat1/Sptbn1/Itgb1/Nuf2/Rhoa/Smc4/Cdk5/Setd2/Rhoc/Eif4e/Larp7/Camk2d/Eif4g1/Hmgb1/Kif14/Uimc1/Dlgap5/Ckap5/Vcpip1/Haspin/Cdc6/Smarca4/Men1/Plk1/Kif22/Crebbp/Iqgap1/Sh2b1/Tacc2/Nup62/Mki67/Tubgcp2/Chmp2a/Rrm1/Gins3/Map1s/Tubb3/Tmod3/Kif23/Spc24/Clasp2/Tipin/Cdk17/Gen1/Pcnt/Btg1/Exoc3/E2f3/Camk2g/Kif20b/Gas1/Cdk7/Smc5/App/Rad21/Mcm4/Espl1/Riok2/Arid1b/Ndc80/Asah2/Ddb1/…
GO:0051173	positive regulation of nitrogen compound metabolic process	1016/4337	3278/21470	1.53436	1e-30	1.12426e-28	9.19866e-29	1016	Taf9/Eloc/Brca1/Tardbp/Uchl5/Actr3/Phip/Psmc3/Runx1/Dhx9/Ep300/Ptgs2/Morf4l1/Cops5/Bclaf1/Taf6l/Casp8/Fn1/Stat1/Ing5/Hdac4/Mnat1/Kmt2d/Actr5/Meis1/Nck2/Otud6b/Itgb1/Eif5a/Atg7/Nptn/Pmf1/Vim/Rapgef2/Rhoa/Rab3gap2/Nmd3/Snw1/Elf2/Cdk5/Rap1a/Hax1/Anxa3/Mlh1/Pcolce/Ankib1/Zcchc4/Fxr1/Cd36/Hip1r/Larp7/Gna12/Nfkb1/Nub1/Diablo/Camk2d/F3/Nsun5/Eif4g1/Rbpj/Pxn/Ube2k/Hip1/Hmgb1/Tbl1xr1/Gsn/Kif14/Ube3a/Zeb2/…
GO:0051128	regulation of cellular component organization	842/4337	2578/21470	1.61686	1e-30	1.12426e-28	9.19866e-29	842	Ncapd2/Uchl5/Actr3/Phip/Ep300/Peak1/Traf3ip1/Pikfyve/Stk25/Fn1/Stat1/Ing5/Hdac4/Mnat1/Actr5/Macf1/Nck2/Sptbn1/Wdr45/Capzb/Itgb1/Eif5a/Atg7/Nptn/Gpx1/Nuf2/Vim/Rapgef2/Rhoa/Rab3gap2/Smg5/Ncam1/Lamtor1/Smc4/Vamp4/Slc7a11/Adgrl2/Fdps/Cdk5/Rap1a/Hax1/Capza1/Cntrl/Sh3glb1/Slc35f6/Pisd/Tfip11/Fxr1/Rhoc/Ptpn23/Arpc1a/Rap1gds1/Snx27/Cd36/Arpc3/Fnbp1l/Hip1r/Tapt1/G3bp2/Eif4g1/Pxn/Inpp5f/Hip1/Tbc1d24/Hmgb1/…
GO:0045184	establishment of protein localization	617/4337	1712/21470	1.78412	1e-30	1.12426e-28	9.19866e-29	617	Ktn1/Brca1/Tardbp/Pik3r4/Actr3/Phip/Ptgs2/Tgfbrap1/Pikfyve/Tram1/Agap1/Macf1/Sptbn1/Itgb1/Eif5a/Atg7/Rabgap1l/Stx6/Cnih4/Rab3gap2/Nmd3/Vamp4/Kpna4/Slc7a11/Snx8/Cdk5/Ap4b1/Sh3glb1/Stxbp3/Vps33a/Ptpn23/Rap1gds1/Snx27/Cd36/Anxa5/Sdad1/Ap2a2/Kif14/Tmem129/Raf1/Arl8b/Rab11fip5/Atg10/Pck2/Lrp1/Tm7sf3/Vamp8/Arfgap3/Dab2/Steap3/Ei24/Apbb1/Plk1/Idh2/Vamp5/Ap2s1/Pak1/Spcs2/Picalm/Stxbp1/Adam9/Ap2a1/Tspo/Nu…
GO:0034470	ncRNA processing	235/4337	430/21470	2.70547	1e-30	1.12426e-28	9.19866e-29	235	Trmt1l/C1d/Utp25/Dalrd3/Srrt/Ints1/Rps27/Rpf1/Zcchc4/Larp7/Elp6/Nsun5/Nop14/Bud23/Emg1/Hnrnpa2b1/Trnt1/Wbp11/Trmt1/Dus3l/Dus4l/Mettl3/Eri1/Ints7/Tyw1/Ints10/Osgep/Trmt10a/Ppan/Qtrt1/Rrp1/Map2k2/Pwp1/Ddx1/Riok1/Nsa2/Elp3/Mettl6/Dis3/Tarbp2/Nup155/Riok2/Trmt2a/Ncbp2/Rpl10a/Sart1/Rrp1b/Rcl1/Ago1/Elp4/Ebna1bp2/Pusl1/Hsd17b10/Rpp38/Rexo4/Mrto4/Dkc1/Ints8/Ssb/Trub2/Exosc2/Rpl11/Nat10/Eif6/Thada/Usp36/E…
GO:0006259	DNA metabolic process	422/4337	1020/21470	2.04812	1e-30	1.12426e-28	9.19866e-29	422	Taf9/Xrn1/Brca1/Uchl5/Dhx9/Morf4l1/Taf6l/Msh4/Ing5/Mnat1/Actr5/Swi5/Atg7/Smg5/Rev1/Smc4/Anxa3/Setd2/Mlh1/Camk2d/Hmgb1/Pnkp/Hnrnpa2b1/Ppp4r2/Rfc1/Hmces/Uimc1/Mtrr/Recql4/Vcpip1/Jmy/Cdc6/Rbbp6/Smarca4/Rad51ap1/Foxp1/Men1/Otud4/Apbb1/Emsy/Kif22/Mapk3/Sh2b1/Map2k7/Fam168a/Hmgb2/Orc6/Ruvbl2/Primpol/Bax/Rrm1/Polb/Gins3/Kmt2a/Tipin/Usp28/Gen1/Cct2/Asf1a/Yeats4/Exd2/Gja1/Polk/Nfic/Ddx1/Pole2/Ubr2/Cdk7/Sm…
GO:0016072	rRNA metabolic process	169/4337	259/21470	3.2302	1e-30	1.12426e-28	9.19866e-29	169	Xrn1/C1d/Utp25/Rps27/Rpf1/Zcchc4/Nsun5/Nop14/Bud23/Emg1/Wbp11/Eri1/Smarca4/Gtf3c1/Polr1a/Ppan/Rrp1/Pwp1/Riok1/Nsa2/Ercc6/Dis3/Riok2/Rpl10a/Sart1/Rrp1b/Rcl1/Ebna1bp2/Rpp38/Rexo4/Mrto4/Dkc1/Polr1b/Exosc2/Ubtf/Rpl11/Nat10/Eif6/Usp36/Slfn9/Nsun4/Exosc9/Rps19/Exosc8/Mterf4/Imp4/Rrp8/Nob1/Fcf1/Brix1/Mars1/Tent4b/Utp20/Nol8/Nop2/Exosc3/Exosc10/Tbl3/Helq/Rpp40/Krr1/Rpf2/Polr1e/Tcof1/Tsr2/Cavin1/Bysl/Rpp3…
GO:0006412	translation	324/4337	700/21470	2.29134	1e-30	1.12426e-28	9.19866e-29	324	Xrn1/Tardbp/Dhx9/Farsb/Bzw1/Nck2/Otud6b/Gapdh/Eif5a/Mrpl15/Rpl22l1/Vim/Dalrd3/Wars2/Mvk/Rps27/Mlh1/Rbm8a/Zcchc4/Fxr1/Rpl9/Tyms/Tars2/Eif4e/Eif3b/Nsun5/Eif4g1/Pum3/Mrps35/Dus3l/Mettl3/Ckap5/Celf1/Cnot3/Tufm/Nars2/Eif3c/Mapk3/Tnrc6a/Eif3k/Rps11/Mrpl17/Cnot1/Lars2/Pkm/Rpsa/Mrpl4/Ireb2/Ilf3/Mrpl3/Rps12/Eif5/Dcp1a/App/Tnrc6b/Tarbp2/Eif3d/Eif2b5/Eif4a2/Ncbp2/Rpl10a/Khsrp/Polr2d/Mrpl11/Mrpl49/Eif3a/Fech…
GO:0071705	nitrogen compound transport	713/4337	2092/21470	1.68722	1e-30	1.12426e-28	9.19866e-29	713	Ktn1/Brca1/Tardbp/Pik3r4/Actr3/Phip/Dhx9/Ptgs2/Tgfbrap1/Pikfyve/Tram1/Agap1/Macf1/Sptbn1/Itgb1/Slc25a14/Eif5a/Atg7/Rabgap1l/Stx6/Cnih4/Slc25a25/Nmd3/Vamp4/Kpna4/Slc7a11/Snx8/Cdk5/Ap4b1/Setd2/Atp11b/Rbm8a/Sh3glb1/Stxbp3/Vps33a/Ptpn23/Rap1gds1/Snx27/Cd36/Anxa5/G3bp2/Slc7a1/Sdad1/Ap2a2/Tmem129/Hnrnpa2b1/Raf1/Arl8b/Rab11fip5/Abcg2/Atg10/Pck2/Lrp1/Thoc5/Ckap5/Tm7sf3/Vamp8/Arfgap3/Dab2/Steap3/Ei24/Apbb…
GO:0022402	cell cycle process	495/4337	1281/21470	1.91293	1e-30	1.12426e-28	9.19866e-29	495	Ncapd2/Brca1/Pik3r4/Actr3/Phip/Msh4/Mnat1/Sptbn1/Itgb1/Pmf1/Nuf2/Rhoa/Usp19/Smc4/Tiprl/Cdk5/Setd2/Mlh1/Sh3glb1/Rhoc/Eif4e/Larp7/Camk2d/Usp33/Eif4g1/Kif14/Arl8b/Uimc1/Ints7/Dlgap5/Recql4/Thoc5/Ckap5/Haspin/Cdc6/Smarca4/Rad51ap1/Men1/Znhit1/Plec/Apbb1/Plk1/Kif22/Crebbp/Sh2b1/Tacc2/Sirt2/Nup62/Mki67/Tubgcp2/Chmp2a/Prpf40a/Svil/Rrm1/Pcm1/Bag6/Csnk2a2/Mau2/Gins3/Map1s/Tmod3/Kif23/Spc24/Clasp2/Tipin/Us…
GO:0043043	peptide biosynthetic process	330/4337	726/21470	2.25019	1e-30	1.12426e-28	9.19866e-29	330	Xrn1/Tardbp/Dhx9/Farsb/Bzw1/Nck2/Otud6b/Gapdh/Eif5a/Mrpl15/Rpl22l1/Vim/Dalrd3/Slc7a11/Wars2/Mvk/Gclm/Rps27/Mlh1/Rbm8a/Zcchc4/Fxr1/Rpl9/Tyms/Tars2/Eif4e/Eif3b/Nsun5/Eif4g1/Pum3/Mrps35/Dus3l/Mettl3/Ckap5/Celf1/Cnot3/Tufm/Nars2/Eif3c/Mapk3/Tnrc6a/Eif3k/Rps11/Mrpl17/Cnot1/Lars2/Pkm/Rpsa/Mrpl4/Ireb2/Ilf3/Mrpl3/Rps12/Eif5/Dcp1a/App/Tnrc6b/Tarbp2/Eif3d/Eif2b5/Eif4a2/Ncbp2/Rpl10a/Khsrp/Polr2d/Mrpl11/Mrpl…
GO:0006974	DNA damage response	372/4337	865/21470	2.12897	1e-30	1.12426e-28	9.19866e-29	372	Taf9/Brca1/Uchl5/Dhx9/Ep300/Morf4l1/Taf6l/Msh4/Mnat1/Actr5/Swi5/Rev1/Smc4/Tiprl/Snw1/Setd2/Mlh1/Kmt5a/Hmgb1/Pnkp/Ppp4r2/Rfc1/Hmces/Mettl3/Uimc1/Ints7/Recql4/Thoc5/Vcpip1/Jmy/Rbbp6/Smarca4/Rad51ap1/Steap3/Foxp1/Men1/Znhit1/Ei24/Apbb1/Plk1/Emsy/Kif22/Cbl/Mapk3/Pak1/Fam168a/Bbc3/Ruvbl2/Primpol/Bax/Rrm1/Polb/Bag6/Tipin/Usp28/Gen1/Asf1a/Yeats4/Exd2/Polk/Ddx1/Vrk1/Pole2/Hnrnpk/Cdk7/Smc5/Eny2/Ercc6/Pnp/…
GO:0043604	amide biosynthetic process	365/4337	850/21470	2.12577	1e-30	1.12426e-28	9.19866e-29	365	Xrn1/Tardbp/Dhx9/Farsb/Bzw1/Gcdh/Nck2/Otud6b/Gapdh/Eif5a/Mrpl15/Rpl22l1/Vim/Dalrd3/Slc7a11/Wars2/Mvk/Gclm/Rps27/Mlh1/Rbm8a/Zcchc4/Fxr1/Rpl9/Tyms/Tars2/Eif4e/Eif3b/Nsun5/Eif4g1/Pum3/Mrps35/Dus3l/Mettl3/Ckap5/Celf1/Cnot3/Tufm/Nars2/Eif3c/Mapk3/Tnrc6a/Eif3k/Rps11/Mrpl17/Cnot1/Lars2/Pkm/Rpsa/Mrpl4/Ireb2/Ilf3/Mrpl3/Rps12/Eif5/Dcp1a/App/Tnrc6b/Tarbp2/Eif3d/Eif2b5/Eif4a2/Ncbp2/Rpl10a/Khsrp/Polr2d/Asah2/…
GO:0043603	amide metabolic process	449/4337	1138/21470	1.9532	1e-30	1.12426e-28	9.19866e-29	449	Xrn1/Tardbp/Dhx9/Farsb/Bzw1/Gcdh/Nck2/Otud6b/Gapdh/Eif5a/Mrpl15/Rpl22l1/Vim/Dalrd3/Fpgs/Slc7a11/Wars2/Mvk/Gclm/Rps27/Mlh1/Rbm8a/Zcchc4/Fxr1/Rpl9/Tyms/Tars2/Eif4e/Eif3b/Nsun5/Eif4g1/Pum3/Mrps35/Suclg2/Dus3l/Mettl3/Cmas/Mtrr/Ckap5/Celf1/Cnot3/Tufm/Nars2/Eif3c/Mapk3/Tnrc6a/Spcs2/Picalm/Eif3k/Rps11/Mrpl17/Pla2g15/Cnot1/Lars2/Pkm/Rpsa/Mrpl4/Ireb2/Ilf3/Mrpl3/Rps12/Eif5/Galc/Ctsl/Dcp1a/Mipep/App/Spcs1/T…
GO:0015031	protein transport	573/4337	1587/21470	1.78739	1e-30	1.12426e-28	9.19866e-29	573	Ktn1/Brca1/Tardbp/Pik3r4/Actr3/Phip/Ptgs2/Tgfbrap1/Pikfyve/Tram1/Agap1/Macf1/Sptbn1/Itgb1/Eif5a/Atg7/Rabgap1l/Stx6/Cnih4/Nmd3/Vamp4/Kpna4/Slc7a11/Snx8/Cdk5/Ap4b1/Sh3glb1/Stxbp3/Vps33a/Ptpn23/Rap1gds1/Snx27/Cd36/Anxa5/Sdad1/Ap2a2/Tmem129/Raf1/Arl8b/Rab11fip5/Atg10/Pck2/Lrp1/Tm7sf3/Vamp8/Arfgap3/Dab2/Steap3/Ei24/Apbb1/Idh2/Vamp5/Ap2s1/Pak1/Spcs2/Picalm/Stxbp1/Adam9/Ap2a1/Nup62/Nup98/Bet1l/Chmp2a/Bb…
GO:0033043	regulation of organelle organization	466/4337	1200/21470	1.92242	1e-30	1.12426e-28	9.19866e-29	466	Ncapd2/Uchl5/Actr3/Phip/Ep300/Traf3ip1/Pikfyve/Mnat1/Actr5/Nck2/Sptbn1/Wdr45/Capzb/Gpx1/Nuf2/Rhoa/Rab3gap2/Smg5/Smc4/Hax1/Capza1/Cntrl/Sh3glb1/Slc35f6/Pisd/Rhoc/Arpc1a/Rap1gds1/Arpc3/Hip1r/Tapt1/G3bp2/Pxn/Gsn/Zeb2/Pnkp/Hnrnpa2b1/Arpc5l/Hdac2/Mark2/Lrp1/Recql4/Ckap5/Haspin/Cdc42ep1/Cdc6/Smarca4/Rad51ap1/Plk1/Iqgap1/Mapk3/Sh2b1/Pak1/Stxbp1/Sirt2/Map2k7/Map6/Tspo/Nup62/Akap9/Fyco1/Mki67/Chmp2a/Bbc3/…
GO:0006518	peptide metabolic process	363/4337	847/21470	2.12161	1e-30	1.12426e-28	9.19866e-29	363	Xrn1/Tardbp/Dhx9/Farsb/Bzw1/Nck2/Otud6b/Gapdh/Eif5a/Mrpl15/Rpl22l1/Vim/Dalrd3/Slc7a11/Wars2/Mvk/Gclm/Rps27/Mlh1/Rbm8a/Zcchc4/Fxr1/Rpl9/Tyms/Tars2/Eif4e/Eif3b/Nsun5/Eif4g1/Pum3/Mrps35/Dus3l/Mettl3/Ckap5/Celf1/Cnot3/Tufm/Nars2/Eif3c/Mapk3/Tnrc6a/Spcs2/Picalm/Eif3k/Rps11/Mrpl17/Cnot1/Lars2/Pkm/Rpsa/Mrpl4/Ireb2/Ilf3/Mrpl3/Rps12/Eif5/Ctsl/Dcp1a/Mipep/App/Spcs1/Tnrc6b/Tarbp2/Csnk1e/Eif3d/Eif2b5/Eif4a2/…
GO:0051276	chromosome organization	290/4337	619/21470	2.31926	1e-30	1.12426e-28	9.19866e-29	290	Ncapd2/Xrn1/Uchl5/Dhx9/Msh4/Mnat1/Actr5/Nuf2/Rhoa/Smg5/Smc4/Mlh1/Hmgb1/Kif14/Pnkp/Hnrnpa2b1/Dlgap5/Recql4/Haspin/Cdc6/Smarca4/Plk1/Kif22/Mapk3/Map2k7/Nup62/Hmgb2/Chmp2a/Ruvbl2/Bag6/Mau2/Gins3/Kif23/Spc24/Clasp2/Gen1/Cct2/Ddx1/Smc5/Rad21/Nup155/Mcm4/Espl1/Pphln1/Riok2/Arid1b/Smchd1/Ndc80/Esco1/Twnk/Incenp/Anxa1/Flna/Hsp90aa1/Cdc27/Dsn1/Stag2/Nbn/Dkc1/Tpx2/Bub1/Rae1/Hat1/Spc25/Arid1a/Nat10/Chd6/Kns…
GO:0051246	regulation of protein metabolic process	840/4337	2641/21470	1.57454	1e-30	1.12426e-28	9.19866e-29	840	Taf9/Xrn1/Brca1/Tardbp/Uchl5/Phip/Psmc3/Dhx9/Ep300/Ptgs2/Traf3ip1/Bzw1/Casp8/Fn1/Stat1/Hdac4/Mnat1/Nck2/Otud6b/Gapdh/Itgb1/Eif5a/Atg7/Nptn/Gpx1/Usp4/Prpf18/Gnai2/Vim/Rapgef2/Rhoa/Rab3gap2/Usp19/Celsr3/Tiprl/Snw1/Ints1/Mvk/Cdk5/Rap1a/Hax1/Mlh1/Pcolce/Ankib1/Rbm8a/Zcchc4/Fxr1/Tyms/Eif4e/Cd36/Prkacb/Hip1r/Gna12/Eif3b/Nub1/Diablo/F3/Fry/Nsun5/Eif4g1/Pxn/Ube2k/Inpp5f/Hip1/Tbc1d24/Hmgb1/Gsn/Kif14/Ube3a…
GO:0009893	positive regulation of metabolic process	1177/4337	4055/21470	1.43691	1e-30	1.12426e-28	9.19866e-29	1177	Taf9/Eloc/Brca1/Tardbp/Pik3r4/Uchl5/Actr3/Phip/Psmc3/Runx1/Dhx9/Ep300/Ptgs2/Morf4l1/Cops5/Bclaf1/Taf6l/Casp8/Fn1/Stat1/Ing5/Hdac4/Mnat1/Kmt2d/Actr5/Meis1/Nck2/Otud6b/Gapdh/Sptbn1/Wdr45/Itgb1/Eif5a/Atg7/Nptn/Pmf1/Gnai2/Vim/Rapgef2/Rhoa/Rab3gap2/Nmd3/Snw1/Elf2/Fdps/Cdk5/Rap1a/Hax1/Anxa3/Setd2/Mlh1/Pcolce/Fubp1/Ankib1/Sh3glb1/Zcchc4/Fxr1/Scap/Cd36/Depdc5/Hip1r/Larp7/Gna12/Cdk6/Nfkb1/Nub1/Diablo/Camk…
GO:0080090	regulation of primary metabolic process	1621/4337	6029/21470	1.33101	1e-30	1.12426e-28	9.19866e-29	1621	Taf9/Tgif1/Eloc/Lrrfip1/Xrn1/Brca1/Tardbp/Pik3r4/Uchl5/Actr3/Rnf2/Phip/Psmc3/Runx1/Dhx9/Ep300/Ptgs2/Idh1/Morf4l1/Cops5/Bclaf1/Taf6l/Traf3ip1/Tgfbrap1/Bzw1/Casp8/Fn1/Stat1/Ing5/Hdac4/Mnat1/Kmt2d/Actr5/Jmjd1c/Meis1/Nck2/Otud6b/Gapdh/Itgb1/C1d/Eif5a/Atg7/Nptn/Pmf1/Gpx1/Mbnl1/Usp4/Prpf18/Gnai2/Vim/Rapgef2/Rhoa/Rab3gap2/Usp19/Smg5/Celsr3/Rbm5/Srsf6/Nmd3/Tiprl/Snw1/Elf2/Slc7a11/Srrt/Ints1/Mvk/Fdps/Cdk5…
GO:0048518	positive regulation of biological process	1788/4337	6799/21470	1.30186	1e-30	1.12426e-28	9.19866e-29	1788	Taf9/Tgif1/Ncapd2/Eloc/Brca1/Tardbp/Pik3r4/Uchl5/Actr3/Phip/Psmc3/Runx1/Dhx9/Ep300/Ptgs2/Morf4l1/Cops5/Bclaf1/Taf6l/Casp8/Stk25/Fn1/Faim/Stat1/Ing5/Hdac4/Mnat1/Kmt2d/Actr5/Macf1/Meis1/Nck2/Otud6b/Gapdh/Sptbn1/Wdr45/Itgb1/Eif5a/Atg7/Nptn/Pmf1/Gpx1/Gnai2/Vim/Rapgef2/Rhoa/Rab3gap2/Usp19/Utp25/Ncam1/Lamtor1/Agrp/Rbm5/Ak1/Srsf6/Smc4/Nmd3/Snw1/Elf2/Adgrl2/Srrt/Wars2/Fdps/Cdk5/Rap1a/Hax1/Anxa3/Setd2/Mlh…
GO:0006364	rRNA processing	147/4337	222/21470	3.27799	1e-30	1.12426e-28	9.19866e-29	147	C1d/Utp25/Rps27/Rpf1/Zcchc4/Nsun5/Nop14/Bud23/Emg1/Wbp11/Eri1/Ppan/Rrp1/Pwp1/Riok1/Nsa2/Dis3/Riok2/Rpl10a/Sart1/Rrp1b/Rcl1/Ebna1bp2/Rpp38/Rexo4/Mrto4/Dkc1/Exosc2/Rpl11/Nat10/Eif6/Usp36/Nsun4/Exosc9/Rps19/Exosc8/Mterf4/Imp4/Rrp8/Nob1/Fcf1/Brix1/Tent4b/Utp20/Nol8/Nop2/Exosc3/Exosc10/Tbl3/Helq/Rpp40/Krr1/Rpf2/Tsr2/Bysl/Rpp30/Ncl/Rps16/Slx9/Rps8/Lsm6/Rps25/Rps17/Frg1/Bop1/Rpusd2/Ddx17/Wdr75/Mrps11/Wd…
GO:0033365	protein localization to organelle	382/4337	933/21470	2.02686	1e-30	1.12426e-28	9.19866e-29	382	Brca1/Atg9a/Tardbp/Pik3r4/Phip/Dhx9/Ptgs2/Pikfyve/Tram1/Macf1/Rab3gap2/Utp25/Nmd3/Kpna4/Cdk5/Rap1a/Setd2/Dclk1/Sh3glb1/Ptpn23/Rap1gds1/Cd36/Larp7/Tapt1/Gak/Vcpip1/Haspin/Ei24/Plk1/Polr1a/Spcs2/Tspo/Nup62/Nup98/Bbc3/Ruvbl2/Bax/Ing1/Pcm1/Bag6/Rab3gap1/Nup93/Mau2/Cct2/Ap3d1/Timm13/Gja1/Gdi2/Ddx1/Vrk1/E2f3/Kif20b/Dcp1a/Mipep/Smc5/Fermt2/App/Oxa1l/Spcs1/Ipo4/Rad21/Timm23/Nup155/Tomm22/Rangap1/Pphln1/P…
GO:0048522	positive regulation of cellular process	1663/4337	6239/21470	1.31953	1e-30	1.12426e-28	9.19866e-29	1663	Taf9/Tgif1/Ncapd2/Eloc/Brca1/Tardbp/Pik3r4/Uchl5/Actr3/Phip/Psmc3/Runx1/Dhx9/Ep300/Ptgs2/Morf4l1/Cops5/Bclaf1/Taf6l/Casp8/Stk25/Fn1/Faim/Stat1/Ing5/Hdac4/Mnat1/Kmt2d/Actr5/Macf1/Meis1/Nck2/Otud6b/Gapdh/Sptbn1/Wdr45/Itgb1/Eif5a/Atg7/Nptn/Pmf1/Gpx1/Gnai2/Vim/Rapgef2/Rhoa/Rab3gap2/Usp19/Ncam1/Lamtor1/Rbm5/Ak1/Srsf6/Smc4/Nmd3/Snw1/Elf2/Adgrl2/Srrt/Fdps/Cdk5/Rap1a/Hax1/Anxa3/Setd2/Mlh1/Fubp1/Sh3glb1/S…
GO:0071824	protein-DNA complex organization	302/4337	673/21470	2.22144	1e-30	1.12426e-28	9.19866e-29	302	Taf9/Brca1/Uchl5/Ep300/Morf4l1/Taf6l/Ing5/Hdac4/Kmt2d/Actr5/Jmjd1c/Gpx1/Setd2/Kmt5a/Hmgb1/Tbl1xr1/Bud23/Brpf1/Kdm5a/Med6/Hdac2/Mettl3/Uimc1/Dlgap5/Selenof/Haspin/Smarca4/Men1/Znhit1/Apbb1/Gatad2b/Emsy/Kdm3a/Kat8/Rnf40/Pak1/Nap1l4/Eed/Mki67/Ruvbl2/Primpol/Bag6/Gatad2a/Med17/Kmt2a/Asf1a/Yeats4/Arid4b/Med10/Ubr2/Kdm3b/Eny2/Ercc6/Asxl1/Ipo4/Pphln1/Yeats2/Med15/Hira/Arid1b/Smchd1/Taf11/Ss18/Rela/Kmt5b…
GO:0051171	regulation of nitrogen compound metabolic process	1567/4337	5835/21470	1.32945	1e-30	1.12426e-28	9.19866e-29	1567	Taf9/Tgif1/Eloc/Lrrfip1/Xrn1/Brca1/Tardbp/Uchl5/Actr3/Rnf2/Phip/Psmc3/Runx1/Dhx9/Ep300/Ptgs2/Morf4l1/Cops5/Bclaf1/Taf6l/Traf3ip1/Tgfbrap1/Bzw1/Casp8/Fn1/Stat1/Ing5/Hdac4/Mnat1/Kmt2d/Actr5/Jmjd1c/Meis1/Nck2/Otud6b/Gapdh/Itgb1/C1d/Eif5a/Atg7/Nptn/Pmf1/Gpx1/Mbnl1/Usp4/Prpf18/Gnai2/Vim/Rapgef2/Rhoa/Rab3gap2/Usp19/Smg5/Celsr3/Rbm5/Srsf6/Nmd3/Tiprl/Snw1/Elf2/Slc7a11/Srrt/Ints1/Mvk/Cdk5/Sbno1/Rap1a/Hax1…
GO:0010604	positive regulation of macromolecule metabolic process	1086/4337	3717/21470	1.44637	1e-30	1.12426e-28	9.19866e-29	1086	Taf9/Eloc/Brca1/Tardbp/Uchl5/Actr3/Phip/Psmc3/Runx1/Dhx9/Ep300/Ptgs2/Morf4l1/Cops5/Bclaf1/Taf6l/Casp8/Fn1/Stat1/Ing5/Hdac4/Mnat1/Kmt2d/Actr5/Meis1/Nck2/Otud6b/Gapdh/Sptbn1/Itgb1/Eif5a/Atg7/Nptn/Pmf1/Vim/Rapgef2/Rhoa/Rab3gap2/Nmd3/Snw1/Elf2/Cdk5/Rap1a/Hax1/Anxa3/Setd2/Mlh1/Pcolce/Fubp1/Ankib1/Zcchc4/Fxr1/Cd36/Hip1r/Larp7/Gna12/Cdk6/Nfkb1/Nub1/Diablo/Camk2d/F3/Nsun5/Eif4g1/Rbpj/Pxn/Ube2k/Inpp5f/Hip…
GO:0048523	negative regulation of cellular process	1417/4337	5169/21470	1.35708	1e-30	1.12426e-28	9.19866e-29	1417	Srgap2/Taf9/Tgif1/Lrrfip1/Xrn1/Brca1/Atg9a/Tardbp/Actr3/Rnf2/Phip/Runx1/Dhx9/Ep300/Ptgs2/Cops5/Bclaf1/Traf3ip1/Casp8/Fn1/Faim/Stat1/Ing5/Hdac4/Mnat1/Kmt2d/Arhgap12/Meis1/Nck2/Otud6b/Gapdh/Sptbn1/Capzb/Itgb1/Phactr4/C1d/Eif5a/Atg7/Nptn/Gpx1/Nuf2/Gnai2/Vim/Rapgef2/Rhoa/Smg5/Srsf6/Tiprl/Snw1/Elf2/Srrt/Ints1/Mvk/Gclm/Cdk5/Rap1a/Hax1/Mlh1/Capza1/Dclk1/Rbm8a/Slc35f6/Stxbp3/Tfip11/Fxr1/Ptpn23/Tyms/Snx27…
GO:0000375	RNA splicing, via transesterification reactions	173/4337	297/21470	2.88358	1e-30	1.12426e-28	9.19866e-29	173	Dhx9/Mbnl1/Usp4/Prpf18/Rbm5/Srsf6/Snw1/Rbm8a/Tfip11/Fxr1/Prpf38b/Larp7/Sfswap/Ptbp2/Isy1/Hnrnpa2b1/Lsm8/Wbp11/Mettl3/Luc7l/Celf1/Nup98/Lsm4/Prpf40a/Cwc15/Snrpd3/Sf3b6/Cdk13/Hnrnpk/Rbfox2/Ncbp2/Snrpc/Wtap/Yju2/Hnrnpm/Snrpd1/U2af1/Sart1/Sf3b2/Dhx8/Cwc25/Eftud2/Setx/Rbm17/Aqr/Kdm1a/Slu7/Rbm25/Prpf8/Prpf6/Rbm39/Smn1/Mfap1a/Sf1/Sf3a2/Dbr1/Prdx6/Plrg1/Hspa8/Dcps/Bcas2/Prpf3/Zcrb1/Gemin5/Snrpe/Sap18/Ptb…
GO:0000377	RNA splicing, via transesterification reactions with bulged adenosine as nucleophile	173/4337	297/21470	2.88358	1e-30	1.12426e-28	9.19866e-29	173	Dhx9/Mbnl1/Usp4/Prpf18/Rbm5/Srsf6/Snw1/Rbm8a/Tfip11/Fxr1/Prpf38b/Larp7/Sfswap/Ptbp2/Isy1/Hnrnpa2b1/Lsm8/Wbp11/Mettl3/Luc7l/Celf1/Nup98/Lsm4/Prpf40a/Cwc15/Snrpd3/Sf3b6/Cdk13/Hnrnpk/Rbfox2/Ncbp2/Snrpc/Wtap/Yju2/Hnrnpm/Snrpd1/U2af1/Sart1/Sf3b2/Dhx8/Cwc25/Eftud2/Setx/Rbm17/Aqr/Kdm1a/Slu7/Rbm25/Prpf8/Prpf6/Rbm39/Smn1/Mfap1a/Sf1/Sf3a2/Dbr1/Prdx6/Plrg1/Hspa8/Dcps/Bcas2/Prpf3/Zcrb1/Gemin5/Snrpe/Sap18/Ptb…
GO:0000398	mRNA splicing, via spliceosome	173/4337	297/21470	2.88358	1e-30	1.12426e-28	9.19866e-29	173	Dhx9/Mbnl1/Usp4/Prpf18/Rbm5/Srsf6/Snw1/Rbm8a/Tfip11/Fxr1/Prpf38b/Larp7/Sfswap/Ptbp2/Isy1/Hnrnpa2b1/Lsm8/Wbp11/Mettl3/Luc7l/Celf1/Nup98/Lsm4/Prpf40a/Cwc15/Snrpd3/Sf3b6/Cdk13/Hnrnpk/Rbfox2/Ncbp2/Snrpc/Wtap/Yju2/Hnrnpm/Snrpd1/U2af1/Sart1/Sf3b2/Dhx8/Cwc25/Eftud2/Setx/Rbm17/Aqr/Kdm1a/Slu7/Rbm25/Prpf8/Prpf6/Rbm39/Smn1/Mfap1a/Sf1/Sf3a2/Dbr1/Prdx6/Plrg1/Hspa8/Dcps/Bcas2/Prpf3/Zcrb1/Gemin5/Snrpe/Sap18/Ptb…
GO:0019222	regulation of metabolic process	1809/4337	6967/21470	1.28539	1e-30	1.12426e-28	9.19866e-29	1809	Taf9/Tgif1/Eloc/Lrrfip1/Xrn1/Brca1/Atg9a/Tardbp/Pik3r4/Uchl5/Actr3/Rnf2/Phip/Psmc3/Runx1/Dhx9/Ep300/Ptgs2/Idh1/Morf4l1/Cops5/Bclaf1/Taf6l/Traf3ip1/Tgfbrap1/Pikfyve/Bzw1/Casp8/Fn1/Stat1/Ing5/Hdac4/Mnat1/Kmt2d/Actr5/Jmjd1c/Meis1/Nck2/Otud6b/Gapdh/Sptbn1/Wdr45/Itgb1/C1d/Eif5a/Atg7/Nptn/Pmf1/Gpx1/Mbnl1/Usp4/Prpf18/Gnai2/Vim/Rapgef2/Rhoa/Rab3gap2/Usp19/Smg5/Lamtor1/Celsr3/Rbm5/Srsf6/Nmd3/Tiprl/Snw1/El…
GO:0031323	regulation of cellular metabolic process	1665/4337	6303/21470	1.3077	1e-30	1.12426e-28	9.19866e-29	1665	Taf9/Tgif1/Eloc/Lrrfip1/Xrn1/Brca1/Atg9a/Tardbp/Pik3r4/Uchl5/Actr3/Rnf2/Phip/Psmc3/Runx1/Dhx9/Ep300/Ptgs2/Idh1/Morf4l1/Cops5/Bclaf1/Taf6l/Traf3ip1/Tgfbrap1/Pikfyve/Bzw1/Casp8/Fn1/Stat1/Ing5/Hdac4/Mnat1/Kmt2d/Actr5/Jmjd1c/Meis1/Nck2/Otud6b/Gapdh/Sptbn1/Wdr45/Itgb1/C1d/Eif5a/Atg7/Nptn/Pmf1/Gpx1/Mbnl1/Gnai2/Vim/Rapgef2/Rhoa/Rab3gap2/Smg5/Celsr3/Rbm5/Srsf6/Nmd3/Tiprl/Snw1/Elf2/Slc7a11/Srrt/Mvk/Cdk5/S…
GO:0006886	intracellular protein transport	351/4337	851/21470	2.04183	1e-30	1.12426e-28	9.19866e-29	351	Brca1/Tardbp/Pik3r4/Actr3/Phip/Ptgs2/Tgfbrap1/Pikfyve/Tram1/Macf1/Itgb1/Stx6/Kpna4/Snx8/Cdk5/Ap4b1/Sh3glb1/Stxbp3/Vps33a/Ptpn23/Snx27/Cd36/Ap2a2/Tmem129/Ei24/Ap2s1/Pak1/Spcs2/Stxbp1/Ap2a1/Nup62/Nup98/Bbc3/Bax/Ing1/Pcm1/Bag6/Nup93/Tmed1/Xpot/Bcr/Ap3d1/Scfd1/Cep290/Snx6/Pcnt/Timm13/Vps26a/E2f3/Kif20b/Mipep/Ap3m1/Oxa1l/Spcs1/Ranbp3l/Xpo7/Ipo4/Timm23/Nup155/Tomm22/Rangap1/Ap2m1/Ap3b1/Washc1/Rab18/Snx…
GO:0045935	positive regulation of nucleobase-containing compound metabolic process	696/4337	2143/21470	1.60779	1e-30	1.12426e-28	9.19866e-29	696	Taf9/Eloc/Brca1/Tardbp/Uchl5/Actr3/Phip/Psmc3/Runx1/Dhx9/Ep300/Morf4l1/Cops5/Bclaf1/Taf6l/Stat1/Ing5/Hdac4/Kmt2d/Actr5/Meis1/Nck2/Pmf1/Nmd3/Snw1/Elf2/Hax1/Anxa3/Mlh1/Larp7/Nfkb1/Camk2d/Rbpj/Hmgb1/Tbl1xr1/Ube3a/Zeb2/Slc30a9/Bud23/Pnkp/Hnrnpa2b1/Brpf1/Raf1/Kdm5a/Rfc1/Hmces/Med6/Hdac2/Mettl3/Cebpz/Uimc1/Thoc5/Trim56/Ikbkb/Celf1/Jmy/Polr2a/Dab2/Smarca4/Rad51ap1/Foxp1/Men1/Map2k3/Pcbd2/Otud4/Apbb1/Gat…
GO:0031325	positive regulation of cellular metabolic process	1060/4337	3650/21470	1.43766	1e-30	1.12426e-28	9.19866e-29	1060	Taf9/Eloc/Brca1/Tardbp/Pik3r4/Uchl5/Actr3/Phip/Psmc3/Runx1/Dhx9/Ep300/Ptgs2/Morf4l1/Cops5/Bclaf1/Taf6l/Casp8/Fn1/Stat1/Ing5/Hdac4/Mnat1/Kmt2d/Actr5/Meis1/Nck2/Otud6b/Gapdh/Sptbn1/Wdr45/Itgb1/Eif5a/Atg7/Nptn/Pmf1/Gnai2/Vim/Rapgef2/Rhoa/Rab3gap2/Nmd3/Snw1/Elf2/Cdk5/Rap1a/Hax1/Anxa3/Setd2/Mlh1/Fubp1/Sh3glb1/Zcchc4/Fxr1/Cd36/Depdc5/Larp7/Gna12/Cdk6/Nfkb1/Camk2d/F3/Nsun5/Eif4g1/Rbpj/Pxn/Ube2k/Hmgb1/Tb…
GO:0071826	protein-RNA complex organization	128/4337	193/21470	3.28318	1e-30	1.12426e-28	9.19866e-29	128	Taf9/Dhx9/Mbnl1/Usp4/Prpf18/Rbm5/Srsf6/Rps27/Tfip11/Eif3b/Sfswap/Ptbp2/Isy1/Luc7l/Ckap5/Celf1/Eif3c/Eif3k/Lsm4/Ruvbl2/Nudt21/Rpsa/Ppan/Snrpd3/Eif5/Tarbp2/Eif3d/Snrpc/Yju2/Polr2d/Snrpd1/Eif3a/Fau/Ago1/Dhx8/Hsp90aa1/Eif3m/Setx/Mrto4/Rpl11/Eif6/Slu7/Eif4b/Prpf8/Prpf6/Smn1/Atm/Rps19/Rps2/Sf3a2/Ruvbl1/Ramac/Hsp90ab1/Prpf3/Gemin5/Snrpe/Brix1/Kif5b/Nop2/Xab2/Traf7/Rpf2/Sf3b1/Cpsf6/Srsf1/Lsm2/Klc1/Snrpb/…
GO:0009894	regulation of catabolic process	375/4337	954/21470	1.94592	1e-30	1.12426e-28	9.19866e-29	375	Taf9/Tardbp/Pik3r4/Uchl5/Psmc3/Dhx9/Ep300/Idh1/Hdac4/Wdr45/Itgb1/Atg7/Gpx1/Vim/Rab3gap2/Usp19/Mlh1/Ankib1/Rbm8a/Sh3glb1/Fxr1/Depdc5/Gna12/Nub1/Usp33/Eif4g1/Ube2k/Hmgb1/Ube3a/Dysf/Mettl3/Lrp1/Celf1/Gapdhs/Dab2/Tmtc3/Pik3c2a/Plk1/Cnot3/Kat8/Rnf40/Mapk3/Tnrc6a/Nrg1/Sirt2/Adam9/Tspo/Psmc4/Fyco1/Bax/Bnip3/Bag6/Csnk2a2/Rab3gap1/Cnot1/Ldlr/Pias1/Scfd1/Tbk1/Gja1/Zc3h14/Dcp1a/App/Nrbp2/Mtdh/Tnrc6b/Atg101/…
GO:0044248	cellular catabolic process	508/4337	1441/21470	1.74519	1e-30	1.12426e-28	9.19866e-29	508	Xrn1/Atg9a/Tardbp/Pik3r4/Dhx9/Idh1/Tgfbrap1/Pikfyve/Gcdh/Wdr45/Atg7/Gpx1/Vim/Rab3gap2/Smg5/Cdk5/Mlh1/Rbm8a/Sh3glb1/Vps33a/Fxr1/Acad9/Cd36/Depdc5/Fnbp1l/Usp33/Eif4g1/Inpp5f/Hmgb1/Acox3/Bcat1/Arl8b/Atg10/Mettl3/Acadl/Eri1/Pck2/Mtrr/Acad11/Lrp1/Acad8/Vamp8/Celf1/Gapdhs/Arsb/Ei24/Pik3c2a/Etfb/Cnot3/Kat8/Bckdha/Mapk3/Tnrc6a/Sirt2/Adam9/Tspo/Fyco1/Rnf213/Lsm4/Chmp2a/Zc3h4/Bax/Bnip3/Gpx3/Rab3gap1/Pla2g1…
GO:0051726	regulation of cell cycle	415/4337	1113/21470	1.84585	1e-30	1.12426e-28	9.19866e-29	415	Ncapd2/Brca1/Tardbp/Pik3r4/Uchl5/Phip/Ptgs2/Morf4l1/Cops5/Ing5/Mnat1/Actr5/Itgb1/Phactr4/Nuf2/Rhoa/Usp19/Smc4/Tiprl/Cdk5/Setd2/Sh3glb1/Eif4e/Prkacb/Larp7/Cdk6/Camk2d/Eif4g1/Ppm1g/Hmgb1/Kif14/Mettl3/Uimc1/Ints7/Dlgap5/Recql4/Thoc5/Haspin/Celf1/Cdc6/Smarca4/Ccndbp1/Rad51ap1/Men1/Znhit1/Apbb1/Plk1/Crebbp/Iqgap1/Sh2b1/Sirt2/Nup62/Mki67/Chmp2a/Ruvbl2/Prpf40a/Bax/Svil/Rrm1/Csnk2a2/Tmod3/Cdk19/Kif23/Spc…
GO:0048519	negative regulation of biological process	1503/4337	5669/21470	1.31249	1e-30	1.12426e-28	9.19866e-29	1503	Srgap2/Taf9/Tgif1/Lrrfip1/Xrn1/Brca1/Atg9a/Tardbp/Uchl5/Actr3/Rnf2/Phip/Runx1/Dhx9/Ep300/Ptgs2/Cops5/Bclaf1/Traf3ip1/Casp8/Fn1/Faim/Stat1/Ing5/Hdac4/Mnat1/Kmt2d/Arhgap12/Meis1/Nck2/Otud6b/Gapdh/Sptbn1/Capzb/Itgb1/Phactr4/C1d/Eif5a/Atg7/Nptn/Gpx1/Nuf2/Usp4/Prpf18/Gnai2/Vim/Rapgef2/Rhoa/Usp19/Smg5/Srsf6/Tiprl/Snw1/Elf2/Srrt/Ints1/Mvk/Gclm/Cdk5/Rap1a/Hax1/Mlh1/Capza1/Dclk1/Tpst2/Rbm8a/Slc35f6/Stxbp3…
GO:0006793	phosphorus metabolic process	847/4337	2814/21470	1.49005	1e-30	1.12426e-28	9.19866e-29	847	Taf9/Tardbp/Pik3r4/Phip/Ptgs2/Idh1/Peak1/Pign/Pik3c2g/Traf3ip1/Pikfyve/Rpe/Stk25/Fn1/Mnat1/Gcdh/Nck2/Itgb1/Nptn/Uck2/Impa1/Ndufs2/Gnai2/Slc25a25/Rapgef2/Rhoa/Smg5/Celsr3/Mast4/Impdh2/Ak1/Tiprl/Mvk/Fdps/Cdk5/Rap1a/Hax1/Dclk1/Sh3glb1/Pisd/Fxr1/Ptpn23/Pigk/Tyms/Mdh2/Cd36/Adsl/Prkacb/Gna12/Cdk6/Ak5/Camk2d/Eif4g1/Pxn/Ube2k/Inpp5f/Ppm1g/Uxs1/Hmgb1/Kif14/Dusp11/Zeb2/Pnkp/Ppp4r2/Raf1/Ldhb/Kras/Suclg2/Hda…
GO:0051179	localization	1493/4337	5633/21470	1.31209	1e-30	1.12426e-28	9.19866e-29	1493	Ktn1/Brca1/Atg9a/Tardbp/Pik3r4/Actr3/Phip/Runx1/Dhx9/Dst/Ptgs2/Cops5/Traf3ip1/Tgfbrap1/Pikfyve/Stk25/Tram1/Agap1/Nop58/Arhgap12/Macf1/Ralgapa2/Sptbn1/Wdr45/Itgb1/Slc25a14/Eif5a/Atg7/Nptn/Tmco1/Atp6v1h/Nuf2/Usp4/Rabgap1l/Stx6/Cnih4/Gnai2/Slc25a25/Rapgef2/Rhoa/Rab3gap2/Utp25/Fnbp1/Ncam1/Lamtor1/Celsr3/Osbpl9/Ak1/Nmd3/Vamp4/Kpna4/Slc7a11/Snx8/Cdk5/Rap1a/Ap4b1/Slc25a40/Anxa3/Setd2/Mlh1/Dclk1/Atp11b/R…
GO:0043687	post-translational protein modification	503/4337	1448/21470	1.71966	1e-30	1.12426e-28	9.19866e-29	503	Taf9/Eloc/Brca1/Uchl5/Rnf2/Ep300/Morf4l1/Cops5/Taf6l/Ing5/Hdac4/Kmt2d/Jmjd1c/Otud6b/Atg7/Usp4/Mindy3/Usp19/Snw1/Cdk5/Ube3c/Setd2/Ankib1/Klhl7/Usp53/Kmt5a/Ube3b/Nub1/Usp33/Ube2k/Tbl1xr1/Ube3a/Tmem129/Pnkp/Brpf1/Dysf/Kdm5a/Med6/Hdac2/Atg10/Uimc1/Stt3b/Vcpip1/Trim56/Klhdc3/Rbbp6/Smarca4/Men1/Cnot4/Znhit1/Ttc3/Otud4/Apbb1/Josd2/Gatad2b/Plk1/Kdm3a/Kat8/Cbl/Crebbp/Rnf40/Mapk3/Sirt2/Eed/Tspo/Gps1/Rnf213…
GO:0022618	protein-RNA complex assembly	121/4337	185/21470	3.23785	1e-30	1.12426e-28	9.19866e-29	121	Taf9/Dhx9/Mbnl1/Usp4/Prpf18/Rbm5/Srsf6/Rps27/Eif3b/Sfswap/Ptbp2/Isy1/Luc7l/Ckap5/Celf1/Eif3c/Eif3k/Lsm4/Ruvbl2/Nudt21/Rpsa/Ppan/Snrpd3/Eif5/Tarbp2/Eif3d/Snrpc/Yju2/Polr2d/Snrpd1/Eif3a/Fau/Ago1/Hsp90aa1/Eif3m/Setx/Mrto4/Rpl11/Eif6/Slu7/Eif4b/Prpf8/Prpf6/Smn1/Atm/Rps19/Rps2/Sf3a2/Ruvbl1/Ramac/Hsp90ab1/Prpf3/Gemin5/Snrpe/Brix1/Nop2/Xab2/Traf7/Rpf2/Sf3b1/Cpsf6/Srsf1/Lsm2/Snrpb/Xrcc5/Eif3e/Snrpf/Snrpg…
GO:0006796	phosphate-containing compound metabolic process	838/4337	2789/21470	1.48744	1e-30	1.12426e-28	9.19866e-29	838	Taf9/Tardbp/Pik3r4/Phip/Ptgs2/Idh1/Peak1/Pign/Pik3c2g/Traf3ip1/Pikfyve/Rpe/Stk25/Fn1/Mnat1/Gcdh/Nck2/Itgb1/Nptn/Uck2/Impa1/Ndufs2/Gnai2/Slc25a25/Rapgef2/Rhoa/Smg5/Celsr3/Mast4/Impdh2/Ak1/Tiprl/Mvk/Fdps/Cdk5/Rap1a/Hax1/Dclk1/Sh3glb1/Pisd/Fxr1/Ptpn23/Pigk/Tyms/Mdh2/Cd36/Adsl/Prkacb/Gna12/Cdk6/Ak5/Camk2d/Eif4g1/Pxn/Ube2k/Inpp5f/Ppm1g/Hmgb1/Kif14/Dusp11/Zeb2/Pnkp/Ppp4r2/Raf1/Ldhb/Kras/Suclg2/Hdac2/Cm…
GO:0007059	chromosome segregation	205/4337	419/21470	2.42205	1e-30	1.12426e-28	9.19866e-29	205	Ncapd2/Brca1/Actr3/Msh4/Pmf1/Nuf2/Rhoa/Smc4/Mlh1/Kif14/Arl8b/Dlgap5/Haspin/Cdc6/Smarca4/Plk1/Kif22/Sirt2/Nup62/Mki67/Tubgcp2/Chmp2a/Bag6/Csnk2a2/Mau2/Map1s/Kif23/Spc24/Clasp2/Gen1/Smc5/Rad21/Espl1/Riok2/Arid1b/Ndc80/Washc1/Incenp/Lzts2/Flna/Cdc27/Dsn1/Stag2/Csnk2a1/Tpx2/Bub1/Spc25/Arid1a/Knstrn/Top3a/Pttg1/Chmp6/Wapl/Atm/Cit/Rps3/Pbrm1/Mapre2/Klhl22/Nsl1/Dpf2/Mapre3/Rad18/Chtf18/Mms19/Tubgcp3/Pci…
GO:0051052	regulation of DNA metabolic process	247/4337	550/21470	2.22319	1e-30	1.12426e-28	9.19866e-29	247	Taf9/Brca1/Uchl5/Dhx9/Morf4l1/Taf6l/Ing5/Actr5/Atg7/Smg5/Anxa3/Setd2/Mlh1/Camk2d/Hmgb1/Pnkp/Hnrnpa2b1/Ppp4r2/Hmces/Uimc1/Rbbp6/Smarca4/Rad51ap1/Men1/Otud4/Apbb1/Mapk3/Sh2b1/Map2k7/Fam168a/Ruvbl2/Bax/Gins3/Kmt2a/Tipin/Cct2/Yeats4/Gja1/Eny2/Ercc6/Pnp/Mcm4/Arid1b/Smchd1/Thoc1/Esco1/Kmt5b/Ndfip1/Ccdc88a/Hsp90aa1/Morf4l2/Nbn/Dkc1/Arid1a/Nat10/Kdm1a/Pak3/Mapk8/Smg6/Meaf6/Lig3/Map2k4/Wapl/Atm/Pms2/Taf2/…
GO:0006281	DNA repair	256/4337	579/21470	2.18879	1e-30	1.12426e-28	9.19866e-29	256	Taf9/Brca1/Uchl5/Dhx9/Morf4l1/Taf6l/Msh4/Mnat1/Actr5/Swi5/Rev1/Smc4/Setd2/Mlh1/Hmgb1/Pnkp/Ppp4r2/Rfc1/Hmces/Uimc1/Recql4/Vcpip1/Jmy/Smarca4/Rad51ap1/Apbb1/Emsy/Kif22/Fam168a/Ruvbl2/Primpol/Rrm1/Polb/Usp28/Gen1/Asf1a/Yeats4/Exd2/Polk/Ddx1/Pole2/Cdk7/Smc5/Eny2/Ercc6/Pnp/Rad21/Mcm4/Smug1/Hmga1/Arid1b/Smchd1/Kmt5b/Ddb1/Rnaseh2c/Stub1/Cul4b/Park7/Morf4l2/Apex2/Huwe1/Alkbh3/Setx/Rexo4/Nbn/Arid1a/Kdm1a/…
GO:0071702	organic substance transport	852/4337	2855/21470	1.47733	1e-30	1.12426e-28	9.19866e-29	852	Ktn1/Brca1/Atg9a/Tardbp/Pik3r4/Actr3/Phip/Runx1/Dhx9/Ptgs2/Tgfbrap1/Pikfyve/Tram1/Agap1/Macf1/Sptbn1/Itgb1/Slc25a14/Eif5a/Atg7/Tmco1/Rabgap1l/Stx6/Cnih4/Gnai2/Slc25a25/Rhoa/Lamtor1/Osbpl9/Ak1/Nmd3/Vamp4/Kpna4/Slc7a11/Snx8/Cdk5/Rap1a/Ap4b1/Setd2/Atp11b/Rbm8a/Sh3glb1/Stxbp3/Vps33a/P2rx4/Ptpn23/Rap1gds1/Snx27/Cd36/Pitpnm2/Anxa5/Camk2d/G3bp2/Slc7a1/Sdad1/Ap2a2/Mfsd10/Tmem129/Hnrnpa2b1/Raf1/Dysf/Arl8b…
GO:0010564	regulation of cell cycle process	305/4337	742/21470	2.03488	1e-30	1.12426e-28	9.19866e-29	305	Ncapd2/Brca1/Pik3r4/Phip/Mnat1/Nuf2/Rhoa/Usp19/Smc4/Tiprl/Setd2/Sh3glb1/Larp7/Camk2d/Eif4g1/Kif14/Uimc1/Ints7/Recql4/Thoc5/Haspin/Cdc6/Smarca4/Rad51ap1/Men1/Znhit1/Apbb1/Plk1/Crebbp/Sh2b1/Sirt2/Nup62/Mki67/Chmp2a/Prpf40a/Svil/Rrm1/Csnk2a2/Tmod3/Kif23/Spc24/Tipin/Usp28/Gen1/Kif20b/Gas1/Cdk7/Smc5/App/Ercc6/Rad21/Riok2/Arid1b/Ndc80/Bin1/Thoc1/Ddb1/Kif20a/Incenp/Anxa1/Rdx/Cul4b/Nfe2l1/Cdc27/Bcl2l1/Xp…
GO:0060255	regulation of macromolecule metabolic process	1663/4337	6441/21470	1.27815	1e-30	1.12426e-28	9.19866e-29	1663	Taf9/Tgif1/Eloc/Lrrfip1/Xrn1/Brca1/Atg9a/Tardbp/Uchl5/Actr3/Rnf2/Phip/Psmc3/Runx1/Dhx9/Ep300/Ptgs2/Morf4l1/Cops5/Bclaf1/Taf6l/Traf3ip1/Tgfbrap1/Bzw1/Casp8/Fn1/Stat1/Ing5/Hdac4/Mnat1/Kmt2d/Actr5/Jmjd1c/Meis1/Nck2/Otud6b/Gapdh/Sptbn1/Itgb1/C1d/Eif5a/Atg7/Nptn/Pmf1/Gpx1/Mbnl1/Usp4/Prpf18/Gnai2/Vim/Rapgef2/Rhoa/Rab3gap2/Usp19/Smg5/Lamtor1/Celsr3/Rbm5/Srsf6/Nmd3/Tiprl/Snw1/Elf2/Srrt/Ints1/Mvk/Cdk5/Sbn…
GO:0010608	post-transcriptional regulation of gene expression	231/4337	501/21470	2.28253	1e-30	1.12426e-28	9.19866e-29	231	Xrn1/Tardbp/Dhx9/Bzw1/Nck2/Otud6b/Gapdh/Eif5a/Vim/Mvk/Mlh1/Rbm8a/Zcchc4/Fxr1/Tyms/Eif4e/Eif3b/Nfkb1/Nsun5/Eif4g1/Pum3/Dus3l/Mettl3/Ckap5/Celf1/Cnot3/Mapk3/Tnrc6a/Eif3k/Nudt21/Cnot1/Pkm/Ireb2/Ilf3/Map2k2/Zc3h14/Eif5/Dcp1a/App/Tnrc6b/Tarbp2/Eif3d/Eif2b5/Ncbp2/Khsrp/Hnrnpm/Polr2d/Fech/Polr2g/Patl1/Rxra/Ago1/Cnot8/Focad/Dkc1/Trub2/Myef2/Exosc2/Ythdf1/Nat10/Eif6/Plxnb2/Stat3/Nsun4/Exosc9/Ogfod1/Eif4e2…
GO:0006325	chromatin organization	253/4337	576/21470	2.17441	1e-30	1.12426e-28	9.19866e-29	253	Brca1/Uchl5/Ep300/Morf4l1/Ing5/Hdac4/Kmt2d/Actr5/Jmjd1c/Gpx1/Setd2/Kmt5a/Hmgb1/Tbl1xr1/Bud23/Brpf1/Kdm5a/Hdac2/Mettl3/Uimc1/Selenof/Haspin/Smarca4/Men1/Znhit1/Apbb1/Gatad2b/Emsy/Kdm3a/Kat8/Rnf40/Pak1/Nap1l4/Eed/Mki67/Ruvbl2/Primpol/Bag6/Gatad2a/Kmt2a/Asf1a/Yeats4/Arid4b/Ubr2/Kdm3b/Eny2/Ercc6/Asxl1/Ipo4/Pphln1/Yeats2/Hira/Arid1b/Smchd1/Ss18/Rela/Kmt5b/Gnas/Kat6a/Kansl1/Rere/Kdm4a/Phf8/Morf4l2/Rnf2…
GO:0033044	regulation of chromosome organization	143/4337	247/21470	2.86604	1e-30	1.12426e-28	9.19866e-29	143	Ncapd2/Uchl5/Mnat1/Actr5/Nuf2/Smg5/Smc4/Pnkp/Hnrnpa2b1/Recql4/Haspin/Cdc6/Smarca4/Plk1/Mapk3/Map2k7/Ruvbl2/Spc24/Gen1/Cct2/Smc5/Rad21/Pphln1/Riok2/Arid1b/Ndc80/Incenp/Cdc27/Nbn/Dkc1/Bub1/Spc25/Arid1a/Nat10/Pttg1/Smg6/Naa10/Wapl/Atm/Cit/Ctnnb1/Ruvbl1/Sirt6/Pbrm1/Terf2/Klhl22/Ssbp1/Dpf2/Sin3a/Nabp2/Pcid2/Cul3/Numa1/Tent4b/Cenpe/Tacc3/Exosc10/Tpr/Smarcd2/Cct4/Hnrnpd/Zwilch/Cct8/Cdk5rap2/Dnmt1/Ncapd3…
GO:0000819	sister chromatid segregation	134/4337	226/21470	2.93521	1e-30	1.12426e-28	9.19866e-29	134	Ncapd2/Nuf2/Rhoa/Smc4/Kif14/Haspin/Cdc6/Smarca4/Plk1/Kif22/Nup62/Chmp2a/Kif23/Spc24/Clasp2/Gen1/Rad21/Espl1/Riok2/Arid1b/Ndc80/Incenp/Flna/Cdc27/Dsn1/Stag2/Tpx2/Bub1/Spc25/Arid1a/Knstrn/Pttg1/Chmp6/Atm/Cit/Pbrm1/Klhl22/Nsl1/Dpf2/Pcid2/Cul3/Numa1/Cenpe/Tacc3/Top2b/Tpr/Arhgef10/Eml4/Prc1/Kifc1/Smarcd2/Zwilch/Cdk5rap2/Ncapd3/Bcl7c/Nudc/Smarce1/Aurkb/Birc5/Brd7/Rb1/Hspa1b/Ccnb1/Drg1/Kif4/Ttk/Vps4b/Aa…
GO:0031324	negative regulation of cellular metabolic process	826/4337	2778/21470	1.47194	1e-30	1.12426e-28	9.19866e-29	826	Tgif1/Lrrfip1/Xrn1/Brca1/Atg9a/Tardbp/Rnf2/Runx1/Dhx9/Ep300/Bclaf1/Traf3ip1/Fn1/Stat1/Hdac4/Kmt2d/Nck2/Otud6b/Gapdh/C1d/Atg7/Nptn/Gnai2/Vim/Rapgef2/Rhoa/Smg5/Srsf6/Tiprl/Snw1/Elf2/Srrt/Mvk/Cdk5/Mlh1/Rbm8a/Fxr1/Tyms/Eif4e/Cd36/Kmt5a/Larp7/Cdk6/Nfkb1/Sfswap/Ptbp2/Eif4g1/Rbpj/Gtf2ird1/Inpp5f/Hmgb1/Tbl1xr1/Zeb2/Hnrnpa2b1/Dysf/Kdm5a/Rfc1/Hdac2/Tshz3/Mettl3/Sap130/Uimc1/Acadl/Tgfbr3/Eri1/Erf/Lrp1/Ikbkb…
GO:0008219	cell death	664/4337	2114/21470	1.55491	1e-30	1.12426e-28	9.19866e-29	664	Taf9/Brca1/Tardbp/Phip/Dhx9/Ep300/Ptgs2/Morf4l1/Cops5/Bclaf1/Casp8/Stk25/Fn1/Faim/Ing5/Hdac4/Mnat1/Nck2/Gapdh/Itgb1/C1d/Eif5a/Atg7/Gpx1/Gnai2/Mindy3/Rapgef2/Rhoa/Rbm5/Srsf6/Snw1/Slc7a11/Ints1/Gclm/Cdk5/Hax1/Mlh1/Sh3glb1/Slc35f6/P2rx4/Nradd/Usp53/Hip1r/Nfkb1/Anxa5/Diablo/Camk2d/Ube2k/Hip1/Hmgb1/Gsn/Kif14/Mfsd10/Raf1/Kras/Itpr1/Hdac2/Tgfbr3/Lrp1/Tm7sf3/Dido1/Pdcd2/Jmy/Dab2/Smarca4/Steap3/Foxp1/Men1…
GO:0012501	programmed cell death	658/4337	2097/21470	1.55335	1e-30	1.12426e-28	9.19866e-29	658	Taf9/Brca1/Tardbp/Phip/Dhx9/Ep300/Ptgs2/Morf4l1/Cops5/Bclaf1/Casp8/Stk25/Fn1/Faim/Ing5/Hdac4/Mnat1/Nck2/Gapdh/Itgb1/C1d/Eif5a/Atg7/Gpx1/Gnai2/Mindy3/Rapgef2/Rhoa/Rbm5/Srsf6/Snw1/Slc7a11/Ints1/Gclm/Cdk5/Hax1/Mlh1/Sh3glb1/Slc35f6/P2rx4/Nradd/Usp53/Hip1r/Nfkb1/Anxa5/Diablo/Camk2d/Ube2k/Hip1/Hmgb1/Gsn/Kif14/Mfsd10/Raf1/Kras/Itpr1/Hdac2/Tgfbr3/Lrp1/Tm7sf3/Dido1/Pdcd2/Jmy/Dab2/Smarca4/Steap3/Foxp1/Men1…
GO:0009892	negative regulation of metabolic process	927/4337	3218/21470	1.42606	1e-30	1.12426e-28	9.19866e-29	927	Taf9/Tgif1/Lrrfip1/Xrn1/Brca1/Atg9a/Tardbp/Uchl5/Rnf2/Runx1/Dhx9/Ep300/Ptgs2/Bclaf1/Traf3ip1/Fn1/Stat1/Hdac4/Kmt2d/Nck2/Otud6b/Gapdh/C1d/Atg7/Nptn/Gpx1/Usp4/Prpf18/Gnai2/Vim/Rapgef2/Rhoa/Usp19/Smg5/Srsf6/Tiprl/Snw1/Elf2/Srrt/Ints1/Mvk/Cdk5/Rap1a/Mlh1/Rbm8a/Fxr1/Tyms/Eif4e/Cd36/Kmt5a/Larp7/Cdk6/Nfkb1/Sfswap/Ptbp2/Fry/Eif4g1/Rbpj/Gtf2ird1/Inpp5f/Tbc1d24/Hmgb1/Tbl1xr1/Zeb2/Hnrnpa2b1/Dysf/Kdm5a/Rfc1/…
GO:1901362	organic cyclic compound biosynthetic process	1177/4337	4305/21470	1.35346	1e-30	1.12426e-28	9.19866e-29	1177	Taf9/Tgif1/Eloc/Lrrfip1/Brca1/Uchl5/Actr3/Rnf2/Phip/Psmc3/Runx1/Dhx9/Ep300/Morf4l1/Cops5/Bclaf1/Taf6l/Traf3ip1/Tgfbrap1/Stat1/Ing5/Gtf2e2/Hdac4/Mnat1/Gcdh/Kmt2d/Actr5/Jmjd1c/Meis1/Nck2/C1d/Atg7/Uck2/Pmf1/Ndufs2/Rapgef2/Rhoa/Ppox/Rev1/Fpgs/Impdh2/Ak1/Nmd3/Snw1/Elf2/Slc7a11/Srrt/Mvk/Fdps/Cdk5/Sbno1/Hax1/Anxa3/Setd2/Fubp1/Scap/Tyms/Pgm2/Cd36/Lias/Adsl/Kmt5a/Larp7/Cdk6/Nfkb1/Ak5/Camk2d/Rbpj/Gtf2ird1/…
GO:0044281	small molecule metabolic process	609/4337	1910/21470	1.57843	1e-30	1.12426e-28	9.19866e-29	609	Brca1/Ep300/Ptgs2/Idh1/Farsb/Rpe/Hdac4/Gcdh/Gapdh/Uck2/Gpx1/Impa1/Ndufs2/Slc25a25/Rhoa/Dalrd3/Fpgs/Impdh2/Ak1/Slc7a11/Wars2/Mvk/Gclm/Fdps/Scap/Tyms/Mdh2/Acad9/Pgm2/Tars2/Cd36/Lias/Adsl/Nfkb1/Ak5/Uxs1/Hmgb1/Vkorc1l1/Acox3/Bcat1/Dysf/Ldhb/Abcg2/Suclg2/Pdxdc1/Acadl/Cmpk1/Cmas/Pck2/Mtrr/Acad11/Lrp1/Acad8/Gapdhs/Dab2/Pcbd2/Etfb/Hsd3b7/Kdm3a/Idh2/Ndufc2/Bckdha/Nars2/Tspo/Aldh3a2/Gde1/Taldo1/Rrm1/Uevld/…
GO:0018130	heterocycle biosynthetic process	1134/4337	4139/21470	1.35631	1e-30	1.12426e-28	9.19866e-29	1134	Taf9/Tgif1/Eloc/Lrrfip1/Brca1/Uchl5/Actr3/Rnf2/Phip/Psmc3/Runx1/Dhx9/Ep300/Morf4l1/Cops5/Bclaf1/Taf6l/Traf3ip1/Tgfbrap1/Stat1/Ing5/Gtf2e2/Hdac4/Mnat1/Gcdh/Kmt2d/Actr5/Jmjd1c/Meis1/Nck2/C1d/Atg7/Uck2/Pmf1/Ndufs2/Rhoa/Ppox/Rev1/Fpgs/Impdh2/Ak1/Nmd3/Snw1/Elf2/Srrt/Cdk5/Sbno1/Hax1/Anxa3/Setd2/Fubp1/Tyms/Pgm2/Cd36/Lias/Adsl/Kmt5a/Larp7/Cdk6/Nfkb1/Ak5/Camk2d/Rbpj/Gtf2ird1/Pxn/Uxs1/Hmgb1/Tbl1xr1/Ube3a/Z…
GO:0006915	apoptotic process	635/4337	2028/21470	1.55006	1e-30	1.12426e-28	9.19866e-29	635	Taf9/Brca1/Tardbp/Phip/Ep300/Ptgs2/Morf4l1/Cops5/Bclaf1/Casp8/Stk25/Fn1/Faim/Ing5/Hdac4/Mnat1/Nck2/Gapdh/Itgb1/C1d/Eif5a/Atg7/Gpx1/Gnai2/Mindy3/Rapgef2/Rhoa/Rbm5/Srsf6/Snw1/Slc7a11/Ints1/Gclm/Cdk5/Hax1/Mlh1/Sh3glb1/Slc35f6/P2rx4/Nradd/Usp53/Hip1r/Nfkb1/Anxa5/Diablo/Camk2d/Ube2k/Hip1/Hmgb1/Gsn/Kif14/Mfsd10/Raf1/Kras/Itpr1/Hdac2/Tgfbr3/Lrp1/Dido1/Pdcd2/Jmy/Dab2/Smarca4/Steap3/Foxp1/Men1/Ei24/Apbb1/…
GO:0030163	protein catabolic process	379/4337	1042/21470	1.80059	1e-30	1.12426e-28	9.19866e-29	379	Taf9/Eloc/Uchl5/Psmc3/Edem3/Casp8/Tpp2/Atg7/Gpx1/Usp4/Usp19/Utp25/Ube3c/Ankib1/Pisd/Ptpn23/Psma5/Gna12/Ube3b/Nub1/Usp33/Ube2k/Tbl1xr1/Kif14/Ube3a/Tmem129/Dysf/Kctd5/Stt3b/Lrp1/Klhdc3/Dab2/Rbbp6/Tmtc3/Cnot4/Ttc3/Plk1/Cbl/Rnf40/Nrg1/Sirt2/Adam9/Psmc4/Rnf213/Chmp2a/Psma1/Mmp2/Bnip3/Bag6/Csnk2a2/Wwp2/Ldlr/Pias1/Usp28/Gja1/Cast/Ctsl/Ubr2/Psmd6/App/Csnk1e/Psmd2/Psma7/Cul2/Rnf14/Rela/Dpp3/Ddb1/Ndfip1/Ca…
GO:1903311	regulation of mRNA metabolic process	159/4337	307/21470	2.5639	1e-30	1.12426e-28	9.19866e-29	159	Tardbp/Dhx9/Mbnl1/Vim/Rbm5/Srsf6/Snw1/Mlh1/Rbm8a/Fxr1/Larp7/Sfswap/Hnrnpa2b1/Mettl3/Celf1/Cnot3/Rnf40/Tnrc6a/Nup98/Cnot1/Zc3h14/Hnrnpk/Dcp1a/Tnrc6b/Rbfox2/Ncbp2/Wtap/Khsrp/Hnrnpm/Polr2d/Polr2g/Patl1/Cnot8/Rnf20/Myef2/Exosc2/Ythdf1/Rbm25/Rbm39/Exosc9/Sf1/Mov10/Safb/Exosc8/Prdx6/Apex1/Hspa8/Zc3hav1/Dcps/Cdk9/Safb2/Cnot2/Pcid2/Sap18/Ccnt1/Tent4b/Ptbp1/Myd88/Exosc3/Paip1/Thrap3/Son/Ptbp3/Fus/Hnrnpl/N…
GO:0006913	nucleocytoplasmic transport	175/4337	355/21470	2.44035	1e-30	1.12426e-28	9.19866e-29	175	Brca1/Tardbp/Phip/Dhx9/Ptgs2/Nmd3/Kpna4/Cdk5/Setd2/Rbm8a/Cd36/Sdad1/Hnrnpa2b1/Thoc5/Ei24/Nup62/Nup98/Ing1/Nup93/Xpot/E2f3/Thoc7/Eny2/Ranbp3l/Xpo7/Ipo4/Nup155/Rangap1/Prkag1/Riok2/Ncbp2/Thoc1/Rab18/Polr2d/Cfl1/Pola2/Lzts2/Nedd4/Flna/Stk4/Kpna2/Hsp90aa1/Park7/Kpna6/Xpo1/Atf2/Ssb/Rae1/Nup35/Nup188/Eif6/Med1/Akirin2/Thoc2/Ipo8/Stat3/Pabpn1/Akt1/Sirt6/Adam10/Hsp90ab1/Cdk1/Camk1/Fyttd1/Hspa8/Pcid2/Cse1…
GO:0051169	nuclear transport	175/4337	355/21470	2.44035	1e-30	1.12426e-28	9.19866e-29	175	Brca1/Tardbp/Phip/Dhx9/Ptgs2/Nmd3/Kpna4/Cdk5/Setd2/Rbm8a/Cd36/Sdad1/Hnrnpa2b1/Thoc5/Ei24/Nup62/Nup98/Ing1/Nup93/Xpot/E2f3/Thoc7/Eny2/Ranbp3l/Xpo7/Ipo4/Nup155/Rangap1/Prkag1/Riok2/Ncbp2/Thoc1/Rab18/Polr2d/Cfl1/Pola2/Lzts2/Nedd4/Flna/Stk4/Kpna2/Hsp90aa1/Park7/Kpna6/Xpo1/Atf2/Ssb/Rae1/Nup35/Nup188/Eif6/Med1/Akirin2/Thoc2/Ipo8/Stat3/Pabpn1/Akt1/Sirt6/Adam10/Hsp90ab1/Cdk1/Camk1/Fyttd1/Hspa8/Pcid2/Cse1…
GO:0019219	regulation of nucleobase-containing compound metabolic process	1126/4337	4126/21470	1.35099	1e-30	1.12426e-28	9.19866e-29	1126	Taf9/Tgif1/Eloc/Lrrfip1/Brca1/Tardbp/Uchl5/Actr3/Rnf2/Phip/Psmc3/Runx1/Dhx9/Ep300/Morf4l1/Cops5/Bclaf1/Taf6l/Traf3ip1/Tgfbrap1/Stat1/Ing5/Hdac4/Mnat1/Kmt2d/Actr5/Jmjd1c/Meis1/Nck2/C1d/Atg7/Pmf1/Mbnl1/Vim/Rhoa/Smg5/Rbm5/Srsf6/Nmd3/Snw1/Elf2/Srrt/Cdk5/Sbno1/Hax1/Anxa3/Setd2/Mlh1/Fubp1/Rbm8a/Fxr1/Cd36/Kmt5a/Larp7/Cdk6/Nfkb1/Sfswap/Camk2d/Ptbp2/Rbpj/Gtf2ird1/Pxn/Hmgb1/Tbl1xr1/Ube3a/Zeb2/Slc30a9/Bud23…
GO:0019438	aromatic compound biosynthetic process	1130/4337	4150/21470	1.34795	1e-30	1.12426e-28	9.19866e-29	1130	Taf9/Tgif1/Eloc/Lrrfip1/Brca1/Uchl5/Actr3/Rnf2/Phip/Psmc3/Runx1/Dhx9/Ep300/Morf4l1/Cops5/Bclaf1/Taf6l/Traf3ip1/Tgfbrap1/Stat1/Ing5/Gtf2e2/Hdac4/Mnat1/Gcdh/Kmt2d/Actr5/Jmjd1c/Meis1/Nck2/C1d/Atg7/Uck2/Pmf1/Ndufs2/Rapgef2/Rhoa/Ppox/Rev1/Fpgs/Impdh2/Ak1/Nmd3/Snw1/Elf2/Slc7a11/Srrt/Cdk5/Sbno1/Hax1/Anxa3/Setd2/Fubp1/Tyms/Pgm2/Cd36/Adsl/Kmt5a/Larp7/Cdk6/Nfkb1/Ak5/Camk2d/Rbpj/Gtf2ird1/Pxn/Uxs1/Hmgb1/Tbl1…
GO:0051301	cell division	265/4337	654/21470	2.00591	1e-30	1.12426e-28	9.19866e-29	265	Ncapd2/Pik3r4/Actr3/Sptbn1/Pmf1/Nuf2/Gnai2/Rhoa/Smc4/Cdk5/Setd2/Fubp1/Cntrl/Sh3glb1/Rhoc/Kmt5a/Cdk6/Kif14/Arl8b/Thoc5/Ckap5/Cdc6/Men1/Plec/Dock7/Plk1/Sirt2/Nup62/Orc6/Chmp2a/Prpf40a/Svil/Mau2/Kif23/Spc24/Clasp2/Tipin/Epb41l2/Exoc3/Vrk1/Kif20b/Cdk7/Smc5/Rad21/Yeats2/Ndc80/Washc1/Cfl1/Trim36/Kif20a/Incenp/Lzts2/Ncoa3/Cdc27/Exoc7/Dsn1/Stag2/Bcl2l1/Mllt3/Tpx2/Bub1/Pkp4/Rae1/Spc25/Knstrn/Exoc6b/Pttg1/…
GO:1901565	organonitrogen compound catabolic process	460/4337	1368/21470	1.66462	1e-30	1.12426e-28	9.19866e-29	460	Taf9/Eloc/Uchl5/Psmc3/Edem3/Casp8/Tpp2/Atg7/Gpx1/Usp4/Usp19/Utp25/Ube3c/Ankib1/Pisd/Ptpn23/Psma5/Gna12/Ube3b/Nub1/Usp33/Ube2k/Tbl1xr1/Kif14/Ube3a/Tmem129/Bcat1/Dysf/Kctd5/Acadl/Stt3b/Mtrr/Lrp1/Acad8/Klhdc3/Dab2/Rbbp6/Tmtc3/Cnot4/Ttc3/Etfb/Plk1/Cbl/Rnf40/Bckdha/Nrg1/Sirt2/Adam9/Psmc4/Rnf213/Chmp2a/Psma1/Mmp2/Bnip3/Bag6/Csnk2a2/Pla2g15/Wwp2/Ldlr/Pias1/Ampd3/Usp28/Gja1/Cast/Gstz1/Galc/Ctsl/Ubr2/Psmd…
GO:0034654	nucleobase-containing compound biosynthetic process	1106/4337	4068/21470	1.34591	1e-30	1.12426e-28	9.19866e-29	1106	Taf9/Tgif1/Eloc/Lrrfip1/Brca1/Uchl5/Actr3/Rnf2/Phip/Psmc3/Runx1/Dhx9/Ep300/Morf4l1/Cops5/Bclaf1/Taf6l/Traf3ip1/Tgfbrap1/Stat1/Ing5/Gtf2e2/Hdac4/Mnat1/Gcdh/Kmt2d/Actr5/Jmjd1c/Meis1/Nck2/C1d/Atg7/Uck2/Pmf1/Ndufs2/Rhoa/Rev1/Impdh2/Ak1/Nmd3/Snw1/Elf2/Srrt/Cdk5/Sbno1/Hax1/Anxa3/Setd2/Fubp1/Tyms/Pgm2/Cd36/Adsl/Kmt5a/Larp7/Cdk6/Nfkb1/Ak5/Camk2d/Rbpj/Gtf2ird1/Pxn/Uxs1/Hmgb1/Tbl1xr1/Ube3a/Zeb2/Slc30a9/Pnk…
GO:0044770	cell cycle phase transition	233/4337	550/21470	2.09718	1e-30	1.12426e-28	9.19866e-29	233	Brca1/Mnat1/Itgb1/Nuf2/Tiprl/Cdk5/Eif4e/Larp7/Camk2d/Eif4g1/Kif14/Uimc1/Ints7/Thoc5/Haspin/Cdc6/Smarca4/Men1/Apbb1/Plk1/Crebbp/Chmp2a/Rrm1/Tmod3/Spc24/Clasp2/Tipin/Usp28/Cdk17/Gen1/E2f3/Camk2g/Gas1/Cdk7/Smc5/App/Ercc6/Rad21/Riok2/Arid1b/Ndc80/Thoc1/Ddb1/Incenp/Anxa1/Rdx/Cul4b/Cdc27/Phf8/Nbn/Bub1/Atf2/Map3k20/Spc25/Arid1a/Wdr76/Rassf1/Nasp/Acvr1/Atm/Taf2/Cit/Pbk/Cdk4/Cks1b/Akt1/Pbrm1/Klhl22/Rrm2/A…
GO:0010605	negative regulation of macromolecule metabolic process	853/4337	2981/21470	1.41654	1e-30	1.12426e-28	9.19866e-29	853	Taf9/Tgif1/Lrrfip1/Xrn1/Brca1/Atg9a/Tardbp/Uchl5/Rnf2/Runx1/Dhx9/Ep300/Ptgs2/Bclaf1/Traf3ip1/Fn1/Stat1/Hdac4/Kmt2d/Nck2/Otud6b/Gapdh/C1d/Atg7/Nptn/Gpx1/Usp4/Prpf18/Gnai2/Vim/Usp19/Smg5/Srsf6/Tiprl/Snw1/Elf2/Srrt/Ints1/Mvk/Cdk5/Mlh1/Rbm8a/Fxr1/Tyms/Eif4e/Cd36/Kmt5a/Larp7/Cdk6/Nfkb1/Sfswap/Ptbp2/Fry/Eif4g1/Rbpj/Gtf2ird1/Inpp5f/Tbc1d24/Hmgb1/Tbl1xr1/Zeb2/Hnrnpa2b1/Dysf/Kdm5a/Rfc1/Hdac2/Tshz3/Mettl3/…
GO:0010629	negative regulation of gene expression	377/4337	1066/21470	1.75076	1e-30	1.12426e-28	9.19866e-29	377	Tgif1/Xrn1/Atg9a/Tardbp/Dhx9/Traf3ip1/Fn1/Kmt2d/Otud6b/Gapdh/Nptn/Vim/Smg5/Srsf6/Srrt/Mvk/Mlh1/Rbm8a/Fxr1/Tyms/Eif4e/Cd36/Larp7/Nfkb1/Sfswap/Ptbp2/Eif4g1/Hmgb1/Hnrnpa2b1/Dysf/Mettl3/Tgfbr3/Eri1/Lrp1/Celf1/Smarca4/Foxp1/Cnot3/Crebbp/Tnrc6a/Picalm/Tspo/Hmgb2/Lsm4/Wwp2/Cnot1/Cx3cl1/Ldlr/Ireb2/Ilf3/Tbk1/Atp2b1/Max/Map2k2/Gja1/Zc3h14/Cast/Ubr2/Hnrnpk/Dcp1a/Gas1/App/Tnrc6b/Tarbp2/Nup155/Mapkbp1/Pphln1/…
GO:0051254	positive regulation of RNA metabolic process	599/4337	1934/21470	1.53325	1e-30	1.12426e-28	9.19866e-29	599	Taf9/Eloc/Brca1/Tardbp/Uchl5/Actr3/Phip/Psmc3/Runx1/Dhx9/Ep300/Morf4l1/Cops5/Bclaf1/Taf6l/Stat1/Ing5/Hdac4/Kmt2d/Actr5/Meis1/Nck2/Pmf1/Nmd3/Snw1/Elf2/Hax1/Mlh1/Larp7/Nfkb1/Rbpj/Hmgb1/Tbl1xr1/Ube3a/Zeb2/Slc30a9/Bud23/Brpf1/Raf1/Kdm5a/Rfc1/Med6/Hdac2/Mettl3/Cebpz/Thoc5/Trim56/Ikbkb/Celf1/Jmy/Polr2a/Dab2/Smarca4/Foxp1/Men1/Map2k3/Pcbd2/Apbb1/Gatad2b/Cnot3/Kdm3a/Kat8/Crebbp/Mapk3/Tnrc6a/Irf3/Picalm/S…
GO:0009889	regulation of biosynthetic process	1389/4337	5366/21470	1.28143	1e-30	1.12426e-28	9.19866e-29	1389	Taf9/Tgif1/Eloc/Lrrfip1/Xrn1/Brca1/Atg9a/Tardbp/Uchl5/Actr3/Rnf2/Phip/Psmc3/Runx1/Dhx9/Ep300/Ptgs2/Idh1/Morf4l1/Cops5/Bclaf1/Taf6l/Traf3ip1/Tgfbrap1/Pikfyve/Bzw1/Casp8/Fn1/Stat1/Ing5/Hdac4/Mnat1/Kmt2d/Actr5/Jmjd1c/Meis1/Nck2/Otud6b/Gapdh/Sptbn1/C1d/Eif5a/Atg7/Nptn/Pmf1/Gpx1/Mbnl1/Vim/Rapgef2/Rhoa/Rab3gap2/Smg5/Rbm5/Srsf6/Nmd3/Snw1/Elf2/Slc7a11/Srrt/Mvk/Fdps/Cdk5/Sbno1/Rap1a/Hax1/Anxa3/Setd2/Mlh1/…
GO:0006417	regulation of translation	179/4337	384/21470	2.30762	1e-30	1.12426e-28	9.19866e-29	179	Xrn1/Tardbp/Dhx9/Bzw1/Nck2/Otud6b/Gapdh/Eif5a/Vim/Mvk/Mlh1/Rbm8a/Zcchc4/Fxr1/Tyms/Eif4e/Eif3b/Nsun5/Eif4g1/Pum3/Dus3l/Mettl3/Celf1/Cnot3/Mapk3/Tnrc6a/Eif3k/Cnot1/Pkm/Ireb2/Ilf3/Eif5/Dcp1a/App/Tnrc6b/Tarbp2/Eif3d/Eif2b5/Ncbp2/Khsrp/Polr2d/Fech/Polr2g/Patl1/Rxra/Ago1/Cnot8/Trub2/Exosc2/Ythdf1/Nat10/Eif6/Plxnb2/Nsun4/Exosc9/Ogfod1/Eif4e2/Rps3/Mov10/Cdk4/Rps9/Akt2/Akt1/Exosc8/Eif2a/Dcps/Sepsecs/Gemin…
GO:0006401	RNA catabolic process	145/4337	282/21470	2.54543	1e-30	1.12426e-28	9.19866e-29	145	Xrn1/Tardbp/Dhx9/Vim/Smg5/Mlh1/Rbm8a/Fxr1/Mettl3/Eri1/Celf1/Cnot3/Tnrc6a/Lsm4/Zc3h4/Cnot1/Wdr82/Zc3h14/Dcp1a/Dis3/Tnrc6b/Ncbp2/Khsrp/Hnrnpm/Polr2d/Rnaseh2c/Polr2g/Patl1/Ago1/Cnot8/Mrto4/Dkc1/Ssb/Myef2/Exosc2/Ythdf1/Slfn9/Smg6/Atm/Exosc9/Grsf1/Mov10/Rnaseh2a/Exosc8/Edc3/Apex1/Zc3hav1/Dcps/Cnot2/Pcid2/Snd1/Tent4b/Rnaseh1/Phax/Myd88/Exosc3/Exosc10/Paip1/Thrap3/Fus/Brf1/Zc3h18/Hnrnpd/Nsun2/Srsf1/Gtpb…
GO:0006950	response to stress	1138/4337	4245/21470	1.32711	1e-30	1.12426e-28	9.19866e-29	1138	Taf9/Brca1/Atg9a/Pik3r4/Uchl5/Actr3/Runx1/Dhx9/Dst/Ep300/Ptgs2/Idh1/Morf4l1/Cops5/Bclaf1/Taf6l/Traf3ip1/Msh4/Edem3/Casp8/Stk25/Fn1/Tram1/Stat1/Mnat1/Actr5/Swi5/Macf1/Nck2/Gapdh/Wdr45/Itgb1/Atg7/Tmco1/Gpx1/Ndufs2/Vim/Rhoa/Usp19/Ncam1/Rev1/Srsf6/Smc4/Vamp4/Tiprl/Snw1/Kpna4/Slc7a11/Mvk/Gclm/Cdk5/Gbp6/Anxa3/Setd2/Mlh1/Sh3glb1/Stxbp3/P2rx4/Rhoc/Scap/Eif4e/Cd36/Lias/Adsl/Kmt5a/Depdc5/Vcam1/Dhx15/Cdk6/N…
GO:0034248	regulation of amide metabolic process	198/4337	447/21470	2.19281	1e-30	1.12426e-28	9.19866e-29	198	Xrn1/Tardbp/Dhx9/Bzw1/Nck2/Otud6b/Gapdh/Eif5a/Vim/Slc7a11/Mvk/Mlh1/Rbm8a/Zcchc4/Fxr1/Tyms/Eif4e/Eif3b/Nsun5/Eif4g1/Pum3/Dus3l/Mettl3/Celf1/Cnot3/Mapk3/Tnrc6a/Picalm/Eif3k/Cnot1/Pkm/Ireb2/Ilf3/Eif5/Dcp1a/App/Tnrc6b/Tarbp2/Csnk1e/Eif3d/Eif2b5/Ncbp2/Khsrp/Bin1/Mlst8/Polr2d/Rela/Fech/Polr2g/Patl1/Rxra/Ago1/Cnot8/Abca2/Trub2/Exosc2/Ythdf1/Nat10/Eif6/Plxnb2/Nsun4/Exosc9/Ogfod1/Eif4e2/Rps3/Mov10/Cdk4/Rp…
GO:0044772	mitotic cell cycle phase transition	200/4337	454/21470	2.1808	1e-30	1.12426e-28	9.19866e-29	200	Brca1/Mnat1/Itgb1/Nuf2/Cdk5/Eif4e/Larp7/Camk2d/Eif4g1/Kif14/Uimc1/Haspin/Cdc6/Smarca4/Men1/Plk1/Crebbp/Chmp2a/Rrm1/Tmod3/Spc24/Clasp2/Cdk17/Gen1/E2f3/Camk2g/Cdk7/Smc5/App/Rad21/Riok2/Arid1b/Ndc80/Ddb1/Incenp/Anxa1/Rdx/Cul4b/Cdc27/Phf8/Nbn/Bub1/Spc25/Arid1a/Nasp/Acvr1/Atm/Taf2/Cit/Cdk4/Cks1b/Akt1/Pbrm1/Klhl22/Rrm2/Apex1/Cdk1/Plrg1/Hspa8/Eps8/Dpf2/Casp2/Nae1/Wac/Ccnh/Tcf3/Arpp19/Sin3a/Cul4a/Adam17/…
GO:0031326	regulation of cellular biosynthetic process	1376/4337	5326/21470	1.27897	1e-30	1.12426e-28	9.19866e-29	1376	Taf9/Tgif1/Eloc/Lrrfip1/Xrn1/Brca1/Atg9a/Tardbp/Uchl5/Actr3/Rnf2/Phip/Psmc3/Runx1/Dhx9/Ep300/Ptgs2/Morf4l1/Cops5/Bclaf1/Taf6l/Traf3ip1/Tgfbrap1/Bzw1/Casp8/Fn1/Stat1/Ing5/Hdac4/Mnat1/Kmt2d/Actr5/Jmjd1c/Meis1/Nck2/Otud6b/Gapdh/Sptbn1/C1d/Eif5a/Atg7/Nptn/Pmf1/Gpx1/Mbnl1/Vim/Rapgef2/Rhoa/Rab3gap2/Smg5/Rbm5/Srsf6/Nmd3/Snw1/Elf2/Slc7a11/Srrt/Mvk/Cdk5/Sbno1/Hax1/Anxa3/Setd2/Mlh1/Fubp1/Rbm8a/Zcchc4/Fxr1/…
GO:0051247	positive regulation of protein metabolic process	493/4337	1527/21470	1.59827	1e-30	1.12426e-28	9.19866e-29	493	Brca1/Phip/Psmc3/Dhx9/Ptgs2/Casp8/Fn1/Stat1/Hdac4/Mnat1/Nck2/Otud6b/Itgb1/Eif5a/Atg7/Nptn/Vim/Rapgef2/Rhoa/Rab3gap2/Snw1/Cdk5/Rap1a/Hax1/Pcolce/Ankib1/Zcchc4/Fxr1/Cd36/Hip1r/Gna12/Nub1/Diablo/F3/Nsun5/Eif4g1/Pxn/Ube2k/Hip1/Hmgb1/Gsn/Kif14/Ube3a/Zeb2/Raf1/Kras/Hdac2/Atg10/Mettl3/Lrp1/Pdcd2/Dab2/Cdc6/Tmtc3/Men1/Tnk2/Map2k3/Dock7/Plk1/Kat8/Iqgap1/Rnf40/Mapk3/Pak1/Nrg1/Picalm/Sirt2/Map2k7/Adam9/Eed/P…
GO:0051234	establishment of localization	1304/4337	5004/21470	1.29004	1e-30	1.12426e-28	9.19866e-29	1304	Ktn1/Brca1/Atg9a/Tardbp/Pik3r4/Actr3/Phip/Runx1/Dhx9/Dst/Ptgs2/Cops5/Traf3ip1/Tgfbrap1/Pikfyve/Stk25/Tram1/Agap1/Arhgap12/Macf1/Sptbn1/Itgb1/Slc25a14/Eif5a/Atg7/Tmco1/Atp6v1h/Nuf2/Rabgap1l/Stx6/Cnih4/Gnai2/Slc25a25/Rhoa/Rab3gap2/Fnbp1/Ncam1/Lamtor1/Osbpl9/Ak1/Nmd3/Vamp4/Kpna4/Slc7a11/Snx8/Cdk5/Rap1a/Ap4b1/Slc25a40/Anxa3/Setd2/Mlh1/Atp11b/Rbm8a/Sh3glb1/Slc35f6/Stxbp3/Vps33a/P2rx4/Scap/Ptpn23/Rap1g…
GO:0006091	generation of precursor metabolites and energy	211/4337	492/21470	2.12305	1e-30	1.12426e-28	9.19866e-29	211	Ep300/Idh1/Rpe/Hdac4/Gapdh/Cox5b/Ndufs2/Slc25a25/Rhoa/Mdh2/Pgm2/Cd36/Adsl/Hmgb1/Suclg2/Ndufaf1/Gapdhs/Plec/Etfb/Idh2/Ndufc2/Cox7a1/Taldo1/Gys1/Bax/Bnip3/Coq9/Pkm/Ireb2/Adpgk/Idh3a/Fdx1/Pfkl/Sdha/Ndufs6/App/Oxa1l/Pfkm/Cyc1/Ndufs4/Sod2/Mlst8/Sting1/Sdhaf2/Gnpda1/Tkfc/Antkmt/Gnas/Mdh1/H6pd/Park7/Acox1/Atp7a/Abcd1/Ndufb6/Ak4/Pgm1/G6pdx/Eif6/Eno1/Grb10/Hk1/Stat3/Cox7c/Pfkp/Prkag2/Akt2/Akt1/Sirt6/Cdk1/…
GO:0000070	mitotic sister chromatid segregation	109/4337	185/21470	2.91674	1e-30	1.12426e-28	9.19866e-29	109	Ncapd2/Nuf2/Rhoa/Smc4/Kif14/Haspin/Plk1/Kif22/Nup62/Chmp2a/Kif23/Spc24/Clasp2/Gen1/Rad21/Espl1/Ndc80/Incenp/Flna/Cdc27/Dsn1/Stag2/Tpx2/Bub1/Spc25/Knstrn/Pttg1/Chmp6/Atm/Cit/Klhl22/Nsl1/Pcid2/Cul3/Numa1/Cenpe/Tpr/Arhgef10/Eml4/Prc1/Kifc1/Zwilch/Cdk5rap2/Ncapd3/Nudc/Aurkb/Birc5/Rb1/Hspa1b/Ccnb1/Drg1/Kif4/Ttk/Vps4b/Aaas/Rab11a/Ran/Kpnb1/Tubg1/Kif2c/Trip13/Akap8l/Tasor/Kif11/Kif18b/Fbxo5/Sgo2/Cdca8/A…
GO:0009891	positive regulation of biosynthetic process	825/4337	2897/21470	1.40977	1e-30	1.12426e-28	9.19866e-29	825	Taf9/Eloc/Brca1/Tardbp/Uchl5/Actr3/Phip/Psmc3/Runx1/Dhx9/Ep300/Ptgs2/Morf4l1/Cops5/Bclaf1/Taf6l/Casp8/Fn1/Stat1/Ing5/Hdac4/Kmt2d/Actr5/Meis1/Nck2/Otud6b/Gapdh/Sptbn1/Eif5a/Pmf1/Vim/Rab3gap2/Nmd3/Snw1/Elf2/Fdps/Hax1/Setd2/Mlh1/Fubp1/Zcchc4/Fxr1/Scap/Cd36/Larp7/Cdk6/Nfkb1/Camk2d/F3/Nsun5/Eif4g1/Rbpj/Hmgb1/Tbl1xr1/Gsn/Ube3a/Zeb2/Slc30a9/Pnkp/Brpf1/Raf1/Kdm5a/Rfc1/Kras/Hmces/Med6/Hdac2/Mettl3/Cebpz/L…
GO:0098813	nuclear chromosome segregation	155/4337	317/21470	2.42056	1.3e-30	1.45124e-28	1.1874e-28	155	Ncapd2/Actr3/Msh4/Nuf2/Rhoa/Smc4/Mlh1/Kif14/Haspin/Cdc6/Smarca4/Plk1/Kif22/Sirt2/Nup62/Chmp2a/Bag6/Map1s/Kif23/Spc24/Clasp2/Gen1/Rad21/Espl1/Riok2/Arid1b/Ndc80/Washc1/Incenp/Flna/Cdc27/Dsn1/Stag2/Tpx2/Bub1/Spc25/Arid1a/Knstrn/Pttg1/Chmp6/Atm/Cit/Pbrm1/Klhl22/Nsl1/Dpf2/Pcid2/Cul3/Numa1/Cenpe/Tacc3/Top2b/Tpr/Arhgef10/Eml4/Prc1/Kifc1/Smarcd2/Syde1/Zwilch/Ect2/Cdk5rap2/Ndc1/Ncapd3/Bcl7c/Nudc/Smarce1/…
GO:0007005	mitochondrion organization	227/4337	550/21470	2.04318	2.7e-30	2.99303e-28	2.44037e-28	227	Atg9a/Ep300/Wdr45/Atg7/Mrpl15/Gpx1/Ndufs2/Gclm/Cdk5/Sh3glb1/Slc35f6/Pisd/Acad9/Rap1gds1/Hip1r/Ndufaf1/Plec/Tmem70/Ndufc2/Cox7a1/Tspo/Bbc3/Primpol/Bax/Rrm1/Mrpl17/Bnip3/Timm13/Ndufs6/Inf2/Vdac2/Mipep/Cyrib/Oxa1l/Pnp/Timm23/Tomm22/Dnm1l/Ap3b1/Ndufs4/Sod2/Ndufaf7/Twnk/Sdhaf2/Grpel2/Mtx1/Hsp90aa1/Park7/Huwe1/Hsd17b10/Atp7a/Bcl2l1/Pmpca/Ndufb6/Atf2/Miga2/Top3a/Lig3/Apool/Mtm1/Tomm5/Stat3/Wipi2/Synj2/H…
GO:0007346	regulation of mitotic cell cycle	214/4337	507/21470	2.08953	3.2e-30	3.52267e-28	2.88153e-28	214	Brca1/Phip/Mnat1/Nuf2/Eif4e/Larp7/Camk2d/Eif4g1/Hmgb1/Kif14/Uimc1/Dlgap5/Haspin/Cdc6/Smarca4/Men1/Plk1/Crebbp/Iqgap1/Sh2b1/Nup62/Mki67/Rrm1/Tmod3/Spc24/Tipin/Gen1/Btg1/Kif20b/Gas1/Cdk7/App/Rad21/Riok2/Arid1b/Ndc80/Asah2/Ddb1/Incenp/Anxa1/Rdx/Gbf1/Cul4b/Nfe2l1/Cdc27/Sdcbp/Shb/Nbn/Bub1/Atf2/Map3k20/Spc25/Arid1a/Dusp3/Timp2/Acvr1/Atm/Ctnnb1/Pbk/Met/Cdk4/Cks1b/Akt1/Pbrm1/Asns/Klhl22/Rrm2/Apex1/Cdk1/P…
GO:0006338	chromatin remodeling	179/4337	394/21470	2.24905	4.1e-30	4.48229e-28	3.66741e-28	179	Brca1/Uchl5/Ep300/Morf4l1/Hdac4/Kmt2d/Actr5/Gpx1/Setd2/Hmgb1/Kdm5a/Hdac2/Mettl3/Smarca4/Men1/Znhit1/Gatad2b/Kat8/Pak1/Nap1l4/Eed/Ruvbl2/Primpol/Gatad2a/Asf1a/Yeats4/Arid4b/Ubr2/Ercc6/Pphln1/Yeats2/Arid1b/Smchd1/Ss18/Gnas/Kat6a/Kansl1/Rere/Kdm4a/Phf8/Mllt3/Hat1/Arid1a/Kansl3/Chd6/Kdm1a/Kdm4b/Nasp/Hcfc1/Chaf1b/Setd1a/Dek/Ruvbl1/Samd1/Sirt6/Ash2l/Pbrm1/Cbx3/Dpf2/Rrp8/Hltf/Mta1/Sin3a/Chd2/Nr3c1/Chd4/…
GO:0051603	proteolysis involved in protein catabolic process	297/4337	797/21470	1.84476	5.6e-30	6.08022e-28	4.96365e-28	297	Taf9/Eloc/Uchl5/Psmc3/Edem3/Casp8/Atg7/Gpx1/Usp4/Usp19/Ube3c/Ankib1/Ptpn23/Psma5/Gna12/Ube3b/Nub1/Usp33/Ube2k/Tbl1xr1/Kif14/Ube3a/Tmem129/Kctd5/Stt3b/Klhdc3/Dab2/Rbbp6/Tmtc3/Cnot4/Ttc3/Plk1/Cbl/Rnf40/Sirt2/Psmc4/Rnf213/Chmp2a/Psma1/Bag6/Csnk2a2/Wwp2/Pias1/Usp28/Ctsl/Ubr2/Psmd6/Csnk1e/Psmd2/Psma7/Cul2/Rnf14/Ddb1/Ndfip1/Fbxo38/Stub1/Nedd4/Ptk2/Cul4b/Nfe2l1/Snf8/Cdc27/Park7/Huwe1/Rnf20/Man1b1/Sdcbp/…
GO:0018193	peptidyl-amino acid modification	424/4337	1273/21470	1.64885	7.5e-30	8.08776e-28	6.57213e-28	424	Taf9/Brca1/Ppil3/Phip/Ep300/Ptgs2/Peak1/Morf4l1/Taf6l/Traf3ip1/Pikfyve/Ing5/Hdac4/Kmt2d/Nck2/Gapdh/Itgb1/Mast4/Snw1/Cdk5/Hax1/Setd2/Dclk1/Dph5/Tpst2/Cd36/Lias/Kmt5a/Camk2d/Eif4g1/Pxn/Ube2k/Inpp5f/Tbc1d24/Vkorc1l1/Brpf1/Raf1/Hdac2/Mark2/Ikbkb/Smarca4/Men1/Tnk2/Map2k3/Apbb1/Dock7/Plk1/Kdm3a/Csnk1g1/Kat8/Cbl/Crebbp/Iqgap1/Mapk3/Pak1/Nrg1/Sirt2/Map2k7/Eed/Akap9/Ruvbl2/Bax/Trpm4/Prmt9/Bag6/Mast3/Csnk2…
GO:1901990	regulation of mitotic cell cycle phase transition	161/4337	340/21470	2.34417	1e-29	1.06389e-27	8.63362e-28	161	Brca1/Mnat1/Nuf2/Larp7/Camk2d/Eif4g1/Kif14/Uimc1/Haspin/Cdc6/Smarca4/Men1/Plk1/Crebbp/Rrm1/Tmod3/Spc24/Gen1/Cdk7/App/Rad21/Riok2/Arid1b/Ndc80/Ddb1/Incenp/Anxa1/Rdx/Cul4b/Cdc27/Nbn/Bub1/Spc25/Arid1a/Acvr1/Atm/Cdk4/Akt1/Pbrm1/Klhl22/Rrm2/Apex1/Cdk1/Plrg1/Dpf2/Casp2/Nae1/Wac/Ccnh/Tcf3/Sin3a/Cul4a/Adam17/Adamts1/Blm/Nabp2/Pcid2/Cul3/Cenpe/Mepce/Tpr/Chek1/Smarcd2/Zwilch/Cdk5rap2/Mdm2/Pten/Bcl7c/Phb2/P…
GO:0043632	modification-dependent macromolecule catabolic process	264/4337	682/21470	1.91629	1e-29	1.06389e-27	8.63362e-28	264	Taf9/Eloc/Uchl5/Psmc3/Edem3/Atg7/Usp4/Usp19/Ube3c/Ankib1/Ptpn23/Psma5/Gna12/Ube3b/Nub1/Usp33/Ube2k/Tbl1xr1/Kif14/Ube3a/Tmem129/Kctd5/Stt3b/Klhdc3/Dab2/Rbbp6/Cnot4/Ttc3/Plk1/Cbl/Rnf40/Sirt2/Psmc4/Rnf213/Chmp2a/Psma1/Bag6/Csnk2a2/Wwp2/Pias1/Usp28/Ubr2/Psmd6/Csnk1e/Psmd2/Psma7/Cul2/Rnf14/Ddb1/Ndfip1/Fbxo38/Stub1/Nedd4/Ptk2/Cul4b/Snf8/Cdc27/Park7/Huwe1/Rnf20/Man1b1/Sdcbp/Xpo1/Usp48/Ecpas/Ubr4/Csnk2a1…
GO:0031328	positive regulation of cellular biosynthetic process	814/4337	2871/21470	1.40357	1.1e-29	1.15478e-27	9.4413e-28	814	Taf9/Eloc/Brca1/Tardbp/Uchl5/Actr3/Phip/Psmc3/Runx1/Dhx9/Ep300/Ptgs2/Morf4l1/Cops5/Bclaf1/Taf6l/Casp8/Fn1/Stat1/Ing5/Hdac4/Kmt2d/Actr5/Meis1/Nck2/Otud6b/Gapdh/Sptbn1/Eif5a/Pmf1/Vim/Rab3gap2/Nmd3/Snw1/Elf2/Hax1/Setd2/Mlh1/Fubp1/Zcchc4/Fxr1/Cd36/Larp7/Cdk6/Nfkb1/Camk2d/F3/Nsun5/Eif4g1/Rbpj/Hmgb1/Tbl1xr1/Gsn/Ube3a/Zeb2/Slc30a9/Pnkp/Brpf1/Raf1/Kdm5a/Rfc1/Kras/Hmces/Med6/Hdac2/Mettl3/Cebpz/Lrp1/Thoc5/…
GO:0034504	protein localization to nucleus	156/4337	325/21470	2.3762	1.1e-29	1.15478e-27	9.4413e-28	156	Brca1/Tardbp/Phip/Ptgs2/Pikfyve/Utp25/Nmd3/Kpna4/Cdk5/Dclk1/Rap1gds1/Cd36/Larp7/Ei24/Plk1/Polr1a/Nup62/Nup98/Ing1/Nup93/E2f3/Fermt2/App/Ipo4/Nup155/Rangap1/Hnrnpm/Cfl1/Pola2/Ctnna1/Lzts2/Flna/Stk4/Kpna2/Hsp90aa1/Park7/Kpna6/Xpo1/Atf2/Nup35/Nup188/Rpl11/Med1/Akirin2/Ilrun/Ipo8/Otud7b/Stat3/Glul/Akt1/Sirt6/Fyn/Hsp90ab1/Cdk1/Plrg1/Hspa8/Skp1/Sin3a/Cse1l/Nolc1/Nol8/Grk2/Tnfrsf1a/Kat7/Mepce/Sirt1/Tpr/…
GO:1901987	regulation of cell cycle phase transition	190/4337	432/21470	2.17727	1.2e-29	1.25147e-27	1.02396e-27	190	Brca1/Mnat1/Nuf2/Tiprl/Larp7/Camk2d/Eif4g1/Kif14/Uimc1/Ints7/Thoc5/Haspin/Cdc6/Smarca4/Men1/Apbb1/Plk1/Crebbp/Rrm1/Tmod3/Spc24/Tipin/Usp28/Gen1/Gas1/Cdk7/App/Ercc6/Rad21/Riok2/Arid1b/Ndc80/Thoc1/Ddb1/Incenp/Anxa1/Rdx/Cul4b/Cdc27/Nbn/Bub1/Atf2/Map3k20/Spc25/Arid1a/Wdr76/Rassf1/Acvr1/Atm/Pbk/Cdk4/Akt1/Pbrm1/Klhl22/Rrm2/Apex1/Cdk1/Plrg1/Dpf2/Casp2/Nae1/Wac/Ccnh/Tcf3/Sin3a/Cul4a/Adam17/Adamts1/Blm/Na…
GO:0065009	regulation of molecular function	872/4337	3126/21470	1.38093	2.3e-29	2.38298e-27	1.94151e-27	872	Srgap2/Lrrfip1/Agfg1/Pik3r4/Uchl5/Actr3/Rnf2/Dhx9/Ep300/Ptgs2/Cops5/Traf3ip1/Casp8/Fn1/Agap1/Stat1/Hdac4/Mnat1/Arhgap12/Ralgapa2/Gapdh/Itgb1/Phactr4/Gpx1/Rabgap1l/Gnai2/Rapgef2/Rhoa/Rab3gap2/Lamtor1/Nmd3/Tiprl/Ints1/Gclm/Cdk5/Rap1a/Anxa3/Pcolce/Sh3glb1/Tfip11/Rhoc/Arhgap29/Rap1gds1/Snx27/Cd36/Depdc5/Hip1r/Larp7/Gna12/Nfkb1/Diablo/Camk2d/F3/Usp33/Fry/Eif4g1/Pxn/Hip1/Tbc1d24/Hmgb1/Gsn/Kif14/Zeb2/Pn…
GO:0051054	positive regulation of DNA metabolic process	158/4337	333/21470	2.34885	2.6e-29	2.67631e-27	2.18834e-27	158	Brca1/Uchl5/Dhx9/Morf4l1/Actr5/Anxa3/Mlh1/Camk2d/Hmgb1/Pnkp/Hnrnpa2b1/Hmces/Uimc1/Smarca4/Rad51ap1/Otud4/Apbb1/Mapk3/Map2k7/Fam168a/Ruvbl2/Bax/Gins3/Cct2/Yeats4/Ercc6/Pnp/Arid1b/Smchd1/Kmt5b/Hsp90aa1/Morf4l2/Nbn/Dkc1/Arid1a/Pak3/Mapk8/Meaf6/Map2k4/Atm/Pms2/Ctnnb1/Rps3/Met/Ruvbl1/Akt1/Sirt6/Pbrm1/Terf2/Brd8/Hsp90ab1/Cdk1/Ssbp1/Dpf2/Chtf18/Mms19/Blm/Nabp2/Pdgfrb/Igf1r/Pias4/Kat7/Exosc3/Sirt1/Helq/B…
GO:0043067	regulation of programmed cell death	525/4337	1679/21470	1.54793	3.2e-29	3.27267e-27	2.6777e-27	525	Taf9/Brca1/Tardbp/Phip/Ptgs2/Morf4l1/Cops5/Bclaf1/Casp8/Fn1/Faim/Ing5/Hdac4/Mnat1/Nck2/Gapdh/Itgb1/Eif5a/Atg7/Gpx1/Gnai2/Rapgef2/Rhoa/Rbm5/Srsf6/Slc7a11/Ints1/Gclm/Cdk5/Hax1/Slc35f6/Hip1r/Nfkb1/Anxa5/Diablo/Camk2d/Hip1/Hmgb1/Gsn/Kif14/Raf1/Kras/Itpr1/Hdac2/Tgfbr3/Lrp1/Tm7sf3/Pdcd2/Jmy/Dab2/Smarca4/Steap3/Foxp1/Men1/Ei24/Apbb1/Plk1/Uri1/Cbl/Nrg1/Irf3/Stxbp1/Sirt2/Map2k7/Tspo/Nup62/Hmgb2/Bbc3/Ruvbl…
GO:0016570	histone modification	207/4337	492/21470	2.0828	4.9e-29	4.97915e-27	4.07394e-27	207	Taf9/Brca1/Rnf2/Ep300/Morf4l1/Taf6l/Ing5/Hdac4/Kmt2d/Jmjd1c/Snw1/Setd2/Kmt5a/Tbl1xr1/Brpf1/Kdm5a/Hdac2/Uimc1/Smarca4/Men1/Znhit1/Apbb1/Gatad2b/Kdm3a/Kat8/Crebbp/Rnf40/Mapk3/Sirt2/Eed/Ruvbl2/Gatad2a/Sin3b/Kmt2a/Wdr82/Yeats4/Pwp1/Arid4b/Ubr2/Kdm3b/App/Eny2/Ercc6/Asxl1/Phf20l1/Yeats2/Kmt5b/Ddb1/Kat6a/Cul4b/Ncoa3/Kansl1/Park7/Kdm4a/Phf8/Morf4l2/Huwe1/Rnf20/Mllt3/Map3k7/Rtf1/Atf2/Ncoa6/Hat1/Kansl3/Kdm…
GO:0051130	positive regulation of cellular component organization	415/4337	1250/21470	1.64354	6.9e-29	6.9668e-27	5.69564e-27	415	Ncapd2/Uchl5/Actr3/Phip/Ep300/Stk25/Fn1/Hdac4/Actr5/Macf1/Nck2/Wdr45/Itgb1/Eif5a/Nptn/Rapgef2/Rhoa/Rab3gap2/Smc4/Adgrl2/Rap1a/Sh3glb1/Rhoc/Ptpn23/Snx27/Cd36/Fnbp1l/Hip1r/Tapt1/G3bp2/Eif4g1/Pxn/Hip1/Tbc1d24/Dnm1/Gsn/Zeb2/Pnkp/Hnrnpa2b1/Itpr1/Mark2/Lrp1/Ckap5/Cdc42ep1/Ikbkb/Dab2/Arsb/Rad51ap1/Iqsec1/Apbb1/Cbl/Iqgap1/Mapk3/Sh2b1/Pak1/Nrg1/Picalm/Sirt2/Map2k7/Adam9/Ap2a1/Map6/Nup62/Akap9/Fyco1/Bbc3/R…
GO:0051983	regulation of chromosome segregation	85/4337	131/21470	3.21211	1.1e-28	1.09668e-26	8.94846e-27	85	Ncapd2/Nuf2/Smc4/Haspin/Cdc6/Smarca4/Plk1/Sirt2/Mki67/Csnk2a2/Spc24/Gen1/Smc5/Rad21/Riok2/Arid1b/Ndc80/Incenp/Cdc27/Csnk2a1/Bub1/Spc25/Arid1a/Pttg1/Wapl/Atm/Cit/Pbrm1/Klhl22/Dpf2/Rad18/Chtf18/Pcid2/Cul3/Numa1/Cenpe/Tacc3/Tpr/Smarcd2/Zwilch/Cdk5rap2/Ncapd3/Bcl7c/Smarce1/Aurkb/Birc5/Brd7/Rb1/Ccnb1/Ttk/Smarcc1/Kif2c/Trip13/Smarcc2/Smarcd1/Fbxo5/Pum2/Pum1/Mapk15/Cdca8/Rcc2/Ncaph/Kntc1/Smc2/Dync1li1/C…
GO:0051172	negative regulation of nitrogen compound metabolic process	736/4337	2558/21470	1.42436	1.1e-28	1.09668e-26	8.94846e-27	736	Taf9/Tgif1/Lrrfip1/Xrn1/Brca1/Tardbp/Uchl5/Rnf2/Runx1/Dhx9/Ep300/Ptgs2/Bclaf1/Traf3ip1/Stat1/Hdac4/Nck2/Otud6b/Gapdh/C1d/Atg7/Gpx1/Usp4/Prpf18/Gnai2/Usp19/Srsf6/Tiprl/Snw1/Elf2/Ints1/Mvk/Cdk5/Mlh1/Fxr1/Tyms/Eif4e/Cd36/Kmt5a/Larp7/Cdk6/Nfkb1/Sfswap/Ptbp2/Fry/Eif4g1/Rbpj/Gtf2ird1/Inpp5f/Tbc1d24/Hmgb1/Tbl1xr1/Zeb2/Hnrnpa2b1/Dysf/Kdm5a/Rfc1/Hdac2/Tshz3/Mettl3/Sap130/Uimc1/Erf/Ikbkb/Celf1/Dab2/Foxp4/S…
GO:0042981	regulation of apoptotic process	514/4337	1643/21470	1.5487	1.2e-28	1.1889e-26	9.72758e-27	514	Taf9/Brca1/Tardbp/Phip/Ptgs2/Morf4l1/Cops5/Bclaf1/Casp8/Fn1/Faim/Ing5/Hdac4/Mnat1/Nck2/Gapdh/Itgb1/Eif5a/Atg7/Gpx1/Gnai2/Rapgef2/Rhoa/Rbm5/Srsf6/Slc7a11/Ints1/Gclm/Cdk5/Hax1/Slc35f6/Hip1r/Nfkb1/Anxa5/Diablo/Camk2d/Hip1/Hmgb1/Gsn/Kif14/Raf1/Kras/Itpr1/Hdac2/Tgfbr3/Lrp1/Pdcd2/Jmy/Dab2/Smarca4/Steap3/Foxp1/Men1/Ei24/Apbb1/Plk1/Uri1/Cbl/Nrg1/Irf3/Stxbp1/Sirt2/Map2k7/Tspo/Nup62/Hmgb2/Bbc3/Ruvbl2/Bax/M…
GO:0031123	RNA 3'-end processing	72/4337	101/21470	3.52902	1.8e-28	1.76133e-26	1.43522e-26	72	Ints1/Larp7/Trnt1/Eri1/Ints7/Rnf40/Nudt21/Zc3h14/App/Cpsf1/Scaf8/Ncbp2/Wdr33/Polr2d/Cstf2/Hsd17b10/Rnf20/Virma/Dkc1/Cstf1/Ints8/Ssb/Exosc2/Exosc9/Pabpn1/Exosc8/Sympk/Cdk9/Ccnt1/Tent4b/Exosc3/Pcf11/Exosc10/Nelfe/Cpsf6/Cpsf2/Supt5h/Zfp36l1/Ccnb1/Slbp/Ncbp1/Leo1/Ctr9/Rprd2/Papolg/Ints6/Ahcyl1/Supv3l1/Cpsf7/Exosc6/Ptcd1/Eri3/Cstf2t/Ints5/Cdc73/Pnpt1/Paf1/Lsm10/Tut1/Ints14/Rprd1a/Dhx36/Exosc4/Cstf3/Cl…
GO:0140014	mitotic nuclear division	136/4337	271/21470	2.48435	1.8e-28	1.76133e-26	1.43522e-26	136	Ncapd2/Phip/Nuf2/Rhoa/Smc4/Kif14/Haspin/Plk1/Kif22/Sh2b1/Nup62/Mki67/Chmp2a/Kif23/Spc24/Clasp2/Gen1/Kif20b/Rad21/Espl1/Ndc80/Incenp/Flna/Nfe2l1/Cdc27/Dsn1/Stag2/Tpx2/Bub1/Spc25/Knstrn/Pttg1/Chmp6/Atm/Cit/Met/Klhl22/Nsl1/Eps8/Pcid2/Cul3/Numa1/Cenpe/Pdgfrb/Igf1r/Nde1/Tpr/Arhgef10/Eml4/Prc1/Kifc1/Chek1/Zwilch/Ranbp1/Cdk5rap2/Ncapd3/Phb2/Nudc/Banf1/Aurkb/Birc5/Rb1/Hspa1b/Ccnb1/Drg1/Kif4/Ttk/Cdkn1b/Vp…
GO:0051640	organelle localization	245/4337	626/21470	1.93747	1.9e-28	1.84778e-26	1.51082e-26	245	Actr3/Cops5/Stk25/Itgb1/Nuf2/Stx6/Ncam1/Lamtor1/Nmd3/Cdk5/Mlh1/Stxbp3/Vps33a/Fnbp1l/Sdad1/Dnm1/Kif14/Arl8b/Vamp8/Arfgap3/Spag9/Steap3/Dock7/Plk1/Kif22/Cbl/Picalm/Tacc2/Stxbp1/Sirt2/Map6/Nup62/Akap9/Fyco1/Chmp2a/Pcm1/Rab3gap1/Map1s/Spc24/Clasp2/Actn4/Trappc6b/Ap3d1/Cep290/Esyt1/Exoc3/Esyt2/Ap3m1/Tbc1d23/Dnm1l/Riok2/Ap3b1/Ndc80/Bin1/Cfl1/Incenp/Kif1b/Ptk2/Gbf1/Tpgs1/Snf8/Exoc7/Trappc2/Bcl2l1/Sdcbp/…
GO:0010556	regulation of macromolecule biosynthetic process	1328/4337	5175/21470	1.27037	2.1e-28	2.02983e-26	1.66081e-26	1328	Taf9/Tgif1/Eloc/Lrrfip1/Xrn1/Brca1/Atg9a/Tardbp/Uchl5/Actr3/Rnf2/Phip/Psmc3/Runx1/Dhx9/Ep300/Ptgs2/Morf4l1/Cops5/Bclaf1/Taf6l/Traf3ip1/Tgfbrap1/Bzw1/Casp8/Fn1/Stat1/Ing5/Hdac4/Mnat1/Kmt2d/Actr5/Jmjd1c/Meis1/Nck2/Otud6b/Gapdh/Sptbn1/C1d/Eif5a/Atg7/Nptn/Pmf1/Gpx1/Mbnl1/Vim/Rhoa/Rab3gap2/Smg5/Rbm5/Srsf6/Nmd3/Snw1/Elf2/Srrt/Mvk/Cdk5/Sbno1/Hax1/Anxa3/Setd2/Mlh1/Fubp1/Rbm8a/Zcchc4/Fxr1/Tyms/Eif4e/Cd36/…
GO:0060341	regulation of cellular localization	368/4337	1080/21470	1.68681	5e-28	4.80364e-26	3.89174e-26	368	Brca1/Tardbp/Actr3/Dhx9/Ptgs2/Ralgapa2/Sptbn1/Itgb1/Atg7/Nptn/Rabgap1l/Stx6/Celsr3/Nmd3/Vamp4/Slc7a11/Cdk5/Rap1a/Setd2/Dclk1/Sh3glb1/P2rx4/Ptpn23/Rap1gds1/Snx27/Cd36/Larp7/Anxa5/Camk2d/Inpp5f/Gsn/Rab11fip5/Pck2/Lrp1/Thoc5/Tm7sf3/Vcpip1/Vamp8/Dab2/Ei24/Apbb1/Plk1/Idh2/Iqgap1/Polr1a/Mapk3/Pak1/Picalm/Adam9/Nup62/Bbc3/Bax/Trpm4/Pcm1/Tmem231/Wwp2/Neo1/Ppia/Clasp2/Cct2/Scfd1/Cep290/Pcnt/Epb41l2/Pfkl/M…
GO:0019941	modification-dependent protein catabolic process	257/4337	672/21470	1.89324	5.3e-28	5.06118e-26	4.1185e-26	257	Taf9/Eloc/Uchl5/Psmc3/Edem3/Atg7/Usp4/Usp19/Ube3c/Ankib1/Ptpn23/Psma5/Gna12/Ube3b/Nub1/Usp33/Ube2k/Tbl1xr1/Kif14/Ube3a/Tmem129/Kctd5/Stt3b/Klhdc3/Dab2/Rbbp6/Cnot4/Ttc3/Plk1/Cbl/Rnf40/Sirt2/Psmc4/Rnf213/Chmp2a/Psma1/Bag6/Csnk2a2/Wwp2/Pias1/Usp28/Ubr2/Psmd6/Csnk1e/Psmd2/Psma7/Cul2/Rnf14/Ddb1/Ndfip1/Fbxo38/Stub1/Nedd4/Ptk2/Cul4b/Snf8/Cdc27/Park7/Huwe1/Rnf20/Man1b1/Sdcbp/Xpo1/Usp48/Ecpas/Ubr4/Csnk2a1…
GO:0140694	non-membrane-bounded organelle assembly	174/4337	391/21470	2.203	5.4e-28	5.1258e-26	4.19393e-26	174	Itgb1/Rhoa/Rps27/Mlh1/G3bp2/Gsn/Hdac2/Dlgap5/Plec/Plk1/Atxn2l/Nup62/Rnf213/Lsm4/Tubgcp2/Chmp2a/Cnot1/Tmod3/Kif23/Rpsa/Ppan/Clasp2/Cfl2/Ndc80/Washc1/Incenp/Fau/Patl1/Lzts2/Flna/Stag2/Mrto4/Tpx2/Klhl41/Ythdf1/Rpl11/Mapk8/Eif6/Chmp6/Nsun4/Ogfod1/Rps19/Rps3/Rps2/Arpc2/Mapre2/Edc3/Eif2a/Mterf4/Mapre3/Pls1/Cntrob/Cnot2/Tubgcp3/Brix1/Numa1/Wdr62/Cenpe/Pdgfrb/Nop2/Csnk1d/Tpr/Arhgef10/Tpm1/Traf7/Prc1/Mter…
GO:0009890	negative regulation of biosynthetic process	683/4337	2349/21470	1.4394	6.8e-28	6.41629e-26	5.24981e-26	683	Tgif1/Lrrfip1/Xrn1/Brca1/Atg9a/Tardbp/Rnf2/Runx1/Dhx9/Ep300/Bclaf1/Traf3ip1/Fn1/Stat1/Hdac4/Kmt2d/Nck2/Otud6b/Gapdh/C1d/Atg7/Nptn/Vim/Rapgef2/Rhoa/Smg5/Srsf6/Snw1/Elf2/Srrt/Mvk/Cdk5/Rap1a/Mlh1/Rbm8a/Fxr1/Tyms/Eif4e/Cd36/Kmt5a/Larp7/Cdk6/Nfkb1/Sfswap/Ptbp2/Eif4g1/Rbpj/Gtf2ird1/Hmgb1/Tbl1xr1/Zeb2/Hnrnpa2b1/Dysf/Kdm5a/Rfc1/Hdac2/Tshz3/Mettl3/Sap130/Uimc1/Acadl/Tgfbr3/Eri1/Erf/Lrp1/Celf1/Dab2/Foxp4/S…
GO:0006403	RNA localization	104/4337	184/21470	2.79807	1.6e-27	1.50078e-25	1.22213e-25	104	Dhx9/Nop58/Eif5a/Setd2/Rbm8a/G3bp2/Hnrnpa2b1/Thoc5/Ckap5/Nup62/Nup98/Nup93/Xpot/Cct2/Thoc7/Eny2/Nup155/Ncbp2/Khsrp/Thoc1/Polr2d/Stau1/Xpo1/Dkc1/Ssb/Rae1/Nup35/Nup188/Thoc2/Prpf6/Atm/Pabpn1/Fyttd1/Pcid2/Phax/Exosc10/Thrap3/Tpr/Cct4/Nsun2/Cpsf6/Srsf1/Ndc1/Alyref/Flot1/Igf2bp1/Zfp36l1/Hnrnpa1/Aaas/Magoh/Ran/Ybx1/Kpnb1/Srsf3/Slbp/Yy1/Hnrnpab/Alkbh5/Ncbp1/Akap8l/Thoc6/Khdrbs1/Ddx19a/Tgfbr2/Supt6h/Zc3h…
GO:0010557	positive regulation of macromolecule biosynthetic process	780/4337	2767/21470	1.39549	1.7e-27	1.5852e-25	1.29701e-25	780	Taf9/Eloc/Brca1/Tardbp/Uchl5/Actr3/Phip/Psmc3/Runx1/Dhx9/Ep300/Ptgs2/Morf4l1/Cops5/Bclaf1/Taf6l/Casp8/Fn1/Stat1/Ing5/Hdac4/Kmt2d/Actr5/Meis1/Nck2/Otud6b/Gapdh/Sptbn1/Eif5a/Pmf1/Vim/Nmd3/Snw1/Elf2/Hax1/Setd2/Mlh1/Fubp1/Zcchc4/Fxr1/Cd36/Larp7/Cdk6/Nfkb1/Camk2d/F3/Nsun5/Eif4g1/Rbpj/Hmgb1/Tbl1xr1/Gsn/Ube3a/Zeb2/Slc30a9/Pnkp/Brpf1/Raf1/Kdm5a/Rfc1/Kras/Hmces/Med6/Hdac2/Mettl3/Cebpz/Lrp1/Thoc5/Trim56/Ik…
GO:0031327	negative regulation of cellular biosynthetic process	674/4337	2326/21470	1.43447	4.8e-27	4.44968e-25	3.63153e-25	674	Tgif1/Lrrfip1/Xrn1/Brca1/Atg9a/Tardbp/Rnf2/Runx1/Dhx9/Ep300/Bclaf1/Traf3ip1/Fn1/Stat1/Hdac4/Kmt2d/Nck2/Otud6b/Gapdh/C1d/Atg7/Nptn/Vim/Rapgef2/Smg5/Srsf6/Snw1/Elf2/Srrt/Mvk/Cdk5/Mlh1/Rbm8a/Fxr1/Tyms/Eif4e/Cd36/Kmt5a/Larp7/Cdk6/Nfkb1/Sfswap/Ptbp2/Eif4g1/Rbpj/Gtf2ird1/Hmgb1/Tbl1xr1/Zeb2/Hnrnpa2b1/Dysf/Kdm5a/Rfc1/Hdac2/Tshz3/Mettl3/Sap130/Uimc1/Acadl/Tgfbr3/Eri1/Erf/Lrp1/Celf1/Dab2/Foxp4/Smarca4/Foxp…
GO:0006511	ubiquitin-dependent protein catabolic process	251/4337	661/21470	1.87981	7.8e-27	7.1887e-25	5.85386e-25	251	Taf9/Eloc/Uchl5/Psmc3/Edem3/Atg7/Usp4/Usp19/Ube3c/Ankib1/Ptpn23/Psma5/Gna12/Ube3b/Nub1/Usp33/Ube2k/Tbl1xr1/Kif14/Ube3a/Tmem129/Kctd5/Stt3b/Klhdc3/Dab2/Rbbp6/Cnot4/Ttc3/Plk1/Cbl/Rnf40/Sirt2/Psmc4/Rnf213/Chmp2a/Psma1/Bag6/Csnk2a2/Wwp2/Pias1/Usp28/Ubr2/Psmd6/Csnk1e/Psmd2/Psma7/Cul2/Rnf14/Ddb1/Ndfip1/Fbxo38/Stub1/Nedd4/Ptk2/Cul4b/Snf8/Cdc27/Park7/Huwe1/Rnf20/Man1b1/Sdcbp/Xpo1/Usp48/Ecpas/Ubr4/Csnk2a1…
GO:0010558	negative regulation of macromolecule biosynthetic process	659/4337	2268/21470	1.43842	9.1e-27	8.33834e-25	6.80583e-25	659	Tgif1/Lrrfip1/Xrn1/Brca1/Atg9a/Tardbp/Rnf2/Runx1/Dhx9/Ep300/Bclaf1/Traf3ip1/Fn1/Stat1/Hdac4/Kmt2d/Nck2/Otud6b/Gapdh/C1d/Nptn/Vim/Smg5/Srsf6/Snw1/Elf2/Srrt/Mvk/Cdk5/Mlh1/Rbm8a/Fxr1/Tyms/Eif4e/Cd36/Kmt5a/Larp7/Cdk6/Nfkb1/Sfswap/Ptbp2/Eif4g1/Rbpj/Gtf2ird1/Hmgb1/Tbl1xr1/Zeb2/Hnrnpa2b1/Dysf/Kdm5a/Rfc1/Hdac2/Tshz3/Mettl3/Sap130/Uimc1/Tgfbr3/Eri1/Erf/Lrp1/Celf1/Dab2/Foxp4/Smarca4/Foxp1/Men1/Znhit1/Apbb1…
GO:0007010	cytoskeleton organization	462/4337	1464/21470	1.56222	1.3e-26	1.18434e-24	9.62254e-25	462	Srgap2/Agfg1/Brca1/Actr3/Phip/Dst/Traf3ip1/Tuba4a/Arhgap12/Macf1/Nck2/Gapdh/Sptbn1/Capzb/Itgb1/Phactr4/Txndc9/Nuf2/Vim/Rhoa/Mast4/Vamp4/Cdk5/Hax1/Setd2/Mlh1/Capza1/Dclk1/Cntrl/Rhoc/Arpc1a/Rap1gds1/Arpc3/Hip1r/Usp33/Pxn/Sdad1/Hip1/Gsn/Kif14/Raf1/Kras/Arpc5l/Hdac2/Mark2/Dlgap5/Lrp1/Ckap5/Cdc42ep1/Ikbkb/Jmy/Fgd3/Iqsec1/Plec/Dock7/Plk1/Iqgap1/Mapk3/Pak1/Tacc2/Arhgef17/Map6/Nup62/Akap9/Tubgcp2/Chmp2a/…
GO:0051168	nuclear export	99/4337	174/21470	2.81662	1.4e-26	1.26816e-24	1.03355e-24	99	Dhx9/Nmd3/Cdk5/Setd2/Rbm8a/Sdad1/Hnrnpa2b1/Thoc5/Nup62/Nup93/Xpot/Thoc7/Eny2/Ranbp3l/Xpo7/Nup155/Rangap1/Riok2/Ncbp2/Thoc1/Polr2d/Lzts2/Park7/Xpo1/Ssb/Rae1/Nup188/Eif6/Thoc2/Pabpn1/Sirt6/Camk1/Fyttd1/Pcid2/Cse1l/Wipf1/Phax/Xpo6/Tpr/Nsun2/Cpsf6/Mdm2/Emd/Alyref/Hdac3/Egr2/Txn/Calr/Hspa9/Hnrnpa1/Chp1/Abce1/Magoh/Ywhae/Ran/Ube2i/Srsf3/Alkbh5/Lsg1/Ncbp1/Akap8l/Thoc6/Khdrbs1/Ddx19a/Supt6h/Ltv1/Zc3h11a/…
GO:0055086	nucleobase-containing small molecule metabolic process	237/4337	614/21470	1.91083	1.5e-26	1.35102e-24	1.10446e-24	237	Idh1/Rpe/Gcdh/Uck2/Ndufs2/Slc25a25/Rhoa/Impdh2/Ak1/Mvk/Tyms/Mdh2/Pgm2/Adsl/Ak5/Uxs1/Ldhb/Suclg2/Cmpk1/Cmas/Idh2/Ndufc2/Tspo/Taldo1/Rrm1/Pkm/Ampd3/Idh3a/Fdx1/Mthfd1/Sdha/Ndufs6/Adk/Gnpnat1/Pnp/Pmm1/Dnm1l/Gart/Ndufs4/Mlst8/Papss2/Nme4/Gnpda1/Prdx5/Antkmt/Kcnab2/Mdh1/H6pd/Park7/Nt5c/Ampd2/Ctps2/Atp7a/Bcl2l1/Abcd1/Ndufb6/Acss2/Gpd2/Ak4/Pdhx/Dpm1/G6pdx/Kdm1a/Eno1/Dcakd/Prpsap1/Uprt/Cad/Stat3/Uckl1/Atp…
GO:0010498	proteasomal protein catabolic process	210/4337	521/21470	1.99537	1.8e-26	1.61207e-24	1.315e-24	210	Taf9/Uchl5/Psmc3/Edem3/Atg7/Gpx1/Usp19/Ankib1/Psma5/Gna12/Nub1/Ube2k/Tbl1xr1/Kif14/Tmem129/Kctd5/Stt3b/Klhdc3/Dab2/Tmtc3/Plk1/Rnf40/Sirt2/Psmc4/Psma1/Bag6/Wwp2/Pias1/Ubr2/Psmd6/Csnk1e/Psmd2/Psma7/Cul2/Rnf14/Ddb1/Fbxo38/Stub1/Nedd4/Cul4b/Nfe2l1/Cdc27/Park7/Huwe1/Man1b1/Sdcbp/Xpo1/Ecpas/Ubr3/Rpl11/Ccdc47/Ube2j2/Araf/Mtm1/Akirin2/Tmf1/Ctnnb1/Pbk/Pcnp/Akt1/Dda1/Klhl22/Cav1/Hsp90ab1/Cul1/Rnf7/Psma3/Ps…
GO:0072594	establishment of protein localization to organelle	185/4337	437/21470	2.09572	1.9e-26	1.69207e-24	1.38445e-24	185	Brca1/Tardbp/Pik3r4/Phip/Ptgs2/Tram1/Macf1/Rab3gap2/Kpna4/Sh3glb1/Ptpn23/Cd36/Ei24/Spcs2/Tspo/Nup62/Nup98/Bbc3/Ruvbl2/Bax/Ing1/Bag6/Rab3gap1/Nup93/Cct2/Ap3d1/Timm13/E2f3/Mipep/Oxa1l/Spcs1/Ipo4/Timm23/Nup155/Tomm22/Ap3b1/Cfl1/Pola2/Grpel2/Nedd4/Flna/Stk4/Kpna2/Hsp90aa1/Snf8/Srp68/Kpna6/Pmpca/Dkc1/Atf2/Nup35/Nup188/Med1/Pex10/Akirin2/Tomm5/Dnaja1/Ipo8/Hk1/Stat3/Arxes1/Tomm40l/Akt1/Sirt6/Pik3c3/Hsp9…
GO:0010638	positive regulation of organelle organization	212/4337	530/21470	1.98017	3.4e-26	3.01099e-24	2.45893e-24	212	Ncapd2/Uchl5/Actr3/Phip/Actr5/Nck2/Wdr45/Rhoa/Rab3gap2/Smc4/Sh3glb1/Rhoc/Hip1r/Tapt1/G3bp2/Pxn/Gsn/Pnkp/Hnrnpa2b1/Ckap5/Cdc42ep1/Rad51ap1/Mapk3/Sh2b1/Pak1/Sirt2/Map2k7/Nup62/Akap9/Fyco1/Bbc3/Ruvbl2/Bax/Bnip3/Rab3gap1/Cnot1/Cx3cl1/Cct2/Cfl2/Smc5/Fermt2/Rad21/Sorbs3/Cd47/Pphln1/Dnm1l/Bin1/Mlst8/Cfl1/Anxa1/Flna/Ccdc88a/Cdc27/Sdcbp/Nbn/Dkc1/Lnpk/Smad3/Mapk8/Anxa2/Wasf2/Baiap2/Atm/Ctnnb1/Rps3/Met/Ruvb…
GO:0031329	regulation of cellular catabolic process	229/4337	590/21470	1.92144	4.5e-26	3.963e-24	3.23675e-24	229	Tardbp/Pik3r4/Dhx9/Idh1/Wdr45/Atg7/Vim/Rab3gap2/Mlh1/Rbm8a/Sh3glb1/Fxr1/Depdc5/Usp33/Eif4g1/Hmgb1/Mettl3/Celf1/Gapdhs/Pik3c2a/Cnot3/Kat8/Mapk3/Tnrc6a/Sirt2/Adam9/Tspo/Fyco1/Bax/Bnip3/Rab3gap1/Cnot1/Ldlr/Scfd1/Tbk1/Zc3h14/Dcp1a/App/Nrbp2/Mtdh/Tnrc6b/Atg101/Dnm1l/Khsrp/Washc1/Mlst8/Hnrnpm/Polr2d/Sting1/Polr2g/Patl1/Ptk2/Atp6v0a1/Ctsa/Kdm4a/Cnot8/Abca2/Abcd1/Dkc1/Map3k7/Myef2/Exosc2/Ythdf1/Pacsin3/U…
GO:0006260	DNA replication	135/4337	281/21470	2.37832	6.9e-26	6.04303e-24	4.90473e-24	135	Brca1/Uchl5/Dhx9/Ing5/Actr5/Atg7/Rfc1/Recql4/Cdc6/Rbbp6/Orc6/Ruvbl2/Primpol/Rrm1/Polb/Gins3/Tipin/Gen1/Exd2/Polk/Nfic/Pole2/Mcm4/Thoc1/Esco1/Twnk/Pola2/Ccdc88a/Orc4/Nbn/Mapk8/Pold2/Meaf6/Lig3/Map2k4/Nasp/Nfia/Mms22l/Wapl/Chaf1b/Met/Ruvbl1/Rnaseh2a/Rrm2/Mcm7/Cdc45/Cdk1/Ssbp1/Pold1/Cdk9/Pole4/Chtf18/Sin3a/Blm/Recql/Bod1l/Dnajc2/Pole/Rnaseh1/Kat7/Baz1a/Gmnn/Fgfr1/Alyref/Purb/Tnfaip1/Wiz/Tp53/Jun/Pcn…
GO:0050790	regulation of catalytic activity	674/4337	2347/21470	1.42164	7.1e-26	6.18402e-24	5.04196e-24	674	Srgap2/Agfg1/Pik3r4/Uchl5/Dhx9/Ptgs2/Casp8/Fn1/Agap1/Stat1/Mnat1/Arhgap12/Ralgapa2/Gapdh/Itgb1/Phactr4/Gpx1/Rabgap1l/Gnai2/Rapgef2/Rhoa/Rab3gap2/Lamtor1/Tiprl/Ints1/Gclm/Cdk5/Rap1a/Anxa3/Pcolce/Sh3glb1/Rhoc/Arhgap29/Rap1gds1/Depdc5/Hip1r/Gna12/Nfkb1/Diablo/F3/Fry/Pxn/Hip1/Tbc1d24/Hmgb1/Gsn/Kif14/Zeb2/Pnkp/Pum3/Hnrnpa2b1/Brpf1/Ppp4r2/Raf1/Wbp11/Kdm5a/Kras/Dnmbp/Mtrr/Lrp1/Pdcd2/Ikbkb/Arfgap3/Dab2/C…
GO:0018205	peptidyl-lysine modification	178/4337	418/21470	2.10808	7.5e-26	6.49672e-24	5.31562e-24	178	Taf9/Brca1/Ep300/Morf4l1/Taf6l/Ing5/Hdac4/Kmt2d/Snw1/Setd2/Lias/Kmt5a/Brpf1/Hdac2/Smarca4/Men1/Apbb1/Kdm3a/Kat8/Crebbp/Mapk3/Sirt2/Eed/Ruvbl2/Trpm4/Bag6/Kmt2a/Pias1/Wdr82/Yeats4/Pwp1/Arid4b/Smc5/App/Eny2/Ercc6/Rangap1/Phf20l1/Yeats2/Esco1/Rela/Kmt5b/Antkmt/Kat6a/Ncoa3/Kansl1/Park7/Kdm4a/Morf4l2/Atp7a/Mllt3/Map3k7/Rtf1/Atf2/Ncoa6/Hat1/Uba2/Kansl3/Kdm1a/Med24/Tollip/Kdm4b/Meaf6/Hcfc1/Taf2/Setd1a/Ct…
GO:0044093	positive regulation of molecular function	493/4337	1601/21470	1.5244	9.7e-26	8.35676e-24	6.83693e-24	493	Srgap2/Lrrfip1/Pik3r4/Actr3/Dhx9/Ep300/Cops5/Casp8/Fn1/Agap1/Stat1/Hdac4/Mnat1/Ralgapa2/Itgb1/Phactr4/Rabgap1l/Gnai2/Rapgef2/Rhoa/Nmd3/Gclm/Cdk5/Rap1a/Anxa3/Pcolce/Sh3glb1/Rhoc/Arhgap29/Rap1gds1/Cd36/Hip1r/Gna12/Diablo/F3/Usp33/Eif4g1/Pxn/Hip1/Hmgb1/Gsn/Kif14/Zeb2/Pnkp/Hnrnpa2b1/Raf1/Kras/Hdac2/Tgfbr3/Lrp1/Pdcd2/Ikbkb/Jmy/Cdc6/Smarca4/Men1/Map2k3/Iqsec1/Dock7/Plk1/Crebbp/Iqgap1/Mapk3/Pak1/Nrg1/Pi…
GO:0009060	aerobic respiration	107/4337	200/21470	2.64848	1.4e-25	1.19316e-23	9.76245e-24	107	Idh1/Cox5b/Ndufs2/Rhoa/Mdh2/Adsl/Suclg2/Ndufaf1/Idh2/Ndufc2/Cox7a1/Bnip3/Coq9/Ireb2/Idh3a/Sdha/Ndufs6/Oxa1l/Cyc1/Ndufs4/Sdhaf2/Antkmt/Mdh1/Park7/Atp7a/Abcd1/Ndufb6/Ak4/Cox7c/Akt1/Cdk1/Ndufa3/Atpsckmt/Cox7a2l/Pank2/Ndufab1/Msh2/Uqcrq/Cox4i1/Dld/Ndufb11/Nipsnap2/Mtco2/Mtatp8/Ndufb1/Cox5a/Ccnb1/Aco1/Pdha1/Cox6a1/Cox7a2/Atp5mf/Atp5f1e/Cox6b1/Atp5f1b/Cycs/Atp5pf/Fh/Uqcrh/Vcp/Atp5f1a/Atp5me/Ogdh/Mtch2/…
GO:0006810	transport	1236/4337	4827/21470	1.2676	1.4e-25	1.19316e-23	9.76245e-24	1236	Ktn1/Brca1/Atg9a/Tardbp/Pik3r4/Actr3/Phip/Runx1/Dhx9/Dst/Ptgs2/Cops5/Traf3ip1/Tgfbrap1/Pikfyve/Tram1/Agap1/Arhgap12/Macf1/Sptbn1/Itgb1/Slc25a14/Eif5a/Atg7/Tmco1/Atp6v1h/Rabgap1l/Stx6/Cnih4/Gnai2/Slc25a25/Rhoa/Fnbp1/Ncam1/Lamtor1/Osbpl9/Ak1/Nmd3/Vamp4/Kpna4/Slc7a11/Snx8/Cdk5/Rap1a/Ap4b1/Slc25a40/Anxa3/Setd2/Atp11b/Rbm8a/Sh3glb1/Slc35f6/Stxbp3/Vps33a/P2rx4/Scap/Ptpn23/Rap1gds1/Snx27/Cd36/Fnbp1l/Pit…
GO:0050684	regulation of mRNA processing	88/4337	150/21470	2.90425	4.6e-25	3.89942e-23	3.18852e-23	88	Dhx9/Mbnl1/Rbm5/Srsf6/Snw1/Rbm8a/Fxr1/Larp7/Sfswap/Hnrnpa2b1/Celf1/Rnf40/Nup98/Zc3h14/Hnrnpk/Rbfox2/Ncbp2/Wtap/Rnf20/Rbm25/Rbm39/Sf1/Safb/Prdx6/Hspa8/Cdk9/Safb2/Sap18/Ccnt1/Ptbp1/Thrap3/Son/Ptbp3/Hnrnpl/Nelfe/C1qbp/Supt5h/Zbtb7a/Rbm3/Ncl/Zfp36l1/Ccnb1/U2af2/Hnrnpa1/Tia1/Magoh/Tra2b/Srsf3/Rbm15/Ddx17/Puf60/Smu1/Ncbp1/Nsrp1/Leo1/Khdrbs1/Ddx5/Ctr9/Rbm38/Snrnp70/Supt6h/Rbm15b/Ahcyl1/Iws1/Sltm/Cdc73/P…
GO:0070887	cellular response to chemical stimulus	793/4337	2876/21470	1.36498	8.2e-25	6.91417e-23	5.646e-23	793	Xrn1/Brca1/Actr3/Phip/Dhx9/Ep300/Ptgs2/Cops5/Bclaf1/Pikfyve/Stk25/Fn1/Stat1/Hdac4/Kmt2d/Nck2/Gapdh/Atg7/Mrpl15/Gpx1/Ndufs2/Gnai2/Vim/Rapgef2/Rhoa/Usp19/Lamtor1/Agrp/Impdh2/Vamp4/Snw1/Slc7a11/Gclm/Cdk5/Rap1a/Hax1/Gbp6/Pcolce/Stxbp3/P2rx4/Rap1gds1/Eif4e/Cd36/Vcam1/Atp6v0a2/Nfkb1/Anxa5/F3/Rbpj/Pxn/Ube2k/Sdad1/Hmgb1/Gsn/Vkorc1l1/Ube3a/Txnrd2/Raf1/Dysf/Kras/Rab11fip5/Abcg2/Itpr1/Hdac2/Mettl3/Pck2/Ifi2…
GO:0080135	regulation of cellular response to stress	247/4337	666/21470	1.83597	1e-24	8.3873e-23	6.86249e-23	247	Taf9/Brca1/Uchl5/Dhx9/Ptgs2/Morf4l1/Cops5/Taf6l/Stk25/Actr5/Nck2/Usp19/Slc7a11/Setd2/Cd36/Kmt5a/Inpp5f/Hmgb1/Pnkp/Ppp4r2/Uimc1/Tgfbr3/Lrp1/Thoc5/Dab2/Smarca4/Rad51ap1/Steap3/Men1/Znhit1/Apbb1/Mapk3/Nrg1/Map2k7/Fam168a/Ruvbl2/Bax/Bag6/Hyou1/Neo1/Ppia/Yeats4/Map2k2/Naip1/Hnrnpk/App/Eny2/Ercc6/Pnp/Mapkbp1/Tmbim6/Arid1b/Smchd1/Yju2/Thoc1/Gstp1/Kmt5b/Fech/Pdcd4/Flna/Nfe2l1/Park7/Morf4l2/Bcl2l1/Abcd1/M…
GO:0006979	response to oxidative stress	172/4337	407/21470	2.09207	1.4e-24	1.16804e-22	9.55235e-23	172	Ptgs2/Idh1/Stk25/Atg7/Gpx1/Ndufs2/Kpna4/Slc7a11/Gclm/Cd36/Lias/Nfkb1/Vkorc1l1/Ube3a/Pnkp/Txnrd2/Hdac2/Msrb3/Mapk3/Sirt2/Adam9/Aldh3a2/Gab1/Mmp2/Bnip3/Gpx3/Ppia/Pxdn/Btg1/Glrx/Camk2g/Mmp14/Ero1a/App/Ercc6/Gpx8/Sod2/Hnrnpm/Rela/Gstp1/Cfl1/Capn1/Ccs/Fosl1/Prdx5/Anxa1/Stau1/Nfe2l1/Park7/Pycr1/Atp7a/Setx/Abcd1/Atf2/Srxn1/Myef2/Chd6/G6pdx/Ptprn/Mapk8/Ern1/Prdx1/Rps3/Ggt1/Met/Htra2/Hmox2/Akt1/Fyn/Prdx6/…
GO:0006402	mRNA catabolic process	119/4337	240/21470	2.45459	1.8e-24	1.49391e-22	1.22115e-22	119	Xrn1/Tardbp/Dhx9/Vim/Smg5/Mlh1/Rbm8a/Fxr1/Mettl3/Eri1/Celf1/Cnot3/Tnrc6a/Lsm4/Cnot1/Zc3h14/Dcp1a/Tnrc6b/Ncbp2/Khsrp/Hnrnpm/Polr2d/Polr2g/Patl1/Ago1/Cnot8/Mrto4/Ssb/Myef2/Exosc2/Ythdf1/Smg6/Atm/Exosc9/Mov10/Exosc8/Edc3/Apex1/Zc3hav1/Dcps/Cnot2/Pcid2/Snd1/Tent4b/Myd88/Exosc3/Exosc10/Paip1/Thrap3/Fus/Brf1/Hnrnpd/Srsf1/Gtpbp1/Lsm2/Igf2bp1/Hspa1b/Zfp36l2/Zfp36l1/Pabpc1/Traf2/Rida/Eif3e/Magoh/Lsm6/Ybx1…
GO:0010468	regulation of gene expression	1277/4337	5045/21470	1.25306	2.1e-24	1.73381e-22	1.41861e-22	1277	Taf9/Tgif1/Eloc/Lrrfip1/Xrn1/Brca1/Atg9a/Tardbp/Uchl5/Actr3/Rnf2/Phip/Psmc3/Runx1/Dhx9/Ep300/Ptgs2/Morf4l1/Cops5/Bclaf1/Taf6l/Traf3ip1/Tgfbrap1/Bzw1/Casp8/Fn1/Stat1/Ing5/Hdac4/Mnat1/Kmt2d/Actr5/Jmjd1c/Meis1/Nck2/Otud6b/Gapdh/Sptbn1/C1d/Eif5a/Nptn/Pmf1/Gpx1/Mbnl1/Vim/Rhoa/Smg5/Rbm5/Srsf6/Snw1/Elf2/Srrt/Mvk/Cdk5/Sbno1/Hax1/Anxa3/Setd2/Mlh1/Fubp1/Rbm8a/Zcchc4/Fxr1/Tyms/Eif4e/Cd36/Kmt5a/Prkacb/Larp7/…
GO:0019637	organophosphate metabolic process	331/4337	983/21470	1.66693	2.9e-24	2.38191e-22	1.93963e-22	331	Pik3r4/Idh1/Pign/Pik3c2g/Pikfyve/Rpe/Gcdh/Uck2/Impa1/Ndufs2/Slc25a25/Rhoa/Impdh2/Ak1/Mvk/Fdps/Sh3glb1/Pisd/Pigk/Tyms/Mdh2/Adsl/Ak5/Inpp5f/Ldhb/Suclg2/Cmpk1/Agpat1/Pik3c2a/Cdipt/Idh2/Ndufc2/Pnpla6/Tspo/Gde1/Pi4ka/Taldo1/Rrm1/Slc27a1/Vac14/Pla2g15/Pkm/Ldlr/Ampd3/Idh3a/Fdx1/Mthfd1/Pfkl/Sdha/Ndufs6/Adk/Fdft1/Pnp/Pfkm/Dnm1l/Gart/Ndufs4/Mlst8/Papss2/Plcb3/Nme4/Gnpda1/Prdx5/Tkfc/Antkmt/Pi4k2a/Kcnab2/Sac…
GO:0034655	nucleobase-containing compound catabolic process	170/4337	403/21470	2.08827	3.4e-24	2.77819e-22	2.26006e-22	170	Xrn1/Tardbp/Dhx9/Vim/Smg5/Mlh1/Rbm8a/Fxr1/Mettl3/Eri1/Celf1/Cnot3/Tnrc6a/Lsm4/Zc3h4/Bax/Cnot1/Ampd3/Wdr82/Zc3h14/Dcp1a/Dis3/Tnrc6b/Pnp/Ncbp2/Khsrp/Hnrnpm/Polr2d/Rnaseh2c/Polr2g/Patl1/Ago1/Nt5c/Cnot8/Abcd1/Mrto4/Dkc1/Ssb/Myef2/Exosc2/Ythdf1/Slfn9/Smg6/Atm/Exosc9/Grsf1/Mov10/Rnaseh2a/Exosc8/Edc3/Apex1/Zc3hav1/Dcps/Acot7/Cnot2/Pcid2/Snd1/Nt5c2/Tent4b/Rnaseh1/Phax/Myd88/Exosc3/Exosc10/Paip1/Thrap3/Fu…
GO:0043436	oxoacid metabolic process	337/4337	1008/21470	1.65505	4.4e-24	3.57686e-22	2.88925e-22	337	Brca1/Ep300/Ptgs2/Idh1/Farsb/Hdac4/Gcdh/Gapdh/Gpx1/Dalrd3/Fpgs/Slc7a11/Wars2/Gclm/Scap/Mdh2/Acad9/Tars2/Cd36/Lias/Acox3/Bcat1/Ldhb/Pdxdc1/Acadl/Cmas/Pck2/Mtrr/Acad11/Acad8/Gapdhs/Pcbd2/Etfb/Idh2/Bckdha/Nars2/Aldh3a2/Uevld/Tecr/Slc27a1/Pla2g15/Lars2/Pkm/Cacna1a/Ireb2/Adpgk/Idh3a/Mthfd1/Pfkl/Sdha/Gstz1/Abcd4/Ndufs6/Mtr/App/Pfkm/Csad/Prkag1/Gart/Mlst8/Asah2/Gstp1/Papss2/Fads1/Gnpda1/Gsto1/Fads3/Scd2…
GO:0019752	carboxylic acid metabolic process	332/4337	989/21470	1.66182	4.5e-24	3.63949e-22	2.95133e-22	332	Brca1/Ep300/Ptgs2/Idh1/Farsb/Hdac4/Gcdh/Gapdh/Gpx1/Dalrd3/Fpgs/Slc7a11/Wars2/Gclm/Scap/Mdh2/Acad9/Tars2/Cd36/Lias/Acox3/Bcat1/Ldhb/Pdxdc1/Acadl/Cmas/Pck2/Mtrr/Acad11/Acad8/Gapdhs/Pcbd2/Etfb/Idh2/Bckdha/Nars2/Aldh3a2/Uevld/Tecr/Slc27a1/Pla2g15/Lars2/Pkm/Cacna1a/Ireb2/Adpgk/Idh3a/Mthfd1/Pfkl/Sdha/Gstz1/Abcd4/Ndufs6/Mtr/App/Pfkm/Csad/Prkag1/Gart/Mlst8/Asah2/Gstp1/Fads1/Gnpda1/Gsto1/Fads3/Scd2/Tkfc/A…
GO:0050657	nucleic acid transport	90/4337	159/21470	2.80213	4.6e-24	3.68279e-22	3.01326e-22	90	Dhx9/Eif5a/Setd2/Rbm8a/G3bp2/Hnrnpa2b1/Thoc5/Ckap5/Nup62/Nup98/Nup93/Xpot/Thoc7/Eny2/Nup155/Ncbp2/Khsrp/Thoc1/Polr2d/Xpo1/Ssb/Rae1/Nup35/Nup188/Thoc2/Pabpn1/Fyttd1/Pcid2/Phax/Thrap3/Tpr/Nsun2/Cpsf6/Srsf1/Ndc1/Alyref/Flot1/Igf2bp1/Zfp36l1/Hnrnpa1/Aaas/Magoh/Ran/Ybx1/Kpnb1/Srsf3/Slbp/Alkbh5/Ncbp1/Akap8l/Thoc6/Khdrbs1/Ddx19a/Tgfbr2/Supt6h/Zc3h11a/Lrpprc/Rbm15b/Snupn/Nrde2/Hnrnpa3/Poldip3/Nup54/Ncbp3…
GO:0050658	RNA transport	90/4337	159/21470	2.80213	4.6e-24	3.68279e-22	3.01326e-22	90	Dhx9/Eif5a/Setd2/Rbm8a/G3bp2/Hnrnpa2b1/Thoc5/Ckap5/Nup62/Nup98/Nup93/Xpot/Thoc7/Eny2/Nup155/Ncbp2/Khsrp/Thoc1/Polr2d/Xpo1/Ssb/Rae1/Nup35/Nup188/Thoc2/Pabpn1/Fyttd1/Pcid2/Phax/Thrap3/Tpr/Nsun2/Cpsf6/Srsf1/Ndc1/Alyref/Flot1/Igf2bp1/Zfp36l1/Hnrnpa1/Aaas/Magoh/Ran/Ybx1/Kpnb1/Srsf3/Slbp/Alkbh5/Ncbp1/Akap8l/Thoc6/Khdrbs1/Ddx19a/Tgfbr2/Supt6h/Zc3h11a/Lrpprc/Rbm15b/Snupn/Nrde2/Hnrnpa3/Poldip3/Nup54/Ncbp3…
GO:0051236	establishment of RNA localization	91/4337	162/21470	2.7808	5.5e-24	4.38121e-22	3.58245e-22	91	Dhx9/Eif5a/Setd2/Rbm8a/G3bp2/Hnrnpa2b1/Thoc5/Ckap5/Nup62/Nup98/Nup93/Xpot/Thoc7/Eny2/Nup155/Ncbp2/Khsrp/Thoc1/Polr2d/Xpo1/Ssb/Rae1/Nup35/Nup188/Thoc2/Atm/Pabpn1/Fyttd1/Pcid2/Phax/Thrap3/Tpr/Nsun2/Cpsf6/Srsf1/Ndc1/Alyref/Flot1/Igf2bp1/Zfp36l1/Hnrnpa1/Aaas/Magoh/Ran/Ybx1/Kpnb1/Srsf3/Slbp/Alkbh5/Ncbp1/Akap8l/Thoc6/Khdrbs1/Ddx19a/Tgfbr2/Supt6h/Zc3h11a/Lrpprc/Rbm15b/Snupn/Nrde2/Hnrnpa3/Poldip3/Nup54/N…
GO:0031399	regulation of protein modification process	482/4337	1584/21470	1.50638	6.2e-24	4.91412e-22	4.02073e-22	482	Brca1/Tardbp/Phip/Ep300/Ptgs2/Traf3ip1/Fn1/Hdac4/Mnat1/Nck2/Itgb1/Atg7/Nptn/Usp4/Gnai2/Rapgef2/Rhoa/Rab3gap2/Celsr3/Tiprl/Snw1/Cdk5/Rap1a/Hax1/Fxr1/Cd36/Gna12/Fry/Eif4g1/Pxn/Ube2k/Inpp5f/Tbc1d24/Hmgb1/Kif14/Ube3a/Zeb2/Raf1/Dysf/Kdm5a/Kras/Hdac2/Atg10/Ikbkb/Dab2/Cdc6/Spag9/Men1/Tnk2/Map2k3/Znhit1/Plec/Otud4/Dock7/Plk1/Kdm3a/Kat8/Cbl/Iqgap1/Rnf40/Mapk3/Pak1/Nrg1/Sirt2/Map2k7/Adam9/Eed/Tspo/Nup62/Ak…
GO:0051656	establishment of organelle localization	192/4337	480/21470	1.98017	7.9e-24	6.23039e-22	5.07526e-22	192	Cops5/Stk25/Itgb1/Nuf2/Nmd3/Cdk5/Mlh1/Fnbp1l/Sdad1/Dnm1/Kif14/Vamp8/Arfgap3/Steap3/Dock7/Plk1/Kif22/Cbl/Picalm/Tacc2/Stxbp1/Sirt2/Map6/Nup62/Fyco1/Chmp2a/Pcm1/Rab3gap1/Map1s/Spc24/Clasp2/Actn4/Trappc6b/Ap3d1/Exoc3/Ap3m1/Tbc1d23/Riok2/Ap3b1/Ndc80/Cfl1/Incenp/Kif1b/Ptk2/Gbf1/Snf8/Exoc7/Trappc2/Sdcbp/Xpo1/Spc25/Knstrn/Exoc6b/Mapk8/Eif6/Snap23/Chmp6/Trappc11/Atm/Ctnnb1/Myo5a/Pdcd10/Sdc1/Exoc5/Myo6/Cu…
GO:0009896	positive regulation of catabolic process	205/4337	525/21470	1.93302	8e-24	6.27802e-22	5.13668e-22	205	Tardbp/Psmc3/Dhx9/Wdr45/Atg7/Rab3gap2/Mlh1/Ankib1/Sh3glb1/Depdc5/Nub1/Hmgb1/Mettl3/Lrp1/Celf1/Gapdhs/Dab2/Tmtc3/Pik3c2a/Plk1/Cnot3/Rnf40/Mapk3/Tnrc6a/Sirt2/Adam9/Psmc4/Fyco1/Bax/Bnip3/Bag6/Rab3gap1/Cnot1/Ldlr/Pias1/Tbk1/Gja1/Dcp1a/App/Mtdh/Tnrc6b/Atg101/Csnk1e/Khsrp/Mlst8/Polr2d/Rnf14/Ddb1/Sting1/Ndfip1/Polr2g/Patl1/Stub1/Nedd4/Rdx/Ptk2/Cul4b/Hsp90aa1/Snf8/Cnot8/Abca2/Abcd1/Csnk2a1/Map3k7/Exosc2/…
GO:0009117	nucleotide metabolic process	209/4337	541/21470	1.91246	1.4e-23	1.09324e-21	8.83178e-22	209	Idh1/Rpe/Gcdh/Uck2/Ndufs2/Slc25a25/Rhoa/Impdh2/Ak1/Mvk/Tyms/Mdh2/Adsl/Ak5/Ldhb/Suclg2/Cmpk1/Idh2/Ndufc2/Tspo/Taldo1/Rrm1/Pkm/Ampd3/Idh3a/Fdx1/Mthfd1/Sdha/Ndufs6/Adk/Pnp/Dnm1l/Gart/Ndufs4/Mlst8/Papss2/Nme4/Prdx5/Antkmt/Kcnab2/Mdh1/H6pd/Park7/Nt5c/Ampd2/Ctps2/Atp7a/Bcl2l1/Abcd1/Ndufb6/Acss2/Gpd2/Ak4/Pdhx/G6pdx/Eno1/Dcakd/Prpsap1/Uprt/Cad/Stat3/Uckl1/Atp6v1a/Pmvk/Dhodh/Acsl1/Rrm2/Elovl5/Oasl2/Dtymk/…
GO:1901873	regulation of post-translational protein modification	179/4337	438/21470	2.02312	1.6e-23	1.23122e-21	1.00349e-21	179	Brca1/Hdac4/Atg7/Usp4/Snw1/Cdk5/Ube3a/Dysf/Kdm5a/Men1/Znhit1/Otud4/Plk1/Kdm3a/Kat8/Rnf40/Mapk3/Eed/Tspo/Ruvbl2/Kmt2a/Pias1/Ppia/App/Ercc6/Yeats2/Washc1/Rela/Ndfip1/Stub1/Kansl1/Hsp90aa1/P3h1/Park7/Kdm4a/Huwe1/Rnf20/Abca2/Rtf1/Rpl11/Uba2/Kansl3/Kdm1a/Mapk8/Tollip/Rassf1/Kdm4b/Hcfc1/Dnaja1/Ube2v1/Ctnnb1/Rps3/Rps2/Dek/Akt1/Glyr1/Fyn/Cav1/Hsp90ab1/Tnip1/Cdk9/Arrb1/Skp1/Rrp8/Limk1/Mta1/Tgfbr1/Cul3/Pww…
GO:0097190	apoptotic signaling pathway	235/4337	634/21470	1.83494	1.6e-23	1.23122e-21	1.00349e-21	235	Brca1/Phip/Ep300/Ptgs2/Bclaf1/Casp8/Stk25/Faim/Ing5/Nck2/Gpx1/Gnai2/Snw1/Gclm/Mlh1/Sh3glb1/Slc35f6/P2rx4/Hip1r/Diablo/Ube2k/Hip1/Raf1/Itpr1/Hdac2/Dido1/Jmy/Dab2/Steap3/Ei24/Uri1/Nrg1/Hmgb2/Bbc3/Bax/Bnip3/Polb/Bag6/Cx3cl1/Hyou1/Ppia/Usp28/Hnrnpk/Vdac2/Gas1/Ero1a/Ercc6/Deptor/Pnp/Tmbim6/Dnm1l/Sod2/Asah2/Rela/Gstp1/Ctnna1/Itga6/Mrtfa/Stk4/Park7/Atp7a/Bcl2l1/Itgav/Nbn/Map3k7/Bub1/Atf2/Rpl11/Smad3/Kdm…
GO:0006082	organic acid metabolic process	337/4337	1015/21470	1.64364	1.6e-23	1.23122e-21	1.00349e-21	337	Brca1/Ep300/Ptgs2/Idh1/Farsb/Hdac4/Gcdh/Gapdh/Gpx1/Dalrd3/Fpgs/Slc7a11/Wars2/Gclm/Scap/Mdh2/Acad9/Tars2/Cd36/Lias/Acox3/Bcat1/Ldhb/Pdxdc1/Acadl/Cmas/Pck2/Mtrr/Acad11/Acad8/Gapdhs/Pcbd2/Etfb/Idh2/Bckdha/Nars2/Aldh3a2/Uevld/Tecr/Slc27a1/Pla2g15/Lars2/Pkm/Cacna1a/Ireb2/Adpgk/Idh3a/Mthfd1/Pfkl/Sdha/Gstz1/Abcd4/Ndufs6/Mtr/App/Pfkm/Csad/Prkag1/Gart/Mlst8/Asah2/Gstp1/Papss2/Fads1/Gnpda1/Gsto1/Fads3/Scd2…
GO:0048193	Golgi vesicle transport	133/4337	288/21470	2.28613	1.7e-23	1.30186e-21	1.06312e-21	133	Macf1/Sptbn1/Stx6/Cnih4/Vamp4/Snx8/Scap/Gak/Arfgap3/Vamp5/Bet1l/Hyou1/Tmed1/Trappc6b/Ap3d1/Scfd1/Cog5/Mon2/Golga5/Atp9b/Gas1/Nrbp2/Snx2/Plcb3/Ier3ip1/Ergic1/Scyl1/Gbf1/Arfgef2/Trappc2/Sec23b/Exoc6b/Vamp2/Rab34/Stx17/Trappc11/Bnip1/Steap2/Vps35l/Vps29/Snx1/Cyth3/Stx18/Cope/Myo5a/Lman2l/Lman1/Tmed5/Use1/Exoc5/Acsl3/Cul3/Kif1c/Sec16a/Cux1/Cog3/Vps51/Tmed2/Trappc6a/Lmf1/Copa/Dnm2/Exoc1/Nsf/Atp2c1/Rab…
GO:0051248	negative regulation of protein metabolic process	365/4337	1124/21470	1.60757	1.8e-23	1.37181e-21	1.12241e-21	365	Taf9/Xrn1/Brca1/Tardbp/Uchl5/Dhx9/Ptgs2/Traf3ip1/Nck2/Otud6b/Gapdh/Gpx1/Usp4/Prpf18/Gnai2/Usp19/Tiprl/Ints1/Mvk/Cdk5/Mlh1/Fxr1/Tyms/Eif4e/Fry/Eif4g1/Inpp5f/Tbc1d24/Dysf/Kdm5a/Hdac2/Mettl3/Ikbkb/Celf1/Spag9/Men1/Plec/Plk1/Cnot3/Kdm3a/Cbl/Tnrc6a/Nrg1/Picalm/Serpinh1/Sirt2/Tspo/Nup62/Bax/Bag6/Csnk2a2/Cnot1/Ldlr/Ireb2/Ppia/Ilf3/Pwp1/Naip1/Cast/Dcp1a/Gas1/App/Itih3/Deptor/Tnrc6b/Fetub/Stk38/Khsrp/Bin1…
GO:1901137	carbohydrate derivative biosynthetic process	241/4337	657/21470	1.81591	2.2e-23	1.66863e-21	1.35877e-21	241	Pign/Edem3/Gcdh/Uck2/Ndufs2/Impdh2/Ak1/Pigk/Tyms/Pgm2/Adsl/Nfkb1/Uxs1/Cmpk1/Cmas/Stt3b/Tyw1/Tmtc3/Ndufc2/Ap2a1/Dolpp1/Rrm1/Pkm/Poglut3/Ampd3/Stt3a/St3gal4/Pofut2/Mthfd1/Sdha/Ndufs6/Adk/Gnpnat1/Pnp/Alg10b/Pmm1/Gart/Alg3/Ndufs4/Papss2/Nme4/Gnpda1/Antkmt/Tusc3/Man1a2/Rpn2/Magt1/Ampd2/Ctps2/Pigo/Atp7a/Bcl2l1/Ext2/Man1b1/Abca2/Pofut1/Ndufb6/Acss2/Ak4/Pdhx/Dpm1/G6pdx/Dpy19l1/Eno1/Dcakd/Gk/Prpsap1/Uprt/…
GO:0006753	nucleoside phosphate metabolic process	211/4337	550/21470	1.89916	2.3e-23	1.73617e-21	1.41716e-21	211	Idh1/Rpe/Gcdh/Uck2/Ndufs2/Slc25a25/Rhoa/Impdh2/Ak1/Mvk/Tyms/Mdh2/Adsl/Ak5/Ldhb/Suclg2/Cmpk1/Idh2/Ndufc2/Tspo/Taldo1/Rrm1/Pkm/Ampd3/Idh3a/Fdx1/Mthfd1/Sdha/Ndufs6/Adk/Pnp/Dnm1l/Gart/Ndufs4/Mlst8/Papss2/Nme4/Prdx5/Antkmt/Kcnab2/Mdh1/H6pd/Park7/Nt5c/Ampd2/Ctps2/Atp7a/Bcl2l1/Abcd1/Ndufb6/Acss2/Gpd2/Ak4/Pdhx/G6pdx/Eno1/Dcakd/Prpsap1/Uprt/Cad/Stat3/Uckl1/Atp6v1a/Pmvk/Dhodh/Acsl1/Rrm2/Elovl5/Oasl2/Dtymk/…
GO:0044270	cellular nitrogen compound catabolic process	180/4337	443/21470	2.01146	2.6e-23	1.94411e-21	1.59067e-21	180	Xrn1/Tardbp/Dhx9/Vim/Smg5/Mlh1/Rbm8a/Fxr1/Mettl3/Acadl/Eri1/Celf1/Cnot3/Tnrc6a/Lsm4/Zc3h4/Bax/Cnot1/Ampd3/Wdr82/Zc3h14/Dcp1a/Dis3/Tnrc6b/Pnp/Ncbp2/Khsrp/Hnrnpm/Polr2d/Rnaseh2c/Polr2g/Patl1/Ago1/Nt5c/Cnot8/Abcd1/Mrto4/Dkc1/Ssb/Myef2/Exosc2/Ythdf1/Slfn9/Smg6/Atm/Exosc9/Grsf1/Mov10/Rnaseh2a/Hmox2/Exosc8/Edc3/Apex1/Zc3hav1/Dcps/Dpysl3/Acot7/Blvrb/Cnot2/Pcid2/Snd1/Nt5c2/Tent4b/Rnaseh1/Phax/Myd88/Exosc…
GO:0015931	nucleobase-containing compound transport	110/4337	219/21470	2.48652	2.6e-23	1.94411e-21	1.59067e-21	110	Dhx9/Eif5a/Slc25a25/Setd2/Rbm8a/G3bp2/Hnrnpa2b1/Thoc5/Ckap5/Slc35a2/Nup62/Nup98/Nup93/Xpot/Gja1/Thoc7/Eny2/Slc25a32/Nup155/Cd47/Ncbp2/Khsrp/Thoc1/Polr2d/Xpo1/Abcd1/Ssb/Rae1/Nup35/Nup188/Thoc2/Slc19a1/Pabpn1/Slc29a3/Fyttd1/Slc29a1/Pcid2/Abcc4/Slc35a1/Phax/Thrap3/Tpr/Ripk1/Nsun2/Cpsf6/Srsf1/Ndc1/Slc35c1/Alyref/Flot1/Igf2bp1/Zfp36l1/Slc25a4/Hnrnpa1/Slc25a5/Aaas/Magoh/Ran/Ybx1/Kpnb1/Srsf3/Slbp/Alkbh5…
GO:0006457	protein folding	97/4337	182/21470	2.63841	3.6e-23	2.67921e-21	2.18529e-21	97	Ppil3/Txndc9/Sh3glb1/Hspa4l/Selenof/Tbcc/Hyou1/Ppia/Pofut2/Cct2/Ero1a/Ppil2/Dnajb11/Fkbp5/Grpel2/Stub1/Unc45a/Dnajc7/Hsp90aa1/P3h1/Ppig/Pdcl/Ppih/Ccdc47/Tbcd/Dnaja1/Hspa13/Hsp90ab1/Hspd1/Cwc27/Hspa8/Tbce/Dnajc2/Fkbp4/Hsp90b1/Pfdn2/Cct4/Cct8/Aip/Fkbp8/Nudc/Dffa/Dnajb6/B2m/Pdia4/P4hb/Tor2a/Calr/Hspa2/Hspa1b/Hspa5/Ppib/Pdia3/Grn/Ppic/Nktr/Canx/H2-DMb1/Hspa9/Clgn/Vbp1/Cct6a/Dnajb1/Stip1/Cdc37/Fkbp10/…
GO:0010256	endomembrane system organization	211/4337	552/21470	1.89228	4e-23	2.96299e-21	2.42055e-21	211	Agfg1/Atg9a/Tardbp/Stk25/Tram1/Sptbn1/Stx6/Rab3gap2/Lamtor1/Vamp4/Tpst2/Sh3glb1/Fnbp1l/Dnm1/Gsn/Dysf/Arl8b/Gak/Vcpip1/Plec/Plk1/Mapk3/Stxbp1/Akap9/Chmp2a/Bag6/Rab3gap1/Nup93/Clasp2/Tmed1/Ap3d1/Esyt1/Cog5/Map2k2/Esyt2/Golga5/Vrk1/Myof/Ap3m1/Ano6/Nup155/Pacsin2/Ap3b1/Washc1/Bin1/Rab18/Lemd2/Pi4k2a/Gbf1/Arfgef2/Huwe1/Abcd1/Lnpk/Agrn/Ptprn/Pacsin3/Snap23/Anxa2/Ccdc47/Stx17/Chmp6/Baiap2/Trappc11/Stx16…
GO:0046700	heterocycle catabolic process	178/4337	438/21470	2.01182	4.4e-23	3.24413e-21	2.65435e-21	178	Xrn1/Tardbp/Dhx9/Vim/Smg5/Mlh1/Rbm8a/Fxr1/Mettl3/Eri1/Celf1/Cnot3/Tnrc6a/Lsm4/Zc3h4/Bax/Cnot1/Ampd3/Wdr82/Zc3h14/Dcp1a/Dis3/Tnrc6b/Pnp/Ncbp2/Khsrp/Hnrnpm/Polr2d/Rnaseh2c/Polr2g/Patl1/Ago1/Nt5c/Cnot8/Abcd1/Mrto4/Dkc1/Ssb/Myef2/Exosc2/Ythdf1/Slfn9/Smg6/Atm/Exosc9/Grsf1/Mov10/Rnaseh2a/Hmox2/Exosc8/Edc3/Apex1/Zc3hav1/Dcps/Dpysl3/Acot7/Blvrb/Cnot2/Pcid2/Snd1/Nt5c2/Tent4b/Rnaseh1/Phax/Myd88/Exosc3/Exos…
GO:0070647	protein modification by small protein conjugation or removal	339/4337	1029/21470	1.6309	5.2e-23	3.81622e-21	3.1191e-21	339	Taf9/Eloc/Brca1/Uchl5/Rnf2/Cops5/Taf6l/Hdac4/Otud6b/Atg7/Usp4/Mindy3/Usp19/Cdk5/Ube3c/Ankib1/Klhl7/Usp53/Ube3b/Nub1/Usp33/Ube2k/Ube3a/Tmem129/Pnkp/Dysf/Med6/Atg10/Uimc1/Vcpip1/Trim56/Klhdc3/Rbbp6/Cnot4/Ttc3/Otud4/Josd2/Plk1/Cbl/Rnf40/Tspo/Gps1/Rnf213/Rnf170/Fbxo25/Nosip/Trpm4/Wwp2/Med17/Pias1/Ppia/Mindy2/Usp28/Cbll1/Med10/Ubr2/Otulin/Eny2/Asxl1/Rangap1/Ppil2/Washc1/Cul2/Rnf14/Rela/Ddb1/Ndfip1/Tri…
GO:0045333	cellular respiration	123/4337	260/21470	2.34193	5.7e-23	4.16389e-21	3.40689e-21	123	Idh1/Cox5b/Ndufs2/Slc25a25/Rhoa/Mdh2/Adsl/Suclg2/Ndufaf1/Plec/Etfb/Idh2/Ndufc2/Cox7a1/Bax/Bnip3/Coq9/Ireb2/Idh3a/Sdha/Ndufs6/Oxa1l/Cyc1/Ndufs4/Sod2/Sdhaf2/Antkmt/Mdh1/Park7/Atp7a/Abcd1/Ndufb6/Ak4/Cox7c/Akt1/Cdk1/Ndufa3/Atpsckmt/Cox7a2l/Pank2/Ndufab1/Msh2/Uqcrq/Cox4i1/Dld/Ndufb11/Nipsnap2/Mtco2/Mtatp8/Ndufb1/Cox5a/Ccnb1/Aco1/Pdha1/Cox6a1/Cox7a2/Atp5mf/Atp5f1e/Cox6b1/Atp5f1b/Cycs/Atp5pf/Fh/Uqcrh/Vc…
GO:0007275	multicellular organism development	1230/4337	4872/21470	1.2498	7.7e-23	5.5991e-21	4.58118e-21	1230	Srgap2/Tgif1/Brca1/Atg9a/Uchl5/Actr3/Rnf2/Psmc3/Runx1/Dst/Ep300/Ptgs2/Idh1/Traf3ip1/Msh4/Pikfyve/Casp8/Stk25/Fn1/Faim/Stat1/Ing5/Hdac4/Mnat1/Kmt2d/Actr5/Jmjd1c/Macf1/Meis1/Nck2/Sptbn1/Itgb1/Phactr4/Atg7/Nptn/Gpx1/Mbnl1/Ndufs2/Slc25a25/Vim/Rapgef2/Rhoa/Utp25/Fnbp1/Ncam1/Celsr3/Fpgs/Impdh2/Srsf6/Snw1/Slc7a11/Adgrl2/Srrt/Wars2/Ints1/Fdps/Cdk5/Rap1a/Hax1/Anxa3/Setd2/Mlh1/Dclk1/Fubp1/Cntrl/Sh3glb1/Stx…
GO:0051252	regulation of RNA metabolic process	997/4337	3826/21470	1.29001	1.6e-22	1.15814e-20	9.40385e-21	997	Taf9/Tgif1/Eloc/Lrrfip1/Brca1/Tardbp/Uchl5/Actr3/Rnf2/Phip/Psmc3/Runx1/Dhx9/Ep300/Morf4l1/Cops5/Bclaf1/Taf6l/Traf3ip1/Tgfbrap1/Stat1/Ing5/Hdac4/Mnat1/Kmt2d/Actr5/Jmjd1c/Meis1/Nck2/C1d/Pmf1/Mbnl1/Vim/Rhoa/Rbm5/Srsf6/Nmd3/Snw1/Elf2/Srrt/Cdk5/Sbno1/Hax1/Anxa3/Setd2/Mlh1/Fubp1/Rbm8a/Fxr1/Cd36/Kmt5a/Larp7/Cdk6/Nfkb1/Sfswap/Ptbp2/Rbpj/Gtf2ird1/Pxn/Hmgb1/Tbl1xr1/Ube3a/Zeb2/Slc30a9/Bud23/Hnrnpa2b1/Brpf1/…
GO:0051129	negative regulation of cellular component organization	269/4337	769/21470	1.73168	1.7e-22	1.21938e-20	9.97701e-21	269	Actr3/Ep300/Traf3ip1/Stat1/Mnat1/Nck2/Sptbn1/Capzb/Itgb1/Atg7/Gpx1/Nuf2/Vim/Rapgef2/Rhoa/Cdk5/Capza1/Slc35f6/Tfip11/Hip1r/Inpp5f/Hmgb1/Gsn/Kif14/Ube3a/Raf1/Dysf/Hdac2/Gak/Lrp1/Recql4/Haspin/Ikbkb/Dab2/Plk1/Picalm/Stxbp1/Sirt2/Tspo/Cyth2/Svil/Bnip3/Tmod3/Neo1/Ldlr/Spc24/Clasp2/Twf2/Gen1/Scfd1/Gdi2/Vdac2/Mmp14/Cyrib/Gmfb/App/Rad21/Cd47/Lima1/Pacsin2/Dnm1l/Scaf8/Ndc80/Cfl1/Incenp/Capn1/Rdx/Arhgef18/…
GO:0006302	double-strand break repair	133/4337	294/21470	2.23948	1.7e-22	1.21938e-20	9.97701e-21	133	Brca1/Morf4l1/Actr5/Swi5/Setd2/Mlh1/Pnkp/Ppp4r2/Hmces/Uimc1/Recql4/Smarca4/Rad51ap1/Apbb1/Ruvbl2/Polb/Gen1/Yeats4/Exd2/Ddx1/Smc5/Ercc6/Rad21/Mcm4/Arid1b/Smchd1/Kmt5b/Morf4l2/Setx/Nbn/Arid1a/Kdm1a/Top3a/Meaf6/Lig3/Mms22l/Atm/Dek/Ruvbl1/Sirt6/Pbrm1/Brd8/Mcm7/Cdc45/Dpf2/Mms19/Mta1/Blm/Nabp2/Recql/Ercc5/Pias4/Kdm2a/Helq/Chek1/Smarcd2/Msh2/Fus/Rad54b/Bcl7c/Psmd14/Rad51b/Smarce1/Brd7/Zbtb7a/Tp53/Parp1/…
GO:0019439	aromatic compound catabolic process	182/4337	457/21470	1.9715	2.1e-22	1.49951e-20	1.2269e-20	182	Xrn1/Tardbp/Dhx9/Vim/Smg5/Mlh1/Rbm8a/Fxr1/Mettl3/Eri1/Celf1/Cnot3/Tnrc6a/Lsm4/Zc3h4/Bax/Cnot1/Ampd3/Wdr82/Zc3h14/Gstz1/Dcp1a/Dis3/Tnrc6b/Pnp/Ncbp2/Khsrp/Hnrnpm/Polr2d/Rnaseh2c/Polr2g/Patl1/Ago1/Nt5c/Cnot8/Abcd1/Mrto4/Dkc1/Ssb/Myef2/Exosc2/Ythdf1/Slfn9/Smg6/Atm/Exosc9/Grsf1/Mov10/Rnaseh2a/Hmox2/Exosc8/Edc3/Apex1/Fah/Zc3hav1/Dcps/Ephx1/Acot7/Blvrb/Cnot2/Pcid2/Snd1/Nt5c2/Tent4b/Rnaseh1/Phax/Myd88/Ex…
GO:0035556	intracellular signal transduction	717/4337	2601/21470	1.36465	3e-22	2.13256e-20	1.73862e-20	717	Brca1/Ep300/Ptgs2/Cops5/Bclaf1/Pik3c2g/Pikfyve/Casp8/Stk25/Fn1/Faim/Stat1/Hdac4/Arhgap12/Ralgapa2/Nck2/Gapdh/Sptbn1/Itgb1/Phactr4/Nptn/Gpx1/Nuf2/Gnai2/Vim/Rapgef2/Rhoa/Ncam1/Lamtor1/Mast4/Tiprl/Snw1/Rap1a/Hax1/Mlh1/Dclk1/P2rx4/Rhoc/Nradd/Rap1gds1/Cd36/Kmt5a/Depdc5/Vcam1/Pitpnm2/Prkacb/Dhx15/Gna12/Nfkb1/Diablo/Camk2d/F3/G3bp2/Pxn/Ube2k/Inpp5f/Slc7a1/Hmgb1/Gsn/Kif14/Zeb2/Raf1/Kras/Itpr1/Hdac2/Dnmbp…
GO:0015980	energy derivation by oxidation of organic compounds	151/4337	354/21470	2.11162	3.3e-22	2.33534e-20	1.90737e-20	151	Idh1/Cox5b/Ndufs2/Slc25a25/Rhoa/Mdh2/Pgm2/Cd36/Adsl/Hmgb1/Suclg2/Ndufaf1/Plec/Etfb/Idh2/Ndufc2/Cox7a1/Gys1/Bax/Bnip3/Coq9/Ireb2/Idh3a/Sdha/Ndufs6/Oxa1l/Pfkm/Cyc1/Ndufs4/Sod2/Sdhaf2/Antkmt/Gnas/Mdh1/Park7/Atp7a/Abcd1/Ndufb6/Ak4/Pgm1/Grb10/Cox7c/Prkag2/Akt2/Akt1/Cdk1/Ndufa3/Phkb/Atpsckmt/Rb1cc1/Cox7a2l/Pank2/Ndufab1/Gbe1/Msh2/Uqcrq/Cox4i1/Dld/Ndufb11/Nipsnap2/Mtco2/Tp53/Mtatp8/Ndufb1/Cox5a/Ccnb1/Ac…
GO:0032880	regulation of protein localization	321/4337	970/21470	1.63823	3.6e-22	2.53632e-20	2.07522e-20	321	Brca1/Tardbp/Actr3/Ptgs2/Ralgapa2/Sptbn1/Itgb1/Atg7/Nptn/Rabgap1l/Stx6/Celsr3/Nmd3/Vamp4/Slc7a11/Cdk5/Rap1a/Setd2/Dclk1/Sh3glb1/Ptpn23/Rap1gds1/Snx27/Cd36/Larp7/Anxa5/Camk2d/Gsn/Rab11fip5/Pck2/Lrp1/Tm7sf3/Vcpip1/Vamp8/Dab2/Ei24/Apbb1/Plk1/Idh2/Iqgap1/Polr1a/Pak1/Picalm/Adam9/Nup62/Bbc3/Trpm4/Pcm1/Tmem231/Wwp2/Neo1/Ppia/Clasp2/Cct2/Scfd1/Cep290/Pcnt/Epb41l2/Pfkl/Gja1/Gdi2/Glrx/Vrk1/Camk2g/Kif20b/H…
GO:0006354	DNA-templated transcription elongation	70/4337	114/21470	3.03974	8e-22	5.61133e-20	4.52857e-20	70	Eloc/Setd2/Med6/Thoc5/Dab2/Zc3h4/Med17/Wdr82/Med10/Cdk13/Eny2/Ercc6/Med15/Scaf8/Ncbp2/Thoc1/Med14/Med22/Rtf1/Ubtf/Med24/Med18/Med1/Ctnnb1/Sirt6/Polr2i/Cdk9/Tcea1/Pcid2/Ccnt1/Pwwp2b/Med23/Kat7/Med16/Nelfe/Med11/Polr1e/Alyref/Supt5h/Znf326/Ccnk/Map2k1/Ercc3/Supt4h1a/Cdk12/Gtf2f1/Brd4/Ncbp1/Leo1/Setd5/Ctr9/Supt6h/Wdr43/Nelfa/Eloa/Cdc73/Paf1/Gtf2h5/Med9/Ccar2/Hnrnpu/Med4/Med30/Med31/Eaf1/Med27/Med29/…
GO:0043484	regulation of RNA splicing	98/4337	191/21470	2.54001	8.6e-22	6.0056e-20	4.85629e-20	98	Taf9/Taf6l/Mbnl1/Rbm5/Srsf6/Snw1/Rbm8a/Fxr1/Larp7/Sfswap/Ptbp2/Hnrnpa2b1/Celf1/Polr2a/Nup98/Hnrnpk/Eny2/Rbfox2/Tmbim6/Wtap/Rrp1b/Setx/Ern1/Rbm25/Rbm39/Smn1/Grsf1/Sf1/Akt2/Prdx6/Clk2/Hspa8/Sap18/Ptbp1/Ccnl1/Thrap3/Son/Ptbp3/Fus/Hnrnpl/Srsf1/Clk4/C1qbp/Hnrnph1/Znf326/Zbtb7a/Rbm3/Ncl/Clk1/U2af2/Pik3r1/Hnrnpa1/Tia1/Magoh/Rps26/Tra2b/Srsf3/Rbm15/Cdk12/Ddx17/Puf60/Smu1/Ncbp1/Nsrp1/Khdrbs1/Ddx5/Rbm38/Sn…
GO:0007051	spindle organization	99/4337	194/21470	2.52625	9e-22	6.25737e-20	5.07388e-20	99	Nuf2/Rhoa/Mlh1/Dlgap5/Ckap5/Plk1/Tacc2/Nup62/Tubgcp2/Chmp2a/Map1s/Kif23/Clasp2/Pcnt/Espl1/Ndc80/Washc1/Trim36/Incenp/Lzts2/Flna/Stag2/Tpx2/Rae1/Spc25/Ptpa/Knstrn/Chmp6/Rps3/Mapre2/Stmn1/Mapre3/Tbce/Tubgcp3/Numa1/Wdr62/Cenpe/Tacc3/Csnk1d/Tpr/Arhgef10/Prc1/Kifc1/Tubb5/Haus2/Ranbp1/Nudc/Aurkb/Birc5/Hdac3/Hspa1b/Ccnb1/Ezr/Drg1/Kif4/Vps4b/Plk2/Aaas/Rab11a/Kpnb1/Tubg1/Aurka/Vcp/Eml1/Ncor1/Tasor/Kif11/R…
GO:1902680	positive regulation of RNA biosynthetic process	524/4337	1793/21470	1.44675	1e-21	6.86234e-20	5.61476e-20	524	Taf9/Eloc/Brca1/Uchl5/Actr3/Phip/Psmc3/Runx1/Dhx9/Ep300/Morf4l1/Cops5/Bclaf1/Taf6l/Stat1/Ing5/Hdac4/Kmt2d/Actr5/Meis1/Nck2/Pmf1/Nmd3/Snw1/Elf2/Hax1/Larp7/Nfkb1/Rbpj/Hmgb1/Tbl1xr1/Ube3a/Zeb2/Slc30a9/Brpf1/Raf1/Kdm5a/Rfc1/Med6/Hdac2/Cebpz/Thoc5/Trim56/Ikbkb/Jmy/Dab2/Smarca4/Foxp1/Men1/Map2k3/Pcbd2/Apbb1/Gatad2b/Kdm3a/Kat8/Crebbp/Mapk3/Irf3/Picalm/Sirt2/Map2k7/Irf2/Fosb/Nup62/Nup98/Hmgb2/Ruvbl2/Ing1…
GO:0031647	regulation of protein stability	139/4337	318/21470	2.16387	1e-21	6.86234e-20	5.61476e-20	139	Taf9/Tardbp/Ep300/Gapdh/Usp4/Usp19/Utp25/Hip1r/Usp33/Hip1/Gsn/Kras/Mtrr/Apbb1/Plk1/Crebbp/Stxbp1/Bag6/Rab3gap1/Usp28/Cct2/Cdk7/Ndc80/Stub1/Flna/Ctsa/Stk4/Hsp90aa1/P3h1/Park7/Asph/Rpl11/Smad3/Usp36/Rassf1/Hcfc1/Ncln/Mapk8ip3/Sirt6/Hsp90ab1/Hspd1/Ctnnd1/Hspa8/Pdcd10/Ccnh/Tcf3/Cul3/Usp3/Sec16a/Cenpe/Cog3/Apbb2/Sirt1/Tpr/Ncor2/Cct4/Naa15/Cct8/Pfn1/Mdm2/Pten/Flot1/Phb2/Ddost/Wiz/Hdac3/Tp53/Prnp/Src/La…
GO:0070925	organelle assembly	312/4337	941/21470	1.64137	1e-21	6.86234e-20	5.61476e-20	312	Agfg1/Atg9a/Actr3/Tmem237/Traf3ip1/Pikfyve/Wdr45/Itgb1/Atg7/Rhoa/Rab3gap2/Celsr3/Rps27/Mlh1/Dclk1/Sh3glb1/Ptpn23/Fnbp1l/Tapt1/G3bp2/Gsn/Arl8b/Hdac2/Dlgap5/Plec/Plk1/Atxn2l/Nup62/Rnf213/Lsm4/Tubgcp2/Chmp2a/Clcn4/Pcm1/Rab3gap1/Tmem231/Cnot1/Tmod3/Kif23/Rpsa/Ppan/Clasp2/Ap3d1/Scfd1/Cep290/Pcnt/Cfl2/Gdi2/Ap3m1/Atg101/Ap3b1/Ndc80/Washc1/Tekt4/Sting1/Incenp/Fau/Patl1/Lzts2/Rdx/Flna/Ccdc88a/Tpgs1/Dnah17…
GO:0071310	cellular response to organic substance	617/4337	2185/21470	1.3979	1.2e-21	8.19931e-20	6.69425e-20	617	Xrn1/Brca1/Actr3/Phip/Dhx9/Ep300/Ptgs2/Cops5/Bclaf1/Fn1/Stat1/Hdac4/Kmt2d/Nck2/Gapdh/Atg7/Mrpl15/Gpx1/Gnai2/Vim/Rapgef2/Rhoa/Lamtor1/Agrp/Impdh2/Vamp4/Snw1/Gclm/Cdk5/Rap1a/Hax1/Gbp6/Pcolce/Stxbp3/P2rx4/Rap1gds1/Eif4e/Cd36/Vcam1/Nfkb1/Anxa5/F3/Pxn/Ube2k/Sdad1/Hmgb1/Gsn/Ube3a/Raf1/Kras/Rab11fip5/Abcg2/Itpr1/Hdac2/Mettl3/Pck2/Ifi203/Lrp1/Tm7sf3/Trim56/Vamp8/Ikbkb/Dab2/Cdc6/Smarca4/Foxp1/Men1/Map2k3/…
GO:0046390	ribose phosphate biosynthetic process	115/4337	243/21470	2.34279	1.4e-21	9.52481e-20	7.75989e-20	115	Gcdh/Uck2/Ndufs2/Impdh2/Ak1/Adsl/Cmpk1/Ndufc2/Pkm/Ampd3/Mthfd1/Sdha/Ndufs6/Adk/Pnp/Gart/Ndufs4/Papss2/Nme4/Antkmt/Ampd2/Ctps2/Bcl2l1/Ndufb6/Acss2/Ak4/Pdhx/G6pdx/Eno1/Dcakd/Prpsap1/Uprt/Cad/Stat3/Uckl1/Atp6v1a/Dhodh/Acsl1/Elovl5/Ndufa3/Paics/Impdh1/Atpsckmt/Acot7/Guk1/Ak3/Pank2/Ndufab1/Pank4/Ak2/Dld/Ndufb11/Mtco2/Hprt1/Mtatp8/Ada/Aprt/Ndufb1/Parp1/Umps/Map2k1/Pdha1/Tkt/Dck/Adss2/Atp5mf/Atp5f1e/Atp…
GO:0043161	proteasome-mediated ubiquitin-dependent protein catabolic process	175/4337	440/21470	1.96892	1.6e-21	1.0839e-19	8.81196e-20	175	Taf9/Uchl5/Psmc3/Edem3/Atg7/Usp19/Ankib1/Psma5/Gna12/Nub1/Ube2k/Tbl1xr1/Kif14/Tmem129/Kctd5/Stt3b/Klhdc3/Dab2/Plk1/Sirt2/Psmc4/Bag6/Wwp2/Pias1/Ubr2/Psmd6/Csnk1e/Psmd2/Cul2/Rnf14/Ddb1/Fbxo38/Stub1/Nedd4/Cul4b/Cdc27/Park7/Huwe1/Man1b1/Sdcbp/Xpo1/Ecpas/Ubr3/Rpl11/Ccdc47/Ube2j2/Araf/Mtm1/Akirin2/Ctnnb1/Pbk/Pcnp/Akt1/Dda1/Klhl22/Cav1/Hsp90ab1/Cul1/Rnf7/Arrb1/Skp1/Cul5/Wac/Csnk1a1/Mta1/Cul4a/Ascc3/Cul3…
GO:0007091	metaphase/anaphase transition of mitotic cell cycle	62/4337	95/21470	3.2308	1.7e-21	1.14188e-19	9.33299e-20	62	Nuf2/Haspin/Cdc6/Smarca4/Plk1/Spc24/Gen1/Rad21/Riok2/Arid1b/Ndc80/Incenp/Cdc27/Bub1/Spc25/Arid1a/Atm/Cit/Pbrm1/Klhl22/Dpf2/Pcid2/Cul3/Cenpe/Tacc3/Tpr/Smarcd2/Zwilch/Cdk5rap2/Bcl7c/Smarce1/Aurkb/Birc5/Brd7/Rb1/Ccnb1/Ttk/Smarcc1/Trip13/Smarcc2/Smarcd1/Fbxo5/Cdca8/Kntc1/Dync1li1/Cdt1/Bcl7b/Spdl1/Cdc26/Zwint/Bcl7a/Ube2c/Mad2l1bp/Cdc20/Znf207/Bub3/Anapc7/Smarcb1/Mad2l1/Ik/Bub1b/Actl6a
GO:0044087	regulation of cellular component biogenesis	326/4337	998/21470	1.61707	1.7e-21	1.14188e-19	9.33299e-20	326	Actr3/Ep300/Peak1/Traf3ip1/Pikfyve/Hdac4/Macf1/Nck2/Sptbn1/Wdr45/Capzb/Atg7/Rapgef2/Rhoa/Rab3gap2/Ncam1/Adgrl2/Rap1a/Hax1/Capza1/Sh3glb1/Tfip11/Fxr1/Rhoc/Arpc1a/Cd36/Arpc3/Fnbp1l/Hip1r/Tapt1/G3bp2/Eif4g1/Pxn/Hmgb1/Gsn/Kif14/Raf1/Arpc5l/Lrp1/Ckap5/Cdc42ep1/Ikbkb/Plk1/Iqgap1/Pak1/Nrg1/Stxbp1/Sirt2/Nup62/Akap9/Chmp2a/Bbc3/Bax/Svil/Rab3gap1/Cnot1/Cx3cl1/Tmod3/Nectin1/Clasp2/Twf2/Scfd1/Rap1b/Palm/Gja1…
GO:0033045	regulation of sister chromatid segregation	66/4337	105/21470	3.1117	1.8e-21	1.20395e-19	9.85071e-20	66	Nuf2/Haspin/Cdc6/Smarca4/Plk1/Spc24/Gen1/Rad21/Riok2/Arid1b/Ndc80/Incenp/Cdc27/Bub1/Spc25/Arid1a/Pttg1/Atm/Cit/Pbrm1/Klhl22/Dpf2/Pcid2/Cul3/Numa1/Cenpe/Tacc3/Tpr/Smarcd2/Zwilch/Cdk5rap2/Bcl7c/Smarce1/Aurkb/Birc5/Brd7/Rb1/Ccnb1/Ttk/Smarcc1/Trip13/Smarcc2/Smarcd1/Fbxo5/Mapk15/Cdca8/Kntc1/Dync1li1/Cdt1/Hnrnpu/Bcl7b/Spdl1/Cdc26/Zwint/Bcl7a/Ube2c/Mad2l1bp/Cdc20/Znf207/Bub3/Anapc7/Smarcb1/Mad2l1/Ik/Bub…
GO:0044784	metaphase/anaphase transition of cell cycle	63/4337	98/21470	3.18242	2.6e-21	1.73173e-19	1.41229e-19	63	Nuf2/Haspin/Cdc6/Smarca4/Plk1/Spc24/Gen1/Rad21/Riok2/Arid1b/Ndc80/Incenp/Cdc27/Bub1/Spc25/Arid1a/Atm/Cit/Pbrm1/Klhl22/Dpf2/Pcid2/Cul3/Cenpe/Tacc3/Tpr/Smarcd2/Zwilch/Cdk5rap2/Bcl7c/Smarce1/Aurkb/Birc5/Brd7/Rb1/Ccnb1/Ttk/Smarcc1/Trip13/Smarcc2/Smarcd1/Fbxo5/Mapk15/Cdca8/Kntc1/Dync1li1/Cdt1/Bcl7b/Spdl1/Cdc26/Zwint/Bcl7a/Ube2c/Mad2l1bp/Cdc20/Znf207/Bub3/Anapc7/Smarcb1/Mad2l1/Ik/Bub1b/Actl6a
GO:1902850	microtubule cytoskeleton organization involved in mitosis	86/4337	159/21470	2.67759	2.9e-21	1.92346e-19	1.57086e-19	86	Itgb1/Nuf2/Rhoa/Setd2/Dlgap5/Ckap5/Plk1/Tacc2/Nup62/Chmp2a/Map1s/Kif23/Clasp2/Pcnt/Ndc80/Incenp/Flna/Stag2/Tpx2/Rae1/Spc25/Ptpa/Chmp6/Stmn1/Tbce/Numa1/Wdr62/Cenpe/Nde1/Tacc3/Tpr/Arhgef10/Prc1/Kifc1/Arhgef2/Cdk5rap2/Nudc/Aurkb/Birc5/Hspa1b/Ccnb1/Drg1/Kif4/Vps4b/Dynlt1/Plk2/Aaas/Rab11a/Pafah1b1/Kpnb1/Tubg1/Aurka/Vcp/Eml1/Fbxw11/Tasor/Kif11/Rcc1/Cdca8/Abraxas1/Spice1/IntS13/Gpsm2/Hnrnpu/Poldip2/Golg…
GO:0030071	regulation of mitotic metaphase/anaphase transition	60/4337	91/21470	3.26402	3.4e-21	2.2457e-19	1.83319e-19	60	Nuf2/Haspin/Cdc6/Smarca4/Plk1/Spc24/Gen1/Rad21/Riok2/Arid1b/Ndc80/Incenp/Cdc27/Bub1/Spc25/Arid1a/Atm/Pbrm1/Klhl22/Dpf2/Pcid2/Cul3/Cenpe/Tpr/Smarcd2/Zwilch/Cdk5rap2/Bcl7c/Smarce1/Aurkb/Birc5/Brd7/Rb1/Ccnb1/Ttk/Smarcc1/Trip13/Smarcc2/Smarcd1/Fbxo5/Cdca8/Kntc1/Dync1li1/Cdt1/Bcl7b/Spdl1/Cdc26/Zwint/Bcl7a/Ube2c/Mad2l1bp/Cdc20/Znf207/Bub3/Anapc7/Smarcb1/Mad2l1/Ik/Bub1b/Actl6a
GO:1901361	organic cyclic compound catabolic process	188/4337	488/21470	1.90713	3.6e-21	2.36793e-19	1.93744e-19	188	Xrn1/Tardbp/Dhx9/Vim/Smg5/Mlh1/Rbm8a/Fxr1/Mettl3/Eri1/Celf1/Hsd3b7/Cnot3/Tnrc6a/Lsm4/Zc3h4/Bax/Cnot1/Ampd3/Wdr82/Zc3h14/Gstz1/Dcp1a/Dis3/Tnrc6b/Pnp/Ncbp2/Khsrp/Hnrnpm/Polr2d/Rnaseh2c/Polr2g/Patl1/Ago1/Nt5c/Cnot8/Abcd1/Mrto4/Dkc1/Ssb/Myef2/Exosc2/Ythdf1/Slfn9/Smg6/Atm/Exosc9/Grsf1/Mov10/Rnaseh2a/Hmox2/Exosc8/Edc3/Spp1/Apex1/Fah/Zc3hav1/Dcps/Dpysl3/Acot7/Blvrb/Cnot2/Pcid2/Snd1/Nt5c2/Tent4b/Rnaseh1/…
GO:0006163	purine nucleotide metabolic process	187/4337	486/21470	1.90479	5.4e-21	3.53722e-19	2.8835e-19	187	Idh1/Rpe/Gcdh/Ndufs2/Slc25a25/Rhoa/Impdh2/Ak1/Mvk/Mdh2/Adsl/Ak5/Ldhb/Suclg2/Idh2/Ndufc2/Tspo/Taldo1/Pkm/Ampd3/Idh3a/Fdx1/Mthfd1/Sdha/Ndufs6/Adk/Pnp/Dnm1l/Gart/Ndufs4/Mlst8/Papss2/Nme4/Prdx5/Antkmt/Kcnab2/Mdh1/H6pd/Nt5c/Ampd2/Atp7a/Bcl2l1/Abcd1/Ndufb6/Acss2/Gpd2/Ak4/Pdhx/G6pdx/Eno1/Dcakd/Prpsap1/Stat3/Atp6v1a/Pmvk/Acsl1/Elovl5/Oasl2/Mfn1/Far1/Pgls/Hspa8/Ndufa3/Aldh1l2/Paics/Impdh1/Atpsckmt/Acsl3/H…
GO:1902099	regulation of metaphase/anaphase transition of cell cycle	61/4337	94/21470	3.21251	5.5e-21	3.5879e-19	2.93562e-19	61	Nuf2/Haspin/Cdc6/Smarca4/Plk1/Spc24/Gen1/Rad21/Riok2/Arid1b/Ndc80/Incenp/Cdc27/Bub1/Spc25/Arid1a/Atm/Pbrm1/Klhl22/Dpf2/Pcid2/Cul3/Cenpe/Tpr/Smarcd2/Zwilch/Cdk5rap2/Bcl7c/Smarce1/Aurkb/Birc5/Brd7/Rb1/Ccnb1/Ttk/Smarcc1/Trip13/Smarcc2/Smarcd1/Fbxo5/Mapk15/Cdca8/Kntc1/Dync1li1/Cdt1/Bcl7b/Spdl1/Cdc26/Zwint/Bcl7a/Ube2c/Mad2l1bp/Cdc20/Znf207/Bub3/Anapc7/Smarcb1/Mad2l1/Ik/Bub1b/Actl6a
GO:0000956	nuclear-transcribed mRNA catabolic process	73/4337	125/21470	2.89105	7.2e-21	4.67764e-19	3.82515e-19	73	Xrn1/Dhx9/Smg5/Mlh1/Rbm8a/Eri1/Cnot3/Tnrc6a/Lsm4/Cnot1/Dcp1a/Tnrc6b/Ncbp2/Polr2d/Polr2g/Patl1/Ago1/Cnot8/Mrto4/Ssb/Exosc2/Smg6/Atm/Exosc9/Exosc8/Edc3/Dcps/Cnot2/Tent4b/Exosc3/Exosc10/Paip1/Thrap3/Hnrnpd/Igf2bp1/Zfp36l2/Zfp36l1/Pabpc1/Eif3e/Magoh/Ybx1/Gspt2/Hnrnpab/Secisbp2/Gtpbp2/Ncbp1/Smg7/Tob1/Ddx5/Syncrip/Exosc6/Etf1/Samd4a/Pym1/Dis3l2/Ago2/Casc3/Gspt1/Tut1/Lsm1/Cnot6l/Hnrnpu/Dhx36/Eif4a3/Csde…
GO:0031124	mRNA 3'-end processing	45/4337	58/21470	3.84085	8.5e-21	5.49967e-19	4.49983e-19	45	Rnf40/Nudt21/Zc3h14/App/Cpsf1/Scaf8/Ncbp2/Wdr33/Polr2d/Cstf2/Rnf20/Virma/Cstf1/Pabpn1/Sympk/Cdk9/Ccnt1/Tent4b/Pcf11/Nelfe/Cpsf6/Cpsf2/Supt5h/Zfp36l1/Ccnb1/Slbp/Ncbp1/Leo1/Ctr9/Rprd2/Papolg/Ahcyl1/Cpsf7/Cstf2t/Cdc73/Paf1/Lsm10/Tut1/Rprd1a/Dhx36/Cstf3/Clp1/Rprd1b/Fip1l1/Cpsf3
GO:0072521	purine-containing compound metabolic process	196/4337	521/21470	1.86235	1.2e-20	7.73268e-19	6.29794e-19	196	Idh1/Rpe/Gcdh/Ndufs2/Slc25a25/Rhoa/Impdh2/Ak1/Mvk/Mdh2/Pgm2/Adsl/Ak5/Ldhb/Abcg2/Suclg2/Idh2/Ndufc2/Tspo/Taldo1/Pkm/Ampd3/Idh3a/Fdx1/Mthfd1/Sdha/Ndufs6/Adk/Pnp/Dnm1l/Gart/Ndufs4/Mlst8/Papss2/Nme4/Prdx5/Antkmt/Kcnab2/Mdh1/H6pd/Nt5c/Ampd2/Atp7a/Bcl2l1/Abcd1/Ndufb6/Acss2/Gpd2/Ak4/Pdhx/G6pdx/Kdm1a/Eno1/Dcakd/Prpsap1/Stat3/Atp6v1a/Pmvk/Carmil1/Acsl1/Elovl5/Spp1/Oasl2/Mfn1/Far1/Pgls/Hspa8/Ndufa3/Aldh1l2…
GO:0051028	mRNA transport	73/4337	126/21470	2.8681	1.4e-20	8.98494e-19	7.31158e-19	73	Dhx9/Eif5a/Setd2/Rbm8a/G3bp2/Hnrnpa2b1/Thoc5/Nup62/Nup98/Nup93/Thoc7/Eny2/Nup155/Ncbp2/Khsrp/Thoc1/Polr2d/Xpo1/Rae1/Nup35/Nup188/Thoc2/Pabpn1/Fyttd1/Pcid2/Thrap3/Tpr/Nsun2/Srsf1/Ndc1/Alyref/Igf2bp1/Zfp36l1/Hnrnpa1/Aaas/Magoh/Srsf3/Slbp/Alkbh5/Ncbp1/Akap8l/Thoc6/Ddx19a/Supt6h/Zc3h11a/Lrpprc/Rbm15b/Hnrnpa3/Poldip3/Nup54/Ncbp3/Iws1/Nup42/Ahctf1/Casc3/Pom121/Nup133/Nup58/Nup85/Thoc3/Eif4a3/Nxf1/Igf2b…
GO:0045893	positive regulation of DNA-templated transcription	517/4337	1786/21470	1.43302	1.8e-20	1.14134e-18	9.30933e-19	517	Taf9/Eloc/Brca1/Uchl5/Actr3/Phip/Psmc3/Runx1/Dhx9/Ep300/Morf4l1/Cops5/Bclaf1/Taf6l/Stat1/Ing5/Hdac4/Kmt2d/Actr5/Meis1/Nck2/Pmf1/Snw1/Elf2/Hax1/Larp7/Nfkb1/Rbpj/Hmgb1/Tbl1xr1/Ube3a/Zeb2/Slc30a9/Brpf1/Raf1/Kdm5a/Rfc1/Med6/Hdac2/Cebpz/Thoc5/Trim56/Ikbkb/Jmy/Dab2/Smarca4/Foxp1/Men1/Map2k3/Pcbd2/Apbb1/Gatad2b/Kdm3a/Kat8/Crebbp/Mapk3/Irf3/Picalm/Sirt2/Map2k7/Irf2/Fosb/Nup62/Nup98/Hmgb2/Ruvbl2/Ing1/Gata…
GO:0042274	ribosomal small subunit biogenesis	52/4337	74/21470	3.47868	1.8e-20	1.14134e-18	9.30933e-19	52	Utp25/Rps27/Nop14/Rpsa/Riok1/Riok2/Fau/Rcl1/Nat10/Rps19/Rps2/Nob1/Mettl17/Fcf1/Tbl3/Rpp40/Tsr2/Bysl/Rps16/Xrcc5/Slx9/Rps8/Lsm6/Rps25/Rps17/Surf6/Mrps11/Nom1/Nol10/Ltv1/Dcaf13/Wdr43/Mrps7/Wdr3/Nol11/Nop9/Pwp2/Gtf2h5/Ddx52/Utp4/Utp6/Kri1/Rps21/Utp23/Rrs1/Srfbp1/Eral1/Snu13/Rrp7a/Utp3/Abt1/Wdr46
GO:2001233	regulation of apoptotic signaling pathway	163/4337	407/21470	1.9826	1.8e-20	1.14134e-18	9.30933e-19	163	Brca1/Phip/Ptgs2/Bclaf1/Casp8/Faim/Ing5/Nck2/Gpx1/Gnai2/Gclm/Slc35f6/Raf1/Hdac2/Dab2/Steap3/Ei24/Uri1/Nrg1/Hmgb2/Bbc3/Bax/Cx3cl1/Hyou1/Ppia/Hnrnpk/Vdac2/Gas1/Deptor/Tmbim6/Dnm1l/Sod2/Asah2/Rela/Gstp1/Ctnna1/Itga6/Mrtfa/Stk4/Park7/Bcl2l1/Itgav/Map3k7/Bub1/Rpl11/Kdm1a/Mapk8/Eno1/Acvr1/Dnaja1/Ctnnb1/Rps3/Htra2/Akt1/Fyn/Cav1/Taf6/Prdx2/Casp2/Rb1cc1/Tgfbr1/Pias4/Sirt1/Bak1/Ripk1/Traf7/Trps1/Ppp2r1b/Ap…
GO:1901135	carbohydrate derivative metabolic process	336/4337	1051/21470	1.58263	2e-20	1.2581e-18	1.02937e-18	336	Pign/Edem3/Rpe/Gcdh/Uck2/Ndufs2/Slc25a25/Rhoa/Impdh2/Ak1/Mvk/Pigk/Tyms/Pgm2/Adsl/Nfkb1/Ak5/Uxs1/Abcg2/Suclg2/Cmpk1/Cmas/Stt3b/Tyw1/Tmtc3/Ndufc2/Ap2a1/Tspo/Dolpp1/Taldo1/Bax/Rrm1/Pkm/Poglut3/Ampd3/Stt3a/St3gal4/Pofut2/Mthfd1/Pfkl/Sdha/Ndufs6/Galc/Ctsl/Adk/Gnpnat1/Itih3/Pnp/Pfkm/Naga/Alg10b/Pmm1/Dnm1l/Gart/Alg3/Ndufs4/Mlst8/Papss2/Nme4/Gnpda1/Tkfc/Antkmt/Tusc3/Nfe2l1/Man1a2/H6pd/Park7/Nt5c/Rpn2/Mag…
GO:0009260	ribonucleotide biosynthetic process	110/4337	234/21470	2.32712	2e-20	1.2581e-18	1.02937e-18	110	Gcdh/Uck2/Ndufs2/Impdh2/Ak1/Adsl/Cmpk1/Ndufc2/Pkm/Ampd3/Mthfd1/Sdha/Ndufs6/Adk/Pnp/Gart/Ndufs4/Papss2/Nme4/Antkmt/Ampd2/Ctps2/Bcl2l1/Ndufb6/Acss2/Ak4/Pdhx/Eno1/Dcakd/Uprt/Cad/Stat3/Uckl1/Atp6v1a/Dhodh/Acsl1/Elovl5/Ndufa3/Paics/Impdh1/Atpsckmt/Acot7/Guk1/Ak3/Pank2/Ndufab1/Pank4/Ak2/Dld/Ndufb11/Mtco2/Hprt1/Mtatp8/Ada/Aprt/Ndufb1/Parp1/Umps/Map2k1/Pdha1/Dck/Adss2/Atp5mf/Atp5f1e/Atp5f1b/Ctps1/Atp5pf/…
GO:0090068	positive regulation of cell cycle process	123/4337	275/21470	2.21419	2.2e-20	1.37843e-18	1.12784e-18	123	Ncapd2/Phip/Rhoa/Usp19/Smc4/Larp7/Camk2d/Eif4g1/Kif14/Thoc5/Cdc6/Rad51ap1/Crebbp/Sh2b1/Sirt2/Nup62/Svil/Rrm1/Tmod3/Kif23/Gen1/Kif20b/Smc5/App/Rad21/Ndc80/Thoc1/Incenp/Anxa1/Rdx/Cul4b/Cdc27/Pkp4/Map3k20/Med1/Cit/Pbk/Met/Cdk4/Akt1/Rrm2/Apex1/Cdk1/Plrg1/Lef1/Rad18/Sin3a/Cul4a/Adam17/Adamts1/Pcid2/Cul3/Numa1/Cenpe/Pdgfrb/Igf1r/Mepce/Tpr/Pkn2/Ect2/Ccn2/Ranbp1/Fgfr1/Mdm2/Ncapd3/Phb2/Rad51b/Aurkb/Birc5/…
GO:0006352	DNA-templated transcription initiation	76/4337	135/21470	2.78691	2.4e-20	1.49783e-18	1.22552e-18	76	Taf9/Eloc/Bclaf1/Taf6l/Gtf2e2/Hmgb1/Med6/Smarca4/Gtf3c1/Med17/Med10/Cdk7/Ercc6/Polr3h/Med15/Taf11/Polr2d/Polr2g/Fosl1/Med14/Med12/Setx/Med22/Ncoa6/Ubtf/Med24/Med18/Med1/Taf2/Cand1/Polr2i/Taf6/Tbp/Polrmt/Ccnh/Med23/Taf5/Med16/Med11/Brf1/Polr1e/Cavin1/Tp53/Jun/Twist1/Tfam/Ercc3/Tbpl1/Gtf2b/Gtf2a1/Gtf2f1/Bdp1/Med13/Ttf1/Polr1f/Atf7ip/Eloa/Tfb1m/Taf10/Gtf2h5/Gtf3c5/Med9/Dhx36/Dr1/Baz2a/Smarca5/Med4/M…
GO:0048285	organelle fission	188/4337	496/21470	1.87637	2.9e-20	1.80278e-18	1.47256e-18	188	Ncapd2/Actr3/Phip/Msh4/Nuf2/Rhoa/Smc4/Mlh1/Kif14/Haspin/Rad51ap1/Plk1/Kif22/Sh2b1/Sirt2/Nup62/Mki67/Chmp2a/Bnip3/Bag6/Kif23/Spc24/Clasp2/Gen1/Inf2/Ubr2/Kif20b/Cyrib/Rad21/Espl1/Dnm1l/Ap3b1/Ndc80/Washc1/Incenp/Flna/Nfe2l1/Cdc27/Acox1/Dsn1/Stag2/Tpx2/Bub1/Spc25/Knstrn/Pttg1/Chmp6/Atm/Cit/Met/Klhl22/Dhodh/Mfn1/Nsl1/Eps8/Foxj3/Coro1c/Chtf18/Pcid2/Cul3/Numa1/Cenpe/Pdgfrb/Igf1r/Nde1/Top2b/Tpr/Arhgef10/…
GO:0043069	negative regulation of programmed cell death	336/4337	1054/21470	1.57812	3.2e-20	1.9815e-18	1.61946e-18	336	Taf9/Brca1/Phip/Ptgs2/Cops5/Casp8/Fn1/Faim/Mnat1/Gapdh/Itgb1/Eif5a/Atg7/Gpx1/Gnai2/Rhoa/Srsf6/Ints1/Gclm/Hax1/Slc35f6/Hip1r/Nfkb1/Kif14/Raf1/Kras/Hdac2/Tgfbr3/Lrp1/Tm7sf3/Dab2/Smarca4/Foxp1/Plk1/Uri1/Cbl/Nrg1/Stxbp1/Sirt2/Nup62/Hmgb2/Bax/Bnip3/Bag6/Cx3cl1/Hyou1/Cacna1a/Ppia/Snx6/Pcnt/Naip1/Cast/Glrx/Hnrnpk/Vdac2/Gas1/Nrbp2/Mtdh/Pnp/Tmbim6/Sod2/Mlst8/Rgl2/Asah2/Rela/Gstp1/Ddb1/Pdcd4/Ctnna1/Prdx5/I…
GO:0045787	positive regulation of cell cycle	152/4337	372/21470	2.02275	3.7e-20	2.28219e-18	1.86212e-18	152	Ncapd2/Brca1/Phip/Mnat1/Rhoa/Usp19/Smc4/Eif4e/Larp7/Camk2d/Eif4g1/Hmgb1/Kif14/Thoc5/Cdc6/Rad51ap1/Crebbp/Sh2b1/Sirt2/Nup62/Svil/Rrm1/Tmod3/Kif23/Gen1/Kif20b/Smc5/App/Rad21/Ndc80/Thoc1/Incenp/Fosl1/Anxa1/Rdx/Cul4b/Cdc27/Shb/Pkp4/Map3k20/Dusp3/Med1/Cit/Pbk/Met/Cdk4/Cks1b/Akt1/Asns/Rrm2/Apex1/Cdk1/Plrg1/Lef1/Mapre3/Rad18/Tcf3/Sin3a/Cul4a/Adam17/Adamts1/Pcid2/Cul3/Ccnt1/Numa1/Cenpe/Pdgfrb/Igf1r/Mepce…
GO:0009628	response to abiotic stimulus	386/4337	1254/21470	1.52382	3.8e-20	2.33479e-18	1.91033e-18	386	Brca1/Dhx9/Ep300/Ptgs2/Casp8/Hdac4/Actr5/Swi5/Itgb1/Atg7/Nptn/Gpx1/Ndufs2/Usp19/Agrp/Rev1/Slc7a11/Cdk5/Scap/Cd36/Usp53/Adsl/Vcam1/Atp6v0a2/Nfkb1/Camk2d/Rbpj/Gsn/Txnrd2/Raf1/Dysf/Kras/Rab11fip5/Itpr1/Hdac2/Mettl3/Uimc1/Acadl/Tgfbr3/Ints7/Ckap5/Polr2a/Arsb/Rad51ap1/Men1/Plec/Ei24/Cbl/Crebbp/Mapk3/Pak1/Sirt2/Map2k7/Fosb/Slc2a1/Tspo/Akap9/Bbc3/Ruvbl2/Primpol/Bax/Ric8a/Mmp2/Bnip3/Polb/Slc27a1/Vac14/Hy…
GO:0051604	protein maturation	202/4337	548/21470	1.82479	4.8e-20	2.93782e-18	2.40373e-18	202	Ppil3/Ep300/Casp8/Fn1/Txndc9/Sh3glb1/Pisd/Rap1gds1/Lias/Prkacb/F3/Gsn/Hspa4l/Selenof/Tbcc/Crebbp/Spcs2/Serpinh1/Adam9/Prcp/Hyou1/Ppia/Pofut2/Cct2/Cast/Ctsl/Mipep/Gas1/Mmp14/Ero1a/Bmp1/Spcs1/Ppil2/Dnajb11/Fkbp5/Capn1/Sec11c/Grpel2/Stub1/Unc45a/Flna/Dnajc7/Hsp90aa1/P3h1/Pmpca/Asph/Ppig/Pdcl/Ppih/Eno1/Anxa2/Ccdc47/Tbcd/Naa10/Ece1/Dnaja1/Xpnpep3/Arxes1/Ggt1/Ruvbl1/Spg7/Pik3c3/Lipt1/Hspa13/Adam10/Hsp9…
GO:0090407	organophosphate biosynthetic process	209/4337	575/21470	1.79937	7e-20	4.26785e-18	3.48268e-18	209	Pik3r4/Idh1/Pign/Pik3c2g/Pikfyve/Gcdh/Uck2/Impa1/Ndufs2/Impdh2/Ak1/Mvk/Fdps/Sh3glb1/Pisd/Pigk/Tyms/Adsl/Ak5/Cmpk1/Agpat1/Pik3c2a/Cdipt/Idh2/Ndufc2/Pi4ka/Rrm1/Slc27a1/Vac14/Pkm/Ampd3/Mthfd1/Sdha/Ndufs6/Adk/Pnp/Gart/Ndufs4/Papss2/Nme4/Antkmt/Pi4k2a/Gphn/Ampd2/Ctps2/Pigo/Bcl2l1/Abca2/Ndufb6/Acss2/Ak4/Pdhx/Dpm1/G6pdx/Eno1/Dcakd/Gk/Prpsap1/Uprt/Cad/Stat3/Pigt/Uckl1/Atm/Chpt1/Pip5k1a/Atp6v1a/Pmvk/Pik3c…
GO:0009165	nucleotide biosynthetic process	128/4337	295/21470	2.14798	8.8e-20	5.34474e-18	4.35509e-18	128	Gcdh/Uck2/Ndufs2/Impdh2/Ak1/Tyms/Adsl/Ak5/Cmpk1/Idh2/Ndufc2/Rrm1/Pkm/Ampd3/Mthfd1/Sdha/Ndufs6/Adk/Pnp/Gart/Ndufs4/Papss2/Nme4/Antkmt/Ampd2/Ctps2/Bcl2l1/Ndufb6/Acss2/Ak4/Pdhx/G6pdx/Eno1/Dcakd/Prpsap1/Uprt/Cad/Stat3/Uckl1/Atp6v1a/Dhodh/Acsl1/Rrm2/Elovl5/Oasl2/Dtymk/Ndufa3/Paics/Impdh1/Atpsckmt/Acot7/Guk1/Ak3/Pank2/Ndufab1/Pank4/Ak2/Dld/Ndufb11/Mtco2/Hprt1/Mtatp8/Ada/Aprt/Ndufb1/Parp1/Umps/Map2k1/Pd…
GO:0010033	response to organic substance	864/4337	3303/21470	1.29493	1e-19	6.02738e-18	4.9316e-18	864	Taf9/Xrn1/Brca1/Actr3/Phip/Runx1/Dhx9/Ep300/Ptgs2/Idh1/Cops5/Bclaf1/Edem3/Casp8/Stk25/Fn1/Tram1/Stat1/Hdac4/Mnat1/Kmt2d/Nck2/Gapdh/Itgb1/Atg7/Mrpl15/Gpx1/Gnai2/Vim/Rapgef2/Rhoa/Usp19/Ncam1/Lamtor1/Agrp/Impdh2/Srsf6/Vamp4/Snw1/Kpna4/Slc7a11/Gclm/Cdk5/Rap1a/Hax1/Gbp6/Anxa3/Setd2/Pcolce/Stxbp3/P2rx4/Scap/Tyms/Rap1gds1/Eif4e/Cd36/Lias/Vcam1/Dhx15/Nfkb1/Anxa5/Nub1/F3/Eif4g1/Pxn/Ube2k/Sdad1/Hmgb1/Gsn/U…
GO:0022411	cellular component disassembly	177/4337	462/21470	1.89659	1e-19	6.02738e-18	4.9316e-18	177	Atg9a/Pik3r4/Nck2/Sptbn1/Wdr45/Capzb/Eif5a/Atg7/Cdk5/Capza1/Vps33a/Tfip11/Gsn/Kif14/Gak/Vamp8/Smarca4/Iqsec1/Plk1/Nrg1/Tspo/Fyco1/Chmp2a/Bax/Svil/Bnip3/Map1s/Tmod3/Clasp2/Twf2/Cfl2/Vrk1/Lima1/Dnm1l/Scaf8/Sting1/Cfl1/Rdx/Ets1/Gbf1/Dhx8/Huwe1/Setx/Asph/Tpx2/Arid1a/Sptan1/Dusp3/Stx17/Chmp6/Smn1/Ogfod1/Sgk1/Wipi2/Htra2/Arpc2/Mapre2/Pik3c3/Carmil1/Mtif3/Stmn1/Twf1/Cdk1/Cisd2/Hspa8/Eps8/Mrrf/Rb1cc1/Tex…
GO:0019693	ribose phosphate metabolic process	164/4337	417/21470	1.94693	1.2e-19	7.20545e-18	5.8955e-18	164	Gcdh/Uck2/Ndufs2/Slc25a25/Rhoa/Impdh2/Ak1/Mvk/Adsl/Ak5/Suclg2/Cmpk1/Ndufc2/Tspo/Pkm/Ampd3/Mthfd1/Sdha/Ndufs6/Adk/Pnp/Dnm1l/Gart/Ndufs4/Papss2/Nme4/Antkmt/Nt5c/Ampd2/Ctps2/Atp7a/Bcl2l1/Abcd1/Ndufb6/Acss2/Ak4/Pdhx/G6pdx/Eno1/Dcakd/Prpsap1/Uprt/Cad/Stat3/Uckl1/Atp6v1a/Pmvk/Dhodh/Acsl1/Elovl5/Mfn1/Far1/Hspa8/Ndufa3/Paics/Impdh1/Atpsckmt/Acsl3/Hmgcr/Acot7/Acadsb/Guk1/Nt5c2/Ak3/Pank2/Ndufab1/Pank4/Ak2/…
GO:0010639	negative regulation of organelle organization	155/4337	387/21470	1.98273	1.5e-19	8.97283e-18	7.32774e-18	155	Mnat1/Nck2/Sptbn1/Capzb/Gpx1/Nuf2/Capza1/Slc35f6/Hip1r/Gsn/Recql4/Haspin/Plk1/Tspo/Svil/Bnip3/Tmod3/Spc24/Clasp2/Twf2/Gen1/Scfd1/Gdi2/Cyrib/Gmfb/Rad21/Lima1/Dnm1l/Ndc80/Cfl1/Incenp/Capn1/Rdx/Arhgef18/Huwe1/Bcl2l1/Nbn/Tpx2/Bub1/Spc25/Nat10/Sptan1/Pttg1/Smg6/Tbcd/Wasf2/Naa10/Mtm1/Wapl/Atm/Sgk1/Met/Arpc2/Akt1/Terf2/Klhl22/Carmil1/Stmn1/Twf1/Mfn1/Eps8/Fez2/Arap1/Pcid2/Tent4b/Cenpe/Fkbp4/Exosc10/Tpr/B…
GO:0007052	mitotic spindle organization	73/4337	130/21470	2.77985	1.6e-19	9.53504e-18	7.80157e-18	73	Nuf2/Rhoa/Dlgap5/Ckap5/Plk1/Tacc2/Nup62/Chmp2a/Map1s/Kif23/Clasp2/Pcnt/Ndc80/Incenp/Flna/Stag2/Tpx2/Rae1/Spc25/Ptpa/Chmp6/Stmn1/Tbce/Numa1/Wdr62/Cenpe/Tacc3/Tpr/Arhgef10/Prc1/Kifc1/Nudc/Aurkb/Birc5/Hspa1b/Ccnb1/Drg1/Kif4/Vps4b/Plk2/Aaas/Rab11a/Kpnb1/Tubg1/Aurka/Vcp/Eml1/Tasor/Kif11/Rcc1/Cdca8/Abraxas1/Spice1/IntS13/Gpsm2/Hnrnpu/Poldip2/Golga2/Chmp1a/Dctn2/Smc1a/Smc3/Bccip/Psrc1/Stag1/Chmp4b/Dync1…
GO:0006282	regulation of DNA repair	103/4337	218/21470	2.33896	2.1e-19	1.24679e-17	1.01442e-17	103	Taf9/Brca1/Uchl5/Dhx9/Morf4l1/Taf6l/Actr5/Setd2/Hmgb1/Pnkp/Ppp4r2/Uimc1/Smarca4/Rad51ap1/Apbb1/Fam168a/Ruvbl2/Yeats4/Eny2/Ercc6/Pnp/Arid1b/Smchd1/Kmt5b/Morf4l2/Arid1a/Kdm1a/Meaf6/Taf2/Rps3/Dek/Ruvbl1/Sirt6/Pbrm1/Brd8/Taf6/Dpf2/Cdk9/Mms19/Cul4a/Blm/Pias4/Kat7/Sirt1/Helq/Taf5/Chek1/Smarcd2/Fus/Usp1/Bcl7c/Smarce1/Brd7/Parp1/Pcna/Mgmt/Twist1/Ier3/Actr2/Was/Tp53bp1/Ppp4c/Eya3/Smarcc1/Fh/Yy1/Egfr/Smarc…
GO:0006508	proteolysis	540/4337	1903/21470	1.40475	2.2e-19	1.29645e-17	1.06075e-17	540	Taf9/Eloc/Brca1/Uchl5/Psmc3/Ptgs2/Cops5/Taf6l/Edem3/Casp8/Fn1/Tpp2/Stat1/Otud6b/Gapdh/Atg7/Capn8/Gpx1/Usp4/Mindy3/Rhoa/Usp19/Ints1/Cdk5/Ube3c/Pcolce/Ankib1/Pisd/Lap3/Ptpn23/Pigk/Psma5/Usp53/Prkacb/Hip1r/Gna12/Ube3b/Nub1/Diablo/F3/Usp33/Ube2k/Hip1/Hmgb1/Tbl1xr1/Gsn/Kif14/Ube3a/Tmem129/Hmces/Kctd5/Hdac2/Uimc1/Stt3b/Vcpip1/Pdcd2/Klhdc3/Dab2/Rbbp6/Tmtc3/Men1/Cnot4/Ttc3/Otud4/Josd2/Plk1/Cbl/Rnf40/Spcs…
GO:0048856	anatomical structure development	1496/4337	6210/21470	1.19257	2.2e-19	1.29645e-17	1.06075e-17	1496	Srgap2/Tgif1/Agfg1/Brca1/Atg9a/Uchl5/Actr3/Rnf2/Phip/Psmc3/Runx1/Dst/Ep300/Ptgs2/Idh1/Traf3ip1/Msh4/Pikfyve/Casp8/Stk25/Fn1/Faim/Stat1/Ing5/Hdac4/Mnat1/Kmt2d/Actr5/Arhgap12/Jmjd1c/Macf1/Meis1/Nck2/Sptbn1/Capzb/Itgb1/Phactr4/Eif5a/Atg7/Nptn/Gpx1/Mbnl1/Rabgap1l/Ndufs2/Slc25a25/Vim/Rapgef2/Rhoa/Usp19/Utp25/Fnbp1/Ncam1/Celsr3/Fpgs/Impdh2/Srsf6/Snw1/Slc7a11/Adgrl2/Srrt/Wars2/Ints1/Fdps/Cdk5/Rap1a/Hax1…
GO:1901293	nucleoside phosphate biosynthetic process	128/4337	298/21470	2.12636	2.5e-19	1.46778e-17	1.20094e-17	128	Gcdh/Uck2/Ndufs2/Impdh2/Ak1/Tyms/Adsl/Ak5/Cmpk1/Idh2/Ndufc2/Rrm1/Pkm/Ampd3/Mthfd1/Sdha/Ndufs6/Adk/Pnp/Gart/Ndufs4/Papss2/Nme4/Antkmt/Ampd2/Ctps2/Bcl2l1/Ndufb6/Acss2/Ak4/Pdhx/G6pdx/Eno1/Dcakd/Prpsap1/Uprt/Cad/Stat3/Uckl1/Atp6v1a/Dhodh/Acsl1/Rrm2/Elovl5/Oasl2/Dtymk/Ndufa3/Paics/Impdh1/Atpsckmt/Acot7/Guk1/Ak3/Pank2/Ndufab1/Pank4/Ak2/Dld/Ndufb11/Mtco2/Hprt1/Mtatp8/Ada/Aprt/Ndufb1/Parp1/Umps/Map2k1/Pd…
GO:0042176	regulation of protein catabolic process	147/4337	362/21470	2.01026	3e-19	1.75483e-17	1.43487e-17	147	Taf9/Uchl5/Psmc3/Atg7/Gpx1/Usp19/Ankib1/Gna12/Nub1/Ube2k/Dysf/Lrp1/Dab2/Tmtc3/Plk1/Rnf40/Nrg1/Sirt2/Adam9/Psmc4/Bag6/Ldlr/Pias1/Gja1/App/Csnk1e/Psmd2/Rnf14/Rela/Ddb1/Ndfip1/Stub1/Nedd4/Rdx/Flna/Cul4b/Ctsa/Hsp90aa1/Nfe2l1/Snf8/Park7/Abca2/Sdcbp/Xpo1/Csnk2a1/Rpl11/Smad3/Pacsin3/Anxa2/Timp2/Araf/Mtm1/Chmp6/Tmf1/Pbk/Snx1/Akt1/Dda1/Fyn/Cav1/Hsp90ab1/Wac/Csnk1a1/Cul4a/Hmgcr/Ric1/Csnk1d/Psmd3/Nsf/Mdm2/S…
GO:2001251	negative regulation of chromosome organization	60/4337	97/21470	3.06212	3.9e-19	2.2729e-17	1.85088e-17	60	Mnat1/Nuf2/Recql4/Haspin/Plk1/Spc24/Gen1/Rad21/Ndc80/Incenp/Nbn/Bub1/Spc25/Nat10/Pttg1/Smg6/Naa10/Wapl/Atm/Terf2/Klhl22/Pcid2/Tent4b/Cenpe/Exosc10/Tpr/Zwilch/Cdk5rap2/Aurkb/Birc5/Src/Parp1/Ccnb1/Ttk/Hnrnpa1/Mcm2/Top2a/Trip13/Stn1/Pml/Gnl3l/Fbxo5/Cdca8/Kntc1/Dync1li1/Cdt1/Hnrnpu/Terf2ip/Smarca5/Spdl1/Zwint/Pinx1/Mad2l1bp/Cdc20/Znf207/Bub3/Mad2l1/Ik/Bub1b/Baz1b
GO:0097193	intrinsic apoptotic signaling pathway	131/4337	310/21470	2.09195	5.1e-19	2.95055e-17	2.39563e-17	131	Brca1/Ep300/Ptgs2/Bclaf1/Stk25/Nck2/Gpx1/Snw1/Mlh1/Diablo/Ube2k/Itpr1/Hdac2/Jmy/Steap3/Ei24/Uri1/Bbc3/Bax/Bnip3/Polb/Bag6/Hyou1/Ppia/Usp28/Hnrnpk/Vdac2/Ero1a/Ercc6/Pnp/Tmbim6/Dnm1l/Sod2/Park7/Bcl2l1/Nbn/Bub1/Atf2/Rpl11/Kdm1a/Eno1/Ern1/Dnaja1/Atm/Rps3/Tmem109/Htra2/Akt1/Cav1/Taf6/Rnf7/Casp12/Casp2/Pdcd10/Rrp8/Tnfrsf1a/Pias4/Sirt1/Bak1/Msh2/Qrich1/Apaf1/Noc2l/Mdm2/Casp6/Hdac1/Bcl2l11/Ikbkg/Tp53/Src…
GO:0140053	mitochondrial gene expression	85/4337	166/21470	2.53486	5.1e-19	2.95055e-17	2.39563e-17	85	Mrpl15/Wars2/Trnt1/Mrps35/Tufm/Mrpl17/Lars2/Mrpl4/Mrpl3/Mterf2/Twnk/Mrpl11/Mrpl49/Hsd17b10/Trub2/Mrps23/Mrpl2/Mrps5/Nsun4/Mrps17/Mtif3/Mrps14/Mterf4/Mto1/Polrmt/Mrps12/Iars2/Yars2/Gfm2/Mrpl13/Foxo3/C1qbp/Tfam/Prkaa1/Mrps11/Mrpl9/Hars1/Mrps31/Lrpprc/Mrps7/Supv3l1/Dars2/Mrpl22/Ptcd1/Gatc/Rmnd1/Tfb1m/Mrpl48/Gfm1/Pnpt1/Mrpl38/Mrpl47/Mrpl58/Mrpl33/Mtg1/Mrpl50/Mrpl37/Fastkd2/Ngrn/Mrpl27/Mrpl16/Mrpl54/M…
GO:0032386	regulation of intracellular transport	142/4337	347/21470	2.02582	5.4e-19	3.10148e-17	2.53008e-17	142	Brca1/Tardbp/Actr3/Dhx9/Ptgs2/Cdk5/Setd2/Sh3glb1/Ptpn23/Cd36/Inpp5f/Thoc5/Dab2/Ei24/Mapk3/Pak1/Nup62/Bbc3/Pcm1/Scfd1/Cep290/Pcnt/Map2k2/Kif20b/Gas1/Rangap1/Riok2/Ncbp2/Nedd4/Rdx/Flna/Hsp90aa1/Park7/Arhgap1/Abca2/Xpo1/Asph/Mapk8/Vamp2/Anxa2/Thoc2/Gdi1/Dennd10/Tmem30a/Arpc2/Akt2/Sirt6/Stx18/Fyn/Hsp90ab1/Cdk1/Camk1/Use1/Ehd2/Pdcd10/Ice1/Nolc1/Numa1/Kif5b/Wipf1/Tnfrsf1a/Erlec1/Tpr/Rhot1/Arfip1/Ect2/N…
GO:0006119	oxidative phosphorylation	78/4337	146/21470	2.64475	5.4e-19	3.10148e-17	2.53008e-17	78	Cox5b/Ndufs2/Rhoa/Ndufaf1/Ndufc2/Cox7a1/Coq9/Sdha/Ndufs6/Cyc1/Ndufs4/Sdhaf2/Antkmt/Park7/Atp7a/Abcd1/Ndufb6/Ak4/Cox7c/Cdk1/Ndufa3/Atpsckmt/Cox7a2l/Ndufab1/Msh2/Uqcrq/Cox4i1/Dld/Ndufb11/Nipsnap2/Mtco2/Mtatp8/Ndufb1/Cox5a/Ccnb1/Cox6a1/Cox7a2/Atp5mf/Atp5f1e/Cox6b1/Atp5f1b/Cycs/Atp5pf/Uqcrh/Vcp/Atp5f1a/Atp5me/Mtch2/Uqcc3/Uqcr10/Atp5f1c/Stoml2/Ndufs5/Cox6c/Ndufb2/Uqcr11/Ndufa2/Sdhb/Uqcrb/Ndufb4/Ndufa6…
GO:0051304	chromosome separation	55/4337	85/21470	3.20322	5.6e-19	3.20474e-17	2.61933e-17	55	Ncapd2/Nuf2/Smc4/Haspin/Plk1/Csnk2a2/Spc24/Gen1/Rad21/Espl1/Ndc80/Incenp/Cdc27/Csnk2a1/Bub1/Spc25/Top3a/Pttg1/Atm/Klhl22/Pcid2/Cul3/Numa1/Cenpe/Tpr/Zwilch/Cdk5rap2/Ncapd3/Aurkb/Birc5/Rb1/Ccnb1/Ttk/Top2a/Trip13/Fbxo5/Mapk15/Cdca8/Ncaph/Kntc1/Smc2/Dis3l2/Dync1li1/Cdt1/Spdl1/Zwint/Mad2l1bp/Plscr1/Cdc20/Znf207/Bub3/Anapc7/Mad2l1/Ik/Bub1b
GO:0006399	tRNA metabolic process	94/4337	193/21470	2.41109	5.9e-19	3.36427e-17	2.75265e-17	94	Farsb/Trmt1l/Dalrd3/Wars2/Tars2/Elp6/Trnt1/Trmt1/Dus3l/Dus4l/Tyw1/Osgep/Trmt10a/Nars2/Lars2/Qtrt1/Ddx1/Elp3/Mettl6/Trmt2a/Elp4/Pusl1/Hsd17b10/Rpp38/Ssb/Trub2/Exosc2/Nat10/Thada/Pars2/Slfn9/Elac2/Nsun4/Exosc9/Grsf1/Pus1/Exosc8/Adat1/Mettl1/Mto1/Lrrc47/Iars2/Farsa/Yars2/Mars1/Exosc3/Exosc10/Pus7/Vars2/Rpp40/Nsun2/Rpp30/Sars1/Wars1/Lsm6/Polr2l/Thumpd3/Aarsd1/Mars2/Hars1/Osgepl1/Elp1/Aars1/Dars2/Lars…
GO:2001234	negative regulation of apoptotic signaling pathway	110/4337	243/21470	2.24093	7.3e-19	4.14766e-17	3.38451e-17	110	Brca1/Phip/Ptgs2/Faim/Gpx1/Gnai2/Gclm/Slc35f6/Raf1/Hdac2/Dab2/Uri1/Nrg1/Hmgb2/Bax/Cx3cl1/Hyou1/Ppia/Vdac2/Gas1/Tmbim6/Sod2/Asah2/Rela/Gstp1/Ctnna1/Itga6/Mrtfa/Park7/Bcl2l1/Itgav/Map3k7/Kdm1a/Eno1/Acvr1/Dnaja1/Ctnnb1/Akt1/Fyn/Prdx2/Rb1cc1/Tgfbr1/Sirt1/Bak1/Ripk1/Serpine1/Noc2l/Mdm2/Mnt/Hdac1/Ikbkg/Src/Rb1/Hmox1/Hspa1b/Pcgf2/Bmi1/Map2k1/Mif/Ptpn1/Ier3/Yap1/Lmna/Slc25a4/Psen1/Slc25a5/Psme3/Tpt1/Mcl1…
GO:1901988	negative regulation of cell cycle phase transition	114/4337	256/21470	2.20449	8.1e-19	4.58576e-17	3.74204e-17	114	Brca1/Nuf2/Tiprl/Uimc1/Ints7/Thoc5/Haspin/Cdc6/Men1/Apbb1/Plk1/Spc24/Tipin/Usp28/Gen1/Gas1/Ercc6/Rad21/Ndc80/Thoc1/Incenp/Nbn/Bub1/Atf2/Map3k20/Spc25/Wdr76/Acvr1/Atm/Pbk/Klhl22/Cdk1/Casp2/Nae1/Wac/Cul4a/Blm/Nabp2/Pcid2/Cenpe/Apbb2/Tpr/Chek1/Msh2/Zwilch/Nsun2/Cdk5rap2/Mdm2/Pten/Pkd2/Aurkb/Birc5/Brd7/Tp53/Ccl2/Rb1/Zfp36l2/Zfp36l1/Ccnb1/Ccnd1/H2ax/Ttk/Cdkn1b/Ier3/Tp53bp1/Inip/Fbxo7/Trip13/Brd4/Cdkn2…
GO:0032502	developmental process	1604/4337	6739/21470	1.17829	8.3e-19	4.68226e-17	3.83103e-17	1604	Srgap2/Tgif1/Agfg1/Brca1/Atg9a/Uchl5/Actr3/Rnf2/Phip/Psmc3/Runx1/Dst/Ep300/Ptgs2/Idh1/Taf6l/Traf3ip1/Msh4/Pikfyve/Casp8/Stk25/Fn1/Faim/Stat1/Ing5/Hdac4/Mnat1/Kmt2d/Actr5/Arhgap12/Jmjd1c/Macf1/Meis1/Nck2/Sptbn1/Capzb/Itgb1/Phactr4/Eif5a/Atg7/Nptn/Gpx1/Mbnl1/Rabgap1l/Ndufs2/Slc25a25/Vim/Rapgef2/Rhoa/Usp19/Utp25/Fnbp1/Ncam1/Celsr3/Fpgs/Impdh2/Srsf6/Snw1/Elf2/Slc7a11/Adgrl2/Srrt/Wars2/Ints1/Fdps/Cdk5…
GO:0043066	negative regulation of apoptotic process	325/4337	1031/21470	1.56051	9.3e-19	5.22779e-17	4.27359e-17	325	Taf9/Brca1/Phip/Ptgs2/Cops5/Fn1/Faim/Mnat1/Gapdh/Itgb1/Eif5a/Atg7/Gpx1/Gnai2/Rhoa/Srsf6/Ints1/Gclm/Hax1/Slc35f6/Hip1r/Nfkb1/Kif14/Raf1/Kras/Hdac2/Tgfbr3/Lrp1/Dab2/Smarca4/Foxp1/Plk1/Uri1/Cbl/Nrg1/Stxbp1/Sirt2/Nup62/Hmgb2/Bax/Bnip3/Bag6/Cx3cl1/Hyou1/Cacna1a/Ppia/Snx6/Pcnt/Naip1/Cast/Hnrnpk/Vdac2/Gas1/Nrbp2/Mtdh/Pnp/Tmbim6/Sod2/Mlst8/Rgl2/Asah2/Rela/Gstp1/Ddb1/Pdcd4/Ctnna1/Prdx5/Itga6/Ptk2/Mrtfa/Fl…
GO:1905818	regulation of chromosome separation	51/4337	76/21470	3.322	9.9e-19	5.5454e-17	4.53725e-17	51	Ncapd2/Nuf2/Smc4/Haspin/Plk1/Csnk2a2/Spc24/Gen1/Rad21/Ndc80/Incenp/Cdc27/Csnk2a1/Bub1/Spc25/Pttg1/Atm/Klhl22/Pcid2/Cul3/Numa1/Cenpe/Tpr/Zwilch/Cdk5rap2/Ncapd3/Aurkb/Birc5/Rb1/Ccnb1/Ttk/Trip13/Fbxo5/Mapk15/Cdca8/Ncaph/Kntc1/Smc2/Dync1li1/Cdt1/Spdl1/Zwint/Mad2l1bp/Plscr1/Cdc20/Znf207/Bub3/Anapc7/Mad2l1/Ik/Bub1b
GO:1903313	positive regulation of mRNA metabolic process	75/4337	139/21470	2.67109	1.2e-18	6.69803e-17	5.47736e-17	75	Tardbp/Dhx9/Snw1/Mlh1/Mettl3/Celf1/Cnot3/Tnrc6a/Nup98/Cnot1/Dcp1a/Tnrc6b/Ncbp2/Khsrp/Polr2d/Polr2g/Patl1/Cnot8/Exosc2/Ythdf1/Exosc9/Mov10/Exosc8/Prdx6/Hspa8/Zc3hav1/Dcps/Cnot2/Tent4b/Exosc3/Paip1/Thrap3/Hnrnpd/Gtpbp1/Igf2bp1/Rbm3/Ncl/Zfp36l2/Zfp36l1/Ccnb1/Pabpc1/Rida/Ybx1/Tra2b/Mex3d/Ncbp1/Leo1/Tob1/Snrnp70/Gigyf2/Syncrip/Pum1/Ythdf3/Samd4a/Dis3l2/Ago2/Cdc73/Pnpt1/Paf1/Sf3b4/Lsm1/Cnot6l/Hnrnpu/Dh…
GO:0000280	nuclear division	169/4337	444/21470	1.88428	1.5e-18	8.34316e-17	6.80721e-17	169	Ncapd2/Actr3/Phip/Msh4/Nuf2/Rhoa/Smc4/Mlh1/Kif14/Haspin/Rad51ap1/Plk1/Kif22/Sh2b1/Sirt2/Nup62/Mki67/Chmp2a/Bag6/Kif23/Spc24/Clasp2/Gen1/Ubr2/Kif20b/Rad21/Espl1/Ndc80/Washc1/Incenp/Flna/Nfe2l1/Cdc27/Dsn1/Stag2/Tpx2/Bub1/Spc25/Knstrn/Pttg1/Chmp6/Atm/Cit/Met/Klhl22/Nsl1/Eps8/Foxj3/Chtf18/Pcid2/Cul3/Numa1/Cenpe/Pdgfrb/Igf1r/Nde1/Top2b/Tpr/Arhgef10/Eml4/Prc1/Kifc1/Chek1/Syde1/Zwilch/Ranbp1/Cdk5rap2/Ra…
GO:0080134	regulation of response to stress	432/4337	1468/21470	1.4568	1.6e-18	8.86825e-17	7.24709e-17	432	Taf9/Brca1/Uchl5/Dhx9/Ptgs2/Morf4l1/Cops5/Taf6l/Traf3ip1/Casp8/Stk25/Stat1/Actr5/Nck2/Itgb1/Gpx1/Usp19/Srsf6/Slc7a11/Mvk/Setd2/Cd36/Kmt5a/Nfkb1/Anxa5/Ube2k/Inpp5f/Hmgb1/Pnkp/Ppp4r2/Mettl3/Uimc1/Tgfbr3/Ifi203/Lrp1/Thoc5/Trim56/Vamp8/Celf1/Dab2/Smarca4/Rad51ap1/Steap3/Foxp1/Men1/Znhit1/Otud4/Apbb1/Ndufc2/Mapk3/Nrg1/Irf3/Sirt2/Map2k7/Fam168a/Hmgb2/Ruvbl2/Bax/Psma1/Bag6/Cx3cl1/Hyou1/Neo1/Ldlr/Cdk19/P…
GO:0009259	ribonucleotide metabolic process	158/4337	406/21470	1.92652	1.8e-18	9.94202e-17	8.12181e-17	158	Gcdh/Uck2/Ndufs2/Slc25a25/Rhoa/Impdh2/Ak1/Mvk/Adsl/Ak5/Suclg2/Cmpk1/Ndufc2/Tspo/Pkm/Ampd3/Mthfd1/Sdha/Ndufs6/Adk/Pnp/Dnm1l/Gart/Ndufs4/Papss2/Nme4/Antkmt/Nt5c/Ampd2/Ctps2/Atp7a/Bcl2l1/Abcd1/Ndufb6/Acss2/Ak4/Pdhx/Eno1/Dcakd/Uprt/Cad/Stat3/Uckl1/Atp6v1a/Pmvk/Dhodh/Acsl1/Elovl5/Mfn1/Far1/Hspa8/Ndufa3/Paics/Impdh1/Atpsckmt/Acsl3/Hmgcr/Acot7/Acadsb/Guk1/Nt5c2/Ak3/Pank2/Ndufab1/Pank4/Ak2/Gtpbp1/Dld/Ndu…
GO:0032784	regulation of DNA-templated transcription elongation	56/4337	89/21470	3.11488	1.9e-18	1.04579e-16	8.55667e-17	56	Eloc/Med6/Thoc5/Dab2/Zc3h4/Med17/Wdr82/Med10/Cdk13/Ercc6/Med15/Scaf8/Ncbp2/Thoc1/Med14/Med22/Med24/Med18/Med1/Ctnnb1/Sirt6/Cdk9/Ccnt1/Pwwp2b/Med23/Kat7/Med16/Nelfe/Med11/Alyref/Supt5h/Znf326/Ccnk/Map2k1/Supt4h1a/Cdk12/Gtf2f1/Brd4/Ncbp1/Leo1/Setd5/Supt6h/Wdr43/Nelfa/Cdc73/Med9/Ccar2/Hnrnpu/Med4/Med30/Med31/Eaf1/Med27/Med29/Med20/Ddx39b
GO:1901700	response to oxygen-containing compound	561/4337	2014/21470	1.37894	2.7e-18	1.47588e-16	1.20756e-16	561	Xrn1/Brca1/Phip/Runx1/Ptgs2/Edem3/Casp8/Stk25/Stat1/Mnat1/Atg7/Gpx1/Gnai2/Vim/Rapgef2/Rhoa/Ncam1/Lamtor1/Agrp/Srsf6/Snw1/Kpna4/Gclm/Cdk5/Rap1a/Gbp6/Stxbp3/P2rx4/Scap/Tyms/Rap1gds1/Eif4e/Cd36/Lias/Vcam1/Nfkb1/Anxa5/Eif4g1/Pxn/Hmgb1/Ube3a/Txnrd2/Raf1/Rab11fip5/Abcg2/Itpr1/Hdac2/Tgfbr3/Pck2/Lrp1/Ikbkb/Alas1/Cdc6/Smarca4/Foxp1/Men1/Map2k3/Plec/Cbl/Crebbp/Tufm/Iqgap1/Rnf40/Mapk3/Pak1/Irf3/Stxbp1/Sirt2…
GO:0006405	RNA export from nucleus	55/4337	87/21470	3.12958	2.7e-18	1.47588e-16	1.20756e-16	55	Dhx9/Setd2/Rbm8a/Hnrnpa2b1/Thoc5/Nup62/Nup93/Xpot/Thoc7/Eny2/Nup155/Ncbp2/Thoc1/Polr2d/Ssb/Rae1/Nup188/Thoc2/Pabpn1/Fyttd1/Pcid2/Phax/Tpr/Nsun2/Cpsf6/Alyref/Magoh/Srsf3/Alkbh5/Ncbp1/Akap8l/Thoc6/Khdrbs1/Ddx19a/Supt6h/Zc3h11a/Rbm15b/Nrde2/Poldip3/Ncbp3/Iws1/Casc3/Pom121/Nup133/Nup85/Nol6/Thoc3/Eif4a3/Xpo5/Nxf1/Chtop/Sarnp/Mcm3ap/Nup160/Ddx39b
GO:0032543	mitochondrial translation	72/4337	133/21470	2.67993	4.6e-18	2.50581e-16	2.03236e-16	72	Mrpl15/Wars2/Mrps35/Tufm/Mrpl17/Lars2/Mrpl4/Mrpl3/Mrpl11/Mrpl49/Trub2/Mrps23/Mrpl2/Mrps5/Nsun4/Mrps17/Mtif3/Mrps14/Mrps12/Iars2/Yars2/Gfm2/Mrpl13/C1qbp/Mrps11/Mrpl9/Hars1/Mrps31/Lrpprc/Mrps7/Dars2/Mrpl22/Ptcd1/Gatc/Rmnd1/Mrpl48/Gfm1/Mrpl38/Mrpl47/Mrpl58/Mrpl33/Mtg1/Mrpl50/Mrpl37/Fastkd2/Ngrn/Mrpl27/Mrpl16/Mrpl54/Mrps16/Gadd45gip1/Malsu1/Rpusd4/Ears2/Mrpl44/Gars1/Shmt2/Qrsl1/Mrps30/Mrpl45/Mrpl28/M…
GO:0097435	supramolecular fiber organization	267/4337	814/21470	1.62379	5.1e-18	2.76867e-16	2.2461e-16	267	Agfg1/Actr3/Dst/Arhgap12/Nck2/Sptbn1/Capzb/Itgb1/Vim/Rhoa/Hax1/Capza1/Rhoc/Arpc1a/Rap1gds1/Cd36/Arpc3/Hip1r/Pxn/Hip1/Gsn/Kif14/Arpc5l/Hdac2/Ckap5/Cdc42ep1/Jmy/Plec/Pak1/Tacc2/Serpinh1/Akap9/Tubgcp2/Bax/Svil/Pcm1/Pls3/Map1s/Cx3cl1/Tmod3/Ldlr/Clasp2/Twf2/Actn4/Pxdn/Cfl2/Rhobtb3/Cyrib/Fermt2/Gmfb/App/Sorbs3/Cd47/Lima1/Washc1/Bin1/Mlst8/Cfl1/Rhod/Ctnna1/Capn1/Rdx/Arhgef18/Pakap/Flna/Ccdc88a/Elmo2/P3h…
GO:0043414	macromolecule methylation	133/4337	324/21470	2.03212	5.2e-18	2.81332e-16	2.28868e-16	133	Brca1/Trmt1l/Kmt2d/Dalrd3/Snw1/Setd2/Zcchc4/Kmt5a/Larp7/Nsun5/Bud23/Emg1/Trmt1/Hdac2/Mettl3/Mtrr/Smarca4/Men1/Trmt10a/Kdm3a/Kat8/Crebbp/Eed/Prmt9/Kmt2a/Ilf3/Wdr82/Btg1/Snrpd3/Pwp1/Cbll1/Arid4b/Mtr/Mettl6/Trmt2a/Wtap/Ndufaf7/Cmtr1/Kmt5b/Antkmt/Gnas/Kansl1/Kdm4a/Hsd17b10/Rnf20/Virma/Rtf1/Ncoa6/Kansl3/Kdm1a/Armt1/Thada/Pcmtd2/Kdm4b/Hcfc1/Nsun4/Setd1a/Ctnnb1/Ash2l/Rnmt/Ramac/Nsd3/Mettl1/Mto1/Atpsckmt…
GO:0030029	actin filament-based process	257/4337	776/21470	1.63951	5.7e-18	3.06293e-16	2.50079e-16	257	Srgap2/Actr3/Arhgap12/Nck2/Sptbn1/Capzb/Itgb1/Phactr4/Rhoa/Cdk5/Hax1/Capza1/Rhoc/Arpc1a/Rap1gds1/Arpc3/Fnbp1l/Hip1r/Camk2d/Pxn/Sdad1/Hip1/Gsn/Kras/Arpc5l/Hdac2/Lrp1/Cdc42ep1/Ikbkb/Jmy/Iqsec1/Plec/Iqgap1/Pak1/Arhgef17/Akap9/Trpm4/Dock1/Svil/Pls3/Myo9b/Cx3cl1/Tmod3/Clasp2/Twf2/Actn4/Bcr/Epb41l2/Cfl2/Rhobtb3/Cdc42bpb/Epdr1/Inf2/Cyrib/Fermt2/Gmfb/Sorbs3/Nup155/Cd47/Lima1/Acap2/Pacsin2/Washc1/Bin1/Mls…
GO:0017148	negative regulation of translation	89/4337	183/21470	2.40758	5.7e-18	3.06293e-16	2.50079e-16	89	Xrn1/Tardbp/Dhx9/Otud6b/Gapdh/Mvk/Mlh1/Fxr1/Tyms/Eif4e/Eif4g1/Mettl3/Celf1/Cnot3/Tnrc6a/Cnot1/Ireb2/Ilf3/Dcp1a/Tnrc6b/Khsrp/Polr2d/Polr2g/Patl1/Ago1/Cnot8/Exosc2/Ythdf1/Eif6/Exosc9/Eif4e2/Rps3/Mov10/Exosc8/Dcps/Cnot2/Tent4b/Exosc3/Pus7/Paip1/Caprin1/Tpr/Mrpl13/Hnrnpd/Purb/Enc1/Igf2bp1/Dhfr/Ncl/Calr/Prkca/Zfp36l2/Zfp36l1/Pabpc1/Rida/Tia1/Ddx6/Pcif1/Ybx1/Eif2ak2/Caprin2/Mex3d/Pml/Tob1/Ddx3x/Gigyf2/…
GO:0006473	protein acetylation	107/4337	239/21470	2.2163	5.9e-18	3.15969e-16	2.58526e-16	107	Taf9/Brca1/Ep300/Morf4l1/Taf6l/Ing5/Brpf1/Hdac2/Smarca4/Apbb1/Kat8/Crebbp/Mapk3/Ruvbl2/Bag6/Kmt2a/Yeats4/Smc5/App/Eny2/Ercc6/Phf20l1/Yeats2/Esco1/Kat6a/Ncoa3/Kansl1/Park7/Morf4l2/Mllt3/Map3k7/Atf2/Hat1/Nat10/Kansl3/Med24/Meaf6/Hcfc1/Naa10/Taf2/Dek/Ruvbl1/Glyr1/Brd8/Taf6/Camk1/Lef1/Arrb1/Tcf3/Naa35/Pwwp2b/Naa30/Kat7/Sirt1/Taf5/Chek1/Naa15/Sf3b1/Noc2l/Per1/Brd7/Pcgf2/Bmi1/Twist1/Por/Naa20/Wdr5/Gtf2…
GO:0062197	cellular response to chemical stress	124/4337	295/21470	2.08086	7.4e-18	3.94966e-16	3.2287e-16	124	Ptgs2/Stk25/Atg7/Slc7a11/Cd36/Vkorc1l1/Dysf/Hdac2/Plec/Mapk3/Sirt2/Slc2a1/Tspo/Mmp2/Bnip3/Ppia/Glrx/Sod2/Mlst8/Rela/Cfl1/Capn1/Ccs/Prdx5/Anxa1/Stau1/Nfe2l1/Park7/Pycr1/Atp7a/Setx/Abcd1/Atf2/Srxn1/Chd6/G6pdx/Mapk8/Ern1/Prdx1/Dnaja1/Atm/Rps3/Ggt1/Met/Htra2/Akt1/Fyn/Cav1/Apex1/Cdk1/Prdx2/Oxsr1/Pdcd10/Sin3a/Chuk/Arnt/Pdgfrb/Ermp1/Sirt1/Ripk1/Tpm1/Ect2/Foxo3/Ankzf1/Sod3/Pkd2/Atp2a2/Dhfr/Fos/Tp53/Src/J…
GO:0009790	embryo development	394/4337	1325/21470	1.47205	9.6e-18	5.10668e-16	4.16255e-16	394	Tgif1/Brca1/Uchl5/Rnf2/Psmc3/Runx1/Ep300/Traf3ip1/Casp8/Fn1/Kmt2d/Actr5/Macf1/Meis1/Itgb1/Phactr4/Mbnl1/Utp25/Ints1/Setd2/Nradd/Lias/Vcam1/Prkacb/Tapt1/Gna12/Rbpj/Tbl1xr1/Zeb2/Emg1/Brpf1/Abcg2/Hdac2/Tshz3/Tgfbr3/Erf/Thoc5/Hscb/Dab2/Foxp4/Rbbp6/Smarca4/Ecsit/Men1/Cnot3/Mapk3/Psmc4/Ruvbl2/Bax/Ric8a/Gab1/Mmp2/Polb/Bag6/Tmem231/Gatad2a/Cnot1/Kmt2a/Clasp2/Pofut2/Bcr/Apba3/Cep290/Mthfd1/Pcnt/Sf3b6/Gja1…
GO:0016310	phosphorylation	517/4337	1840/21470	1.39096	1.2e-17	6.3408e-16	5.16815e-16	517	Taf9/Tardbp/Pik3r4/Phip/Ptgs2/Peak1/Pik3c2g/Traf3ip1/Pikfyve/Stk25/Fn1/Mnat1/Nck2/Itgb1/Nptn/Uck2/Rapgef2/Rhoa/Celsr3/Mast4/Ak1/Mvk/Cdk5/Rap1a/Hax1/Dclk1/Sh3glb1/Fxr1/Cd36/Prkacb/Cdk6/Ak5/Camk2d/Eif4g1/Pxn/Ube2k/Inpp5f/Hmgb1/Kif14/Zeb2/Pnkp/Raf1/Kras/Hdac2/Cmpk1/Mark2/Gak/Haspin/Ikbkb/Dab2/Cdc6/Spag9/Men1/Tnk2/Map2k3/Plec/Pik3c2a/Dock7/Plk1/Csnk1g1/Cbl/Iqgap1/Mapk3/Pak1/Nrg1/Sirt2/Map2k7/Adam9/Pp…
GO:0043543	protein acylation	119/4337	280/21470	2.10393	1.2e-17	6.3408e-16	5.16815e-16	119	Taf9/Brca1/Ep300/Morf4l1/Taf6l/Ing5/Brpf1/Hdac2/Smarca4/Apbb1/Kat8/Crebbp/Mapk3/Ruvbl2/Bag6/Kmt2a/Yeats4/Smc5/App/Eny2/Ercc6/Phf20l1/Yeats2/Zdhhc8/Esco1/Kat6a/Ncoa3/Kansl1/Park7/Morf4l2/Nmt2/Mllt3/Map3k7/Atf2/Hat1/Nat10/Kansl3/Med24/Meaf6/Hcfc1/Naa10/Taf2/Dek/Glul/Ruvbl1/Zdhhc13/Glyr1/Brd8/Taf6/Camk1/Lef1/Arrb1/Tcf3/Naa35/Pwwp2b/Naa30/Kat7/Sirt1/Taf5/Chek1/Naa15/Sf3b1/Noc2l/Dld/Per1/Nmt1/Brd7/Pcg…
GO:0010948	negative regulation of cell cycle process	125/4337	300/21470	2.06268	1.3e-17	6.82371e-16	5.58316e-16	125	Brca1/Nuf2/Tiprl/Uimc1/Ints7/Recql4/Thoc5/Haspin/Cdc6/Men1/Znhit1/Apbb1/Plk1/Chmp2a/Spc24/Tipin/Usp28/Gen1/Gas1/Ercc6/Rad21/Ndc80/Thoc1/Incenp/Nbn/Bub1/Atf2/Map3k20/Spc25/Wdr76/Pttg1/Naa10/Acvr1/Wapl/Atm/Pbk/Klhl22/Cdk1/Casp2/Nae1/Chtf18/Wac/Cul4a/Blm/Nabp2/Pcid2/Cenpe/Apbb2/Tpr/Kifc1/Chek1/Msh2/Zwilch/Nsun2/Cdk5rap2/Mdm2/Pten/Pkd2/Aurkb/Birc5/Brd7/Tp53/Ccl2/Rb1/Zfp36l2/Zfp36l1/Ccnb1/Ccnd1/H2ax/T…
GO:0048731	system development	1042/4337	4162/21470	1.23939	1.3e-17	6.82371e-16	5.58316e-16	1042	Srgap2/Tgif1/Brca1/Atg9a/Uchl5/Actr3/Runx1/Dst/Ep300/Ptgs2/Idh1/Traf3ip1/Msh4/Pikfyve/Casp8/Stk25/Fn1/Faim/Stat1/Hdac4/Mnat1/Jmjd1c/Macf1/Meis1/Nck2/Sptbn1/Itgb1/Phactr4/Atg7/Nptn/Gpx1/Mbnl1/Ndufs2/Slc25a25/Vim/Rapgef2/Rhoa/Fnbp1/Ncam1/Celsr3/Fpgs/Impdh2/Srsf6/Snw1/Slc7a11/Adgrl2/Srrt/Wars2/Fdps/Cdk5/Rap1a/Anxa3/Setd2/Mlh1/Dclk1/Fubp1/Cntrl/Sh3glb1/Stxbp3/P2rx4/Nradd/Tyms/Eif4e/Cd36/Lias/Vcam1/Pr…
GO:0031331	positive regulation of cellular catabolic process	134/4337	331/21470	2.0041	1.6e-17	8.34316e-16	6.82076e-16	134	Tardbp/Dhx9/Wdr45/Atg7/Rab3gap2/Mlh1/Sh3glb1/Depdc5/Hmgb1/Mettl3/Celf1/Gapdhs/Pik3c2a/Cnot3/Mapk3/Tnrc6a/Adam9/Fyco1/Bax/Bnip3/Rab3gap1/Cnot1/Ldlr/Tbk1/Dcp1a/App/Mtdh/Tnrc6b/Atg101/Khsrp/Mlst8/Polr2d/Sting1/Polr2g/Patl1/Cnot8/Abca2/Abcd1/Map3k7/Exosc2/Ythdf1/Pacsin3/Atm/Exosc9/Grsf1/Mov10/Akt2/Exosc8/Zc3hav1/Abhd5/Dcps/Rb1cc1/Wac/Cnot2/Tent4b/Vdac1/Snx7/Exosc3/Paip1/Sirt1/Zc3h18/Tlr2/Hnrnpd/Foxo3…
GO:0009141	nucleoside triphosphate metabolic process	97/4337	210/21470	2.28663	1.6e-17	8.34316e-16	6.82076e-16	97	Uck2/Ndufs2/Slc25a25/Rhoa/Impdh2/Ak1/Tyms/Ak5/Cmpk1/Ndufc2/Tspo/Pkm/Ampd3/Sdha/Ndufs6/Adk/Pnp/Dnm1l/Ndufs4/Nme4/Antkmt/Ampd2/Ctps2/Atp7a/Bcl2l1/Ndufb6/Ak4/Eno1/Cad/Stat3/Uckl1/Atp6v1a/Dtymk/Mfn1/Hspa8/Ndufa3/Impdh1/Atpsckmt/Guk1/Ak3/Ndufab1/Ak2/Gtpbp1/Ndufb11/Mtco2/Mtatp8/Ada/Ndufb1/Parp1/Hspa1b/Map2k1/Atp5mf/Atp5f1e/Atp5f1b/Tbpl1/Atp6v1b2/Ran/Ctps1/Atp5pf/Nme2/Vcp/Atp5f1a/Atp5me/Lrrk2/Enpp3/Clpx…
GO:0032786	positive regulation of DNA-templated transcription, elongation	45/4337	65/21470	3.42722	1.7e-17	8.83554e-16	7.22924e-16	45	Eloc/Med6/Thoc5/Dab2/Med17/Med10/Cdk13/Ercc6/Med15/Scaf8/Ncbp2/Thoc1/Med14/Med22/Med24/Med18/Med1/Ctnnb1/Cdk9/Ccnt1/Pwwp2b/Med23/Kat7/Med16/Med11/Alyref/Supt5h/Ccnk/Map2k1/Supt4h1a/Cdk12/Gtf2f1/Brd4/Ncbp1/Leo1/Supt6h/Cdc73/Med9/Med4/Med30/Med31/Med27/Med29/Med20/Ddx39b
GO:0050821	protein stabilization	92/4337	195/21470	2.33559	1.9e-17	9.84275e-16	8.05333e-16	92	Taf9/Ep300/Gapdh/Usp19/Hip1r/Usp33/Hip1/Mtrr/Apbb1/Stxbp1/Bag6/Rab3gap1/Cct2/Cdk7/Flna/Stk4/Hsp90aa1/P3h1/Park7/Rpl11/Smad3/Usp36/Rassf1/Hcfc1/Ncln/Mapk8ip3/Hsp90ab1/Hspd1/Ctnnd1/Pdcd10/Ccnh/Tcf3/Sec16a/Cog3/Apbb2/Ncor2/Cct4/Naa15/Cct8/Pfn1/Pten/Flot1/Phb2/Wiz/Tp53/Lamp1/Calr/Lamp2/Hspa1b/Ppib/Pik3r1/Grn/Rab21/Dvl1/Chp1/Ube2b/Sumo1/Phb1/Usp9x/Cct6a/Atp1b3/Apoa1/Ncor1/Flot2/Irgm1/Pml/Cdc37/Atf7ip/…
GO:0043085	positive regulation of catalytic activity	355/4337	1173/21470	1.49821	2.5e-17	1.29088e-15	1.05431e-15	355	Srgap2/Pik3r4/Dhx9/Casp8/Fn1/Agap1/Stat1/Mnat1/Ralgapa2/Itgb1/Phactr4/Rabgap1l/Gnai2/Rapgef2/Rhoa/Gclm/Cdk5/Rap1a/Pcolce/Sh3glb1/Rhoc/Arhgap29/Rap1gds1/Hip1r/Gna12/Diablo/F3/Pxn/Hip1/Hmgb1/Gsn/Kif14/Zeb2/Pnkp/Hnrnpa2b1/Raf1/Kras/Pdcd2/Cdc6/Men1/Map2k3/Iqsec1/Dock7/Plk1/Iqgap1/Mapk3/Pak1/Nrg1/Picalm/Map2k7/Adam9/Hmgb2/Bbc3/Bax/Gab1/Slc27a1/Myo9b/Rab3gap1/Vac14/Gins3/Sipa1l2/Cx3cl1/Dock6/Ppia/Fdx1/…
GO:0032259	methylation	142/4337	361/21470	1.94726	3.3e-17	1.69843e-15	1.38242e-15	142	Brca1/Trmt1l/Kmt2d/Dalrd3/Snw1/Setd2/Dph5/Zcchc4/Tyms/Kmt5a/Larp7/Nsun5/Bud23/Emg1/Trmt1/Hdac2/Mettl3/Mtrr/Smarca4/Men1/Trmt10a/Kdm3a/Kat8/Crebbp/Eed/Prmt9/Kmt2a/Ilf3/Wdr82/Btg1/Snrpd3/Pwp1/Cbll1/Arid4b/Mtr/Mettl6/Trmt2a/Wtap/Ndufaf7/Cmtr1/Kmt5b/Antkmt/Gnas/Kansl1/Kdm4a/Hsd17b10/Rnf20/Virma/Rtf1/Ncoa6/Kansl3/Kdm1a/Armt1/Thada/Pcmtd2/Kdm4b/Hcfc1/Nsun4/Setd1a/Ctnnb1/Ash2l/Rnmt/Ramac/Nsd3/Mettl1/Mto…
GO:0040029	epigenetic regulation of gene expression	83/4337	169/21470	2.43127	3.5e-17	1.79553e-15	1.46376e-15	83	Brca1/Ep300/Hdac4/Kmt2d/Gpx1/Hmgb1/Mettl3/Smarca4/Kat8/Eed/Arid4b/Ubr2/Pphln1/Smchd1/Gnas/Kansl1/Phf8/Hat1/Kansl3/Kdm1a/Hcfc1/Setd1a/Samd1/Sirt6/Ash2l/Cbx3/Rrp8/Mta1/Sin3a/Nr3c1/Exosc10/Sirt1/Tpr/Arid4a/Baz1a/Chek1/Eif1/Dnmt1/Hdac1/Ifi204/Rb1/Lmnb1/Bmi1/Lmna/Wdhd1/Wdr5/Cdk2/Wbp2/Rbm15/Mphosph8/Pcgf5/Atf7ip2/Bahd1/Resf1/Zdbf2/Hells/Smarcd1/Trim27/Trim28/Spty2d1/Tasor/Rbm15b/Rif1/Atf7ip/Suz12/Zmpst…
GO:0009152	purine ribonucleotide biosynthetic process	99/4337	219/21470	2.23786	4.5e-17	2.3011e-15	1.86644e-15	99	Gcdh/Ndufs2/Impdh2/Ak1/Adsl/Ndufc2/Pkm/Ampd3/Mthfd1/Sdha/Ndufs6/Adk/Pnp/Gart/Ndufs4/Papss2/Nme4/Antkmt/Ampd2/Bcl2l1/Ndufb6/Acss2/Ak4/Pdhx/Eno1/Dcakd/Stat3/Atp6v1a/Acsl1/Elovl5/Ndufa3/Paics/Impdh1/Atpsckmt/Acot7/Guk1/Ak3/Pank2/Ndufab1/Pank4/Ak2/Dld/Ndufb11/Mtco2/Hprt1/Mtatp8/Ada/Aprt/Ndufb1/Parp1/Map2k1/Pdha1/Adss2/Atp5mf/Atp5f1e/Atp5f1b/Atp5pf/Nme2/Vcp/Atp5f1a/Atp5me/Gmps/Acly/Acaca/Pdk1/Slc25a12…
GO:0034976	response to endoplasmic reticulum stress	112/4337	261/21470	2.12432	4.7e-17	2.39564e-15	1.94618e-15	112	Ep300/Cops5/Edem3/Nck2/Tmco1/Usp19/Eif4g1/Ube2k/Tmem129/Itpr1/Atg10/Stt3b/Tmtc3/Bbc3/Bax/Bag6/Hyou1/Ero1a/App/Tmbim6/Eif2b5/Stub1/Nfe2l1/Park7/Bcl2l1/Man1b1/Ecpas/Ccdc47/Ern1/Ube2j2/Eif2a/Cav1/Casp12/Nrbf2/Sec16a/Ermp1/Tmed2/Sirt1/Erlec1/Hsp90b1/Bak1/Uggt1/Qrich1/Apaf1/Ankzf1/Flot1/Bcl2l11/Ikbkg/Tp53/Jun/Pdia4/P4hb/Calr/Hspa5/Ccnd1/Pik3r1/Pdia3/Cebpb/Canx/Ptpn1/Man1a1/Clgn/Faf1/Nploc4/Aup1/Pla2g6…
GO:0030036	actin cytoskeleton organization	231/4337	688/21470	1.66213	4.9e-17	2.48162e-15	2.02566e-15	231	Actr3/Arhgap12/Nck2/Sptbn1/Capzb/Itgb1/Phactr4/Rhoa/Cdk5/Hax1/Capza1/Rhoc/Arpc1a/Rap1gds1/Arpc3/Hip1r/Pxn/Sdad1/Hip1/Gsn/Kras/Arpc5l/Hdac2/Lrp1/Cdc42ep1/Ikbkb/Jmy/Iqsec1/Plec/Iqgap1/Pak1/Arhgef17/Dock1/Svil/Pls3/Cx3cl1/Tmod3/Clasp2/Twf2/Actn4/Bcr/Epb41l2/Cfl2/Rhobtb3/Cdc42bpb/Inf2/Cyrib/Fermt2/Gmfb/Sorbs3/Cd47/Lima1/Pacsin2/Washc1/Bin1/Mlst8/Cfl1/Rhod/Ctnna1/Capn1/Rdx/Arhgef18/Pakap/Mrtfa/Flna/Cc…
GO:0000075	cell cycle checkpoint signaling	89/4337	188/21470	2.34355	4.9e-17	2.48162e-15	2.02566e-15	89	Brca1/Nuf2/Tiprl/Uimc1/Ints7/Thoc5/Haspin/Cdc6/Plk1/Spc24/Tipin/Usp28/Gen1/Ercc6/Ndc80/Thoc1/Incenp/Nbn/Bub1/Atf2/Map3k20/Spc25/Wdr76/Atm/Pbk/Klhl22/Cdk1/Casp2/Nae1/Wac/Cul4a/Blm/Nabp2/Pcid2/Cenpe/Tpr/Chek1/Msh2/Zwilch/Nsun2/Cdk5rap2/Mdm2/Aurkb/Birc5/Tp53/Ccnb1/Ccnd1/H2ax/Ttk/Ier3/Tp53bp1/Inip/Trip13/Brd4/Pml/Mre11/Rbm38/Cdc5l/Gigyf2/Ints3/Ppp1r10/Clspn/Cdca8/Nop53/Abraxas1/Kntc1/Rfwd3/Sde2/Znf83…
GO:0034599	cellular response to oxidative stress	103/4337	232/21470	2.19782	5e-17	2.5242e-15	2.0653e-15	103	Stk25/Atg7/Slc7a11/Cd36/Vkorc1l1/Hdac2/Mapk3/Sirt2/Mmp2/Bnip3/Ppia/Glrx/Sod2/Rela/Cfl1/Capn1/Ccs/Prdx5/Anxa1/Stau1/Nfe2l1/Park7/Pycr1/Atp7a/Setx/Abcd1/Atf2/Srxn1/Chd6/G6pdx/Mapk8/Ern1/Prdx1/Rps3/Ggt1/Met/Htra2/Akt1/Fyn/Apex1/Cdk1/Prdx2/Pdcd10/Sin3a/Chuk/Arnt/Pdgfrb/Ermp1/Sirt1/Ripk1/Tpm1/Ect2/Foxo3/Ankzf1/Sod3/Atp2a2/Dhfr/Fos/Tp53/Src/Jun/Sod1/Parp1/Hmox1/Pcna/Prdx3/Pcgf2/Pdgfra/Prkcd/Akr1b1/Gsr/…
GO:0009966	regulation of signal transduction	780/4337	3001/21470	1.28668	6.3e-17	3.1704e-15	2.59369e-15	780	Tgif1/Brca1/Uchl5/Phip/Runx1/Ep300/Ptgs2/Cops5/Bclaf1/Tmem237/Traf3ip1/Casp8/Stk25/Fn1/Faim/Stat1/Ing5/Kmt2d/Arhgap12/Macf1/Ralgapa2/Nck2/Gapdh/Sptbn1/Itgb1/Phactr4/Nptn/Gpx1/Gnai2/Rapgef2/Rhoa/Ncam1/Lamtor1/Snw1/Gclm/Cdk5/Rap1a/Hax1/Sh3glb1/Slc35f6/P2rx4/Rap1gds1/Cd36/Kmt5a/Depdc5/Prkacb/Hip1r/Dhx15/Gna12/Nfkb1/Camk2d/F3/Usp33/Rbpj/Pxn/Ube2k/Inpp5f/Slc7a1/Hip1/Tbc1d24/Hmgb1/Tbl1xr1/Dnm1/Kif14/Ze…
GO:0051493	regulation of cytoskeleton organization	191/4337	540/21470	1.75098	7.5e-17	3.76234e-15	3.07835e-15	191	Actr3/Traf3ip1/Nck2/Sptbn1/Capzb/Rhoa/Hax1/Capza1/Cntrl/Rhoc/Arpc1a/Arpc3/Hip1r/Pxn/Gsn/Arpc5l/Hdac2/Mark2/Lrp1/Ckap5/Cdc42ep1/Plk1/Iqgap1/Mapk3/Pak1/Map6/Nup62/Akap9/Chmp2a/Rassf7/Svil/Afap1/Map1s/Cx3cl1/Tmod3/Clasp2/Twf2/Cfl2/Rhobtb3/Cyrib/Fermt2/Gmfb/Sorbs3/Cd47/Lima1/Washc1/Bin1/Mlst8/Cfl1/Rhod/Trim36/Capn1/Rdx/Arhgef18/Flna/Ccdc88a/Tpx2/Rae1/Agrn/Smad3/Pak3/Sptan1/Mapk8/Rassf1/Tbcd/Wasf2/Chm…
GO:0030490	maturation of SSU-rRNA	38/4337	51/21470	3.68855	1e-16	5.00063e-15	4.08636e-15	38	Utp25/Nop14/Riok1/Riok2/Rcl1/Nat10/Rps19/Nob1/Fcf1/Tbl3/Rpp40/Tsr2/Bysl/Rps16/Slx9/Rps8/Lsm6/Mrps11/Nol10/Dcaf13/Wdr43/Wdr3/Nol11/Nop9/Pwp2/Gtf2h5/Ddx52/Utp4/Utp6/Kri1/Rps21/Utp23/Rrs1/Srfbp1/Snu13/Utp3/Abt1/Wdr46
GO:0018394	peptidyl-lysine acetylation	95/4337	209/21470	2.25019	1.3e-16	6.48038e-15	5.2843e-15	95	Taf9/Brca1/Ep300/Morf4l1/Taf6l/Ing5/Brpf1/Hdac2/Smarca4/Apbb1/Kat8/Crebbp/Mapk3/Ruvbl2/Bag6/Kmt2a/Yeats4/Smc5/App/Eny2/Ercc6/Phf20l1/Yeats2/Esco1/Kat6a/Ncoa3/Kansl1/Park7/Morf4l2/Mllt3/Map3k7/Atf2/Hat1/Kansl3/Med24/Meaf6/Hcfc1/Taf2/Dek/Ruvbl1/Glyr1/Brd8/Taf6/Lef1/Arrb1/Tcf3/Pwwp2b/Kat7/Sirt1/Taf5/Chek1/Sf3b1/Noc2l/Per1/Brd7/Pcgf2/Bmi1/Twist1/Por/Wdr5/Gtf2b/Nfyc/Prkaa1/Brd4/Setd5/Pml/Naa50/Jade1/M…
GO:0045934	negative regulation of nucleobase-containing compound metabolic process	463/4337	1633/21470	1.40358	1.4e-16	6.95699e-15	5.68081e-15	463	Tgif1/Lrrfip1/Brca1/Tardbp/Rnf2/Runx1/Dhx9/Ep300/Bclaf1/Traf3ip1/Stat1/Hdac4/Nck2/C1d/Atg7/Srsf6/Snw1/Elf2/Cdk5/Mlh1/Cd36/Kmt5a/Larp7/Cdk6/Nfkb1/Sfswap/Ptbp2/Rbpj/Gtf2ird1/Hmgb1/Tbl1xr1/Zeb2/Hnrnpa2b1/Kdm5a/Rfc1/Hdac2/Tshz3/Sap130/Uimc1/Erf/Dab2/Foxp4/Smarca4/Foxp1/Men1/Znhit1/Apbb1/Gatad2b/Plk1/Kat8/Uri1/Crebbp/Rnf40/Nrg1/Sirt2/Eed/Tspo/Hmgb2/Ruvbl2/Zc3h4/Ing1/Gatad2a/Sin3b/Gon4l/Wwp2/Cnot1/Kmt2…
GO:0009199	ribonucleoside triphosphate metabolic process	89/4337	191/21470	2.30674	1.7e-16	8.42138e-15	6.86206e-15	89	Uck2/Ndufs2/Slc25a25/Rhoa/Impdh2/Ak1/Ak5/Ndufc2/Tspo/Pkm/Ampd3/Sdha/Ndufs6/Pnp/Dnm1l/Ndufs4/Nme4/Antkmt/Ampd2/Ctps2/Atp7a/Bcl2l1/Ndufb6/Ak4/Eno1/Cad/Stat3/Uckl1/Atp6v1a/Mfn1/Hspa8/Ndufa3/Impdh1/Atpsckmt/Guk1/Ak3/Ndufab1/Ak2/Gtpbp1/Ndufb11/Mtco2/Mtatp8/Ndufb1/Parp1/Hspa1b/Map2k1/Atp5mf/Atp5f1e/Atp5f1b/Atp6v1b2/Ran/Ctps1/Atp5pf/Nme2/Vcp/Atp5f1a/Atp5me/Lrrk2/Enpp3/Clpx/Slc25a12/Fignl1/Efl1/Uqcc3/Atp…
GO:0009719	response to endogenous stimulus	508/4337	1826/21470	1.37723	1.8e-16	8.88897e-15	7.25307e-15	508	Xrn1/Brca1/Actr3/Phip/Runx1/Ep300/Ptgs2/Idh1/Stat1/Hdac4/Kmt2d/Itgb1/Nptn/Gpx1/Gnai2/Vim/Rapgef2/Rhoa/Lamtor1/Agrp/Srsf6/Snw1/Gclm/Cdk5/Rap1a/Anxa3/Sh3glb1/Stxbp3/P2rx4/Scap/Tyms/Rap1gds1/Eif4e/Cd36/Vcam1/Nfkb1/Anxa5/Rbpj/Pxn/Hmgb1/Ube3a/Zeb2/Raf1/Abcg2/Itpr1/Hdac2/Sap130/Tgfbr3/Pck2/Lrp1/Ikbkb/Dab2/Arsb/Cdc6/Smarca4/Ecsit/Foxp1/Men1/Map2k3/Cnot3/Kdm3a/Uri1/Cbl/Crebbp/Iqgap1/Rnf40/Mapk3/Pak1/Sirt…
GO:0009150	purine ribonucleotide metabolic process	147/4337	385/21470	1.89016	1.9e-16	9.35366e-15	7.64273e-15	147	Gcdh/Ndufs2/Slc25a25/Rhoa/Impdh2/Ak1/Mvk/Adsl/Ak5/Suclg2/Ndufc2/Tspo/Pkm/Ampd3/Mthfd1/Sdha/Ndufs6/Adk/Pnp/Dnm1l/Gart/Ndufs4/Papss2/Nme4/Antkmt/Nt5c/Ampd2/Atp7a/Bcl2l1/Abcd1/Ndufb6/Acss2/Ak4/Pdhx/Eno1/Dcakd/Stat3/Atp6v1a/Pmvk/Acsl1/Elovl5/Mfn1/Far1/Hspa8/Ndufa3/Paics/Impdh1/Atpsckmt/Acsl3/Hmgcr/Acot7/Acadsb/Guk1/Nt5c2/Ak3/Pank2/Ndufab1/Pank4/Ak2/Gtpbp1/Dld/Ndufb11/Mtco2/Hprt1/Mtatp8/Ada/Aprt/Ndufb…
GO:0006368	transcription elongation by RNA polymerase II	55/4337	93/21470	2.92767	2e-16	9.81548e-15	8.03103e-15	55	Eloc/Setd2/Med6/Dab2/Med17/Med10/Cdk13/Eny2/Ercc6/Med15/Ncbp2/Med14/Med22/Rtf1/Med24/Med18/Med1/Ctnnb1/Sirt6/Polr2i/Cdk9/Tcea1/Pcid2/Ccnt1/Pwwp2b/Med23/Med16/Nelfe/Med11/Supt5h/Ccnk/Map2k1/Supt4h1a/Cdk12/Gtf2f1/Brd4/Ncbp1/Leo1/Ctr9/Supt6h/Wdr43/Nelfa/Eloa/Cdc73/Paf1/Med9/Hnrnpu/Med4/Med30/Med31/Eaf1/Med27/Med29/Adrm1/Med20
GO:0001701	in utero embryonic development	193/4337	553/21470	1.72773	2.5e-16	1.21938e-14	9.97019e-15	193	Psmc3/Runx1/Kmt2d/Itgb1/Mbnl1/Ints1/Setd2/Nradd/Vcam1/Gna12/Rbpj/Tbl1xr1/Emg1/Tshz3/Tgfbr3/Erf/Thoc5/Dab2/Rbbp6/Smarca4/Cnot3/Psmc4/Ric8a/Gab1/Polb/Tmem231/Gatad2a/Cnot1/Apba3/Pcnt/Sf3b6/Gja1/Maff/Fosl1/Rxra/Ncoa3/Stk4/Cpt2/Atp7a/Bcl2l1/Itgav/Nbn/Rtf1/Atf2/Ncoa6/Ubr3/Smad3/Epn2/Eno1/Med1/Nasp/Hcfc1/Acvr1/Thoc2/Otud7b/Ctnnb1/Eif4e2/Mapk8ip3/Akt1/Pbrm1/Terf2/Rrm2/Adam10/Lef1/Sin3a/Cul4a/Cnot2/Tgfbr…
GO:1902531	regulation of intracellular signal transduction	467/4337	1655/21470	1.39689	2.5e-16	1.21938e-14	9.97019e-15	467	Brca1/Ep300/Ptgs2/Cops5/Bclaf1/Casp8/Stk25/Fn1/Stat1/Arhgap12/Ralgapa2/Nck2/Gapdh/Sptbn1/Itgb1/Nptn/Gpx1/Gnai2/Rapgef2/Rhoa/Ncam1/Lamtor1/Rap1a/Hax1/P2rx4/Rap1gds1/Cd36/Kmt5a/Depdc5/Dhx15/Gna12/Camk2d/F3/Pxn/Inpp5f/Slc7a1/Hmgb1/Kif14/Zeb2/Raf1/Kras/Itpr1/Hdac2/Tgfbr3/Lrp1/Thoc5/Ikbkb/Dab2/Spag9/Steap3/Men1/Map2k3/Znhit1/Iqsec1/Ei24/Uri1/Cbl/Crebbp/Iqgap1/Ndufc2/Mapk3/Sh2b1/Pak1/Nrg1/Irf3/Map2k7/A…
GO:0007399	nervous system development	686/4337	2602/21470	1.30515	2.9e-16	1.40583e-14	1.15025e-14	686	Srgap2/Tgif1/Uchl5/Actr3/Runx1/Dst/Ep300/Traf3ip1/Pikfyve/Casp8/Stk25/Fn1/Faim/Mnat1/Macf1/Meis1/Nck2/Sptbn1/Itgb1/Phactr4/Atg7/Nptn/Mbnl1/Ndufs2/Vim/Rapgef2/Rhoa/Fnbp1/Ncam1/Celsr3/Fpgs/Snw1/Slc7a11/Adgrl2/Srrt/Cdk5/Rap1a/Anxa3/Setd2/Dclk1/Fubp1/Sh3glb1/Stxbp3/P2rx4/Nradd/Eif4e/Lias/Vcam1/Prkacb/Cdk6/Ptbp2/Usp33/Fry/Nsun5/Eif4g1/Rbpj/Inpp5f/Tbc1d24/Gsn/Kif14/Ube3a/Zeb2/Brpf1/Kras/Itpr1/Hdac2/Met…
GO:0006275	regulation of DNA replication	71/4337	138/21470	2.54696	2.9e-16	1.40583e-14	1.15025e-14	71	Uchl5/Dhx9/Ing5/Actr5/Atg7/Rbbp6/Ruvbl2/Gins3/Tipin/Mcm4/Esco1/Ccdc88a/Mapk8/Meaf6/Lig3/Map2k4/Wapl/Met/Ruvbl1/Mcm7/Cdk1/Ssbp1/Chtf18/Blm/Kat7/Baz1a/Gmnn/Fgfr1/Tnfaip1/Wiz/Tp53/Jun/Pcna/Mcm3/Mcm5/Ccna2/Faf1/Rac1/Mcm2/Mcm6/Cdk2/Yy1/Egfr/DSCC1/Rfc4/Stn1/Atad5/Ttf1/Nfrkb/Jade1/Fbxo5/Zmpste24/Nucks1/Mapk15/Esco2/Actr8/Rfc3/Cdt1/Wrnip1/Smarca5/Stoml2/Gins4/Gtpbp4/Ankrd17/Smc3/Cacybp/Gins1/Rfc5/Gins2/R…
GO:0006888	endoplasmic reticulum to Golgi vesicle-mediated transport	67/4337	127/21470	2.61164	3.8e-16	1.83651e-14	1.49496e-14	67	Cnih4/Scap/Hyou1/Tmed1/Trappc6b/Scfd1/Gas1/Nrbp2/Ier3ip1/Ergic1/Trappc2/Sec23b/Stx17/Trappc11/Stx18/Cope/Lman2l/Lman1/Tmed5/Use1/Cul3/Sec16a/Cog3/Tmed2/Trappc6a/Lmf1/Copa/Trappc3/Copb2/Gosr1/Pdcd6/Vcp/Trappc13/Trappc9/Sec31a/Pgap1/Trappc4/Lrrk2/Bcap29/Bcap31/Tmed3/Copg1/Mapk15/Vapb/Mia3/Stx5/Trappc12/Tmed4/Steep1/Mia2/Golga2/Tmed9/Trappc5/Sar1b/Ergic3/Ykt6/Ergic2/Tmed10/Sec13/Lman2/Yipf5/Rangrf/C…
GO:0051258	protein polymerization	118/4337	288/21470	2.0283	4.6e-16	2.21639e-14	1.79668e-14	118	Actr3/Nck2/Sptbn1/Capzb/Rhoa/Hax1/Capza1/Arpc1a/Arpc3/Hip1r/Ube2k/Gsn/Arpc5l/Ckap5/Cdc42ep1/Pak1/Akap9/Tubgcp2/Chmp2a/Svil/Tmod3/Clasp2/Twf2/Vdac2/Cyrib/Washc1/Bin1/Mlst8/Cfl1/Capn1/Rdx/Hsp90aa1/Tpx2/Pak3/Sptan1/Mapk8/Tbcd/Baiap2/Rps3/Sgk1/Met/Arpc2/Septin2/Carmil1/Arl6/Cav1/Stmn1/Twf1/Eps8/Mapre3/Arpc4/Micall2/Tubgcp3/Diaph2/Numa1/Nde1/Cyfip2/Fkbp4/Csnk1d/Tpm1/Tlr2/Haus2/Cdk5rap2/Pfn1/Myadm/Gpx4…
GO:0061013	regulation of mRNA catabolic process	84/4337	178/21470	2.33616	4.7e-16	2.25771e-14	1.83409e-14	84	Tardbp/Dhx9/Vim/Mlh1/Rbm8a/Fxr1/Mettl3/Celf1/Cnot3/Tnrc6a/Cnot1/Zc3h14/Dcp1a/Tnrc6b/Khsrp/Hnrnpm/Polr2d/Polr2g/Patl1/Cnot8/Myef2/Exosc2/Ythdf1/Exosc9/Mov10/Exosc8/Apex1/Zc3hav1/Dcps/Cnot2/Pcid2/Tent4b/Myd88/Exosc3/Paip1/Thrap3/Fus/Brf1/Hnrnpd/Srsf1/Gtpbp1/Igf2bp1/Zfp36l2/Zfp36l1/Pabpc1/Traf2/Rida/Magoh/Ybx1/Elavl1/Hnrnpab/Alkbh5/Secisbp2/Mex3d/Tob1/Rbm38/Larp4b/Gigyf2/Syncrip/Pum2/Pum1/Ythdf3/Sam…
GO:0051648	vesicle localization	95/4337	213/21470	2.20794	5.7e-16	2.7298e-14	2.20454e-14	95	Cops5/Cdk5/Vps33a/Fnbp1l/Dnm1/Arfgap3/Steap3/Picalm/Fyco1/Chmp2a/Rab3gap1/Clasp2/Actn4/Trappc6b/Ap3d1/Exoc3/Ap3m1/Tbc1d23/Ap3b1/Kif1b/Gbf1/Tpgs1/Snf8/Exoc7/Trappc2/Bcl2l1/Sdcbp/Exoc6b/Mapk8/Trappc11/Ctnnb1/Cdh2/Myo5a/Sdc1/Exoc5/Myo6/Cul3/Myo1e/Kif1c/Kif5b/Sec16a/Dnm3/Nde1/Trappc6a/Exoc1/Kifc1/Wdr11/Pten/Exoc4/Sdc4/Trappc3/Ikbkg/Syn1/Pdcd6/Map2k1/Vps4b/Rab11b/Myo1b/Psen1/Rab7a/Chp1/Rab11a/Pafah1b1…
GO:0034249	negative regulation of amide metabolic process	93/4337	207/21470	2.2241	6.5e-16	3.10355e-14	2.49619e-14	93	Xrn1/Tardbp/Dhx9/Otud6b/Gapdh/Mvk/Mlh1/Fxr1/Tyms/Eif4e/Eif4g1/Mettl3/Celf1/Cnot3/Tnrc6a/Cnot1/Ireb2/Ilf3/Dcp1a/Tnrc6b/Khsrp/Bin1/Polr2d/Polr2g/Patl1/Ago1/Cnot8/Exosc2/Ythdf1/Eif6/Exosc9/Eif4e2/Rps3/Mov10/Exosc8/Dcps/Cnot2/Tent4b/Exosc3/Pus7/Paip1/Caprin1/Tpr/Mrpl13/Hnrnpd/Purb/Enc1/Igf2bp1/Dhfr/Prnp/Ncl/Calr/Prkca/Zfp36l2/Zfp36l1/Pabpc1/Rida/Tia1/Ddx6/Pcif1/Ybx1/Eif2ak2/Caprin2/Mex3d/Pml/Tob1/Ddx…
GO:0016573	histone acetylation	86/4337	185/21470	2.30128	6.6e-16	3.12308e-14	2.53236e-14	86	Taf9/Brca1/Ep300/Morf4l1/Taf6l/Ing5/Brpf1/Smarca4/Apbb1/Kat8/Crebbp/Mapk3/Ruvbl2/Kmt2a/Yeats4/App/Eny2/Ercc6/Phf20l1/Yeats2/Kat6a/Ncoa3/Kansl1/Park7/Morf4l2/Mllt3/Map3k7/Atf2/Hat1/Kansl3/Med24/Meaf6/Hcfc1/Taf2/Dek/Ruvbl1/Glyr1/Brd8/Taf6/Lef1/Arrb1/Tcf3/Pwwp2b/Kat7/Taf5/Chek1/Sf3b1/Noc2l/Per1/Brd7/Pcgf2/Bmi1/Twist1/Wdr5/Gtf2b/Nfyc/Brd4/Setd5/Naa50/Jade1/Mybbp1a/Zmpste24/Iws1/Ogt/Ep400/Kat14/Taf10/…
GO:0051170	import into nucleus	86/4337	185/21470	2.30128	6.6e-16	3.12308e-14	2.53236e-14	86	Brca1/Tardbp/Phip/Ptgs2/Kpna4/Cd36/Ei24/Nup62/Nup98/Ing1/Nup93/E2f3/Ipo4/Nup155/Prkag1/Rab18/Cfl1/Pola2/Flna/Stk4/Kpna2/Hsp90aa1/Kpna6/Atf2/Nup35/Nup188/Med1/Akirin2/Ipo8/Stat3/Akt1/Sirt6/Hsp90ab1/Cdk1/Hspa8/Cse1l/Nolc1/Tnfrsf1a/Tpr/Kpna1/Ect2/Tnpo1/Akap1/Phb2/Hdac3/Tp53/Pik3r1/Prkcd/Lmna/Hnrnpa1/Psen1/Chp1/Ran/Sumo1/Ppp3ca/Ppp2ca/Kpnb1/Elavl1/Lrrk2/Pml/Ddx5/Prkd1/Trim28/Ppp3r1/Sqstm1/Snupn/Txnip…
GO:0072522	purine-containing compound biosynthetic process	112/4337	269/21470	2.06114	6.6e-16	3.12308e-14	2.53236e-14	112	Gcdh/Ndufs2/Impdh2/Ak1/Pgm2/Adsl/Idh2/Ndufc2/Pkm/Ampd3/Mthfd1/Sdha/Ndufs6/Adk/Pnp/Gart/Ndufs4/Papss2/Nme4/Antkmt/Ampd2/Bcl2l1/Ndufb6/Acss2/Ak4/Pdhx/G6pdx/Eno1/Dcakd/Prpsap1/Stat3/Atp6v1a/Acsl1/Elovl5/Spp1/Oasl2/Ndufa3/Paics/Impdh1/Atpsckmt/Acot7/Guk1/Ak3/Pank2/Ndufab1/Pank4/Ak2/Dld/Ndufb11/Mtco2/Hprt1/Mtatp8/Ada/Aprt/Ndufb1/Parp1/Map2k1/Pdha1/Dck/Adss2/Atp5mf/Atp5f1e/Atp5f1b/Atp5pf/Nme2/Vcp/Atp5f…
GO:0032774	RNA biosynthetic process	918/4337	3649/21470	1.24541	6.7e-16	3.16096e-14	2.56846e-14	918	Taf9/Tgif1/Eloc/Lrrfip1/Brca1/Uchl5/Actr3/Rnf2/Phip/Psmc3/Runx1/Dhx9/Ep300/Morf4l1/Cops5/Bclaf1/Taf6l/Traf3ip1/Tgfbrap1/Stat1/Ing5/Gtf2e2/Hdac4/Mnat1/Kmt2d/Actr5/Jmjd1c/Meis1/Nck2/C1d/Atg7/Pmf1/Rhoa/Nmd3/Snw1/Elf2/Srrt/Cdk5/Sbno1/Hax1/Anxa3/Setd2/Fubp1/Cd36/Kmt5a/Larp7/Cdk6/Nfkb1/Rbpj/Gtf2ird1/Pxn/Hmgb1/Tbl1xr1/Ube3a/Zeb2/Slc30a9/Hnrnpa2b1/Brpf1/Raf1/Kdm5a/Rfc1/Kras/Med6/Hdac2/Tshz3/Cebpz/Sap130/…
GO:0032446	protein modification by small protein conjugation	279/4337	890/21470	1.55188	6.8e-16	3.19862e-14	2.6045e-14	279	Eloc/Brca1/Rnf2/Hdac4/Atg7/Usp4/Cdk5/Ube3c/Ankib1/Klhl7/Ube3b/Nub1/Ube2k/Ube3a/Tmem129/Pnkp/Dysf/Med6/Atg10/Vcpip1/Trim56/Klhdc3/Rbbp6/Cnot4/Ttc3/Plk1/Cbl/Rnf40/Tspo/Rnf213/Rnf170/Fbxo25/Nosip/Trpm4/Wwp2/Med17/Pias1/Ppia/Cbll1/Med10/Ubr2/Rangap1/Ppil2/Washc1/Cul2/Rnf14/Rela/Ddb1/Ndfip1/Trim36/Fbxo38/Stub1/Nedd4/Cul4b/Hsp90aa1/Nfe2l1/Cdc27/Park7/Huwe1/Med12/Rnf20/Ubr4/Klhl41/Wdsub1/Ubr3/Rpl11/Uba2…
GO:0043487	regulation of RNA stability	82/4337	173/21470	2.34644	7.6e-16	3.56436e-14	2.89055e-14	82	Tardbp/Dhx9/Vim/Mlh1/Fxr1/Mettl3/Celf1/Cnot3/Tnrc6a/Cnot1/Zc3h14/Dcp1a/Tnrc6b/Khsrp/Hnrnpm/Polr2d/Polr2g/Patl1/Cnot8/Dkc1/Myef2/Exosc2/Ythdf1/Exosc9/Mov10/Exosc8/Apex1/Dcps/Cnot2/Pcid2/Tent4b/Phax/Myd88/Exosc3/Paip1/Thrap3/Fus/Brf1/Zc3h18/Hnrnpd/Nsun2/Srsf1/Igf2bp1/Zfp36l2/Zfp36l1/Tnfrsf1b/Pabpc1/Traf2/Rida/Ybx1/Elavl1/Alkbh5/Mex3d/Ddx49/Tob1/Rbm38/Larp4b/Gigyf2/Syncrip/Pum2/Pum1/Ythdf3/Samd4a/Di…
GO:0006310	DNA recombination	128/4337	324/21470	1.95572	8e-16	3.74088e-14	3.03208e-14	128	Brca1/Uchl5/Morf4l1/Msh4/Actr5/Swi5/Setd2/Mlh1/Hmgb1/Ppp4r2/Hmces/Recql4/Rad51ap1/Foxp1/Hmgb2/Ruvbl2/Polb/Gen1/Yeats4/Exd2/Ubr2/Smc5/Ercc6/Rad21/Mcm4/Smchd1/Thoc1/Kmt5b/Ndfip1/Morf4l2/Apex2/Setx/Nbn/Kdm1a/Top3a/Meaf6/Lig3/Mms22l/Atm/Pms2/Ruvbl1/Sirt6/Terf2/Brd8/Mcm7/Cdc45/Apex1/Hspd1/Lef1/Rad18/Chtf18/Mms19/Tcf3/Blm/Nabp2/Recql/Ercc5/Pias4/Exosc3/Top2b/Helq/Chek1/Msh2/Fus/Rad54b/Alyref/Psmd14/Rad…
GO:0051668	localization within membrane	232/4337	707/21470	1.62447	8.1e-16	3.76543e-14	3.0673e-14	232	Actr3/Pikfyve/Tram1/Macf1/Sptbn1/Itgb1/Stx6/Rapgef2/Rab3gap2/Vamp4/Slc7a11/Cdk5/Rap1a/Sh3glb1/Ptpn23/Snx27/Camk2d/Inpp5f/Gsn/Gak/Lrp1/Vamp8/Ikbkb/Dab2/Vamp5/Pak1/Picalm/Stxbp1/Bbc3/Bax/Bag6/Rab3gap1/Efr3a/Cacna1a/Clasp2/Ap3d1/Timm13/Vps26a/Palm/Camk2g/Mmp14/Fermt2/Oxa1l/Nup155/Tomm22/Itgb7/Acap2/Ppil2/Ap2m1/Ap3b1/Washc1/Rdx/Flna/Ccdc88a/Gphn/Arfgef2/Hsp90aa1/Snf8/Srp68/Arhgap1/Bcl2l1/Csnk2a1/Agrn…
GO:0000380	alternative mRNA splicing, via spliceosome	50/4337	82/21470	3.01855	8.1e-16	3.76543e-14	3.0673e-14	50	Dhx9/Mbnl1/Rbm5/Srsf6/Rbm8a/Fxr1/Sfswap/Celf1/Cdk13/Rbfox2/Ncbp2/Wtap/Hnrnpm/Rbm17/Kdm1a/Slu7/Rbm25/Sap18/Ptbp1/Thrap3/Hnrnpl/Srsf1/Zbtb7a/Hnrnpa1/Tia1/Magoh/Tra2b/Rbm15/Ddx17/Puf60/Smu1/Ncbp1/Nsrp1/Khdrbs1/Ddx5/Rbm38/Rbm15b/Hnrnpu/Rest/Sfpq/Eif4a3/Pqbp1/Rbmxl1/Rbm10/Rnps1/Rbm7/Raver1/Srsf9/Celf2/Strap
GO:0006475	internal protein amino acid acetylation	89/4337	195/21470	2.25943	8.4e-16	3.88212e-14	3.17262e-14	89	Taf9/Brca1/Ep300/Morf4l1/Taf6l/Ing5/Brpf1/Smarca4/Apbb1/Kat8/Crebbp/Mapk3/Ruvbl2/Bag6/Kmt2a/Yeats4/Smc5/App/Eny2/Ercc6/Phf20l1/Yeats2/Kat6a/Ncoa3/Kansl1/Park7/Morf4l2/Mllt3/Map3k7/Atf2/Hat1/Kansl3/Med24/Meaf6/Hcfc1/Taf2/Dek/Ruvbl1/Glyr1/Brd8/Taf6/Lef1/Arrb1/Tcf3/Pwwp2b/Kat7/Taf5/Chek1/Sf3b1/Noc2l/Per1/Brd7/Pcgf2/Bmi1/Twist1/Por/Wdr5/Gtf2b/Nfyc/Brd4/Setd5/Naa50/Jade1/Mybbp1a/Zmpste24/Iws1/Ogt/Ep40…
GO:0018393	internal peptidyl-lysine acetylation	89/4337	195/21470	2.25943	8.4e-16	3.88212e-14	3.17262e-14	89	Taf9/Brca1/Ep300/Morf4l1/Taf6l/Ing5/Brpf1/Smarca4/Apbb1/Kat8/Crebbp/Mapk3/Ruvbl2/Bag6/Kmt2a/Yeats4/Smc5/App/Eny2/Ercc6/Phf20l1/Yeats2/Kat6a/Ncoa3/Kansl1/Park7/Morf4l2/Mllt3/Map3k7/Atf2/Hat1/Kansl3/Med24/Meaf6/Hcfc1/Taf2/Dek/Ruvbl1/Glyr1/Brd8/Taf6/Lef1/Arrb1/Tcf3/Pwwp2b/Kat7/Taf5/Chek1/Sf3b1/Noc2l/Per1/Brd7/Pcgf2/Bmi1/Twist1/Por/Wdr5/Gtf2b/Nfyc/Brd4/Setd5/Naa50/Jade1/Mybbp1a/Zmpste24/Iws1/Ogt/Ep40…
GO:0048024	regulation of mRNA splicing, via spliceosome	64/4337	120/21470	2.64023	8.6e-16	3.963e-14	3.24253e-14	64	Mbnl1/Rbm5/Srsf6/Snw1/Rbm8a/Fxr1/Larp7/Sfswap/Hnrnpa2b1/Celf1/Nup98/Hnrnpk/Rbfox2/Wtap/Rbm25/Rbm39/Sf1/Prdx6/Hspa8/Sap18/Ptbp1/Thrap3/Son/Ptbp3/Hnrnpl/C1qbp/Zbtb7a/Rbm3/Ncl/U2af2/Hnrnpa1/Tia1/Magoh/Tra2b/Srsf3/Rbm15/Ddx17/Puf60/Smu1/Ncbp1/Nsrp1/Khdrbs1/Ddx5/Rbm38/Snrnp70/Rbm15b/Sf3b4/Hnrnpu/Rest/Rbm42/Eif4a3/Rbmxl1/Rbm10/Prpf19/Rnps1/Rbm7/Raver1/Srsf9/Jmjd6/Dazap1/Acin1/Qki/Srsf10/Celf2
GO:0071103	DNA conformation change	58/4337	104/21470	2.76081	1.3e-15	5.97322e-14	4.84359e-14	58	Dhx9/Mnat1/Hmgb1/Hnrnpa2b1/Recql4/Hmgb2/Ruvbl2/Gins3/Ddx1/Mcm4/Twnk/Anxa1/Nbn/Chd6/Top3a/Ruvbl1/Mcm7/Cdc45/Ssbp1/Chtf18/Blm/Ascc3/Chd2/Recql/Chd4/Top2b/Helq/Chd1/Purb/Mcm3/Xrcc5/Ercc3/Mcm5/Rad54l/Mcm2/Mcm6/G3bp1/Top2a/Top1/Chd8/DSCC1/Rfc4/Rpa1/Mre11/Ddx3x/Supv3l1/Rfc3/Top1mt/Dhx36/Trex1/Wrnip1/Gins4/Chd1l/Gins1/Rfc5/Gins2/Upf1/Rfc2
GO:0009144	purine nucleoside triphosphate metabolic process	87/4337	190/21470	2.26677	1.4e-15	6.4141e-14	5.20221e-14	87	Ndufs2/Slc25a25/Rhoa/Impdh2/Ak1/Ak5/Ndufc2/Tspo/Pkm/Ampd3/Sdha/Ndufs6/Adk/Pnp/Dnm1l/Ndufs4/Nme4/Antkmt/Ampd2/Atp7a/Bcl2l1/Ndufb6/Ak4/Eno1/Stat3/Atp6v1a/Mfn1/Hspa8/Ndufa3/Impdh1/Atpsckmt/Guk1/Ak3/Ndufab1/Ak2/Gtpbp1/Ndufb11/Mtco2/Mtatp8/Ada/Ndufb1/Parp1/Hspa1b/Map2k1/Atp5mf/Atp5f1e/Atp5f1b/Atp6v1b2/Ran/Atp5pf/Nme2/Vcp/Atp5f1a/Atp5me/Lrrk2/Enpp3/Clpx/Slc25a12/Fignl1/Efl1/Uqcc3/Atp5f1c/Stoml2/Ndufs5/…
GO:0007015	actin filament organization	166/4337	462/21470	1.77872	1.6e-15	7.30928e-14	5.91372e-14	166	Actr3/Arhgap12/Nck2/Sptbn1/Capzb/Itgb1/Rhoa/Hax1/Capza1/Rhoc/Arpc1a/Arpc3/Hip1r/Pxn/Hip1/Gsn/Arpc5l/Cdc42ep1/Jmy/Plec/Pak1/Svil/Pls3/Cx3cl1/Tmod3/Clasp2/Twf2/Actn4/Cfl2/Rhobtb3/Cyrib/Fermt2/Gmfb/Sorbs3/Cd47/Lima1/Washc1/Bin1/Mlst8/Cfl1/Rhod/Ctnna1/Capn1/Rdx/Arhgef18/Pakap/Flna/Ccdc88a/Elmo2/Tpm2/Smad3/Pak3/Sptan1/Wasf2/Baiap2/Sh3kbp1/Abl2/Cit/Met/Arpc2/Carmil1/Stmn1/Twf1/Myo5a/Eps8/Pls1/Arrb1/Ara…
GO:0050000	chromosome localization	60/4337	110/21470	2.70023	1.7e-15	7.74379e-14	6.26663e-14	60	Actr3/Nuf2/Mlh1/Kif14/Kif22/Sirt2/Nup62/Chmp2a/Map1s/Spc24/Ndc80/Incenp/Spc25/Knstrn/Chmp6/Atm/Cul3/Numa1/Cenpe/Nde1/Eml4/Kifc1/Ect2/Nudc/Aurkb/Birc5/Rb1/Ccnb1/Vps4b/Lmna/Actr2/Rab11a/Ube2b/Kpnb1/Kif2c/Cdca8/Rcc2/Abraxas1/Spice1/Trappc12/Champ1/Cdt1/Vps4a/Hnrnpu/Chmp1a/Spdl1/Dctn2/Cdca5/Mis12/Rrs1/Pinx1/Psrc1/Sun1/Fam83d/Chmp4b/Ndel1/Dync1h1/Znf207/Bub3/Racgap1
GO:1903829	positive regulation of protein localization	177/4337	503/21470	1.742	1.8e-15	8.15246e-14	6.61768e-14	177	Brca1/Tardbp/Actr3/Ptgs2/Sptbn1/Itgb1/Atg7/Nptn/Nmd3/Cdk5/Sh3glb1/Ptpn23/Snx27/Larp7/Pck2/Lrp1/Tm7sf3/Vamp8/Apbb1/Iqgap1/Pak1/Adam9/Nup62/Bbc3/Trpm4/Pcm1/Ppia/Clasp2/Cct2/Cep290/Pcnt/Epb41l2/Gja1/Glrx/Vrk1/Kif20b/Hnrnpk/Fermt2/App/Pfkm/Dnm1l/Ndc80/Washc1/Hnrnpm/Cfl1/Ier3ip1/Rdx/Flna/Ccdc88a/Hsp90aa1/Park7/Asph/Dkc1/Ncoa6/Vamp2/Rab34/Hcfc1/Glul/Tmem30a/Arpc2/Akt2/Akt1/Sirt6/Fyn/Hsp90ab1/Cdk1/Camk1…
GO:0050793	regulation of developmental process	706/4337	2711/21470	1.28919	1.8e-15	8.15246e-14	6.61768e-14	706	Tgif1/Brca1/Uchl5/Actr3/Phip/Runx1/Ptgs2/Taf6l/Casp8/Stk25/Fn1/Faim/Stat1/Ing5/Hdac4/Actr5/Macf1/Meis1/Capzb/Itgb1/Eif5a/Atg7/Nptn/Vim/Rapgef2/Rhoa/Usp19/Utp25/Ncam1/Celsr3/Srsf6/Snw1/Adgrl2/Srrt/Wars2/Fdps/Cdk5/Rap1a/Hax1/Anxa3/Mlh1/Sh3glb1/Rhoc/Eif4e/Cd36/Tapt1/Gna12/Cdk6/F3/Nsun5/Eif4g1/Rbpj/Pxn/Inpp5f/Ap2a2/Tbc1d24/Hmgb1/Kif14/Ube3a/Zeb2/Brpf1/Kras/Hmces/Hdac2/Tshz3/Mettl3/Luc7l/Dnmbp/Sap130/…
GO:1901875	positive regulation of post-translational protein modification	108/4337	259/21470	2.06427	1.9e-15	8.55648e-14	6.96687e-14	108	Brca1/Hdac4/Snw1/Ube3a/Men1/Plk1/Kat8/Rnf40/Mapk3/Eed/Ruvbl2/Kmt2a/Pias1/App/Ercc6/Ndfip1/Stub1/Kansl1/Huwe1/Rnf20/Rtf1/Uba2/Kansl3/Kdm1a/Mapk8/Tollip/Rassf1/Hcfc1/Ube2v1/Ctnnb1/Rps2/Dek/Glyr1/Cav1/Tnip1/Cdk9/Arrb1/Skp1/Rrp8/Mta1/Cul3/Arnt/Pias4/Kat7/Sirt1/Kdm2a/Paxbp1/Traf7/Nelfe/Sf3b1/Dnmt1/Pten/Brd7/Hdac3/Tp53/Pdcd6/Hspa5/Bmi1/Bcl6/Lmna/Ube2d1/Wdr5/Rbx1/Ube2l3/Vcp/Mtf2/Sap30bp/Btrc/Ncor1/Akap8…
GO:0051650	establishment of vesicle localization	88/4337	194/21470	2.24555	1.9e-15	8.55648e-14	6.96687e-14	88	Cops5/Cdk5/Fnbp1l/Dnm1/Arfgap3/Steap3/Picalm/Fyco1/Chmp2a/Rab3gap1/Clasp2/Actn4/Trappc6b/Ap3d1/Exoc3/Ap3m1/Tbc1d23/Ap3b1/Kif1b/Gbf1/Snf8/Exoc7/Trappc2/Sdcbp/Exoc6b/Mapk8/Trappc11/Ctnnb1/Myo5a/Sdc1/Exoc5/Myo6/Cul3/Myo1e/Kif1c/Kif5b/Sec16a/Dnm3/Nde1/Trappc6a/Exoc1/Kifc1/Wdr11/Exoc4/Sdc4/Trappc3/Ikbkg/Pdcd6/Map2k1/Vps4b/Rab11b/Myo1b/Psen1/Rab7a/Chp1/Rab11a/Pafah1b1/Stam/Myo7a/Trappc13/Trappc9/Fam91a…
GO:0009142	nucleoside triphosphate biosynthetic process	72/4337	145/21470	2.45814	2e-15	8.9813e-14	7.31423e-14	72	Uck2/Ndufs2/Impdh2/Ak1/Tyms/Ak5/Cmpk1/Ndufc2/Pkm/Sdha/Ndufs6/Adk/Pnp/Ndufs4/Nme4/Antkmt/Ctps2/Bcl2l1/Ndufb6/Ak4/Eno1/Cad/Stat3/Uckl1/Atp6v1a/Dtymk/Ndufa3/Impdh1/Atpsckmt/Ak3/Ndufab1/Ndufb11/Mtco2/Mtatp8/Ndufb1/Parp1/Map2k1/Atp5mf/Atp5f1e/Atp5f1b/Tbpl1/Ctps1/Atp5pf/Nme2/Vcp/Atp5f1a/Atp5me/Slc25a12/Uqcc3/Atp5f1c/Stoml2/Ndufs5/Atp5mg/Ndufb2/Ndufa2/Sdhb/Ndufb4/Ndufa6/Ndufb3/Dmac2l/Sdhd/Atp5f1d/Ndufb8…
GO:0023051	regulation of signaling	868/4337	3438/21470	1.24985	2.2e-15	9.85153e-14	8.00347e-14	868	Tgif1/Brca1/Tardbp/Uchl5/Phip/Runx1/Ep300/Ptgs2/Cops5/Bclaf1/Tmem237/Traf3ip1/Casp8/Stk25/Fn1/Faim/Stat1/Ing5/Kmt2d/Arhgap12/Macf1/Ralgapa2/Nck2/Gapdh/Sptbn1/Itgb1/Phactr4/Atg7/Nptn/Gpx1/Gnai2/Rapgef2/Rhoa/Ncam1/Lamtor1/Snw1/Slc7a11/Gclm/Cdk5/Rap1a/Hax1/Sh3glb1/Slc35f6/P2rx4/Ptpn23/Rap1gds1/Eif4e/Cd36/Kmt5a/Depdc5/Prkacb/Hip1r/Dhx15/Gna12/Nfkb1/Anxa5/Camk2d/F3/Usp33/Rbpj/Pxn/Ube2k/Inpp5f/Slc7a1/H…
GO:0010965	regulation of mitotic sister chromatid separation	41/4337	61/21470	3.32734	2.3e-15	1.02703e-13	8.34539e-14	41	Nuf2/Haspin/Plk1/Spc24/Gen1/Rad21/Ndc80/Incenp/Cdc27/Bub1/Spc25/Pttg1/Atm/Klhl22/Pcid2/Cul3/Cenpe/Tpr/Zwilch/Cdk5rap2/Aurkb/Birc5/Rb1/Ccnb1/Ttk/Trip13/Fbxo5/Cdca8/Kntc1/Dync1li1/Cdt1/Spdl1/Zwint/Mad2l1bp/Cdc20/Znf207/Bub3/Anapc7/Mad2l1/Ik/Bub1b
GO:0032984	protein-containing complex disassembly	106/4337	253/21470	2.07409	2.4e-15	1.06568e-13	8.68552e-14	106	Pik3r4/Nck2/Sptbn1/Capzb/Eif5a/Capza1/Vps33a/Tfip11/Gsn/Kif14/Gak/Vamp8/Smarca4/Nrg1/Fyco1/Chmp2a/Svil/Bnip3/Map1s/Tmod3/Clasp2/Twf2/Cfl2/Lima1/Scaf8/Cfl1/Rdx/Dhx8/Setx/Asph/Tpx2/Arid1a/Sptan1/Stx17/Chmp6/Smn1/Ogfod1/Sgk1/Arpc2/Pik3c3/Carmil1/Stmn1/Twf1/Hspa8/Eps8/Kif5b/Igf1r/Tpm1/Eml4/Nsf/Smarcd2/Arhgef2/Map1lc3b/Smarce1/Atp2a2/Wdr1/Avil/Klc1/Lamp2/Vps4b/Abce1/Mtpn/Smarcc1/Vcp/Gspt2/Kif2c/Mphosp…
GO:1901991	negative regulation of mitotic cell cycle phase transition	84/4337	182/21470	2.28481	2.4e-15	1.06568e-13	8.68552e-14	84	Brca1/Nuf2/Uimc1/Haspin/Cdc6/Plk1/Spc24/Gen1/Rad21/Ndc80/Incenp/Nbn/Bub1/Spc25/Acvr1/Atm/Klhl22/Cdk1/Casp2/Nae1/Wac/Blm/Nabp2/Pcid2/Cenpe/Tpr/Chek1/Zwilch/Cdk5rap2/Mdm2/Pten/Pkd2/Aurkb/Birc5/Brd7/Tp53/Ccl2/Rb1/Zfp36l2/Zfp36l1/Ccnb1/Ccnd1/Ttk/Ier3/Inip/Fbxo7/Trip13/Klf4/Pml/Mre11/Rbm38/Rbl1/Gigyf2/Jade1/Ints3/Fbxo5/Clspn/Dlg1/Cdca8/Nop53/Abraxas1/Kank2/Kntc1/Rfwd3/Cdc73/Sde2/Znf830/Dync1li1/Cdt1/V…
GO:0045786	negative regulation of cell cycle	143/4337	381/21470	1.85803	2.6e-15	1.14806e-13	9.3605e-14	143	Brca1/Ptgs2/Nuf2/Tiprl/Cdk5/Prkacb/Cdk6/Uimc1/Ints7/Recql4/Thoc5/Haspin/Cdc6/Men1/Znhit1/Apbb1/Plk1/Chmp2a/Spc24/Tipin/Usp28/Gen1/Btg1/Gas1/Ercc6/Rad21/Ndc80/Thoc1/Incenp/Ets1/Nbn/Bub1/Atf2/Map3k20/Spc25/Wdr76/Pttg1/Timp2/Naa10/Acvr1/Wapl/Atm/Ctnnb1/Pbk/Klhl22/Taf6/Cdk1/Casp2/Nae1/Rrp8/Chtf18/Wac/Cul4a/Blm/Nabp2/Pcid2/Cenpe/Apbb2/Sirt1/Tpr/Kifc1/Chek1/Msh2/Zwilch/Nsun2/Gmnn/Cdk5rap2/Mdm2/Pten/Pkd…
GO:0006164	purine nucleotide biosynthetic process	108/4337	260/21470	2.05633	2.6e-15	1.14806e-13	9.3605e-14	108	Gcdh/Ndufs2/Impdh2/Ak1/Adsl/Idh2/Ndufc2/Pkm/Ampd3/Mthfd1/Sdha/Ndufs6/Adk/Pnp/Gart/Ndufs4/Papss2/Nme4/Antkmt/Ampd2/Bcl2l1/Ndufb6/Acss2/Ak4/Pdhx/G6pdx/Eno1/Dcakd/Prpsap1/Stat3/Atp6v1a/Acsl1/Elovl5/Oasl2/Ndufa3/Paics/Impdh1/Atpsckmt/Acot7/Guk1/Ak3/Pank2/Ndufab1/Pank4/Ak2/Dld/Ndufb11/Mtco2/Hprt1/Mtatp8/Ada/Aprt/Ndufb1/Parp1/Map2k1/Pdha1/Dck/Adss2/Atp5mf/Atp5f1e/Atp5f1b/Atp5pf/Nme2/Vcp/Atp5f1a/Atp5me/…
GO:0009895	negative regulation of catabolic process	127/4337	325/21470	1.93447	2.8e-15	1.23293e-13	1.00285e-13	127	Taf9/Tardbp/Uchl5/Dhx9/Hdac4/Usp19/Eif4g1/Dysf/Nrg1/Sirt2/Tspo/Bag6/Csnk2a2/Scfd1/Nrbp2/Washc1/Mlst8/Rela/Ptk2/Flna/Ctsa/Park7/Kdm4a/Sdcbp/Dkc1/Csnk2a1/Rpl11/Smad3/Usp36/Anxa2/Timp2/Mtm1/Stat3/Pbk/Akt1/Sirt6/Fyn/Klhl22/Hsp90ab1/Fez2/Wac/Hmgcr/Tent4b/Ric1/Phax/Myd88/Eif4g2/Paip1/Thrap3/Fus/Hnrnpd/Nsun2/Srsf1/Senp1/Npc1/Dffa/Igf2bp1/Tp53/Alad/Hmox1/Furin/Pabpc1/Traf2/Foxk1/Ier3/Psen1/Ybx1/Phb1/Elav…
GO:0000460	maturation of 5.8S rRNA	29/4337	35/21470	4.10178	3e-15	1.30648e-13	1.06896e-13	29	C1d/Rpf1/Eri1/Nsa2/Rcl1/Exosc2/Eif6/Exosc9/Exosc8/Fcf1/Exosc3/Exosc10/Rpp40/Bop1/Urb1/Mak16/Nop9/Eri3/Kri1/Exosc4/Rps21/Rrs1/Rrp15/Mtrex/Exosc7/Mphosph6/Ftsj3/Wdr12/Abt1
GO:0033046	negative regulation of sister chromatid segregation	37/4337	52/21470	3.52242	3e-15	1.30648e-13	1.06896e-13	37	Nuf2/Haspin/Plk1/Spc24/Gen1/Rad21/Ndc80/Incenp/Bub1/Spc25/Pttg1/Atm/Klhl22/Pcid2/Cenpe/Tpr/Zwilch/Cdk5rap2/Aurkb/Birc5/Ccnb1/Ttk/Trip13/Fbxo5/Cdca8/Kntc1/Dync1li1/Cdt1/Spdl1/Zwint/Mad2l1bp/Cdc20/Znf207/Bub3/Mad2l1/Ik/Bub1b
GO:0033048	negative regulation of mitotic sister chromatid segregation	37/4337	52/21470	3.52242	3e-15	1.30648e-13	1.06896e-13	37	Nuf2/Haspin/Plk1/Spc24/Gen1/Rad21/Ndc80/Incenp/Bub1/Spc25/Pttg1/Atm/Klhl22/Pcid2/Cenpe/Tpr/Zwilch/Cdk5rap2/Aurkb/Birc5/Ccnb1/Ttk/Trip13/Fbxo5/Cdca8/Kntc1/Dync1li1/Cdt1/Spdl1/Zwint/Mad2l1bp/Cdc20/Znf207/Bub3/Mad2l1/Ik/Bub1b
GO:2000816	negative regulation of mitotic sister chromatid separation	37/4337	52/21470	3.52242	3e-15	1.30648e-13	1.06896e-13	37	Nuf2/Haspin/Plk1/Spc24/Gen1/Rad21/Ndc80/Incenp/Bub1/Spc25/Pttg1/Atm/Klhl22/Pcid2/Cenpe/Tpr/Zwilch/Cdk5rap2/Aurkb/Birc5/Ccnb1/Ttk/Trip13/Fbxo5/Cdca8/Kntc1/Dync1li1/Cdt1/Spdl1/Zwint/Mad2l1bp/Cdc20/Znf207/Bub3/Mad2l1/Ik/Bub1b
GO:0006261	DNA-templated DNA replication	74/4337	152/21470	2.41008	3.2e-15	1.38976e-13	1.13513e-13	74	Brca1/Atg7/Recql4/Cdc6/Orc6/Primpol/Rrm1/Gins3/Tipin/Gen1/Exd2/Pole2/Mcm4/Thoc1/Twnk/Pola2/Orc4/Nbn/Pold2/Lig3/Mms22l/Mcm7/Cdc45/Ssbp1/Pold1/Cdk9/Pole4/Chtf18/Blm/Recql/Bod1l/Pole/Rnaseh1/Kat7/Baz1a/Gmnn/Fgfr1/Alyref/Purb/Wiz/Pcna/Mcm3/Pola1/Prim2/Lig1/Mcm5/Wdhd1/Mcm2/Mcm6/Cdk2/DSCC1/Rfc4/Atad5/Rpa1/Mre11/Fbxo5/Zmpste24/Nucks1/Rfwd3/Znf830/Rfc3/Cdt1/Wrnip1/Stoml2/Rtf2/Gins4/Dnaja3/Gins1/Rfc5/Fam1…
GO:0000082	G1/S transition of mitotic cell cycle	99/4337	231/21470	2.12161	3.4e-15	1.46858e-13	1.2007e-13	99	Mnat1/Itgb1/Cdk5/Eif4e/Larp7/Camk2d/Eif4g1/Kif14/Haspin/Smarca4/Men1/Crebbp/Rrm1/Cdk17/E2f3/Camk2g/Cdk7/Arid1b/Anxa1/Rdx/Cul4b/Phf8/Arid1a/Nasp/Acvr1/Cdk4/Akt1/Pbrm1/Rrm2/Apex1/Plrg1/Hspa8/Dpf2/Casp2/Wac/Ccnh/Tcf3/Cul4a/Adam17/Adamts1/Pole/Mepce/Smarcd2/Mdm2/Pten/Bcl7c/Pkd2/Smarce1/Brd7/Tp53/Ccl2/Rb1/Ccnd1/Cdkn1b/Plk2/Psme3/Ppp3ca/Ppp2ca/Psme1/Psme2/Cdk2/Smarcc1/Egfr/Cdk16/Fbxo7/Brd4/Smarcc2/Rps6…
GO:0009653	anatomical structure morphogenesis	746/4337	2896/21470	1.27521	3.4e-15	1.46858e-13	1.2007e-13	746	Srgap2/Tgif1/Agfg1/Brca1/Atg9a/Uchl5/Actr3/Rnf2/Phip/Runx1/Dst/Ep300/Ptgs2/Traf3ip1/Pikfyve/Casp8/Stk25/Fn1/Stat1/Arhgap12/Jmjd1c/Macf1/Meis1/Sptbn1/Capzb/Itgb1/Phactr4/Atg7/Nptn/Gpx1/Mbnl1/Vim/Rapgef2/Rhoa/Ncam1/Celsr3/Srsf6/Wars2/Cdk5/Rap1a/Anxa3/Setd2/Dclk1/Sh3glb1/Vps33a/Rhoc/Cd36/Lias/Vcam1/Prkacb/Gna12/Nfkb1/F3/Usp33/Fry/Rbpj/Pxn/Tbc1d24/Hmgb1/Kif14/Ube3a/Zeb2/Brpf1/Dysf/Kras/Itpr1/Hdac2/Ts…
GO:0006606	protein import into nucleus	83/4337	180/21470	2.2827	3.8e-15	1.62804e-13	1.3301e-13	83	Brca1/Tardbp/Phip/Ptgs2/Kpna4/Cd36/Ei24/Nup62/Nup98/Ing1/Nup93/E2f3/Ipo4/Nup155/Cfl1/Pola2/Flna/Stk4/Kpna2/Hsp90aa1/Kpna6/Atf2/Nup35/Nup188/Med1/Akirin2/Ipo8/Stat3/Akt1/Sirt6/Hsp90ab1/Cdk1/Hspa8/Cse1l/Nolc1/Tnfrsf1a/Tpr/Kpna1/Ect2/Tnpo1/Akap1/Phb2/Hdac3/Tp53/Pik3r1/Prkcd/Lmna/Psen1/Chp1/Ran/Sumo1/Ppp3ca/Ppp2ca/Kpnb1/Elavl1/Lrrk2/Pml/Ddx5/Prkd1/Trim28/Ppp3r1/Sqstm1/Snupn/Txnip/Rbm22/Ranbp6/Nup54/I…
GO:0051306	mitotic sister chromatid separation	42/4337	64/21470	3.24872	3.8e-15	1.62804e-13	1.3301e-13	42	Nuf2/Haspin/Plk1/Spc24/Gen1/Rad21/Ndc80/Incenp/Cdc27/Bub1/Spc25/Pttg1/Atm/Klhl22/Pcid2/Cul3/Cenpe/Tpr/Zwilch/Cdk5rap2/Aurkb/Birc5/Rb1/Ccnb1/Ttk/Trip13/Fbxo5/Cdca8/Kntc1/Dis3l2/Dync1li1/Cdt1/Spdl1/Zwint/Mad2l1bp/Cdc20/Znf207/Bub3/Anapc7/Mad2l1/Ik/Bub1b
GO:0071897	DNA biosynthetic process	89/4337	199/21470	2.21401	3.8e-15	1.62804e-13	1.3301e-13	89	Ing5/Rev1/Camk2d/Pnkp/Hnrnpa2b1/Men1/Mapk3/Sh2b1/Map2k7/Primpol/Rrm1/Polb/Gins3/Cct2/Gja1/Polk/Pole2/Pola2/Hsp90aa1/Dkc1/Nat10/Pak3/Pold2/Meaf6/Lig3/Atm/Ctnnb1/Terf2/Hsp90ab1/Pold1/Chtf18/Parp4/Dnajc2/Pole/Tent4b/Pdgfrb/Kat7/Exosc10/Sirt1/Chek1/Cct4/Hnrnpd/Cct8/Ccn2/Aurkb/Tp53/Src/Pcna/Xrcc5/Lox/Pola1/Lig1/Hnrnpa1/Gfer/Phb1/Cct6a/Tep1/Vcp/DSCC1/Nek7/Rfc4/Stn1/Rpa1/Cdkn2d/Klf4/Pml/Gnl3l/Jade1/Mapk…
GO:0050779	RNA destabilization	54/4337	95/21470	2.81393	4.1e-15	1.74245e-13	1.42567e-13	54	Tardbp/Dhx9/Mlh1/Mettl3/Celf1/Cnot3/Tnrc6a/Cnot1/Dcp1a/Tnrc6b/Khsrp/Polr2d/Polr2g/Patl1/Cnot8/Exosc2/Ythdf1/Exosc9/Mov10/Exosc8/Dcps/Cnot2/Tent4b/Exosc3/Paip1/Zc3h18/Hnrnpd/Igf2bp1/Zfp36l2/Zfp36l1/Tnfrsf1b/Pabpc1/Rida/Ybx1/Mex3d/Tob1/Gigyf2/Syncrip/Pum1/Ythdf3/Samd4a/Dis3l2/Ago2/Pnpt1/Lsm1/Cnot6l/Hnrnpu/Dhx36/Csde1/Ythdf2/Exosc5/Exosc7/Upf1/Eif4enif1
GO:0061014	positive regulation of mRNA catabolic process	54/4337	95/21470	2.81393	4.1e-15	1.74245e-13	1.42567e-13	54	Tardbp/Dhx9/Mlh1/Mettl3/Celf1/Cnot3/Tnrc6a/Cnot1/Dcp1a/Tnrc6b/Khsrp/Polr2d/Polr2g/Patl1/Cnot8/Exosc2/Ythdf1/Exosc9/Mov10/Exosc8/Zc3hav1/Dcps/Cnot2/Tent4b/Exosc3/Paip1/Hnrnpd/Gtpbp1/Igf2bp1/Zfp36l2/Zfp36l1/Pabpc1/Rida/Ybx1/Mex3d/Tob1/Gigyf2/Syncrip/Pum1/Ythdf3/Samd4a/Dis3l2/Ago2/Pnpt1/Lsm1/Cnot6l/Hnrnpu/Dhx36/Csde1/Ythdf2/Exosc5/Exosc7/Upf1/Eif4enif1
GO:0032388	positive regulation of intracellular transport	88/4337	196/21470	2.22264	4.1e-15	1.74245e-13	1.42567e-13	88	Brca1/Tardbp/Actr3/Dhx9/Ptgs2/Cdk5/Sh3glb1/Ptpn23/Dab2/Pak1/Bbc3/Pcm1/Cep290/Pcnt/Kif20b/Riok2/Ncbp2/Nedd4/Rdx/Flna/Hsp90aa1/Asph/Vamp2/Anxa2/Tmem30a/Arpc2/Akt2/Sirt6/Stx18/Fyn/Hsp90ab1/Cdk1/Camk1/Ehd2/Pdcd10/Ice1/Numa1/Kif5b/Wipf1/Tnfrsf1a/Tpr/Ect2/Cpsf6/Mdm2/Emd/Itgb1bp1/Hdac3/Prnp/Ccl2/Ezr/Msn/Pik3r1/Prkcd/Scp2/Rab21/Psen1/Stom/Chp1/Ywhae/Ran/Prkaa1/Pgap1/Khdrbs1/Bcap31/Prkd1/Trim28/Ripor1/Tri…
GO:0033047	regulation of mitotic sister chromatid segregation	39/4337	57/21470	3.38713	4.4e-15	1.86494e-13	1.52125e-13	39	Nuf2/Haspin/Plk1/Spc24/Gen1/Rad21/Ndc80/Incenp/Bub1/Spc25/Pttg1/Atm/Klhl22/Pcid2/Numa1/Cenpe/Tpr/Zwilch/Cdk5rap2/Aurkb/Birc5/Ccnb1/Ttk/Trip13/Fbxo5/Cdca8/Kntc1/Dync1li1/Cdt1/Hnrnpu/Spdl1/Zwint/Mad2l1bp/Cdc20/Znf207/Bub3/Mad2l1/Ik/Bub1b
GO:0051225	spindle assembly	66/4337	129/21470	2.53278	4.6e-15	1.94451e-13	1.58436e-13	66	Rhoa/Mlh1/Plk1/Tubgcp2/Chmp2a/Kif23/Clasp2/Ndc80/Washc1/Incenp/Lzts2/Flna/Stag2/Tpx2/Chmp6/Rps3/Mapre2/Mapre3/Tubgcp3/Numa1/Cenpe/Csnk1d/Tpr/Arhgef10/Prc1/Kifc1/Tubb5/Haus2/Aurkb/Birc5/Hdac3/Hspa1b/Drg1/Kif4/Vps4b/Aaas/Rab11a/Kpnb1/Aurka/Ncor1/Tasor/Kif11/Rcc1/Fbxo5/Mapk15/Cdca8/Abraxas1/Washc5/Spice1/Gpsm2/Hnrnpu/Poldip2/Golga2/Chmp1a/Haus8/Smc1a/Smc3/Bccip/Stag1/Chmp4b/Dync1h1/Cdc20/Wrap73/Znf2…
GO:0045739	positive regulation of DNA repair	69/4337	138/21470	2.47521	5e-15	2.10798e-13	1.70916e-13	69	Brca1/Uchl5/Dhx9/Morf4l1/Actr5/Hmgb1/Pnkp/Uimc1/Smarca4/Rad51ap1/Apbb1/Fam168a/Ruvbl2/Yeats4/Ercc6/Pnp/Arid1b/Smchd1/Kmt5b/Morf4l2/Arid1a/Meaf6/Rps3/Ruvbl1/Sirt6/Pbrm1/Brd8/Dpf2/Mms19/Blm/Pias4/Sirt1/Helq/Smarcd2/Fus/Bcl7c/Smarce1/Brd7/Parp1/Pcna/Mgmt/Actr2/Was/Eya3/Smarcc1/Fh/Yy1/Egfr/Smarcc2/Smarcd1/Trim28/Zcwpw1/Ccdc117/Nfrkb/Rif1/Wdr48/Abraxas1/Parp9/Ep400/Actr8/Tmem161a/Bcl7b/Bcl7a/Mrnip/Ube…
GO:1902903	regulation of supramolecular fiber organization	147/4337	398/21470	1.82842	5.1e-15	2.13876e-13	1.74007e-13	147	Actr3/Nck2/Sptbn1/Capzb/Rhoa/Hax1/Capza1/Rhoc/Arpc1a/Arpc3/Hip1r/Pxn/Gsn/Arpc5l/Hdac2/Ckap5/Cdc42ep1/Pak1/Akap9/Svil/Map1s/Cx3cl1/Tmod3/Ldlr/Clasp2/Twf2/Cfl2/Cyrib/Fermt2/Gmfb/App/Sorbs3/Cd47/Lima1/Washc1/Bin1/Mlst8/Cfl1/Capn1/Rdx/Arhgef18/Flna/Ccdc88a/Tpx2/Smad3/Pak3/Sptan1/Mapk8/Tbcd/Wasf2/Baiap2/Hspg2/Cit/Rps3/Sgk1/Met/Arpc2/Carmil1/Cav1/Stmn1/Twf1/Hspa8/Eps8/Mapre3/Arap1/Limk1/Arpc4/Tgfbr1/Nu…
GO:0007093	mitotic cell cycle checkpoint signaling	72/4337	147/21470	2.4247	5.1e-15	2.13876e-13	1.74007e-13	72	Brca1/Nuf2/Uimc1/Haspin/Cdc6/Plk1/Spc24/Tipin/Gen1/Ndc80/Incenp/Nbn/Bub1/Atf2/Map3k20/Spc25/Atm/Pbk/Klhl22/Cdk1/Casp2/Nae1/Wac/Blm/Nabp2/Pcid2/Cenpe/Tpr/Chek1/Msh2/Zwilch/Cdk5rap2/Mdm2/Aurkb/Birc5/Tp53/Ccnb1/Ccnd1/Ttk/Ier3/Inip/Trip13/Pml/Mre11/Rbm38/Gigyf2/Ints3/Ppp1r10/Clspn/Cdca8/Nop53/Abraxas1/Kntc1/Rfwd3/Sde2/Znf830/Dync1li1/Cdt1/Vps4a/Trex1/Spdl1/Zwint/Syf2/Mrnip/Mad2l1bp/Cdc20/Znf207/Bub3/…
GO:0051310	metaphase chromosome alignment	52/4337	90/21470	2.86025	5.2e-15	2.17494e-13	1.77086e-13	52	Nuf2/Mlh1/Kif14/Kif22/Sirt2/Nup62/Chmp2a/Map1s/Spc24/Ndc80/Incenp/Spc25/Knstrn/Chmp6/Cul3/Numa1/Cenpe/Eml4/Kifc1/Ect2/Nudc/Aurkb/Birc5/Rb1/Ccnb1/Vps4b/Rab11a/Kpnb1/Kif2c/Cdca8/Rcc2/Abraxas1/Spice1/Trappc12/Champ1/Cdt1/Vps4a/Hnrnpu/Chmp1a/Spdl1/Dctn2/Cdca5/Mis12/Rrs1/Pinx1/Psrc1/Fam83d/Chmp4b/Dync1h1/Znf207/Bub3/Racgap1
GO:0009205	purine ribonucleoside triphosphate metabolic process	84/4337	184/21470	2.25998	5.3e-15	2.21094e-13	1.80154e-13	84	Ndufs2/Slc25a25/Rhoa/Impdh2/Ak1/Ak5/Ndufc2/Tspo/Pkm/Ampd3/Sdha/Ndufs6/Pnp/Dnm1l/Ndufs4/Nme4/Antkmt/Ampd2/Atp7a/Bcl2l1/Ndufb6/Ak4/Eno1/Stat3/Atp6v1a/Mfn1/Hspa8/Ndufa3/Impdh1/Atpsckmt/Guk1/Ak3/Ndufab1/Ak2/Gtpbp1/Ndufb11/Mtco2/Mtatp8/Ndufb1/Parp1/Hspa1b/Map2k1/Atp5mf/Atp5f1e/Atp5f1b/Atp6v1b2/Ran/Atp5pf/Nme2/Vcp/Atp5f1a/Atp5me/Lrrk2/Enpp3/Clpx/Slc25a12/Fignl1/Efl1/Uqcc3/Atp5f1c/Stoml2/Ndufs5/Atp5mg/N…
GO:0042255	ribosome assembly	41/4337	62/21470	3.27367	5.4e-15	2.24674e-13	1.8321e-13	41	Rps27/Rpsa/Ppan/Fau/Mrto4/Rpl11/Eif6/Nsun4/Rps19/Rps2/Eif2a/Mterf4/Brix1/Nop2/Traf7/Mterf3/Rpf2/C1qbp/Xrcc5/Rpl23a/Rps25/Surf6/Bop1/Mrps11/Ddx3x/Dhx29/Mrps7/Nop53/Pwp2/Mrpl22/Efl1/Fastkd2/Ngrn/Dhx30/Mrm2/Ddx28/Nip7/Rrs1/Eral1/Rrp7a/Abt1
GO:0044843	cell cycle G1/S phase transition	107/4337	259/21470	2.04516	5.5e-15	2.2764e-13	1.86255e-13	107	Mnat1/Itgb1/Cdk5/Eif4e/Larp7/Camk2d/Eif4g1/Kif14/Haspin/Smarca4/Men1/Apbb1/Crebbp/Rrm1/Cdk17/E2f3/Camk2g/Gas1/Cdk7/Arid1b/Anxa1/Rdx/Cul4b/Phf8/Arid1a/Rassf1/Nasp/Acvr1/Cdk4/Akt1/Pbrm1/Rrm2/Apex1/Plrg1/Hspa8/Dpf2/Casp2/Wac/Ccnh/Tcf3/Cul4a/Adam17/Adamts1/Pole/Mepce/Smarcd2/Mdm2/Pten/Bcl7c/Phb2/Pkd2/Smarce1/Brd7/Tp53/Ccl2/Rb1/Ccnd1/Cdkn1b/Ccna2/Plk2/Psme3/Ppp3ca/Ppp2ca/Psme1/Psme2/Cdk2/Smarcc1/Egfr/…
GO:0065008	regulation of biological quality	797/4337	3130/21470	1.26054	5.5e-15	2.2764e-13	1.86255e-13	797	Taf9/Atg9a/Tardbp/Actr3/Phip/Runx1/Dhx9/Ep300/Ptgs2/Fn1/Stat1/Macf1/Nck2/Gapdh/Sptbn1/Capzb/Itgb1/Eif5a/Atg7/Nptn/Gpx1/Usp4/Gnai2/Vim/Rapgef2/Rhoa/Usp19/Utp25/Slc7a11/Adgrl2/Gclm/Cdk5/Rap1a/Hax1/Mlh1/Capza1/Atp11b/Sh3glb1/Slc35f6/Stxbp3/Vps33a/Fxr1/P2rx4/Rhoc/Arpc1a/Tars2/Rap1gds1/Cd36/Usp53/Arpc3/Atp6v0a2/Hip1r/Gna12/Nfkb1/Anxa5/Camk2d/F3/Usp33/Eif4g1/Pxn/Hip1/Ap2a2/Tbc1d24/Hmgb1/Gsn/Ube3a/Raf1/…
GO:0051985	negative regulation of chromosome segregation	38/4337	55/21470	3.42029	6e-15	2.47687e-13	2.01869e-13	38	Nuf2/Haspin/Plk1/Spc24/Gen1/Rad21/Ndc80/Incenp/Bub1/Spc25/Pttg1/Atm/Klhl22/Chtf18/Pcid2/Cenpe/Tpr/Zwilch/Cdk5rap2/Aurkb/Birc5/Ccnb1/Ttk/Trip13/Fbxo5/Cdca8/Kntc1/Dync1li1/Cdt1/Spdl1/Zwint/Mad2l1bp/Cdc20/Znf207/Bub3/Mad2l1/Ik/Bub1b
GO:0031056	regulation of histone modification	87/4337	194/21470	2.22004	6.4e-15	2.63514e-13	2.14216e-13	87	Brca1/Snw1/Kdm5a/Men1/Znhit1/Kdm3a/Kat8/Rnf40/Mapk3/Eed/Ruvbl2/Kmt2a/App/Ercc6/Yeats2/Kansl1/Park7/Kdm4a/Rnf20/Rtf1/Kansl3/Kdm1a/Mapk8/Kdm4b/Hcfc1/Ctnnb1/Dek/Glyr1/Cdk9/Arrb1/Rrp8/Pwwp2b/Kat7/Sirt1/Kdm2a/Paxbp1/Ncor2/Chek1/Nelfe/Sf3b1/Noc2l/Dnmt1/Nnmt/Brd7/Tp53/Twist1/Bcl6/Lmna/Wdr5/Ube2b/Nfyc/Mtf2/Sap30bp/Ncor1/Akap8l/Lrrk2/Setd5/Pml/Ctr9/Prkd1/Supt6h/Nipbl/Rif1/Mybbp1a/Zmpste24/Nelfa/Iws1/Bcor/…
GO:0051303	establishment of chromosome localization	57/4337	104/21470	2.71321	6.5e-15	2.65562e-13	2.17283e-13	57	Nuf2/Mlh1/Kif14/Kif22/Sirt2/Nup62/Chmp2a/Map1s/Spc24/Ndc80/Incenp/Spc25/Knstrn/Chmp6/Atm/Cul3/Numa1/Cenpe/Nde1/Eml4/Kifc1/Ect2/Nudc/Aurkb/Birc5/Rb1/Ccnb1/Vps4b/Rab11a/Ube2b/Kpnb1/Kif2c/Cdca8/Rcc2/Abraxas1/Spice1/Trappc12/Champ1/Cdt1/Vps4a/Hnrnpu/Chmp1a/Spdl1/Dctn2/Cdca5/Mis12/Rrs1/Pinx1/Psrc1/Sun1/Fam83d/Chmp4b/Ndel1/Dync1h1/Znf207/Bub3/Racgap1
GO:0010646	regulation of cell communication	866/4337	3443/21470	1.24516	6.5e-15	2.65562e-13	2.17283e-13	866	Tgif1/Brca1/Tardbp/Uchl5/Phip/Runx1/Ep300/Ptgs2/Cops5/Bclaf1/Tmem237/Traf3ip1/Casp8/Stk25/Fn1/Faim/Stat1/Ing5/Kmt2d/Arhgap12/Macf1/Ralgapa2/Nck2/Gapdh/Sptbn1/Itgb1/Phactr4/Atg7/Nptn/Gpx1/Gnai2/Rapgef2/Rhoa/Ncam1/Lamtor1/Snw1/Slc7a11/Gclm/Cdk5/Rap1a/Hax1/Sh3glb1/Slc35f6/P2rx4/Ptpn23/Rap1gds1/Eif4e/Cd36/Kmt5a/Depdc5/Prkacb/Hip1r/Dhx15/Gna12/Nfkb1/Anxa5/Camk2d/F3/Usp33/Rbpj/Pxn/Ube2k/Inpp5f/Slc7a1/H…
GO:0043254	regulation of protein-containing complex assembly	155/4337	428/21470	1.79279	6.5e-15	2.65562e-13	2.17283e-13	155	Actr3/Ep300/Traf3ip1/Nck2/Sptbn1/Capzb/Rhoa/Ncam1/Hax1/Capza1/Sh3glb1/Tfip11/Rhoc/Arpc1a/Cd36/Arpc3/Hip1r/Eif4g1/Hmgb1/Gsn/Kif14/Raf1/Arpc5l/Ckap5/Cdc42ep1/Pak1/Nrg1/Stxbp1/Sirt2/Akap9/Bbc3/Bax/Svil/Rab3gap1/Tmod3/Clasp2/Twf2/Rap1b/Vdac2/Cyrib/Fermt2/Washc1/Bin1/Mlst8/Cfl1/Capn1/Stub1/Rdx/Hsp90aa1/Park7/Map3k7/Pak3/Sptan1/Mapk8/Tbcd/Hcfc1/Baiap2/Atm/Ncln/Rps3/Sgk1/Met/Cand1/Arpc2/Carmil1/Cav1/Stm…
GO:0009792	embryo development ending in birth or egg hatching	272/4337	877/21470	1.53537	6.9e-15	2.81179e-13	2.30061e-13	272	Tgif1/Brca1/Psmc3/Runx1/Ep300/Traf3ip1/Casp8/Kmt2d/Itgb1/Phactr4/Mbnl1/Ints1/Setd2/Nradd/Lias/Vcam1/Prkacb/Tapt1/Gna12/Rbpj/Tbl1xr1/Zeb2/Emg1/Brpf1/Abcg2/Tshz3/Tgfbr3/Erf/Thoc5/Dab2/Rbbp6/Smarca4/Men1/Cnot3/Psmc4/Ric8a/Gab1/Polb/Tmem231/Gatad2a/Cnot1/Apba3/Mthfd1/Pcnt/Sf3b6/Gja1/Kif20b/Gas1/Mmp14/Maff/Cfl1/Fosl1/Gnas/Rxra/Kif1b/Ncoa3/Stk4/Cpt2/Atp7a/Med12/Bcl2l1/Itgav/Pofut1/Nbn/Polr1b/Map3k7/Rtf…
GO:0043488	regulation of mRNA stability	76/4337	160/21470	2.35145	7.4e-15	3.00782e-13	2.46099e-13	76	Tardbp/Dhx9/Vim/Mlh1/Fxr1/Mettl3/Celf1/Cnot3/Tnrc6a/Cnot1/Zc3h14/Dcp1a/Tnrc6b/Khsrp/Hnrnpm/Polr2d/Polr2g/Patl1/Cnot8/Myef2/Exosc2/Ythdf1/Exosc9/Mov10/Exosc8/Apex1/Dcps/Cnot2/Pcid2/Tent4b/Myd88/Exosc3/Paip1/Thrap3/Fus/Brf1/Hnrnpd/Srsf1/Igf2bp1/Zfp36l2/Zfp36l1/Pabpc1/Traf2/Rida/Ybx1/Elavl1/Alkbh5/Mex3d/Tob1/Rbm38/Larp4b/Gigyf2/Syncrip/Pum2/Pum1/Ythdf3/Samd4a/Dis3l2/Ago2/Pnpt1/Lsm1/Cnot6l/Hnrnpu/Dhx…
GO:0002181	cytoplasmic translation	73/4337	151/21470	2.39325	7.9e-15	3.20283e-13	2.62056e-13	73	Dhx9/Rpl22l1/Rpl9/Eif3b/Mettl3/Ckap5/Eif3c/Eif3k/Rps11/Pkm/Rpsa/Rps12/Eif5/Eif3d/Eif4a2/Ncbp2/Rpl10a/Eif3a/Fau/Eif3m/Rpl11/Eif4b/Rps19/Rps3/Rps2/Rps9/Rpl36a/Paip1/Hnrnpd/Rpl21/Igf2bp1/Rps16/Drg1/Rpl12/Eef2/Eif3e/Eif4a1/Rps8/Rps23/Rps18/Rps29/Rpl23a/Rps25/Rps26/Ybx1/Rps17/Rps10/Slbp/Rplp2/Zc3h15/Eif3j1/Ncbp1/Dhx29/Syncrip/Aars1/Etf1/Nemf/Eif3l/Znf385a/Hnrnpu/Dhx36/Csde1/Eif3h/Ythdf2/Nck1/Rwdd1/Rps…
GO:2001252	positive regulation of chromosome organization	60/4337	113/21470	2.62855	8.8e-15	3.55861e-13	2.9086e-13	60	Ncapd2/Uchl5/Actr5/Smc4/Pnkp/Hnrnpa2b1/Mapk3/Map2k7/Ruvbl2/Cct2/Smc5/Rad21/Pphln1/Nbn/Dkc1/Atm/Ctnnb1/Ruvbl1/Sirt6/Terf2/Ssbp1/Sin3a/Nabp2/Numa1/Tpr/Cct4/Hnrnpd/Cct8/Dnmt1/Ncapd3/Aurkb/Xrcc5/Fen1/Hnrnpa1/Cct6a/Cdk2/Yy1/Nek7/Mphosph8/Atf7ip2/Resf1/Pml/Mre11/Trim28/Tasor/Nfrkb/Sgo2/Atf7ip/Ppp1r10/Mapk15/Ncaph/Smc2/Gnl3/Actr8/Cdt1/Dhx36/Sfpq/Terf2ip/Mad2l1bp/Actl6a
GO:0061157	mRNA destabilization	52/4337	91/21470	2.82882	9.8e-15	3.95292e-13	3.22623e-13	52	Tardbp/Dhx9/Mlh1/Mettl3/Celf1/Cnot3/Tnrc6a/Cnot1/Dcp1a/Tnrc6b/Khsrp/Polr2d/Polr2g/Patl1/Cnot8/Exosc2/Ythdf1/Exosc9/Mov10/Exosc8/Dcps/Cnot2/Tent4b/Exosc3/Paip1/Hnrnpd/Igf2bp1/Zfp36l2/Zfp36l1/Pabpc1/Rida/Ybx1/Mex3d/Tob1/Gigyf2/Syncrip/Pum1/Ythdf3/Samd4a/Dis3l2/Ago2/Pnpt1/Lsm1/Cnot6l/Hnrnpu/Dhx36/Csde1/Ythdf2/Exosc5/Exosc7/Upf1/Eif4enif1
GO:0019827	stem cell population maintenance	90/4337	205/21470	2.17336	1.1e-14	4.41448e-13	3.60406e-13	90	Taf6l/Jmjd1c/Srrt/Eif4e/Rbpj/Raf1/Med6/Hdac2/Mettl3/Sap130/Smarca4/Cnot3/Kdm3a/Crebbp/Ing1/Pcm1/Cnot1/Med17/Bcl9l/Arid4b/Med10/Smc5/Med15/Ss18/Kat6a/Ncoa3/Med14/Stag2/Med12/Rtf1/Arid1a/Mapk8/Med24/Stat3/Setd1a/Cdh2/Dpf2/Sin3a/Cul4a/Cnot2/Zc3h13/Wdr62/Arid4a/Prrx1/Foxo3/Fgfr1/Bcl7c/Hdac1/Smarce1/Igf2bp1/Sap30/Zfp36l2/Yap1/Ddx6/Tpt1/Elavl1/Smarcc1/Mtf2/Sox9/Brms1l/Leo1/Klf4/Rbbp4/Rbbp7/Fzd7/Smarcd1…
GO:0045841	negative regulation of mitotic metaphase/anaphase transition	36/4337	51/21470	3.49442	1.1e-14	4.41448e-13	3.60406e-13	36	Nuf2/Haspin/Plk1/Spc24/Gen1/Rad21/Ndc80/Incenp/Bub1/Spc25/Atm/Klhl22/Pcid2/Cenpe/Tpr/Zwilch/Cdk5rap2/Aurkb/Birc5/Ccnb1/Ttk/Trip13/Fbxo5/Cdca8/Kntc1/Dync1li1/Cdt1/Spdl1/Zwint/Mad2l1bp/Cdc20/Znf207/Bub3/Mad2l1/Ik/Bub1b
GO:0031047	regulatory ncRNA-mediated gene silencing	68/4337	137/21470	2.45715	1.3e-14	5.16481e-13	4.22585e-13	68	Dhx9/Srrt/Fxr1/Larp7/Nfkb1/Eif4g1/Hnrnpa2b1/Mettl3/Eri1/Cnot3/Tnrc6a/Cnot1/Map2k2/Tnrc6b/Tarbp2/Nup155/Ncbp2/Ago1/Cnot8/Dkc1/Exosc2/Eif6/Stat3/Eif4e2/Mov10/Cnot2/Snd1/Exosc3/Exosc10/Ripk1/Ncor2/Rbm3/Tp53/Pabpc1/Map2k1/Ddx6/Ppp3ca/Tial1/Elavl1/Srsf3/Egfr/Ddx17/Spout1/Ncbp1/Drosha/Ncor1/Ddx5/Ddx3x/Helz/Pum2/Pum1/Tdrkh/Zmpste24/Nrde2/Snip1/Exosc6/Ago2/Znfx1/Cnot6l/Ajuba/Exosc4/Xpo5/Clp1/Adar/Exosc5/…
GO:0009968	negative regulation of signal transduction	368/4337	1273/21470	1.43107	1.3e-14	5.16481e-13	4.22585e-13	368	Tgif1/Brca1/Phip/Ptgs2/Traf3ip1/Casp8/Faim/Stat1/Arhgap12/Nck2/Itgb1/Phactr4/Gpx1/Gnai2/Rhoa/Gclm/Slc35f6/Depdc5/Prkacb/Inpp5f/Dnm1/Raf1/Itpr1/Hdac2/Mettl3/Sap130/Tgfbr3/Lrp1/Thoc5/Dab2/Smarca4/Foxp1/Men1/Map2k3/Otud4/Cnot3/Uri1/Cbl/Ndufc2/Nrg1/Sirt2/Nup62/Rnf213/Hmgb2/Ruvbl2/Ptpre/Bax/Ing1/Cnot1/Cx3cl1/Hyou1/Ppia/Snx6/Bcl9l/Palm/Arid4b/Naip1/Glrx/Ubr2/Vdac2/Gas1/Grk6/Mmp14/Cyrib/App/Asxl1/Deptor…
GO:0006406	mRNA export from nucleus	43/4337	68/21470	3.13042	1.3e-14	5.16481e-13	4.22585e-13	43	Setd2/Rbm8a/Hnrnpa2b1/Thoc5/Nup93/Thoc7/Eny2/Nup155/Ncbp2/Thoc1/Polr2d/Rae1/Thoc2/Pabpn1/Fyttd1/Pcid2/Tpr/Nsun2/Alyref/Magoh/Srsf3/Alkbh5/Ncbp1/Akap8l/Thoc6/Ddx19a/Supt6h/Zc3h11a/Rbm15b/Poldip3/Ncbp3/Iws1/Casc3/Nup133/Nup85/Thoc3/Eif4a3/Nxf1/Chtop/Sarnp/Mcm3ap/Nup160/Ddx39b
GO:0031401	positive regulation of protein modification process	314/4337	1051/21470	1.479	1.3e-14	5.16481e-13	4.22585e-13	314	Brca1/Phip/Ptgs2/Hdac4/Mnat1/Itgb1/Atg7/Nptn/Rapgef2/Rhoa/Rab3gap2/Snw1/Cdk5/Rap1a/Hax1/Fxr1/Cd36/Gna12/Eif4g1/Pxn/Ube2k/Hmgb1/Kif14/Ube3a/Zeb2/Raf1/Kras/Hdac2/Atg10/Dab2/Cdc6/Men1/Tnk2/Map2k3/Dock7/Plk1/Kat8/Iqgap1/Rnf40/Mapk3/Pak1/Nrg1/Map2k7/Adam9/Eed/Akap9/Ruvbl2/Gab1/Slc27a1/Rab3gap1/Cx3cl1/Kmt2a/Pias1/Ppia/Map2k2/Fermt2/App/Ercc6/Mlst8/Ndfip1/Incenp/Stub1/Gnas/Ptk2/Ccdc88a/Stk4/Kansl1/Hsp90…
GO:0032508	DNA duplex unwinding	51/4337	89/21470	2.83676	1.5e-14	5.92968e-13	4.84361e-13	51	Dhx9/Mnat1/Recql4/Ruvbl2/Gins3/Ddx1/Mcm4/Twnk/Anxa1/Nbn/Chd6/Ruvbl1/Mcm7/Cdc45/Ssbp1/Chtf18/Blm/Ascc3/Chd2/Recql/Chd4/Helq/Chd1/Purb/Mcm3/Xrcc5/Ercc3/Mcm5/Rad54l/Mcm2/Mcm6/G3bp1/Top2a/Chd8/DSCC1/Rfc4/Rpa1/Mre11/Ddx3x/Supv3l1/Rfc3/Dhx36/Trex1/Wrnip1/Gins4/Chd1l/Gins1/Rfc5/Gins2/Upf1/Rfc2
GO:0000302	response to reactive oxygen species	90/4337	206/21470	2.16281	1.5e-14	5.92968e-13	4.84361e-13	90	Stk25/Atg7/Gpx1/Kpna4/Cd36/Ube3a/Txnrd2/Hdac2/Mapk3/Adam9/Aldh3a2/Mmp2/Bnip3/Glrx/Ercc6/Sod2/Rela/Gstp1/Cfl1/Capn1/Ccs/Fosl1/Prdx5/Anxa1/Park7/Atp7a/Setx/Ptprn/Mapk8/Ern1/Prdx1/Rps3/Met/Akt1/Fyn/Prdx6/Apex1/Hspd1/Cdk1/Prdx2/Pdcd10/Sdc1/Chuk/Pdgfrb/Sirt1/Bak1/Ripk1/Tpm1/Ect2/Foxo3/Ankzf1/Capn2/Casp6/Sod3/Dhfr/Fos/Hba/Tp53/Src/Jun/Sod1/Col1a1/Parp1/Hmox1/Pcna/Prdx3/Prkca/Pcgf2/Pdgfra/Prkcd/Lig1/Akr…
GO:1901698	response to nitrogen compound	364/4337	1258/21470	1.4324	1.6e-14	6.2936e-13	5.14942e-13	364	Xrn1/Brca1/Phip/Dhx9/Ptgs2/Edem3/Stat1/Gapdh/Itgb1/Gpx1/Gnai2/Vim/Rapgef2/Usp19/Ncam1/Lamtor1/Agrp/Srsf6/Gclm/Cdk5/Rap1a/Stxbp3/P2rx4/Scap/Tyms/Rap1gds1/Cd36/Vcam1/Dhx15/Nfkb1/Anxa5/Pxn/Ube3a/Tmem129/Abcg2/Itpr1/Hdac2/Tgfbr3/Stt3b/Pck2/Lrp1/Ikbkb/Cdc6/Men1/Crebbp/Slc3a2/Iqgap1/Rnf40/Mapk3/Pak1/Irf3/Sirt2/Fosb/Slc2a1/Tspo/Akap9/Ptpre/Trpm4/Mmp2/Bag6/Slc27a1/Pkm/Cacna1a/Ldlr/Fdx1/Atp2b1/Snx6/Rap1b/…
GO:0032879	regulation of localization	618/4337	2347/21470	1.30352	1.6e-14	6.2936e-13	5.14942e-13	618	Brca1/Tardbp/Actr3/Runx1/Dhx9/Ptgs2/Ralgapa2/Sptbn1/Itgb1/Atg7/Nptn/Rabgap1l/Stx6/Gnai2/Rhoa/Ncam1/Lamtor1/Celsr3/Ak1/Nmd3/Vamp4/Slc7a11/Cdk5/Rap1a/Setd2/Dclk1/Sh3glb1/Slc35f6/Stxbp3/P2rx4/Ptpn23/Rap1gds1/Snx27/Cd36/Hip1r/Larp7/Anxa5/Camk2d/Inpp5f/Hip1/Hmgb1/Dnm1/Gsn/Dysf/Rab11fip5/Abcg2/Itpr1/Saraf/Pck2/Lrp1/Thoc5/Ckap5/Tm7sf3/Vcpip1/Vamp8/Ikbkb/Dab2/Tnk2/Iqsec1/Ei24/Apbb1/Pik3c2a/Plk1/Cbl/Idh2/…
GO:0006367	transcription initiation at RNA polymerase II promoter	52/4337	92/21470	2.79807	1.8e-14	7.06277e-13	5.774e-13	52	Taf9/Eloc/Taf6l/Gtf2e2/Hmgb1/Med6/Med17/Med10/Cdk7/Ercc6/Med15/Taf11/Polr2d/Polr2g/Med14/Med12/Med22/Med24/Med18/Med1/Taf2/Cand1/Polr2i/Taf6/Tbp/Ccnh/Med23/Taf5/Med16/Med11/Tp53/Ercc3/Gtf2b/Gtf2a1/Gtf2f1/Med13/Atf7ip/Eloa/Taf10/Gtf2h5/Med9/Dhx36/Dr1/Med4/Med30/Med31/Gtf2e1/Med27/Med29/Taf8/Med20/Taf7
GO:0071495	cellular response to endogenous stimulus	423/4337	1507/21470	1.38954	1.9e-14	7.43674e-13	6.08474e-13	423	Xrn1/Brca1/Actr3/Phip/Runx1/Ep300/Ptgs2/Hdac4/Kmt2d/Itgb1/Nptn/Gnai2/Vim/Rapgef2/Rhoa/Lamtor1/Agrp/Snw1/Gclm/Cdk5/Rap1a/Sh3glb1/P2rx4/Rap1gds1/Eif4e/Cd36/Vcam1/Nfkb1/Anxa5/Rbpj/Pxn/Ube3a/Zeb2/Raf1/Abcg2/Itpr1/Hdac2/Sap130/Tgfbr3/Pck2/Lrp1/Dab2/Cdc6/Smarca4/Ecsit/Foxp1/Men1/Map2k3/Cnot3/Kdm3a/Uri1/Cbl/Crebbp/Iqgap1/Mapk3/Pak1/Sirt2/Fosb/Adam9/Prcp/Akap9/Ptpre/Gab1/Trpm4/Mmp2/Ing1/Slc27a1/Cnot1/Pkm…
GO:1905819	negative regulation of chromosome separation	37/4337	54/21470	3.39196	2.1e-14	8.19931e-13	6.70868e-13	37	Nuf2/Haspin/Plk1/Spc24/Gen1/Rad21/Ndc80/Incenp/Bub1/Spc25/Pttg1/Atm/Klhl22/Pcid2/Cenpe/Tpr/Zwilch/Cdk5rap2/Aurkb/Birc5/Ccnb1/Ttk/Trip13/Fbxo5/Cdca8/Kntc1/Dync1li1/Cdt1/Spdl1/Zwint/Mad2l1bp/Cdc20/Znf207/Bub3/Mad2l1/Ik/Bub1b
GO:0044089	positive regulation of cellular component biogenesis	184/4337	542/21470	1.68059	2.5e-14	9.7371e-13	7.94737e-13	184	Actr3/Hdac4/Nck2/Wdr45/Rhoa/Rab3gap2/Adgrl2/Sh3glb1/Rhoc/Cd36/Fnbp1l/Hip1r/Tapt1/G3bp2/Eif4g1/Pxn/Ckap5/Cdc42ep1/Iqgap1/Pak1/Nrg1/Nup62/Akap9/Chmp2a/Bbc3/Bax/Rab3gap1/Cnot1/Cx3cl1/Clasp2/Twf2/Rap1b/Palm/Fermt2/Sorbs3/Cd47/Pphln1/Ephb3/Bin1/Mlst8/Cfl1/Stub1/Flna/Ccdc88a/Hsp90aa1/Snf8/Park7/Dock11/Atp7a/Sdcbp/Agrn/Smad3/Mapk8/Wasf2/Baiap2/Atm/Rps3/Met/Cand1/Arpc2/Stx18/Carmil1/Cav1/Phldb1/Eps8/Sdc1…
GO:0000724	double-strand break repair via homologous recombination	75/4337	160/21470	2.32051	2.7e-14	1.04646e-12	8.56217e-13	75	Brca1/Morf4l1/Swi5/Setd2/Ppp4r2/Recql4/Rad51ap1/Ruvbl2/Gen1/Yeats4/Exd2/Smc5/Ercc6/Rad21/Mcm4/Smchd1/Morf4l2/Nbn/Kdm1a/Top3a/Meaf6/Mms22l/Atm/Ruvbl1/Sirt6/Brd8/Mcm7/Cdc45/Mms19/Blm/Nabp2/Recql/Ercc5/Pias4/Helq/Chek1/Fus/Rad54b/Psmd14/Rad51b/Parp1/Mcm3/H2ax/Mcm5/Actr2/Rad54l/Was/Tp53bp1/Mcm2/Mcm6/Ppp4c/Yy1/Inip/Rpa1/Mre11/Nipbl/Rif1/Ints3/Nucks1/Wdr48/Sfr1/Fignl1/Cgas/Ep400/Rfwd3/Sfpq/Terf2ip/Smc6…
GO:0006351	DNA-templated transcription	901/4337	3621/21470	1.2318	2.7e-14	1.04646e-12	8.56217e-13	901	Taf9/Tgif1/Eloc/Lrrfip1/Brca1/Uchl5/Actr3/Rnf2/Phip/Psmc3/Runx1/Dhx9/Ep300/Morf4l1/Cops5/Bclaf1/Taf6l/Traf3ip1/Tgfbrap1/Stat1/Ing5/Gtf2e2/Hdac4/Mnat1/Kmt2d/Actr5/Jmjd1c/Meis1/Nck2/C1d/Pmf1/Rhoa/Snw1/Elf2/Srrt/Cdk5/Sbno1/Hax1/Anxa3/Setd2/Fubp1/Cd36/Kmt5a/Larp7/Cdk6/Nfkb1/Rbpj/Gtf2ird1/Pxn/Hmgb1/Tbl1xr1/Ube3a/Zeb2/Slc30a9/Hnrnpa2b1/Brpf1/Raf1/Kdm5a/Rfc1/Kras/Med6/Hdac2/Tshz3/Cebpz/Sap130/Uimc1/Tgfb…
GO:0043009	chordate embryonic development	265/4337	859/21470	1.5272	3.1e-14	1.19857e-12	9.7987e-13	265	Tgif1/Brca1/Psmc3/Runx1/Ep300/Traf3ip1/Casp8/Kmt2d/Itgb1/Phactr4/Mbnl1/Ints1/Setd2/Nradd/Lias/Vcam1/Prkacb/Tapt1/Gna12/Rbpj/Tbl1xr1/Zeb2/Emg1/Brpf1/Tshz3/Tgfbr3/Erf/Thoc5/Dab2/Rbbp6/Smarca4/Men1/Cnot3/Psmc4/Ric8a/Gab1/Polb/Tmem231/Gatad2a/Cnot1/Apba3/Mthfd1/Pcnt/Sf3b6/Gja1/Kif20b/Gas1/Mmp14/Maff/Cfl1/Fosl1/Gnas/Rxra/Ncoa3/Stk4/Cpt2/Atp7a/Med12/Bcl2l1/Itgav/Pofut1/Nbn/Polr1b/Map3k7/Rtf1/Skt/Atf2/N…
GO:0032392	DNA geometric change	53/4337	96/21470	2.73305	3.8e-14	1.46208e-12	1.19434e-12	53	Dhx9/Mnat1/Hmgb1/Hnrnpa2b1/Recql4/Ruvbl2/Gins3/Ddx1/Mcm4/Twnk/Anxa1/Nbn/Chd6/Ruvbl1/Mcm7/Cdc45/Ssbp1/Chtf18/Blm/Ascc3/Chd2/Recql/Chd4/Helq/Chd1/Purb/Mcm3/Xrcc5/Ercc3/Mcm5/Rad54l/Mcm2/Mcm6/G3bp1/Top2a/Chd8/DSCC1/Rfc4/Rpa1/Mre11/Ddx3x/Supv3l1/Rfc3/Dhx36/Trex1/Wrnip1/Gins4/Chd1l/Gins1/Rfc5/Gins2/Upf1/Rfc2
GO:0048583	regulation of response to stimulus	1023/4337	4184/21470	1.21039	3.8e-14	1.46208e-12	1.19434e-12	1023	Taf9/Tgif1/Brca1/Uchl5/Phip/Runx1/Dhx9/Ep300/Ptgs2/Morf4l1/Cops5/Bclaf1/Tmem237/Taf6l/Traf3ip1/Casp8/Stk25/Fn1/Faim/Stat1/Ing5/Hdac4/Kmt2d/Actr5/Arhgap12/Macf1/Ralgapa2/Nck2/Gapdh/Sptbn1/Itgb1/Phactr4/Nptn/Gpx1/Gnai2/Rapgef2/Rhoa/Usp19/Ncam1/Lamtor1/Srsf6/Snw1/Slc7a11/Mvk/Gclm/Fdps/Cdk5/Sbno1/Rap1a/Hax1/Setd2/Mlh1/Sh3glb1/Slc35f6/P2rx4/Rap1gds1/Cd36/Kmt5a/Depdc5/Prkacb/Hip1r/Dhx15/Gna12/Nfkb1/Anx…
GO:0000725	recombinational repair	76/4337	164/21470	2.2941	3.9e-14	1.49692e-12	1.22478e-12	76	Brca1/Morf4l1/Swi5/Setd2/Ppp4r2/Recql4/Rad51ap1/Ruvbl2/Gen1/Yeats4/Exd2/Smc5/Ercc6/Rad21/Mcm4/Smchd1/Morf4l2/Nbn/Kdm1a/Top3a/Meaf6/Mms22l/Atm/Ruvbl1/Sirt6/Brd8/Mcm7/Cdc45/Mms19/Blm/Nabp2/Recql/Ercc5/Pias4/Helq/Chek1/Fus/Rad54b/Psmd14/Rad51b/Parp1/Mcm3/Xrcc5/H2ax/Mcm5/Actr2/Rad54l/Was/Tp53bp1/Mcm2/Mcm6/Ppp4c/Yy1/Inip/Rpa1/Mre11/Nipbl/Rif1/Ints3/Nucks1/Wdr48/Sfr1/Fignl1/Cgas/Ep400/Rfwd3/Sfpq/Terf2i…
GO:2000045	regulation of G1/S transition of mitotic cell cycle	77/4337	168/21470	2.26895	5.5e-14	2.10594e-12	1.70905e-12	77	Mnat1/Larp7/Eif4g1/Kif14/Haspin/Smarca4/Men1/Crebbp/Rrm1/Cdk7/Arid1b/Anxa1/Rdx/Cul4b/Arid1a/Acvr1/Akt1/Pbrm1/Rrm2/Apex1/Plrg1/Dpf2/Casp2/Wac/Ccnh/Tcf3/Cul4a/Adam17/Adamts1/Mepce/Smarcd2/Mdm2/Pten/Bcl7c/Pkd2/Smarce1/Brd7/Tp53/Ccl2/Rb1/Ccnd1/Cdkn1b/Psme3/Ppp2ca/Psme1/Psme2/Smarcc1/Egfr/Fbxo7/Smarcc2/Cdkn2c/Cdkn2d/Klf4/Pml/Smarcd1/Pdpn/Ddx3x/Rbm38/Ddr2/Rbl1/Gigyf2/Jade1/Dlg1/Kank2/Rfwd3/Cdc73/Sde2/L…
GO:0098727	maintenance of cell number	90/4337	210/21470	2.12161	6e-14	2.29186e-12	1.85829e-12	90	Taf6l/Jmjd1c/Srrt/Eif4e/Rbpj/Raf1/Med6/Hdac2/Mettl3/Sap130/Smarca4/Cnot3/Kdm3a/Crebbp/Ing1/Pcm1/Cnot1/Med17/Bcl9l/Arid4b/Med10/Smc5/Med15/Ss18/Kat6a/Ncoa3/Med14/Stag2/Med12/Rtf1/Arid1a/Mapk8/Med24/Stat3/Setd1a/Cdh2/Dpf2/Sin3a/Cul4a/Cnot2/Zc3h13/Wdr62/Arid4a/Prrx1/Foxo3/Fgfr1/Bcl7c/Hdac1/Smarce1/Igf2bp1/Sap30/Zfp36l2/Yap1/Ddx6/Tpt1/Elavl1/Smarcc1/Mtf2/Sox9/Brms1l/Leo1/Klf4/Rbbp4/Rbbp7/Fzd7/Smarcd1…
GO:0046034	ATP metabolic process	73/4337	156/21470	2.31655	6.6e-14	2.51498e-12	2.0361e-12	73	Ndufs2/Slc25a25/Ak1/Ak5/Ndufc2/Tspo/Pkm/Ampd3/Sdha/Ndufs6/Dnm1l/Ndufs4/Antkmt/Ampd2/Atp7a/Bcl2l1/Ndufb6/Ak4/Eno1/Stat3/Atp6v1a/Hspa8/Ndufa3/Atpsckmt/Guk1/Ak3/Ndufab1/Ak2/Ndufb11/Mtco2/Mtatp8/Ndufb1/Parp1/Hspa1b/Map2k1/Atp5mf/Atp5f1e/Atp5f1b/Atp6v1b2/Atp5pf/Vcp/Atp5f1a/Atp5me/Enpp3/Clpx/Slc25a12/Fignl1/Uqcc3/Atp5f1c/Stoml2/Ndufs5/Atp5mg/Ndufb2/Ndufa2/Sdhb/Ndufb4/Ndufa6/Ndufb3/Dmac2l/Sdhd/Ola1/Atp5…
GO:1901989	positive regulation of cell cycle phase transition	60/4337	117/21470	2.53868	6.9e-14	2.62299e-12	2.12448e-12	60	Larp7/Camk2d/Eif4g1/Thoc5/Crebbp/Rrm1/Tmod3/App/Thoc1/Anxa1/Rdx/Cul4b/Cdc27/Cdk4/Akt1/Rrm2/Apex1/Cdk1/Plrg1/Sin3a/Cul4a/Adam17/Adamts1/Cul3/Cenpe/Mepce/Mdm2/Phb2/Rad51b/Birc5/Rb1/Lmnb1/Hspa2/Ccnb1/Ccnd1/Vps4b/Rab11a/Egfr/Brd4/Atad5/Ddx3x/Ddr2/Fbxo5/Ppp1r10/Mapk15/Rcc2/Cdc73/Paf1/Lsm10/Cdt1/Ankrd17/Cdca5/Ube2c/Fam83d/Mad2l1bp/Anp32b/Cpsf3/Anapc7/Ddx39b/Mecp2
GO:0032968	positive regulation of transcription elongation by RNA polymerase II	36/4337	53/21470	3.36255	7.1e-14	2.68614e-12	2.18321e-12	36	Eloc/Med6/Dab2/Med17/Med10/Cdk13/Med15/Ncbp2/Med14/Med22/Med24/Med18/Med1/Ctnnb1/Cdk9/Ccnt1/Pwwp2b/Med23/Med16/Med11/Ccnk/Map2k1/Cdk12/Gtf2f1/Brd4/Ncbp1/Leo1/Supt6h/Cdc73/Med9/Med4/Med30/Med31/Med27/Med29/Med20
GO:1902100	negative regulation of metaphase/anaphase transition of cell cycle	36/4337	53/21470	3.36255	7.1e-14	2.68614e-12	2.18321e-12	36	Nuf2/Haspin/Plk1/Spc24/Gen1/Rad21/Ndc80/Incenp/Bub1/Spc25/Atm/Klhl22/Pcid2/Cenpe/Tpr/Zwilch/Cdk5rap2/Aurkb/Birc5/Ccnb1/Ttk/Trip13/Fbxo5/Cdca8/Kntc1/Dync1li1/Cdt1/Spdl1/Zwint/Mad2l1bp/Cdc20/Znf207/Bub3/Mad2l1/Ik/Bub1b
GO:0051253	negative regulation of RNA metabolic process	421/4337	1511/21470	1.3793	7.7e-14	2.89243e-12	2.35848e-12	421	Tgif1/Lrrfip1/Brca1/Tardbp/Rnf2/Runx1/Dhx9/Ep300/Bclaf1/Traf3ip1/Stat1/Hdac4/Nck2/C1d/Srsf6/Snw1/Elf2/Cdk5/Cd36/Kmt5a/Larp7/Cdk6/Nfkb1/Sfswap/Ptbp2/Rbpj/Gtf2ird1/Hmgb1/Tbl1xr1/Zeb2/Hnrnpa2b1/Kdm5a/Rfc1/Hdac2/Tshz3/Sap130/Uimc1/Erf/Dab2/Foxp4/Smarca4/Foxp1/Men1/Znhit1/Apbb1/Gatad2b/Plk1/Kat8/Uri1/Crebbp/Rnf40/Nrg1/Sirt2/Eed/Hmgb2/Ruvbl2/Zc3h4/Ing1/Gatad2a/Sin3b/Gon4l/Wwp2/Cnot1/Pias1/Ilf3/Wdr82/Cc…
GO:0016567	protein ubiquitination	258/4337	837/21470	1.52594	7.7e-14	2.89243e-12	2.35848e-12	258	Eloc/Brca1/Rnf2/Atg7/Usp4/Cdk5/Ube3c/Ankib1/Klhl7/Ube3b/Nub1/Ube2k/Ube3a/Tmem129/Pnkp/Dysf/Med6/Vcpip1/Trim56/Klhdc3/Rbbp6/Cnot4/Ttc3/Plk1/Cbl/Rnf40/Tspo/Rnf213/Rnf170/Fbxo25/Nosip/Wwp2/Med17/Ppia/Cbll1/Med10/Ubr2/Ppil2/Washc1/Cul2/Rnf14/Ddb1/Ndfip1/Trim36/Fbxo38/Stub1/Nedd4/Cul4b/Hsp90aa1/Nfe2l1/Cdc27/Park7/Huwe1/Med12/Rnf20/Ubr4/Klhl41/Wdsub1/Ubr3/Rpl11/Kdm1a/Ppp1r11/Mapk8/Med24/Rassf1/Med1/Ube…
GO:0030335	positive regulation of cell migration	194/4337	586/21470	1.63888	7.7e-14	2.89243e-12	2.35848e-12	194	Actr3/Ptgs2/Fn1/Hdac4/Itgb1/Gnai2/Rapgef2/Rhoa/Anxa3/Fubp1/P2rx4/Rhoc/Elp6/Camk2d/F3/Tbc1d24/Hmgb1/Dysf/Lrp1/Dab2/Spag9/Foxp1/Map2k3/Iqsec1/Pik3c2a/Dock7/Iqgap1/Mapk3/Pak1/Adam9/Rras/Rras2/Gab1/Dock1/Mmp2/Cx3cl1/Sparc/Clasp2/Actn4/Arhgap5/Ccar1/Cbll1/Dock4/Kif20b/Elp3/Mmp14/Fermt2/App/Ano6/Cd47/Dnm1l/Sod2/Rhod/Anxa1/Itga6/Rdx/Ets1/Ptk2/Akap12/Flna/Stk4/Atp7a/Itgav/Sdcbp/Smad3/Pak3/Mapk8/Mospd2/Ac…
GO:0031507	heterochromatin formation	44/4337	73/21470	2.98382	7.9e-14	2.95356e-12	2.4166e-12	44	Kmt2d/Hmgb1/Smarca4/Ubr2/Pphln1/Smchd1/Phf8/Hat1/Kdm1a/Samd1/Sirt6/Cbx3/Rrp8/Sin3a/Sirt1/Tpr/Baz1a/Dnmt1/Hdac1/Rb1/Lmnb1/Lmna/Wdhd1/Cdk2/Mphosph8/Atf7ip2/Bahd1/Resf1/Hells/Trim28/Spty2d1/Tasor/Rif1/Atf7ip/L3mbtl3/Scmh1/Znfx1/Baz2a/Smarca5/Cenpv/Cbx8/Ppm1d/Mecp2/Mbd3
GO:0034243	regulation of transcription elongation by RNA polymerase II	44/4337	73/21470	2.98382	7.9e-14	2.95356e-12	2.4166e-12	44	Eloc/Med6/Dab2/Med17/Med10/Cdk13/Ercc6/Med15/Ncbp2/Med14/Med22/Med24/Med18/Med1/Ctnnb1/Sirt6/Cdk9/Ccnt1/Pwwp2b/Med23/Med16/Nelfe/Med11/Ccnk/Map2k1/Supt4h1a/Cdk12/Gtf2f1/Brd4/Ncbp1/Leo1/Supt6h/Wdr43/Nelfa/Cdc73/Med9/Hnrnpu/Med4/Med30/Med31/Eaf1/Med27/Med29/Med20
GO:0072657	protein localization to membrane	205/4337	629/21470	1.61341	8.6e-14	3.2077e-12	2.62111e-12	205	Actr3/Pikfyve/Tram1/Macf1/Sptbn1/Itgb1/Rapgef2/Rab3gap2/Vamp4/Slc7a11/Cdk5/Rap1a/Sh3glb1/Snx27/Camk2d/Gsn/Gak/Lrp1/Vamp8/Ikbkb/Dab2/Vamp5/Pak1/Picalm/Stxbp1/Bbc3/Bax/Bag6/Rab3gap1/Efr3a/Cacna1a/Clasp2/Ap3d1/Timm13/Palm/Camk2g/Mmp14/Fermt2/Oxa1l/Nup155/Tomm22/Itgb7/Ppil2/Ap2m1/Ap3b1/Washc1/Rdx/Flna/Ccdc88a/Gphn/Hsp90aa1/Srp68/Bcl2l1/Csnk2a1/Agrn/Dennd4c/Vamp2/Snap23/Anxa2/Rab34/Ccdc47/Gdi1/Afdn/Pi…
GO:1901701	cellular response to oxygen-containing compound	394/4337	1398/21470	1.39518	8.8e-14	3.27459e-12	2.67927e-12	394	Xrn1/Brca1/Phip/Ptgs2/Stk25/Stat1/Atg7/Gpx1/Gnai2/Vim/Rapgef2/Rhoa/Lamtor1/Snw1/Gclm/Cdk5/Rap1a/Gbp6/P2rx4/Rap1gds1/Eif4e/Cd36/Vcam1/Nfkb1/Anxa5/Pxn/Hmgb1/Raf1/Rab11fip5/Abcg2/Itpr1/Hdac2/Pck2/Lrp1/Cdc6/Smarca4/Foxp1/Men1/Map2k3/Plec/Iqgap1/Mapk3/Pak1/Irf3/Sirt2/Map2k7/Fosb/Adam9/Tspo/Akap9/Hmgb2/Ruvbl2/Ptpre/Trpm4/Mmp2/Bnip3/Slc27a1/Cx3cl1/Pkm/Cacna1a/Ldlr/Cdk19/Ireb2/Twf2/Fdx1/Bcr/Atp2b1/Snx6/R…
GO:0016192	vesicle-mediated transport	490/4337	1809/21470	1.34091	1e-13	3.71241e-12	3.02838e-12	490	Pik3r4/Cops5/Tgfbrap1/Pikfyve/Arhgap12/Macf1/Sptbn1/Itgb1/Atg7/Atp6v1h/Rabgap1l/Stx6/Cnih4/Gnai2/Fnbp1/Ncam1/Lamtor1/Vamp4/Snx8/Cdk5/Rap1a/Ap4b1/Anxa3/Sh3glb1/Stxbp3/Vps33a/Scap/Ptpn23/Snx27/Cd36/Fnbp1l/Hip1r/Usp33/Inpp5f/Hip1/Ap2a2/Tbc1d24/Hmgb1/Dnm1/Gsn/Ube3a/Dysf/Arl8b/Rab11fip5/Gak/Lrp1/Ckap5/Vamp8/Arfgap3/Dab2/Spag9/Steap3/Tnk2/Iqsec1/Pik3c2a/Csnk1g1/Cbl/Vamp5/Ap2s1/Mapk3/Pak1/Nrg1/Picalm/St…
GO:0061136	regulation of proteasomal protein catabolic process	83/4337	189/21470	2.174	1.1e-13	4.07411e-12	3.31647e-12	83	Taf9/Uchl5/Psmc3/Atg7/Gpx1/Usp19/Ankib1/Gna12/Nub1/Ube2k/Dab2/Tmtc3/Plk1/Rnf40/Sirt2/Psmc4/Bag6/Pias1/Csnk1e/Rnf14/Stub1/Nfe2l1/Park7/Sdcbp/Xpo1/Rpl11/Araf/Mtm1/Tmf1/Pbk/Akt1/Dda1/Cav1/Hsp90ab1/Wac/Csnk1a1/Csnk1d/Mdm2/Senp1/Psmd14/Alad/Hspa1b/Psmc2/Psen1/Dvl1/Plk2/Usp5/Psme3/Psmc1/Psmc5/Rbx1/Sumo1/Usp9x/Psme1/Psme2/Aurka/Gclc/Smarcc1/Vcp/Zyg11b/Btrc/Lrrk2/Sco1/Bcap31/Psmf1/Sgta/Nop53/Herpud1/Rybp…
GO:0016477	cell migration	441/4337	1600/21470	1.36446	1.2e-13	4.42381e-12	3.60201e-12	441	Srgap2/Tns1/Actr3/Ptgs2/Peak1/Pik3c2g/Pikfyve/Fn1/Hdac4/Macf1/Nck2/Itgb1/Phactr4/Gpx1/Gnai2/Vim/Rapgef2/Rhoa/Celsr3/Cdk5/Anxa3/Setd2/Dclk1/Fubp1/P2rx4/Rhoc/Ptpn23/Vcam1/Gna12/Elp6/Camk2d/F3/Usp33/Pxn/Tbc1d24/Hmgb1/Kif14/Zeb2/Dysf/Arpc5l/Hdac2/Sap130/Tgfbr3/Mark2/Lrp1/Dab2/Arsb/Smarca4/Spag9/Foxp1/Map2k3/Iqsec1/Plec/Apbb1/Pik3c2a/Dock7/Hsd3b7/Idh2/Iqgap1/Mapk3/Pak1/Nrg1/Adam9/Prcp/Tspo/Nup62/Hmgb2…
GO:0070897	transcription preinitiation complex assembly	43/4337	71/21470	2.99815	1.2e-13	4.42381e-12	3.60201e-12	43	Taf9/Taf6l/Hmgb1/Med6/Smarca4/Med17/Med10/Med15/Taf11/Med14/Med22/Ubtf/Med24/Med18/Med1/Taf2/Cand1/Taf6/Tbp/Med23/Taf5/Med16/Med11/Brf1/Polr1e/Tp53/Gtf2b/Gtf2a1/Bdp1/Atf7ip/Taf10/Med9/Dr1/Baz2a/Med4/Med30/Med31/Med27/Med29/Taf8/Med20/Taf7/Smarcb1
GO:0007094	mitotic spindle assembly checkpoint signaling	34/4337	49/21470	3.43499	1.3e-13	4.74829e-12	3.88506e-12	34	Nuf2/Haspin/Plk1/Spc24/Gen1/Ndc80/Incenp/Bub1/Spc25/Atm/Klhl22/Pcid2/Cenpe/Tpr/Zwilch/Cdk5rap2/Aurkb/Birc5/Ccnb1/Ttk/Trip13/Cdca8/Kntc1/Dync1li1/Cdt1/Spdl1/Zwint/Mad2l1bp/Cdc20/Znf207/Bub3/Mad2l1/Ik/Bub1b
GO:0071173	spindle assembly checkpoint signaling	34/4337	49/21470	3.43499	1.3e-13	4.74829e-12	3.88506e-12	34	Nuf2/Haspin/Plk1/Spc24/Gen1/Ndc80/Incenp/Bub1/Spc25/Atm/Klhl22/Pcid2/Cenpe/Tpr/Zwilch/Cdk5rap2/Aurkb/Birc5/Ccnb1/Ttk/Trip13/Cdca8/Kntc1/Dync1li1/Cdt1/Spdl1/Zwint/Mad2l1bp/Cdc20/Znf207/Bub3/Mad2l1/Ik/Bub1b
GO:0071174	mitotic spindle checkpoint signaling	34/4337	49/21470	3.43499	1.3e-13	4.74829e-12	3.88506e-12	34	Nuf2/Haspin/Plk1/Spc24/Gen1/Ndc80/Incenp/Bub1/Spc25/Atm/Klhl22/Pcid2/Cenpe/Tpr/Zwilch/Cdk5rap2/Aurkb/Birc5/Ccnb1/Ttk/Trip13/Cdca8/Kntc1/Dync1li1/Cdt1/Spdl1/Zwint/Mad2l1bp/Cdc20/Znf207/Bub3/Mad2l1/Ik/Bub1b
GO:0110053	regulation of actin filament organization	112/4337	287/21470	1.93187	1.3e-13	4.74829e-12	3.88506e-12	112	Actr3/Nck2/Sptbn1/Capzb/Rhoa/Hax1/Capza1/Rhoc/Arpc1a/Arpc3/Hip1r/Pxn/Gsn/Arpc5l/Cdc42ep1/Pak1/Svil/Cx3cl1/Tmod3/Clasp2/Twf2/Cfl2/Cyrib/Fermt2/Gmfb/Sorbs3/Cd47/Lima1/Washc1/Bin1/Mlst8/Cfl1/Capn1/Rdx/Arhgef18/Flna/Ccdc88a/Smad3/Pak3/Sptan1/Wasf2/Baiap2/Cit/Met/Arpc2/Carmil1/Stmn1/Twf1/Eps8/Arap1/Limk1/Arpc4/Tgfbr1/Cyfip2/Arhgef10/Tpm1/Tlr2/Arfip1/Ccn2/Pfn1/Itgb1bp1/Myadm/Sdc4/Wdr1/Avil/Tgfb3/Pik3r1…
GO:0006605	protein targeting	113/4337	291/21470	1.92233	1.6e-13	5.81725e-12	4.74227e-12	113	Pik3r4/Actr3/Pikfyve/Tram1/Macf1/Cdk5/Ap4b1/Pak1/Spcs2/Bag6/Ap3d1/Timm13/Mipep/Spcs1/Timm23/Tomm22/Ap3b1/Rhod/Grpel2/Nedd4/Hsp90aa1/Srp68/Pmpca/Rpl11/Pex10/Tomm5/Erbin/Gdi1/Arxes1/Arpc2/Akt2/Tomm40l/Fyn/Pik3c3/Arl6/Hspd1/Mterf4/Hspa8/Pex3/Myo6/Tomm40/Aip/Pex5/Scarb2/Exoc4/Itgb1bp1/Get3/Syngr2/Prnp/Ccl2/Lamp2/Hspa5/Ubl4a/M6pr/Man1a1/Srprb/Rab7a/Stom/Chp1/Rab8b/Sec61a1/Ywhae/Ywhaz/Ywhaq/Naca/Nucb1/…
GO:0000281	mitotic cytokinesis	47/4337	82/21470	2.83744	1.6e-13	5.81725e-12	4.74227e-12	47	Sptbn1/Rhoa/Rhoc/Plk1/Nup62/Chmp2a/Kif23/Exoc3/Kif20b/Cfl1/Trim36/Kif20a/Incenp/Lzts2/Exoc7/Exoc6b/Chmp6/Cit/Stmn1/Cntrob/Exoc5/Septin7/Son/Exoc1/Ect2/Exoc4/Aurkb/Birc5/Kif4/Vps4b/Rhob/Myh10/Snx33/Cdca8/Cep55/Snx18/Anln/Vps4a/Poldip2/Snx9/Chmp1a/Exoc2/Chmp4b/Nusap1/Pdcd6ip/Arl3/Racgap1
GO:1903050	regulation of proteolysis involved in protein catabolic process	93/4337	223/21470	2.06453	1.7e-13	6.16668e-12	5.02488e-12	93	Taf9/Uchl5/Psmc3/Atg7/Gpx1/Usp19/Ankib1/Gna12/Nub1/Ube2k/Ube3a/Dab2/Tmtc3/Plk1/Rnf40/Sirt2/Psmc4/Bag6/Csnk2a2/Pias1/Csnk1e/Rnf14/Stub1/Ptk2/Nfe2l1/Park7/Sdcbp/Xpo1/Csnk2a1/Rpl11/Araf/Mtm1/Tmf1/Pbk/Akt1/Dda1/Cav1/Hsp90ab1/Wac/Csnk1a1/Csnk1d/Mdm2/Senp1/Pten/Psmd14/Alad/Hspa1b/Psmc2/Psen1/Dvl1/Plk2/Usp5/Psme3/Psmc1/Psmc5/Rbx1/Sumo1/Usp9x/Psme1/Psme2/Aurka/Gclc/Smarcc1/Vcp/Zyg11b/Btrc/Lrrk2/Sco1/Pml/…
GO:0006914	autophagy	166/4337	484/21470	1.69787	1.8e-13	6.48491e-12	5.30595e-12	166	Atg9a/Pik3r4/Tgfbrap1/Pikfyve/Wdr45/Atg7/Rab3gap2/Sh3glb1/Vps33a/Depdc5/Fnbp1l/Usp33/Eif4g1/Hmgb1/Arl8b/Atg10/Vamp8/Arsb/Ei24/Pik3c2a/Kat8/Mapk3/Sirt2/Tspo/Fyco1/Rnf213/Chmp2a/Bnip3/Rab3gap1/Scfd1/Tbk1/Nrbp2/Mtdh/Atg101/Tmbim6/Dnm1l/Washc1/Mlst8/Sting1/Stub1/Ptk2/Atg4a/Atp6v0a1/Ctsa/Park7/Kdm4a/Huwe1/Map3k7/Tollip/Usp36/Mtmr3/Stx17/Mtm1/Chmp6/Ilrun/Stat3/Mtcl1/Atm/Wipi2/Htra2/Akt1/Pik3c3/Klhl22/C…
GO:0061919	process utilizing autophagic mechanism	166/4337	484/21470	1.69787	1.8e-13	6.48491e-12	5.30595e-12	166	Atg9a/Pik3r4/Tgfbrap1/Pikfyve/Wdr45/Atg7/Rab3gap2/Sh3glb1/Vps33a/Depdc5/Fnbp1l/Usp33/Eif4g1/Hmgb1/Arl8b/Atg10/Vamp8/Arsb/Ei24/Pik3c2a/Kat8/Mapk3/Sirt2/Tspo/Fyco1/Rnf213/Chmp2a/Bnip3/Rab3gap1/Scfd1/Tbk1/Nrbp2/Mtdh/Atg101/Tmbim6/Dnm1l/Washc1/Mlst8/Sting1/Stub1/Ptk2/Atg4a/Atp6v0a1/Ctsa/Park7/Kdm4a/Huwe1/Map3k7/Tollip/Usp36/Mtmr3/Stx17/Mtm1/Chmp6/Ilrun/Stat3/Mtcl1/Atm/Wipi2/Htra2/Akt1/Pik3c3/Klhl22/C…
GO:0045727	positive regulation of translation	68/4337	143/21470	2.35405	1.8e-13	6.48491e-12	5.30595e-12	68	Dhx9/Nck2/Otud6b/Eif5a/Vim/Zcchc4/Fxr1/Nsun5/Eif4g1/Mettl3/Mapk3/Pkm/Tarbp2/Eif3d/Eif2b5/Polr2d/Polr2g/Rxra/Trub2/Ythdf1/Nat10/Eif6/Plxnb2/Nsun4/Cdk4/Rps9/Tent4b/Paip1/Hnrnpl/Larp4/Hnrnpd/C1qbp/Igf2bp1/Rbm3/Eef2/Pcif1/Eif3e/Pcbp1/Ybx1/Elavl1/Secisbp2/Niban1/Rps6kb1/Khdrbs1/Tob1/Ddx3x/Larp4b/Abcf1/Dhx29/Syncrip/Poldip3/Ythdf3/Samd4a/Pym1/Rmnd1/Hnrnpu/Dhx36/Eif4a3/Csde1/Ythdf2/Dnajc3/Fastkd2/Ngrn/N…
GO:0009201	ribonucleoside triphosphate biosynthetic process	65/4337	134/21470	2.40133	1.9e-13	6.82966e-12	5.58803e-12	65	Uck2/Ndufs2/Impdh2/Ndufc2/Pkm/Sdha/Ndufs6/Pnp/Ndufs4/Nme4/Antkmt/Ctps2/Bcl2l1/Ndufb6/Ak4/Eno1/Cad/Stat3/Uckl1/Atp6v1a/Ndufa3/Impdh1/Atpsckmt/Ak3/Ndufab1/Ndufb11/Mtco2/Mtatp8/Ndufb1/Parp1/Map2k1/Atp5mf/Atp5f1e/Atp5f1b/Ctps1/Atp5pf/Nme2/Vcp/Atp5f1a/Atp5me/Slc25a12/Uqcc3/Atp5f1c/Stoml2/Ndufs5/Atp5mg/Ndufb2/Ndufa2/Sdhb/Ndufb4/Ndufa6/Ndufb3/Dmac2l/Sdhd/Atp5f1d/Ndufb8/Ndufv2/Atp5po/Ndufa9/Ndufs7/Ndufb1…
GO:1902806	regulation of cell cycle G1/S phase transition	84/4337	194/21470	2.14348	2.1e-13	7.53149e-12	6.16227e-12	84	Mnat1/Larp7/Eif4g1/Kif14/Haspin/Smarca4/Men1/Apbb1/Crebbp/Rrm1/Gas1/Cdk7/Arid1b/Anxa1/Rdx/Cul4b/Arid1a/Rassf1/Acvr1/Akt1/Pbrm1/Rrm2/Apex1/Plrg1/Dpf2/Casp2/Wac/Ccnh/Tcf3/Cul4a/Adam17/Adamts1/Mepce/Smarcd2/Mdm2/Pten/Bcl7c/Phb2/Pkd2/Smarce1/Brd7/Tp53/Ccl2/Rb1/Ccnd1/Cdkn1b/Psme3/Ppp2ca/Psme1/Psme2/Smarcc1/Egfr/Fbxo7/Smarcc2/Cdkn2c/Cdkn2d/Klf4/Pml/Smarcd1/Pdpn/Ddx3x/Rbm38/Ddr2/Rbl1/Gigyf2/Jade1/Dlg1/K…
GO:0009725	response to hormone	286/4337	958/21470	1.47789	2.4e-13	8.58799e-12	7.01877e-12	286	Brca1/Phip/Ep300/Ptgs2/Idh1/Stat1/Hdac4/Kmt2d/Gpx1/Gnai2/Rhoa/Agrp/Srsf6/Gclm/Anxa3/Stxbp3/Scap/Tyms/Rap1gds1/Eif4e/Nfkb1/Anxa5/Pxn/Hmgb1/Ube3a/Abcg2/Tgfbr3/Pck2/Ikbkb/Dab2/Arsb/Cdc6/Smarca4/Foxp1/Men1/Cnot3/Kdm3a/Uri1/Iqgap1/Rnf40/Pak1/Fosb/Adam9/Prcp/Slc2a1/Tspo/Hmgb2/Ptpre/Mmp2/Slc27a1/Cnot1/Pkm/Glb1/Atp2b1/Btg1/Max/Gja1/Naip1/Ctsl/Hnrnpk/Mmp14/Rbfox2/Cyc1/Rangap1/Eif2b5/Arid1b/Rnf14/Rela/Gstp…
GO:0043065	positive regulation of apoptotic process	200/4337	616/21470	1.60728	2.6e-13	9.2827e-12	7.58656e-12	200	Ptgs2/Bclaf1/Casp8/Ing5/Hdac4/Nck2/Itgb1/Eif5a/Atg7/Rapgef2/Rhoa/Rbm5/Cdk5/Hip1r/Anxa5/Diablo/Camk2d/Hmgb1/Gsn/Itpr1/Pdcd2/Jmy/Steap3/Men1/Ei24/Apbb1/Sirt2/Map2k7/Tspo/Bbc3/Bax/Mmp2/Bnip3/Cdk19/Ccar1/Btg1/E2f3/App/Ano6/Tomm22/Dnm1l/Eif2b5/Sod2/Emilin2/Bin1/Rrp1b/Pdcd4/Ctnna1/Capn1/Fosl1/Anxa1/Rxra/Itga6/Akap12/Stk4/Park7/Map2k6/Bcl2l1/Trpm7/Bub1/Atf2/Agrn/Map3k20/Ptpa/Rpl11/Pak3/Mapk8/Map2k4/Dnaj…
GO:2000147	positive regulation of cell motility	199/4337	613/21470	1.60707	3.1e-13	1.1043e-11	8.99493e-12	199	Actr3/Ptgs2/Fn1/Hdac4/Itgb1/Gnai2/Rapgef2/Rhoa/Anxa3/Fubp1/P2rx4/Rhoc/Elp6/Camk2d/F3/Tbc1d24/Hmgb1/Dysf/Lrp1/Dab2/Spag9/Foxp1/Map2k3/Iqsec1/Pik3c2a/Dock7/Iqgap1/Mapk3/Pak1/Adam9/Rras/Rras2/Gab1/Dock1/Mmp2/Cx3cl1/Sparc/Clasp2/Actn4/Arhgap5/Ccar1/Map2k2/Cbll1/Dock4/Kif20b/Elp3/Mmp14/Fermt2/App/Ano6/Cd47/Dnm1l/Sod2/Cfl1/Rhod/Anxa1/Itga6/Rdx/Ets1/Ptk2/Akap12/Flna/Stk4/Atp7a/Itgav/Sdcbp/Smad3/Pak3/Map…
GO:0031577	spindle checkpoint signaling	34/4337	50/21470	3.36629	3.3e-13	1.17291e-11	9.55387e-12	34	Nuf2/Haspin/Plk1/Spc24/Gen1/Ndc80/Incenp/Bub1/Spc25/Atm/Klhl22/Pcid2/Cenpe/Tpr/Zwilch/Cdk5rap2/Aurkb/Birc5/Ccnb1/Ttk/Trip13/Cdca8/Kntc1/Dync1li1/Cdt1/Spdl1/Zwint/Mad2l1bp/Cdc20/Znf207/Bub3/Mad2l1/Ik/Bub1b
GO:0006520	amino acid metabolic process	109/4337	280/21470	1.92713	3.4e-13	1.20574e-11	9.83241e-12	109	Farsb/Gcdh/Dalrd3/Fpgs/Slc7a11/Wars2/Gclm/Tars2/Bcat1/Mtrr/Acad8/Pcbd2/Etfb/Bckdha/Nars2/Lars2/Mthfd1/Gstz1/Mtr/Csad/Gart/Park7/Pycr1/Ctps2/Hsd17b10/Atp7a/Pars2/Cad/Ddah1/Glul/Ggt1/Asns/Aldh18a1/Fah/Gls/Hibch/Asl/Lrrc47/Iars2/Farsa/Yars2/Acadsb/Psat1/Plod2/Mars1/Vars2/Glud1/Dld/Bhmt/Dhfr/Got2/Mmut/Aldh1a1/Sars1/Wars1/Adss2/Gfpt1/Ahcy/Ctps1/Sephs2/Gclc/Aarsd1/Gmps/Slc25a44/Mars2/Gm4952/Hars1/Phgdh…
GO:0034250	positive regulation of amide metabolic process	77/4337	173/21470	2.20337	3.7e-13	1.30629e-11	1.06643e-11	77	Dhx9/Nck2/Otud6b/Eif5a/Vim/Zcchc4/Fxr1/Nsun5/Eif4g1/Mettl3/Mapk3/Picalm/Pkm/Tarbp2/Csnk1e/Eif3d/Eif2b5/Polr2d/Rela/Polr2g/Rxra/Abca2/Trub2/Ythdf1/Nat10/Eif6/Plxnb2/Nsun4/Cdk4/Rps9/Tent4b/Paip1/Hnrnpl/Larp4/Hnrnpd/C1qbp/Igf2bp1/Rbm3/Ccn1/Prkcd/Eef2/Pcif1/Eif3e/Pcbp1/Ybx1/Elavl1/Pla2g6/Secisbp2/Niban1/Rps6kb1/Khdrbs1/Nfe2l2/Tob1/Ddx3x/Larp4b/Abcf1/Dhx29/Syncrip/Poldip3/Ythdf3/Samd4a/Pym1/Rmnd1/Hnrn…
GO:0045930	negative regulation of mitotic cell cycle	97/4337	239/21470	2.00917	3.7e-13	1.30629e-11	1.06643e-11	97	Brca1/Nuf2/Uimc1/Haspin/Cdc6/Plk1/Spc24/Tipin/Gen1/Btg1/Gas1/Rad21/Ndc80/Incenp/Nbn/Bub1/Atf2/Map3k20/Spc25/Timp2/Acvr1/Atm/Ctnnb1/Pbk/Klhl22/Cdk1/Casp2/Nae1/Wac/Blm/Nabp2/Pcid2/Cenpe/Tpr/Chek1/Msh2/Zwilch/Cdk5rap2/Mdm2/Pten/Pkd2/Aurkb/Birc5/Brd7/Tp53/Ccl2/Rb1/Zfp36l2/Zfp36l1/Ccnb1/Ccnd1/Ttk/Cdkn1b/Ier3/Egfr/Inip/Fbxo7/Trip13/Tom1l2/Klf4/Pml/Mre11/Rbm38/Rbl1/Gigyf2/Jade1/Ints3/Fbxo5/Ppp1r10/Clspn…
GO:0045862	positive regulation of proteolysis	136/4337	377/21470	1.78583	4.2e-13	1.47952e-11	1.20386e-11	136	Psmc3/Casp8/Fn1/Stat1/Atg7/Rhoa/Pcolce/Ankib1/Hip1r/Nub1/Diablo/F3/Hip1/Hmgb1/Gsn/Hdac2/Pdcd2/Dab2/Tmtc3/Men1/Plk1/Rnf40/Picalm/Sirt2/Adam9/Psmc4/Bbc3/Bax/Bag6/Pias1/Mmp14/App/Csnk1e/Rnf14/Cfl1/Stub1/Ptk2/Asph/Smad3/Pacsin3/Eno1/Anxa2/Akirin2/Stat3/Gramd4/Rps3/Ruvbl1/Htra2/Akt1/Dda1/Fyn/Cav1/Hspd1/Ctnnd1/Tnip1/Rnf7/Hspa8/Casp12/Casp2/Arrb1/Csnk1a1/Cyfip2/Csnk1d/Sirt1/Bak1/Apaf1/Ccn2/Mdm2/Senp1/Pt…
GO:0000226	microtubule cytoskeleton organization	210/4337	658/21470	1.57992	4.4e-13	1.54654e-11	1.2584e-11	210	Srgap2/Brca1/Dst/Traf3ip1/Tuba4a/Gapdh/Itgb1/Txndc9/Nuf2/Rhoa/Vamp4/Setd2/Mlh1/Dclk1/Usp33/Kif14/Mark2/Dlgap5/Ckap5/Dock7/Plk1/Pak1/Tacc2/Map6/Nup62/Akap9/Tubgcp2/Chmp2a/Rassf7/Pcm1/Map1s/Tubb3/Kif23/Clasp2/Gen1/Cep290/Pcnt/Espl1/Ndc80/Washc1/Ss18/Cfl1/Trim36/Kif20a/Incenp/Lzts2/Ptk2/Flna/Ccdc88a/Tpgs1/Dnah17/Stag2/Xpo1/Tpx2/Rae1/Agrn/Spc25/Ptpa/Nat10/Knstrn/Mapk8/Rassf1/Tbcd/Chmp6/Cep57/Smn1/Dna…
GO:0070828	heterochromatin organization	46/4337	81/21470	2.81135	4.6e-13	1.61326e-11	1.31271e-11	46	Kmt2d/Hmgb1/Hdac2/Smarca4/Ubr2/Pphln1/Smchd1/Phf8/Hat1/Kdm1a/Samd1/Sirt6/Cbx3/Rrp8/Sin3a/Sirt1/Tpr/Baz1a/Dnmt1/Hdac1/Rb1/Lmnb1/Lmna/Wdhd1/Cdk2/Mphosph8/Atf7ip2/Bahd1/Resf1/Hells/Trim28/Spty2d1/Tasor/Rif1/Atf7ip/L3mbtl3/Scmh1/Znfx1/Setd7/Baz2a/Smarca5/Cenpv/Cbx8/Ppm1d/Mecp2/Mbd3
GO:0016441	post-transcriptional gene silencing	43/4337	73/21470	2.916	4.7e-13	1.63746e-11	1.33977e-11	43	Dhx9/Fxr1/Nfkb1/Eif4g1/Celf1/Tnrc6a/Cnot1/Map2k2/Tnrc6b/Tarbp2/Ncbp2/Ago1/Focad/Eif6/Stat3/Eif4e2/Mov10/Ripk1/Ncor2/Tp53/Map2k1/Ddx6/Ppp3ca/Tial1/Elavl1/Egfr/Ncbp1/Ncor1/Ddx5/Helz/Gigyf2/Pum2/Pum1/Zmpste24/Nrde2/Ago2/Ajuba/Xpo5/Clp1/Adar/Eif4enif1/Celf2/Mecp2
GO:0045931	positive regulation of mitotic cell cycle	63/4337	130/21470	2.39905	4.7e-13	1.63746e-11	1.33977e-11	63	Eif4e/Larp7/Camk2d/Eif4g1/Hmgb1/Crebbp/Rrm1/Tmod3/App/Anxa1/Rdx/Cul4b/Cdc27/Shb/Dusp3/Cdk4/Akt1/Asns/Rrm2/Apex1/Cdk1/Plrg1/Sin3a/Cul4a/Adam17/Adamts1/Cul3/Cenpe/Mepce/Pkn2/Fgfr1/Mdm2/Phb2/Rad51b/Birc5/Rb1/Lmnb1/Hspa2/Prkca/Ccnb1/Ccnd1/Vps4b/Rab11a/Pafah1b1/Egfr/Brd4/Rps6kb1/Ddx3x/Ddr2/Fbxo5/Ppp1r10/Rcc2/Lsm10/Cdt1/Poldip2/Ankrd17/Cdca5/Ube2c/Mad2l1bp/Anp32b/Cpsf3/Anapc7/Mecp2
GO:0016032	viral process	132/4337	363/21470	1.80016	4.7e-13	1.63746e-11	1.33977e-11	132	Tardbp/Psmc3/Dhx9/Ep300/Pikfyve/Stat1/Atg7/Snw1/Larp7/Eif3b/Gsn/Arl8b/Trim56/Vamp8/Smarca4/Crebbp/Slc3a2/Chmp2a/Nectin1/Ppia/Ilf3/Ctsl/Spcs1/Tarbp2/Eif3d/Taf11/Ddb1/Cfl1/Eif3a/Rrp1b/Nedd4/Stau1/Kpna2/Snf8/Kpna6/Bcl2l1/Itgav/Nbn/Ssb/Ppih/Hcfc1/Chmp6/Cav1/Hsp90ab1/Oasl2/Hspa8/Zc3hav1/Lef1/Cdk9/Ccnt1/Ptbp1/Grk2/Top2b/Oas3/Pkn2/Chd1/Pfn1/Bsg/Hdac1/Npc1/Banf1/Ccnk/Tp53/Iap/Jun/P4hb/Ifi204/Lgals1/Furin…
GO:0006635	fatty acid beta-oxidation	47/4337	84/21470	2.76988	5.4e-13	1.87721e-11	1.53206e-11	47	Gcdh/Acad9/Acox3/Acadl/Acad11/Acad8/Etfb/Abcd4/Acox1/Cpt2/Hsd17b10/Abcd1/Acadvl/Crat/Akt2/Akt1/Aldh1l2/Acadsb/Acox2/Ech1/Pex5/Twist1/Scp2/Irs1/Eci1/Acadm/Irs2/Acads/Hadh/Etfdh/Echs1/Lonp2/Hadha/Acaa2/Acat2/Acad10/Acat1/Acaa1a/Hadhb/Etfa/Decr1/Echdc1/Crot/Ivd/Mtor/Auh/Eci2
GO:0031400	negative regulation of protein modification process	175/4337	524/21470	1.65329	5.6e-13	1.94248e-11	1.58666e-11	175	Brca1/Tardbp/Traf3ip1/Nck2/Usp4/Gnai2/Tiprl/Cdk5/Fry/Eif4g1/Inpp5f/Tbc1d24/Dysf/Kdm5a/Hdac2/Ikbkb/Spag9/Men1/Plec/Plk1/Kdm3a/Cbl/Sirt2/Tspo/Nup62/Bax/Ppia/Pwp1/Deptor/Stk38/Rela/Gstp1/Pdcd4/P3h1/Park7/Kdm4a/Shb/Ptpa/Rpl11/G6pdx/Kdm1a/Ppp1r11/Kdm4b/Dusp3/Dnaja1/Chmp6/Ctnnb1/Prkag2/Rps3/Pbk/Met/Akt1/Fyn/Ilk/Cav1/Pkn1/Arrb1/Limk1/Coro1c/Arpp19/Hmgcr/Mvp/Bod1l/Pwwp2b/Pdpk1/Grk2/Tmed2/Sirt1/Lrrk1/Bak1…
GO:0010243	response to organonitrogen compound	335/4337	1167/21470	1.42107	5.9e-13	2.04207e-11	1.6683e-11	335	Xrn1/Brca1/Phip/Ptgs2/Edem3/Stat1/Itgb1/Gpx1/Gnai2/Vim/Rapgef2/Usp19/Ncam1/Lamtor1/Agrp/Srsf6/Gclm/Cdk5/Rap1a/Stxbp3/P2rx4/Scap/Tyms/Rap1gds1/Cd36/Vcam1/Dhx15/Nfkb1/Anxa5/Pxn/Ube3a/Tmem129/Abcg2/Itpr1/Hdac2/Tgfbr3/Stt3b/Pck2/Lrp1/Ikbkb/Cdc6/Men1/Crebbp/Iqgap1/Rnf40/Mapk3/Pak1/Sirt2/Fosb/Slc2a1/Tspo/Akap9/Ptpre/Trpm4/Mmp2/Bag6/Slc27a1/Pkm/Cacna1a/Ldlr/Fdx1/Atp2b1/Snx6/Rap1b/Btg1/Max/Palm/Gja1/Ubr2…
GO:0051098	regulation of binding	144/4337	408/21470	1.74721	6e-13	2.07216e-11	1.69544e-11	144	Actr3/Dhx9/Ep300/Traf3ip1/Hdac4/Rapgef2/Nmd3/Cdk5/Tfip11/Hip1r/Larp7/Usp33/Eif4g1/Hmgb1/Hdac2/Tgfbr3/Mark2/Lrp1/Dab2/Smarca4/Men1/Plk1/Mapk3/Sirt2/Hmgb2/Bax/Hnrnpk/App/Csnk1e/Eif3d/Tmbim6/Sting1/Stub1/Stk4/Park7/Agrn/Rpl11/Smad3/Kdm1a/Mapk8/Eno1/Anxa2/Znf462/Ilrun/Abl2/Wapl/Ctnnb1/Met/Akt1/Ifit2/Cav1/Hsp90ab1/Stmn1/Sympk/Camk1/Lef1/Mapre3/Eif2b4/Cdk9/Arrb1/Csnk1a1/Sin3a/Blm/Tgfbr1/Lrpap1/Mepce/Si…
GO:1901992	positive regulation of mitotic cell cycle phase transition	51/4337	96/21470	2.62991	8.6e-13	2.96363e-11	2.40022e-11	51	Larp7/Camk2d/Eif4g1/Crebbp/Rrm1/Tmod3/App/Anxa1/Rdx/Cul4b/Cdc27/Cdk4/Akt1/Rrm2/Apex1/Cdk1/Plrg1/Sin3a/Cul4a/Adam17/Adamts1/Cul3/Cenpe/Mepce/Mdm2/Phb2/Rad51b/Birc5/Rb1/Lmnb1/Hspa2/Ccnb1/Ccnd1/Vps4b/Rab11a/Egfr/Brd4/Ddx3x/Ddr2/Fbxo5/Rcc2/Lsm10/Cdt1/Ankrd17/Cdca5/Ube2c/Mad2l1bp/Anp32b/Cpsf3/Anapc7/Mecp2
GO:0043068	positive regulation of programmed cell death	202/4337	631/21470	1.58476	9e-13	3.08805e-11	2.50711e-11	202	Ptgs2/Bclaf1/Casp8/Ing5/Hdac4/Nck2/Itgb1/Eif5a/Atg7/Rapgef2/Rhoa/Rbm5/Cdk5/Hip1r/Anxa5/Diablo/Camk2d/Hmgb1/Gsn/Itpr1/Pdcd2/Jmy/Steap3/Men1/Ei24/Apbb1/Sirt2/Map2k7/Tspo/Bbc3/Bax/Mmp2/Bnip3/Cdk19/Ccar1/Btg1/E2f3/App/Ano6/Tomm22/Dnm1l/Eif2b5/Sod2/Emilin2/Bin1/Rrp1b/Pdcd4/Ctnna1/Capn1/Fosl1/Anxa1/Rxra/Itga6/Akap12/Stk4/Park7/Map2k6/Bcl2l1/Trpm7/Bub1/Atf2/Agrn/Map3k20/Ptpa/Rpl11/Pak3/Mapk8/Map2k4/Dnaj…
GO:0045839	negative regulation of mitotic nuclear division	38/4337	61/21470	3.08387	9e-13	3.08805e-11	2.50711e-11	38	Nuf2/Haspin/Plk1/Spc24/Gen1/Rad21/Ndc80/Incenp/Bub1/Spc25/Atm/Klhl22/Pcid2/Cenpe/Tpr/Chek1/Zwilch/Cdk5rap2/Aurkb/Birc5/Ccnb1/Ttk/Trip13/Tom1l2/Fbxo5/Cdca8/Kntc1/Dync1li1/Cdt1/Spdl1/Zwint/Mad2l1bp/Cdc20/Znf207/Bub3/Mad2l1/Ik/Bub1b
GO:0045814	negative regulation of gene expression, epigenetic	47/4337	85/21470	2.73729	9.7e-13	3.31389e-11	2.6932e-11	47	Kmt2d/Hmgb1/Smarca4/Ubr2/Pphln1/Smchd1/Phf8/Hat1/Kdm1a/Samd1/Sirt6/Cbx3/Rrp8/Sin3a/Sirt1/Tpr/Baz1a/Dnmt1/Hdac1/Rb1/Lmnb1/Bmi1/Lmna/Wdhd1/Cdk2/Mphosph8/Atf7ip2/Bahd1/Resf1/Hells/Trim27/Trim28/Spty2d1/Tasor/Rif1/Atf7ip/L3mbtl3/Macroh2a2/Scmh1/Znfx1/Baz2a/Smarca5/Cenpv/Cbx8/Ppm1d/Mecp2/Mbd3
GO:0019220	regulation of phosphate metabolic process	391/4337	1407/21470	1.3757	9.7e-13	3.31389e-11	2.6932e-11	391	Tardbp/Pik3r4/Phip/Ptgs2/Idh1/Traf3ip1/Fn1/Mnat1/Nck2/Itgb1/Nptn/Gnai2/Rapgef2/Rhoa/Smg5/Celsr3/Tiprl/Cdk5/Rap1a/Hax1/Sh3glb1/Fxr1/Cd36/Gna12/Eif4g1/Pxn/Ube2k/Inpp5f/Hmgb1/Kif14/Zeb2/Raf1/Kras/Hdac2/Ikbkb/Dab2/Cdc6/Spag9/Men1/Tnk2/Map2k3/Plec/Dock7/Plk1/Uri1/Cbl/Iqgap1/Ndufc2/Mapk3/Pak1/Nrg1/Sirt2/Map2k7/Adam9/Tspo/Nup62/Akap9/Bax/Gab1/Slc27a1/Vac14/Cx3cl1/Ldlr/Ppia/Map2k2/Pwp1/Ppp6r3/Fermt2/App/…
GO:1903320	regulation of protein modification by small protein conjugation or removal	103/4337	263/21470	1.93876	9.9e-13	3.37494e-11	2.74614e-11	103	Brca1/Hdac4/Atg7/Usp4/Cdk5/Ube3a/Dysf/Otud4/Plk1/Rnf40/Tspo/Pias1/Ppia/Washc1/Rela/Ndfip1/Stub1/Hsp90aa1/Park7/Huwe1/Rnf20/Rpl11/Uba2/Kdm1a/Mapk8/Tollip/Rassf1/Dnaja1/Ube2v1/Ctnnb1/Rps3/Rps2/Akt1/Fyn/Cav1/Hsp90ab1/Tnip1/Cdk9/Arrb1/Skp1/Limk1/Mta1/Tgfbr1/Cul3/Arnt/Pias4/Kdm2a/Traf7/Pten/Hdac3/Pdcd6/Hspa1b/Hspa5/Bmi1/U2af2/Plaa/Psen1/Chp1/Ube2d1/Rbx1/Ube2i/Ube2l3/Nxn/Gclc/Vcp/Btrc/Lrrk2/Ctr9/Ddx3x/…
GO:0071214	cellular response to abiotic stimulus	128/4337	352/21470	1.80016	1.1e-12	3.71004e-11	3.03556e-11	128	Brca1/Ep300/Ptgs2/Casp8/Hdac4/Actr5/Swi5/Nfkb1/Dysf/Rab11fip5/Mettl3/Ints7/Rad51ap1/Plec/Ei24/Crebbp/Mapk3/Slc2a1/Tspo/Bbc3/Ruvbl2/Bax/Mmp2/Bnip3/Usp28/Palm/Gja1/Polk/Mlst8/Ddb1/Nedd4/Cul4b/Bcl2l1/Map3k20/Kdm1a/Mapk8/Map2k4/Itgb6/Atm/Ctnnb1/Pbk/Tmem109/Akt2/Akt1/Cav1/Cnn2/Pold1/Casp2/Oxsr1/Piezo1/Myo6/Cul4a/Blm/Sipa1/Igf1r/Tnfrsf1a/Myd88/Sirt1/Bak1/Dnm2/Chek1/Map3k2/Ect2/Noc2l/Mdm2/Pten/Pkd2/Aurk…
GO:0104004	cellular response to environmental stimulus	128/4337	352/21470	1.80016	1.1e-12	3.71004e-11	3.03556e-11	128	Brca1/Ep300/Ptgs2/Casp8/Hdac4/Actr5/Swi5/Nfkb1/Dysf/Rab11fip5/Mettl3/Ints7/Rad51ap1/Plec/Ei24/Crebbp/Mapk3/Slc2a1/Tspo/Bbc3/Ruvbl2/Bax/Mmp2/Bnip3/Usp28/Palm/Gja1/Polk/Mlst8/Ddb1/Nedd4/Cul4b/Bcl2l1/Map3k20/Kdm1a/Mapk8/Map2k4/Itgb6/Atm/Ctnnb1/Pbk/Tmem109/Akt2/Akt1/Cav1/Cnn2/Pold1/Casp2/Oxsr1/Piezo1/Myo6/Cul4a/Blm/Sipa1/Igf1r/Tnfrsf1a/Myd88/Sirt1/Bak1/Dnm2/Chek1/Map3k2/Ect2/Noc2l/Mdm2/Pten/Pkd2/Aurk…
GO:0051174	regulation of phosphorus metabolic process	391/4337	1408/21470	1.37473	1.1e-12	3.71004e-11	3.03556e-11	391	Tardbp/Pik3r4/Phip/Ptgs2/Idh1/Traf3ip1/Fn1/Mnat1/Nck2/Itgb1/Nptn/Gnai2/Rapgef2/Rhoa/Smg5/Celsr3/Tiprl/Cdk5/Rap1a/Hax1/Sh3glb1/Fxr1/Cd36/Gna12/Eif4g1/Pxn/Ube2k/Inpp5f/Hmgb1/Kif14/Zeb2/Raf1/Kras/Hdac2/Ikbkb/Dab2/Cdc6/Spag9/Men1/Tnk2/Map2k3/Plec/Dock7/Plk1/Uri1/Cbl/Iqgap1/Ndufc2/Mapk3/Pak1/Nrg1/Sirt2/Map2k7/Adam9/Tspo/Nup62/Akap9/Bax/Gab1/Slc27a1/Vac14/Cx3cl1/Ldlr/Ppia/Map2k2/Pwp1/Ppp6r3/Fermt2/App/…
GO:0016575	histone deacetylation	55/4337	108/21470	2.52105	1.1e-12	3.71004e-11	3.03556e-11	55	Morf4l1/Hdac4/Tbl1xr1/Kdm5a/Hdac2/Znhit1/Gatad2b/Sirt2/Gatad2a/Sin3b/Yeats2/Morf4l2/Mapk8/Sirt6/Rrp8/Mta1/Sin3a/Chd4/Sirt1/Ncor2/Hdac1/Per1/Hdac3/Tp53/Bcl6/Wdr5/Phb1/Sap30bp/Brms1l/Ncor1/Akap8l/Lrrk2/Mier1/Pml/Rbbp4/Rbbp7/Prkd1/Nipbl/Rcor2/Rcor1/Kat14/Tada3/Rest/Sfpq/Dr1/Baz2a/Smarca5/Mbip/Sgf29/Akap8/Sphk2/Tbl1x/Mta2/Mbd3/Hdac6
GO:0044255	cellular lipid metabolic process	308/4337	1060/21470	1.43843	1.1e-12	3.71004e-11	3.03556e-11	308	Brca1/Pik3r4/Ptgs2/Idh1/Pign/Pik3c2g/Pikfyve/Gcdh/Atg7/Gpx1/Impa1/Mvk/Fdps/Sh3glb1/Pisd/Scap/Pigk/Acad9/Cd36/Lias/Inpp5f/Tbl1xr1/Acox3/Acadl/Pck2/Acad11/Lrp1/Acad8/Agpat1/Pik3c2a/Cdipt/Etfb/Pnpla6/Sirt2/Aldh3a2/Gde1/Pi4ka/Rnf213/Bax/Tecr/Slc27a1/Vac14/Pla2g15/Ldlr/St3gal4/Abcd4/Ndufs6/Galc/Fdft1/Naga/Prkag1/Alg10b/Asah2/Gstp1/Plcb3/Fads1/Fads3/Scd2/Anxa1/Pi4k2a/Sacm1l/Nfe2l1/Acox1/Cpt2/Gstm1/Hsd1…
GO:0009451	RNA modification	71/4337	157/21470	2.23873	1.2e-12	4.03873e-11	3.30449e-11	71	Trmt1l/Dalrd3/Zcchc4/Larp7/Elp6/Nsun5/Bud23/Emg1/Trmt1/Dus3l/Dus4l/Mettl3/Tyw1/Osgep/Trmt10a/Qtrt1/Cbll1/Elp3/Mettl6/Trmt2a/Dnajb11/Wtap/Cmtr1/Elp4/Pusl1/Hsd17b10/Virma/Alkbh3/Dkc1/Trub2/Nat10/Thada/Nsun4/Pus1/Rnmt/Ramac/Pus7l/Mettl1/Mto1/Zc3h13/Nop2/Mepce/Pus7/Nsun2/Pcif1/Thumpd3/Rbm15/Rpusd2/Hnrnpab/Alkbh5/Mrm3/Osgepl1/Rbm15b/Syncrip/Elp1/Aars1/Trmt2b/Tfb1m/Adarb1/Thumpd1/Apobec3/Adar/Mrm2/Nop1…
GO:0042273	ribosomal large subunit biogenesis	42/4337	72/21470	2.88775	1.4e-12	4.70186e-11	3.83893e-11	42	Rpf1/Sdad1/Ppan/Nsa2/Rpl10a/Ebna1bp2/Mrto4/Rpl11/Eif6/Brix1/Nop2/Traf7/Rpf2/Noc2l/Rpl23a/Surf6/Bop1/Wdr74/Urb1/Mak16/Nop53/Rsl1d1/Ddx18/Nifk/Znf622/Fastkd2/Rsl24d1/Gtpbp4/Dhx30/Nop16/Mrm2/Ddx28/Malsu1/Nip7/Rrs1/Rrp15/Snu13/Rpl7l1/Ftsj3/Nvl/Pak1ip1/Wdr12
GO:0040017	positive regulation of locomotion	201/4337	630/21470	1.57942	1.5e-12	5.01646e-11	4.10446e-11	201	Actr3/Ptgs2/Fn1/Hdac4/Itgb1/Gnai2/Rapgef2/Rhoa/Anxa3/Fubp1/P2rx4/Rhoc/Elp6/Camk2d/F3/Tbc1d24/Hmgb1/Dysf/Lrp1/Dab2/Spag9/Foxp1/Map2k3/Iqsec1/Pik3c2a/Dock7/Iqgap1/Mapk3/Pak1/Adam9/Rras/Rras2/Gab1/Dock1/Mmp2/Cx3cl1/Sparc/Clasp2/Actn4/Arhgap5/Ccar1/Map2k2/Cbll1/Dock4/Kif20b/Elp3/Mmp14/Fermt2/App/Ano6/Cd47/Dnm1l/Sod2/Cfl1/Rhod/Anxa1/Itga6/Rdx/Ets1/Ptk2/Akap12/Flna/Stk4/Atp7a/Itgav/Sdcbp/Smad3/Pak3/Map…
GO:0098732	macromolecule deacylation	67/4337	145/21470	2.28744	1.5e-12	5.01646e-11	4.10446e-11	67	Ep300/Morf4l1/Hdac4/Fry/Tbl1xr1/Kdm5a/Hdac2/Znhit1/Gatad2b/Sirt2/Gatad2a/Sin3b/Yeats2/Flna/Morf4l2/Mapk8/Ppt1/Sirt6/Rrp8/Ppt2/Mta1/Sin3a/Chd4/Sirt1/Ncor2/Hdac1/Per1/Nnmt/Hdac3/Tp53/Bcl6/Wdr5/Phb1/Sap30bp/Prkaa1/Brms1l/Lyplal1/Ncor1/Akap8l/Lrrk2/Mier1/Pml/Rbbp4/Rbbp7/Prkd1/Nipbl/Rcor2/Rcor1/Kat14/Tada3/Ccar2/Rest/Sfpq/Dr1/Baz2a/Smarca5/Spred1/Mbip/Abhd12/Sgf29/Akap8/Sphk2/Tbl1x/Mta2/Abhd16a/Mbd3/H…
GO:0006476	protein deacetylation	62/4337	130/21470	2.36097	1.8e-12	6.00707e-11	4.90363e-11	62	Ep300/Morf4l1/Hdac4/Fry/Tbl1xr1/Kdm5a/Hdac2/Znhit1/Gatad2b/Sirt2/Gatad2a/Sin3b/Yeats2/Flna/Morf4l2/Mapk8/Sirt6/Rrp8/Mta1/Sin3a/Chd4/Sirt1/Ncor2/Hdac1/Per1/Nnmt/Hdac3/Tp53/Bcl6/Wdr5/Phb1/Sap30bp/Prkaa1/Brms1l/Ncor1/Akap8l/Lrrk2/Mier1/Pml/Rbbp4/Rbbp7/Prkd1/Nipbl/Rcor2/Rcor1/Kat14/Tada3/Ccar2/Rest/Sfpq/Dr1/Baz2a/Smarca5/Spred1/Mbip/Sgf29/Akap8/Sphk2/Tbl1x/Mta2/Mbd3/Hdac6
GO:0006360	transcription by RNA polymerase I	38/4337	62/21470	3.03413	1.9e-12	6.32748e-11	5.16846e-11	38	Smarca4/Polr1a/Pwp1/Ercc6/Flna/Phf8/Ubtf/Dek/Polr1c/Maf1/Gtf2h1/Mars1/Polr1h/Sf3b1/Polr1e/Tcof1/Cavin1/Ncl/Ercc3/Polr2l/Wdr75/Ttf1/Wdr43/Polr1g/Mybbp1a/Dhx33/Zmpste24/Nol11/Nop53/Utp15/Macroh2a2/Gtf2h5/Baz2a/Smarca5/Ddx21/Mtor/Smarcb1/Baz1b
GO:0016050	vesicle organization	122/4337	333/21470	1.81367	2e-12	6.64654e-11	5.43251e-11	122	Agfg1/Tgfbrap1/Pikfyve/Stx6/Lamtor1/Vamp4/Scap/Fnbp1l/Dnm1/Zeb2/Dysf/Arl8b/Vamp8/Arfgap3/Picalm/Stxbp1/Chmp2a/Trappc6b/Ap3d1/Ap3m1/Ap2m1/Ap3b1/Washc1/Anxa1/Pi4k2a/Gbf1/Arfgef2/Trappc2/Sdcbp/Sec23b/Ptprn/Vamp2/Snap23/Anxa2/Rab34/Stx17/Chmp6/Trappc11/Stx16/Tmf1/Akt2/Ap1s1/Pik3c3/Sdc1/Coro1c/Mta1/Cul3/Kif5b/Sec16a/Dnm3/Trappc6a/Anxa8/Ap1b1/Sdc4/Trappc3/Stx7/Gosr1/Pdcd6/Ap1g1/Nectin2/Rab5c/Rab22a/Vps…
GO:0022008	neurogenesis	508/4337	1920/21470	1.3098	2.3e-12	7.61161e-11	6.22003e-11	508	Srgap2/Tgif1/Actr3/Runx1/Dst/Ep300/Stk25/Fn1/Faim/Macf1/Meis1/Nck2/Itgb1/Atg7/Nptn/Ndufs2/Vim/Rapgef2/Rhoa/Ncam1/Celsr3/Snw1/Srrt/Cdk5/Rap1a/Dclk1/Fubp1/Sh3glb1/P2rx4/Eif4e/Vcam1/Cdk6/Usp33/Fry/Nsun5/Eif4g1/Rbpj/Inpp5f/Tbc1d24/Ube3a/Zeb2/Kras/Itpr1/Hdac2/Mettl3/Mark2/Gak/Lrp1/Ckap5/Ikbkb/Dab2/Arsb/Smarca4/Spag9/Foxp1/Ttc3/Iqsec1/Plec/Apbb1/Dock7/Crebbp/Idh2/Iqgap1/Mapk3/Pak1/Nrg1/Picalm/Tacc2/Stx…
GO:0008283	cell population proliferation	855/4337	3474/21470	1.21837	2.3e-12	7.61161e-11	6.22003e-11	855	Srgap2/Tgif1/Actr3/Phip/Runx1/Dhx9/Dst/Ep300/Ptgs2/Morf4l1/Tmem237/Traf3ip1/Stk25/Fn1/Stat1/Ing5/Hdac4/Mnat1/Kmt2d/Macf1/Meis1/Nck2/Otud6b/Capzb/Itgb1/Atg7/Nptn/Gpx1/Ndufs2/Gnai2/Vim/Rapgef2/Rhoa/Ncam1/Celsr3/Fpgs/Impdh2/Srsf6/Snw1/Slc7a11/Ints1/Cdk5/Rap1a/Dclk1/Fubp1/Sh3glb1/Slc35f6/Fxr1/Ptpn23/Fnbp1l/Vcam1/Larp7/Tapt1/Gna12/Cdk6/Camk2d/F3/Ptbp2/Usp33/Fry/Rbpj/Pxn/Inpp5f/Slc7a1/Tbc1d24/Hmgb1/Gsn…
GO:0034614	cellular response to reactive oxygen species	65/4337	140/21470	2.29841	2.4e-12	7.926e-11	6.481e-11	65	Stk25/Atg7/Cd36/Hdac2/Mapk3/Mmp2/Bnip3/Glrx/Sod2/Rela/Cfl1/Capn1/Ccs/Prdx5/Anxa1/Park7/Atp7a/Setx/Mapk8/Ern1/Prdx1/Rps3/Met/Akt1/Fyn/Apex1/Cdk1/Prdx2/Pdcd10/Chuk/Pdgfrb/Sirt1/Ripk1/Tpm1/Ect2/Foxo3/Ankzf1/Sod3/Dhfr/Fos/Tp53/Src/Jun/Sod1/Parp1/Pcna/Prdx3/Pcgf2/Pdgfra/Prkcd/Akr1b1/Rhob/Axl/Egfr/Aqp1/Prkaa1/Nfe2l2/Ddr2/Nqo1/Adprs/Map1lc3a/Trex1/Pawr/Trap1/Hdac6
GO:0042776	proton motive force-driven mitochondrial ATP synthesis	39/4337	65/21470	2.97026	2.5e-12	8.23909e-11	6.74122e-11	39	Ndufs2/Ndufc2/Sdha/Ndufs6/Ndufs4/Antkmt/Ndufb6/Ndufa3/Atpsckmt/Ndufab1/Ndufb11/Mtatp8/Ndufb1/Atp5mf/Atp5f1e/Atp5f1b/Atp5pf/Atp5f1a/Atp5me/Atp5f1c/Stoml2/Ndufs5/Ndufb2/Ndufa2/Sdhb/Ndufb4/Ndufa6/Ndufb3/Sdhd/Atp5f1d/Ndufb8/Ndufv2/Atp5po/Ndufa9/Ndufs7/Ndufb10/Atp5pd/Ndufa13/Ndufa7
GO:0006413	translational initiation	61/4337	128/21470	2.35919	2.8e-12	9.20863e-11	7.53166e-11	61	Bzw1/Nck2/Eif4e/Eif3b/Eif4g1/Mettl3/Eif3c/Eif3k/Eif5/Eif3d/Eif2b5/Eif4a2/Ncbp2/Polr2d/Eif3a/Fech/Polr2g/Rxra/Eif3m/Ythdf1/Eif6/Eif4b/Eif4e2/Rps2/Eif2a/Mtif3/Eif2b4/Eif4g2/Tmed2/Paip1/Tpr/Eif1/Eif3e/Eif4a1/Abce1/Slbp/Eif2ak2/Eif3j1/Ncbp1/Rps6kb1/Khdrbs1/Pml/Ddx3x/Abcf1/Dhx29/Eif2s1/Dhx33/Ythdf3/Ago2/Eif3l/Eif3h/Ythdf2/Dnajc3/Eif2b2/Nck1/Paip2/Mcts1/Eif3f/Eif3i/Eif4h/Eif3g
GO:0016236	macroautophagy	100/4337	257/21470	1.92624	3.3e-12	1.08306e-10	8.84049e-11	100	Atg9a/Pik3r4/Pikfyve/Wdr45/Atg7/Rab3gap2/Sh3glb1/Vps33a/Arl8b/Atg10/Vamp8/Ei24/Pik3c2a/Mapk3/Fyco1/Rnf213/Chmp2a/Bnip3/Rab3gap1/Scfd1/Tbk1/Nrbp2/Atg101/Sting1/Atp6v0a1/Huwe1/Map3k7/Usp36/Mtmr3/Stx17/Mtm1/Chmp6/Ilrun/Wipi2/Htra2/Pik3c3/Myo5a/Fez2/Rb1cc1/Wac/Tex264/Vdac1/Snx7/Sirt1/Wdfy3/Tlr2/Map1lc3b/Phb2/Npc1/Atp2a2/Supt5h/Ikbkg/Tp53/Hmox1/Lamp2/Plaa/Vps4b/Slc25a4/Psen1/Rab7a/Slc25a5/Aup1/Sptlc2/…
GO:0035601	protein deacylation	65/4337	141/21470	2.28211	3.6e-12	1.17907e-10	9.62068e-11	65	Ep300/Morf4l1/Hdac4/Fry/Tbl1xr1/Kdm5a/Hdac2/Znhit1/Gatad2b/Sirt2/Gatad2a/Sin3b/Yeats2/Flna/Morf4l2/Mapk8/Ppt1/Sirt6/Rrp8/Mta1/Sin3a/Chd4/Sirt1/Ncor2/Hdac1/Per1/Nnmt/Hdac3/Tp53/Bcl6/Wdr5/Phb1/Sap30bp/Prkaa1/Brms1l/Lyplal1/Ncor1/Akap8l/Lrrk2/Mier1/Pml/Rbbp4/Rbbp7/Prkd1/Nipbl/Rcor2/Rcor1/Kat14/Tada3/Ccar2/Rest/Sfpq/Dr1/Baz2a/Smarca5/Spred1/Mbip/Abhd12/Sgf29/Akap8/Sphk2/Tbl1x/Mta2/Mbd3/Hdac6
GO:2000779	regulation of double-strand break repair	63/4337	135/21470	2.3102	3.9e-12	1.27207e-10	1.03971e-10	63	Morf4l1/Setd2/Pnkp/Ppp4r2/Smarca4/Rad51ap1/Ruvbl2/Yeats4/Ercc6/Arid1b/Smchd1/Kmt5b/Morf4l2/Arid1a/Kdm1a/Meaf6/Dek/Ruvbl1/Sirt6/Pbrm1/Brd8/Dpf2/Mms19/Blm/Pias4/Helq/Chek1/Smarcd2/Fus/Bcl7c/Smarce1/Brd7/Parp1/Mgmt/Twist1/Actr2/Was/Tp53bp1/Ppp4c/Smarcc1/Fh/Smarcc2/Pml/Smarcd1/Zcwpw1/Rif1/Wdr48/Fignl1/Nsd2/Cgas/Parp9/Ep400/Nudt16l1/Terf2ip/Bcl7b/Ppp4r3b/Ubqln4/Bcl7a/Mrnip/Ube2v2/Dmap1/Smarcb1/Actl6a
GO:0032271	regulation of protein polymerization	87/4337	213/21470	2.02201	3.9e-12	1.27207e-10	1.03971e-10	87	Actr3/Nck2/Sptbn1/Capzb/Rhoa/Hax1/Capza1/Arpc1a/Arpc3/Hip1r/Gsn/Arpc5l/Ckap5/Cdc42ep1/Pak1/Akap9/Svil/Tmod3/Clasp2/Twf2/Vdac2/Cyrib/Washc1/Bin1/Mlst8/Cfl1/Capn1/Rdx/Hsp90aa1/Pak3/Sptan1/Mapk8/Tbcd/Baiap2/Rps3/Sgk1/Met/Arpc2/Carmil1/Cav1/Stmn1/Twf1/Eps8/Mapre3/Arpc4/Numa1/Cyfip2/Fkbp4/Tpm1/Tlr2/Cdk5rap2/Pfn1/Myadm/Avil/Hspa1b/Prkcd/Drg1/Cdkn1b/Mtpn/Rac1/Mphosph8/Cttn/Grb2/Dbnl/Gba2/Rictor/Kirrel1/…
GO:0009145	purine nucleoside triphosphate biosynthetic process	61/4337	129/21470	2.3409	4.2e-12	1.36711e-10	1.11697e-10	61	Ndufs2/Impdh2/Ndufc2/Pkm/Sdha/Ndufs6/Adk/Pnp/Ndufs4/Nme4/Antkmt/Bcl2l1/Ndufb6/Ak4/Eno1/Stat3/Atp6v1a/Ndufa3/Impdh1/Atpsckmt/Ak3/Ndufab1/Ndufb11/Mtco2/Mtatp8/Ndufb1/Parp1/Map2k1/Atp5mf/Atp5f1e/Atp5f1b/Atp5pf/Nme2/Vcp/Atp5f1a/Atp5me/Slc25a12/Uqcc3/Atp5f1c/Stoml2/Ndufs5/Atp5mg/Ndufb2/Ndufa2/Sdhb/Ndufb4/Ndufa6/Ndufb3/Dmac2l/Sdhd/Atp5f1d/Ndufb8/Ndufv2/Atp5po/Ndufa9/Ndufs7/Ndufb10/Atp5pd/Ndufa13/Sphk2/…
GO:0061640	cytoskeleton-dependent cytokinesis	54/4337	108/21470	2.47521	4.5e-12	1.46176e-10	1.19386e-10	54	Actr3/Sptbn1/Rhoa/Rhoc/Plec/Plk1/Nup62/Chmp2a/Kif23/Exoc3/Kif20b/Washc1/Cfl1/Trim36/Kif20a/Incenp/Lzts2/Exoc7/Exoc6b/Chmp6/Cit/Septin2/Stmn1/Cntrob/Exoc5/Septin7/Son/Exoc1/Ect2/Exoc4/Aurkb/Birc5/Kif4/Vps4b/Actr2/Rhob/Myh10/Snx33/Septin9/Cdca8/Cep55/Washc5/Snx18/Anln/Vps4a/Poldip2/Snx9/Chmp1a/Exoc2/Chmp4b/Nusap1/Pdcd6ip/Arl3/Racgap1
GO:0071363	cellular response to growth factor stimulus	217/4337	701/21470	1.53244	5e-12	1.62086e-10	1.32119e-10	217	Actr3/Runx1/Ep300/Itgb1/Nptn/Rapgef2/Snw1/Gclm/Rap1a/Sh3glb1/Vcam1/Nfkb1/Rbpj/Pxn/Ube3a/Zeb2/Raf1/Hdac2/Sap130/Tgfbr3/Lrp1/Dab2/Ecsit/Men1/Map2k3/Uri1/Cbl/Crebbp/Iqgap1/Mapk3/Sirt2/Adam9/Gab1/Ing1/Neo1/Ireb2/Sparc/Twf2/Snx6/Bcl9l/Arid4b/Dcp1a/Myof/Gas1/Fermt2/App/Csnk1e/Acap2/Ltbp1/Rela/Gstp1/Cfl1/Pdcd4/Lemd2/Anxa1/Stub1/Nedd4/Rdx/Ptk2/Cstf2/Atp7a/Ext2/Sdcbp/Setx/Map3k7/Atf2/Smad3/Knstrn/Mmrn2/Ep…
GO:0032970	regulation of actin filament-based process	141/4337	407/21470	1.71501	5.1e-12	1.6499e-10	1.34654e-10	141	Actr3/Nck2/Sptbn1/Capzb/Rhoa/Hax1/Capza1/Rhoc/Arpc1a/Arpc3/Hip1r/Pxn/Gsn/Arpc5l/Hdac2/Lrp1/Cdc42ep1/Iqgap1/Pak1/Akap9/Trpm4/Svil/Cx3cl1/Tmod3/Clasp2/Twf2/Cfl2/Rhobtb3/Cyrib/Fermt2/Gmfb/Sorbs3/Cd47/Lima1/Washc1/Bin1/Mlst8/Cfl1/Rhod/Capn1/Rdx/Arhgef18/Flna/Ccdc88a/Smad3/Pak3/Sptan1/Wasf2/Baiap2/Cit/Met/Arpc2/Ilk/Carmil1/Cav1/Stmn1/Twf1/Eps8/Cnn2/Arap1/Limk1/Arpc4/Tgfbr1/Pam/Rnd3/Arhgap17/Pdgfrb/Cyf…
GO:0070201	regulation of establishment of protein localization	192/4337	603/21470	1.57626	5.7e-12	1.83279e-10	1.49775e-10	192	Brca1/Tardbp/Actr3/Ptgs2/Atg7/Vamp4/Slc7a11/Cdk5/Sh3glb1/Ptpn23/Rap1gds1/Cd36/Anxa5/Rab11fip5/Pck2/Lrp1/Tm7sf3/Vamp8/Ei24/Apbb1/Idh2/Pak1/Picalm/Adam9/Nup62/Bbc3/Trpm4/Pcm1/Wwp2/Neo1/Ppia/Cct2/Scfd1/Cep290/Pcnt/Pfkl/Gja1/Glrx/Kif20b/App/Eny2/Pfkm/Rangap1/Dnm1l/Hnrnpm/Ndfip1/Ier3ip1/Anxa1/Flna/Hsp90aa1/P3h1/Park7/Xpo1/Asph/Dkc1/Ncoa6/Vamp2/Rab34/Hcfc1/Dnaja1/Gdi1/Glul/Tmem30a/Arpc2/Akt2/Sirt6/Fyn/…
GO:0016482	cytosolic transport	74/4337	171/21470	2.14229	5.7e-12	1.83279e-10	1.49775e-10	74	Pik3r4/Pikfyve/Stx6/Snx8/Sh3glb1/Ptpn23/Arl8b/Gak/Dab2/Spag9/Mapk3/Bet1l/Snx6/Vps26a/Map2k2/Mon2/Rhobtb3/Tbc1d23/Washc1/Snx2/Rdx/Kif1b/Gbf1/Flna/Snf8/Tmem87a/Mapk8/Stx16/Dennd10/Vps29/Snx1/Ap1s1/Pik3c3/Evi5/Kif1c/Kif5b/Ric1/Vps51/Erc1/Arfip1/Gosr1/Emp2/Src/Lamp1/Ap1g1/Ezr/Msn/Map2k1/Rab6a/Rab21/Rab7a/Actr2/Arl1/Lrrk2/Myo1d/Trim27/Washc2/Trim46/Tbc1d5/Ankfy1/Tbc1d10b/Rgp1/Snx16/Heatr5b/Stx5/Rab14/…
GO:0000288	nuclear-transcribed mRNA catabolic process, deadenylation-dependent decay	37/4337	61/21470	3.00272	5.7e-12	1.83279e-10	1.49775e-10	37	Dhx9/Mlh1/Cnot3/Tnrc6a/Cnot1/Dcp1a/Tnrc6b/Polr2d/Polr2g/Patl1/Cnot8/Exosc2/Exosc9/Exosc8/Dcps/Cnot2/Tent4b/Exosc3/Paip1/Hnrnpd/Igf2bp1/Zfp36l2/Zfp36l1/Pabpc1/Ybx1/Tob1/Syncrip/Samd4a/Ago2/Lsm1/Cnot6l/Hnrnpu/Dhx36/Csde1/Exosc5/Exosc7/Eif4enif1
GO:0007264	small GTPase mediated signal transduction	152/4337	449/21470	1.67587	5.8e-12	1.86117e-10	1.52281e-10	152	Arhgap12/Ralgapa2/Itgb1/Phactr4/Rapgef2/Rhoa/Rap1a/Rhoc/Nradd/Gna12/Camk2d/G3bp2/Kif14/Kras/Cdc42ep1/Iqsec1/Dock7/Cbl/Nrg1/Nup62/Cyth2/Rras/Rras2/Dock1/Myo9b/Rab3gap1/Sipa1l2/Dock6/Usp28/Arhgap5/Bcr/Rap1b/Rhobtb3/Gdi2/Dock4/Inf2/Cyrib/Ksr1/Rgl2/Rhod/Arhgef18/Gbf1/Ccdc88a/Cyth1/Arfgef2/Ralgapb/Dock11/Arhgap1/Itgav/Sdcbp/Dennd4c/Chn1/Rassf1/Timp2/Wasf2/Baiap2/Abl2/Erbin/Gdi1/Csf1/Met/Cyth3/Mapre2/C…
GO:0032204	regulation of telomere maintenance	49/4337	94/21470	2.58054	6.1e-12	1.95348e-10	1.59834e-10	49	Uchl5/Actr5/Smg5/Pnkp/Hnrnpa2b1/Mapk3/Map2k7/Ruvbl2/Cct2/Nbn/Dkc1/Nat10/Smg6/Atm/Ctnnb1/Ruvbl1/Sirt6/Terf2/Nabp2/Tent4b/Exosc10/Cct4/Hnrnpd/Cct8/Aurkb/Src/Parp1/Xrcc5/Lmna/Hnrnpa1/Cct6a/Yy1/Nek7/Stn1/Pml/Mre11/Gnl3l/Nfrkb/Ppp1r10/Mapk15/Gnl3/Actr8/Hnrnpu/Dhx36/Terf2ip/Pinx1/Upf1/Ylpm1/Actl6a
GO:0000462	maturation of SSU-rRNA from tricistronic rRNA transcript (SSU-rRNA, 5.8S rRNA, LSU-rRNA)	27/4337	37/21470	3.61247	6.7e-12	2.13699e-10	1.74849e-10	27	Utp25/Rcl1/Rps19/Fcf1/Tbl3/Rpp40/Tsr2/Bysl/Rps16/Slx9/Rps8/Mrps11/Nol10/Dcaf13/Wdr43/Nop9/Pwp2/Gtf2h5/Utp4/Utp6/Kri1/Rps21/Utp23/Rrs1/Utp3/Abt1/Wdr46
GO:1903312	negative regulation of mRNA metabolic process	51/4337	100/21470	2.52472	6.7e-12	2.13699e-10	1.74849e-10	51	Tardbp/Dhx9/Srsf6/Sfswap/Hnrnpa2b1/Rnf40/Zc3h14/Hnrnpk/Rnf20/Cdk9/Sap18/Ccnt1/Tent4b/Ptbp1/Myd88/Paip1/Thrap3/Ptbp3/Fus/Hnrnpl/Nelfe/Hnrnpd/Srsf1/C1qbp/Supt5h/Igf2bp1/U2af2/Pabpc1/Traf2/Ybx1/Elavl1/Hnrnpab/Secisbp2/Tob1/Ctr9/Rbm38/Larp4b/Syncrip/Hnrnpu/Rbm42/Rbmxl1/Csde1/Rbm10/Rnps1/Igf2bp3/Hnrnpa0/Srsf9/Eif4enif1/Acin1/Mtor/Srsf10
GO:0006468	protein phosphorylation	432/4337	1603/21470	1.33411	7.9e-12	2.51467e-10	2.04951e-10	432	Taf9/Tardbp/Pik3r4/Phip/Ptgs2/Peak1/Traf3ip1/Pikfyve/Stk25/Fn1/Mnat1/Nck2/Itgb1/Nptn/Rapgef2/Rhoa/Celsr3/Mast4/Cdk5/Rap1a/Hax1/Dclk1/Fxr1/Cd36/Prkacb/Cdk6/Camk2d/Eif4g1/Pxn/Ube2k/Inpp5f/Hmgb1/Kif14/Zeb2/Raf1/Kras/Hdac2/Mark2/Gak/Haspin/Ikbkb/Dab2/Cdc6/Spag9/Men1/Tnk2/Map2k3/Plec/Dock7/Plk1/Csnk1g1/Cbl/Iqgap1/Mapk3/Pak1/Nrg1/Sirt2/Map2k7/Adam9/Ppme1/Nup62/Akap9/Bax/Gab1/Mast3/Slc27a1/Csnk2a2/Cx3cl…
GO:0023057	negative regulation of signaling	387/4337	1410/21470	1.35873	8.1e-12	2.57317e-10	2.09934e-10	387	Tgif1/Brca1/Phip/Ptgs2/Traf3ip1/Casp8/Faim/Stat1/Arhgap12/Nck2/Itgb1/Phactr4/Gpx1/Gnai2/Rhoa/Gclm/Slc35f6/Depdc5/Prkacb/Anxa5/Inpp5f/Dnm1/Raf1/Rab11fip5/Itpr1/Hdac2/Mettl3/Sap130/Tgfbr3/Lrp1/Thoc5/Dab2/Smarca4/Foxp1/Men1/Map2k3/Otud4/Cnot3/Uri1/Cbl/Ndufc2/Nrg1/Stxbp1/Sirt2/Tspo/Nup62/Rnf213/Hmgb2/Ruvbl2/Ptpre/Bax/Ing1/Cnot1/Cx3cl1/Hyou1/Ldlr/Ppia/Snx6/Bcl9l/Pfkl/Palm/Arid4b/Naip1/Glrx/Ubr2/Vdac2/…
GO:0051123	RNA polymerase II preinitiation complex assembly	36/4337	59/21470	3.0206	8.6e-12	2.72654e-10	2.22347e-10	36	Taf9/Taf6l/Hmgb1/Med6/Med17/Med10/Med15/Taf11/Med14/Med22/Med24/Med18/Med1/Taf2/Cand1/Taf6/Tbp/Med23/Taf5/Med16/Med11/Tp53/Gtf2b/Gtf2a1/Atf7ip/Taf10/Med9/Dr1/Med4/Med30/Med31/Med27/Med29/Taf8/Med20/Taf7
GO:0010035	response to inorganic substance	190/4337	598/21470	1.57288	9e-12	2.84766e-10	2.32235e-10	190	Ptgs2/Stk25/Fn1/Mnat1/Gapdh/Gpx1/Ncam1/Kpna4/P2rx4/Cd36/Vcam1/Anxa5/Gsn/Ube3a/Txnrd2/Abcg2/Hdac2/Plec/Iqgap1/Mapk3/Fosb/Adam9/Tspo/Mmp2/Bnip3/Kmt2a/Ireb2/Mtr/Slc30a5/App/Ercc6/Gart/Eif2b5/Sod2/Rela/Cfl1/Capn1/Ccs/Fosl1/Anxa1/Gphn/Nfe2l1/Park7/Atp7a/Itgav/Setx/Asph/Atf2/Mapk8/Ern1/Prdx1/Gdi1/Rps3/Cdk4/Akt1/Fyn/Cav1/Apex1/Hspd1/Cdk1/Prdx2/Hspa8/Runx2/Pdcd10/Sdc1/Blm/Sipa1/Chuk/Pam/Slc12a2/Pdgfrb/Al…
GO:2001141	regulation of RNA biosynthetic process	862/4337	3527/21470	1.20989	9.7e-12	3.06304e-10	2.49446e-10	862	Taf9/Tgif1/Eloc/Lrrfip1/Brca1/Uchl5/Actr3/Rnf2/Phip/Psmc3/Runx1/Dhx9/Ep300/Morf4l1/Cops5/Bclaf1/Taf6l/Traf3ip1/Tgfbrap1/Stat1/Ing5/Hdac4/Mnat1/Kmt2d/Actr5/Jmjd1c/Meis1/Nck2/C1d/Pmf1/Rhoa/Nmd3/Snw1/Elf2/Srrt/Cdk5/Sbno1/Hax1/Anxa3/Setd2/Fubp1/Cd36/Kmt5a/Larp7/Cdk6/Nfkb1/Rbpj/Gtf2ird1/Pxn/Hmgb1/Tbl1xr1/Ube3a/Zeb2/Slc30a9/Hnrnpa2b1/Brpf1/Raf1/Kdm5a/Rfc1/Kras/Med6/Hdac2/Tshz3/Cebpz/Sap130/Uimc1/Tgfbr3…
GO:0009206	purine ribonucleoside triphosphate biosynthetic process	60/4337	128/21470	2.32051	1e-11	3.14524e-10	2.56786e-10	60	Ndufs2/Impdh2/Ndufc2/Pkm/Sdha/Ndufs6/Pnp/Ndufs4/Nme4/Antkmt/Bcl2l1/Ndufb6/Ak4/Eno1/Stat3/Atp6v1a/Ndufa3/Impdh1/Atpsckmt/Ak3/Ndufab1/Ndufb11/Mtco2/Mtatp8/Ndufb1/Parp1/Map2k1/Atp5mf/Atp5f1e/Atp5f1b/Atp5pf/Nme2/Vcp/Atp5f1a/Atp5me/Slc25a12/Uqcc3/Atp5f1c/Stoml2/Ndufs5/Atp5mg/Ndufb2/Ndufa2/Sdhb/Ndufb4/Ndufa6/Ndufb3/Dmac2l/Sdhd/Atp5f1d/Ndufb8/Ndufv2/Atp5po/Ndufa9/Ndufs7/Ndufb10/Atp5pd/Ndufa13/Sphk2/Nduf…
GO:0050686	negative regulation of mRNA processing	25/4337	33/21470	3.75032	1e-11	3.14524e-10	2.56786e-10	25	Srsf6/Sfswap/Hnrnpa2b1/Rnf40/Zc3h14/Hnrnpk/Rnf20/Cdk9/Sap18/Ccnt1/Ptbp1/Ptbp3/Hnrnpl/Nelfe/C1qbp/Supt5h/U2af2/Ctr9/Rbm42/Rbmxl1/Rbm10/Rnps1/Srsf9/Acin1/Srsf10
GO:0030518	intracellular steroid hormone receptor signaling pathway	55/4337	113/21470	2.4095	1.1e-11	3.43929e-10	2.81099e-10	55	Brca1/Ep300/Kmt2d/Rhoa/Ube3a/Dab2/Smarca4/Foxp1/Cnot3/Kdm3a/Pak1/Cnot1/Rbfox2/Rnf14/Nedd4/Ncoa3/Park7/Arid1a/Med1/Dnaja1/Tmf1/Safb/Safb2/Cnot2/Nr3c1/Fkbp4/Sirt1/Ncor2/Hdac1/Phb2/Per1/Zbtb7a/Src/Parp1/Calr/Yap1/Phb1/Ywhah/Wbp2/Ddx17/Ncor1/Ddx5/Kank2/Lats1/Calcoco1/Vps18/Uba5/Vps11/Rwdd1/Lbh/Rnf6/Strn3/Ptges3/Cry2/Taf7
GO:0035967	cellular response to topologically incorrect protein	55/4337	113/21470	2.4095	1.1e-11	3.43929e-10	2.81099e-10	55	Ep300/Cops5/Nck2/Tm7sf3/Bax/Bag6/Ero1a/Tmbim6/Stub1/Ern1/Akirin2/Eif2a/Hspa13/Hspd1/Hspa8/Casp12/Cul3/Atxn3/Ermp1/Tmed2/Erlec1/Bak1/Uggt1/Qrich1/Hspa2/Hspa1b/Hspa5/Ccnd1/Pik3r1/Ptpn1/Hspa9/Aup1/Vcp/Eif2ak2/Nfe2l2/Eif2s1/Tmtc4/Vapb/Dnajb12/Herpud1/Yod1/Os9/Rnf126/Dnajc3/Derl1/Hspa14/Nck1/Tmem33/Dnajc10/Tor1a/Sdf2l1/Abcb10/Bag3/Amfr/Hdac6
GO:0034502	protein localization to chromosome	54/4337	110/21470	2.43021	1.1e-11	3.43929e-10	2.81099e-10	54	Setd2/Vcpip1/Haspin/Plk1/Ruvbl2/Mau2/Cct2/Vrk1/Smc5/Rad21/Pphln1/Ndc80/Lemd2/Dkc1/Wapl/H2ac4/Sirt6/Terf2/Cdk1/Cdk9/Nabp2/Msh2/Cct4/Zwilch/Cct8/Aurkb/Rb1/Ttk/Cct6a/Wbp2/Vcp/Rpa1/Pml/Tasor/Nipbl/Gnl3l/Rcc2/LRWD1/Kntc1/Macroh2a2/Gnl3/Esco2/Trappc12/Champ1/Cdt1/Terf2ip/Spdl1/Cdca5/Mis12/Pinx1/Mrnip/Bub3/Ik/Bub1b
GO:0032956	regulation of actin cytoskeleton organization	127/4337	359/21470	1.75127	1.2e-11	3.72988e-10	3.05179e-10	127	Actr3/Nck2/Sptbn1/Capzb/Rhoa/Hax1/Capza1/Rhoc/Arpc1a/Arpc3/Hip1r/Pxn/Gsn/Arpc5l/Hdac2/Lrp1/Cdc42ep1/Iqgap1/Pak1/Svil/Cx3cl1/Tmod3/Clasp2/Twf2/Cfl2/Rhobtb3/Cyrib/Fermt2/Gmfb/Sorbs3/Cd47/Lima1/Washc1/Bin1/Mlst8/Cfl1/Rhod/Capn1/Rdx/Arhgef18/Flna/Ccdc88a/Smad3/Pak3/Sptan1/Wasf2/Baiap2/Cit/Met/Arpc2/Ilk/Carmil1/Stmn1/Twf1/Eps8/Arap1/Limk1/Arpc4/Tgfbr1/Pam/Rnd3/Arhgap17/Pdgfrb/Cyfip2/Arhgef10/Tpm1/Tlr2…
GO:0008284	positive regulation of cell population proliferation	392/4337	1435/21470	1.35231	1.2e-11	3.72988e-10	3.05179e-10	392	Tgif1/Actr3/Phip/Dhx9/Ep300/Ptgs2/Stk25/Fn1/Stat1/Hdac4/Mnat1/Kmt2d/Macf1/Meis1/Nck2/Itgb1/Nptn/Gnai2/Vim/Rapgef2/Ncam1/Srsf6/Rap1a/Sh3glb1/Slc35f6/Fnbp1l/Vcam1/Tapt1/Cdk6/Camk2d/F3/Rbpj/Slc7a1/Tbc1d24/Hmgb1/Kif14/Zeb2/Dysf/Kras/Itpr1/Hdac2/Tgfbr3/Mark2/Gak/Lrp1/Recql4/Pdcd2/Cdc42ep1/Ikbkb/Arsb/Cdc6/Smarca4/Foxp1/Osmr/Apbb1/Iqgap1/Mapk3/Pak1/Nrg1/Picalm/Ap2a1/Map6/Tspo/Hmgb2/Trpm4/Mmp2/Cx3cl1/Twf…
GO:0070848	response to growth factor	223/4337	731/21470	1.51018	1.2e-11	3.72988e-10	3.05179e-10	223	Actr3/Runx1/Ep300/Itgb1/Nptn/Rapgef2/Snw1/Gclm/Rap1a/Anxa3/Sh3glb1/Vcam1/Nfkb1/Rbpj/Pxn/Ube3a/Zeb2/Raf1/Hdac2/Sap130/Tgfbr3/Lrp1/Dab2/Ecsit/Men1/Map2k3/Uri1/Cbl/Crebbp/Iqgap1/Mapk3/Sirt2/Adam9/Gab1/Ing1/Neo1/Ireb2/Sparc/Twf2/Snx6/Bcl9l/Arid4b/Dcp1a/Myof/Gas1/Fermt2/App/Csnk1e/Acap2/Ltbp1/Rela/Gstp1/Cfl1/Pdcd4/Lemd2/Anxa1/Stub1/Nedd4/Rdx/Ptk2/Cstf2/Atp7a/Ext2/Sdcbp/Setx/Map3k7/Atf2/Smad3/Knstrn/Mm…
GO:0051338	regulation of transferase activity	266/4337	906/21470	1.45344	1.3e-11	4.0328e-10	3.29641e-10	266	Pik3r4/Mnat1/Rapgef2/Rhoa/Cdk5/Rap1a/Sh3glb1/Pxn/Hmgb1/Kif14/Zeb2/Pnkp/Pum3/Hnrnpa2b1/Kras/Dab2/Cdc6/Men1/Map2k3/Plec/Plk1/Cbl/Iqgap1/Mapk3/Pak1/Nrg1/Map2k7/Adam9/Nup62/Gab1/Slc27a1/Vac14/Gins3/Ppia/Cct2/Map2k2/Fermt2/App/Ercc6/Ksr1/Deptor/Prkag1/Dnm1l/Ephb3/Eif4a2/Stk38/Washc1/Mlst8/Gstp1/Incenp/Pdcd4/Stub1/Ptk2/Ccdc88a/Hsp90aa1/Park7/Map2k6/Shb/Nbn/Dkc1/Map3k7/Tpx2/Agrn/Rpl11/Dusp3/Ern1/Prpsap1…
GO:0040007	growth	314/4337	1106/21470	1.40546	1.4e-11	4.33453e-10	3.5396e-10	314	Actr3/Phip/Ep300/Morf4l1/Fn1/Ing5/Kmt2d/Macf1/Meis1/Itgb1/Gpx1/Slc25a25/Rhoa/Ncam1/Lamtor1/Ints1/Fdps/Cdk5/Dclk1/Fubp1/Sh3glb1/Tyms/Camk2d/Eif4g1/Rbpj/Tbl1xr1/Kif14/Ube3a/Zeb2/Dysf/Hdac2/Tgfbr3/Lrp1/Celf1/Dab2/Rbbp6/Smarca4/Tmtc3/Spag9/Foxp1/Men1/Plec/Ei24/Hsd3b7/Uri1/Iqgap1/Pak1/Nrg1/Picalm/Bbc3/Pkm/Ppan/Clasp2/Twf2/Pcnt/Yeats4/Gja1/Arid5b/Ndufs6/Hnrnpk/Gas1/Vcl/Mmp14/App/Ercc6/Tarbp2/Mlst8/Cfl1…
GO:2000781	positive regulation of double-strand break repair	47/4337	90/21470	2.58522	1.5e-11	4.63509e-10	3.78137e-10	47	Morf4l1/Pnkp/Smarca4/Rad51ap1/Ruvbl2/Yeats4/Ercc6/Arid1b/Smchd1/Kmt5b/Morf4l2/Arid1a/Meaf6/Ruvbl1/Sirt6/Pbrm1/Brd8/Dpf2/Mms19/Blm/Pias4/Helq/Smarcd2/Fus/Bcl7c/Smarce1/Brd7/Parp1/Mgmt/Actr2/Was/Smarcc1/Fh/Smarcc2/Smarcd1/Zcwpw1/Rif1/Wdr48/Parp9/Ep400/Bcl7b/Bcl7a/Mrnip/Ube2v2/Dmap1/Smarcb1/Actl6a
GO:0051223	regulation of protein transport	183/4337	574/21470	1.57827	1.6e-11	4.91535e-10	4.02174e-10	183	Brca1/Tardbp/Actr3/Ptgs2/Atg7/Vamp4/Slc7a11/Cdk5/Sh3glb1/Ptpn23/Rap1gds1/Cd36/Anxa5/Rab11fip5/Pck2/Lrp1/Tm7sf3/Vamp8/Ei24/Apbb1/Idh2/Pak1/Picalm/Adam9/Nup62/Bbc3/Trpm4/Pcm1/Wwp2/Neo1/Ppia/Scfd1/Cep290/Pcnt/Pfkl/Gja1/Glrx/Kif20b/App/Eny2/Pfkm/Rangap1/Dnm1l/Hnrnpm/Ndfip1/Ier3ip1/Anxa1/Flna/Hsp90aa1/P3h1/Park7/Xpo1/Asph/Ncoa6/Vamp2/Rab34/Hcfc1/Dnaja1/Gdi1/Glul/Tmem30a/Arpc2/Akt2/Sirt6/Fyn/Pik3c3/Hsp…
GO:0070482	response to oxygen levels	132/4337	379/21470	1.72416	1.6e-11	4.91535e-10	4.02174e-10	132	Ep300/Ptgs2/Atg7/Ndufs2/Usp19/Scap/Adsl/Vcam1/Atp6v0a2/Camk2d/Rbpj/Txnrd2/Raf1/Itpr1/Hdac2/Tgfbr3/Polr2a/Cbl/Pak1/Sirt2/Slc2a1/Bbc3/Mmp2/Bnip3/Polb/Hyou1/Ireb2/Actn4/Scfd1/Camk2g/Mmp14/Ero1a/Tmbim6/Dnm1l/Ndufs4/Sod2/Mlst8/Stub1/Atp7a/Atf2/Ak4/Smad3/Eno1/Ece1/Itpr2/Atm/Ddah1/Atp6v1a/Hmox2/Akt1/Cav1/Hspd1/Slc29a1/Adam17/Hk2/Pam/Plod2/Arnt/Pdgfrb/Tacc3/Sirt1/Hsp90b1/Tlr2/Apaf1/Bnip2/Gnb1/Foxo3/Mdm2/…
GO:0032787	monocarboxylic acid metabolic process	212/4337	689/21470	1.52321	1.6e-11	4.91535e-10	4.02174e-10	212	Brca1/Ep300/Ptgs2/Idh1/Hdac4/Gcdh/Gapdh/Gpx1/Scap/Acad9/Cd36/Lias/Acox3/Ldhb/Acadl/Pck2/Acad11/Acad8/Gapdhs/Etfb/Idh2/Aldh3a2/Tecr/Slc27a1/Pla2g15/Pkm/Adpgk/Pfkl/Abcd4/Ndufs6/App/Pfkm/Prkag1/Mlst8/Asah2/Gstp1/Fads1/Fads3/Scd2/Tkfc/Anxa1/Nfe2l1/Park7/Acox1/Cpt2/Gstm1/Hsd17b10/Abcd1/Acss2/Pdhx/Eif6/Eno1/Acadvl/Gk/Hk1/Stat3/Crat/Pfkp/Prkag2/Stard4/Gstm2/Akt2/Akt1/Sirt6/Pccb/Acsl1/Cav1/Elovl5/Fah/Myo…
GO:0010648	negative regulation of cell communication	386/4337	1413/21470	1.35235	1.7e-11	5.21246e-10	4.26483e-10	386	Tgif1/Brca1/Phip/Ptgs2/Traf3ip1/Casp8/Faim/Stat1/Arhgap12/Nck2/Itgb1/Phactr4/Gpx1/Gnai2/Rhoa/Gclm/Slc35f6/Depdc5/Prkacb/Anxa5/Inpp5f/Dnm1/Raf1/Rab11fip5/Itpr1/Hdac2/Mettl3/Sap130/Tgfbr3/Lrp1/Thoc5/Dab2/Smarca4/Foxp1/Men1/Map2k3/Otud4/Cnot3/Uri1/Cbl/Ndufc2/Nrg1/Stxbp1/Sirt2/Tspo/Nup62/Rnf213/Hmgb2/Ruvbl2/Ptpre/Bax/Ing1/Cnot1/Cx3cl1/Hyou1/Ppia/Snx6/Bcl9l/Pfkl/Palm/Arid4b/Naip1/Glrx/Ubr2/Vdac2/Gas1/…
GO:0007080	mitotic metaphase chromosome alignment	34/4337	55/21470	3.06026	1.9e-11	5.81444e-10	4.75187e-10	34	Nuf2/Kif14/Kif22/Nup62/Chmp2a/Ndc80/Incenp/Chmp6/Cul3/Cenpe/Eml4/Kifc1/Nudc/Aurkb/Birc5/Ccnb1/Vps4b/Rab11a/Kpnb1/Kif2c/Cdca8/Champ1/Cdt1/Vps4a/Hnrnpu/Chmp1a/Spdl1/Dctn2/Cdca5/Mis12/Rrs1/Pinx1/Psrc1/Chmp4b
GO:0031346	positive regulation of cell projection organization	149/4337	444/21470	1.66129	2e-11	6.10867e-10	4.99427e-10	149	Actr3/Ep300/Stk25/Fn1/Hdac4/Macf1/Itgb1/Nptn/Rapgef2/Rap1a/Sh3glb1/Fnbp1l/Tapt1/Tbc1d24/Zeb2/Itpr1/Mark2/Lrp1/Cdc42ep1/Ikbkb/Arsb/Apbb1/Iqgap1/Pak1/Nrg1/Picalm/Ap2a1/Map6/Cx3cl1/Twf2/Map2k2/Palm/Hnrnpk/Dnm1l/Cfl1/Fbxo38/Itga6/Flna/Ccdc88a/Hsp90aa1/P3h1/Dock11/Atp7a/Setx/Agrn/Kdm1a/Pak3/Wasf2/Baiap2/Abl2/Plxnb2/Gdi1/Gprc5b/Afdn/Sgk1/Tmem30a/Met/Sf3a2/Arpc2/Fyn/Ilk/Carmil1/Twf1/Camk1/Mfn1/Eps8/Arap…
GO:0006997	nucleus organization	61/4337	133/21470	2.2705	2.1e-11	6.40177e-10	5.23591e-10	61	Agfg1/Tardbp/Emg1/Selenof/Plec/Plk1/Kdm3a/Nup98/Hmgb2/Chmp2a/Nup93/Nup155/Bin1/Lemd2/Ets1/Nfe2l1/Phf8/Polr1b/Nup35/Usp36/Chmp6/Tmf1/Lemd3/Rps19/Sf1/Rrp8/Nolc1/Sirt1/Tpr/Chek1/Ndc1/Emd/Banf1/Lmnb1/Nectin2/Vps4b/Lmna/Tbpl1/Pafah1b1/Sumo1/Akap8l/Pml/Ankle2/Zmpste24/Nup54/Ahctf1/Pom121/Nup133/Vps4a/Golm1/Baz2a/Smarca5/Tor1aip1/Chmp1a/Serbp1/Nsfl1c/Sun1/Chmp4b/Tmem43/Tor1a/Ndel1
GO:0031440	regulation of mRNA 3'-end processing	17/4337	18/21470	4.6754	2.2e-11	6.69374e-10	5.47682e-10	17	Rnf40/Zc3h14/Ncbp2/Rnf20/Cdk9/Ccnt1/Nelfe/Supt5h/Zfp36l1/Ccnb1/Ncbp1/Leo1/Ctr9/Ahcyl1/Cdc73/Paf1/Dhx36
GO:0033108	mitochondrial respiratory chain complex assembly	49/4337	97/21470	2.50073	2.7e-11	8.19931e-10	6.6925e-10	49	Ndufs2/Acad9/Ndufaf1/Ndufc2/Ndufs6/Oxa1l/Ndufs4/Ndufaf7/Sdhaf2/Ndufb6/Ndufa3/Smim20/Ndufab1/Ttc19/Nubpl/Ndufb11/Surf1/Pet117/Ndufb1/Tfam/Cox17/Foxred1/Sdhaf1/Sco1/Samm50/Cox14/Timm21/Cox19/Chchd7/Uqcc3/Ndufs5/Ndufb2/Ndufa2/Ndufb4/Ndufa6/Ndufb3/Cox16/Uqcc1/Uqcrc1/Bcs1l/Tmem126b/Coa3/Ndufb8/Cox20/Ndufa9/Ndufs7/Ndufb10/Ndufa13/Ndufaf3
GO:2000058	regulation of ubiquitin-dependent protein catabolic process	71/4337	166/21470	2.11735	2.9e-11	8.78983e-10	7.17583e-10	71	Taf9/Uchl5/Atg7/Ankib1/Gna12/Nub1/Ube2k/Ube3a/Dab2/Plk1/Sirt2/Bag6/Csnk2a2/Pias1/Csnk1e/Rnf14/Stub1/Ptk2/Park7/Sdcbp/Xpo1/Csnk2a1/Rpl11/Araf/Mtm1/Pbk/Akt1/Dda1/Cav1/Hsp90ab1/Wac/Csnk1a1/Csnk1d/Mdm2/Senp1/Pten/Hspa1b/Psen1/Dvl1/Plk2/Usp5/Rbx1/Sumo1/Usp9x/Aurka/Gclc/Smarcc1/Vcp/Zyg11b/Lrrk2/Pml/Bcap31/Sgta/Nop53/Pdcl3/Lats1/Herpud1/Rybp/Ogt/Ccar2/Eif3h/Ubxn1/Ubqln4/Hspbp1/Desi1/Ube2v2/Ccdc22/Cdc20/…
GO:0065004	protein-DNA complex assembly	77/4337	186/21470	2.04937	3e-11	9.07557e-10	7.41687e-10	77	Taf9/Taf6l/Hmgb1/Med6/Dlgap5/Smarca4/Nap1l4/Med17/Asf1a/Med10/Med15/Taf11/Kat6a/Med14/Med22/Ubtf/Med24/Med18/Med1/Nasp/Cenpo/Taf2/Chaf1b/Cand1/Cdc45/Taf6/Tbp/Cenpe/Med23/Shprh/Taf5/Med16/Baz1a/Med11/Brf1/Polr1e/Gmnn/Tp53/Nap1l1/H1-1/Gtf2b/Mcm2/Sox9/Gtf2a1/Bdp1/Spty2d1/Hjurp/Brd2/Atf7ip/Kntc1/Macroh2a2/Taf10/Trappc12/Gtf2h5/Cdt1/Med9/Dnajc9/Dr1/Baz2a/Smarca5/Med4/Med30/Smyd3/Cenpv/Med31/Mis12/Mis1…
GO:0072359	circulatory system development	343/4337	1236/21470	1.37378	3.3e-11	9.96411e-10	8.13751e-10	343	Brca1/Runx1/Ep300/Ptgs2/Traf3ip1/Casp8/Fn1/Stat1/Mnat1/Meis1/Itgb1/Atg7/Gpx1/Rapgef2/Rhoa/Ncam1/Wars2/Fdps/Rap1a/Anxa3/Setd2/Cntrl/Cd36/Vcam1/Camk2d/F3/Rbpj/Pxn/Hmgb1/Txnrd2/Brpf1/Dysf/Hdac2/Tgfbr3/Lrp1/Foxp4/Smarca4/Foxp1/Map2k3/Plec/Pik3c2a/Mapk3/Pak1/Nrg1/Pnpla6/Prcp/Rnf213/Gys1/Rras/Bax/Ric8a/Gab1/Mmp2/Rnh1/Tmem231/Gatad2a/Cx3cl1/Pkm/Ldlr/Sparc/Pxdn/Cep290/Mthfd1/Pcnt/Btg1/Map2k2/Gja1/Ndufs6/…
GO:0010212	response to ionizing radiation	69/4337	160/21470	2.13487	3.5e-11	1.05479e-09	8.61587e-10	69	Brca1/Swi5/Gpx1/Vcam1/Uimc1/Ints7/Rad51ap1/Men1/Cbl/Bbc3/Bax/Polb/Usp28/Ercc6/Pnp/Sod2/Anxa1/Bcl2l1/Map3k20/Kdm1a/Itgb6/Atm/Tmem109/Clk2/Brat1/Mta1/Blm/Nabp2/Sirt1/Bak1/Dnm2/Msh2/Ect2/Rad54b/Mdm2/Tp53/Ifi204/Ccl2/Alad/Parp1/Thbd/Hspa5/Ccnd1/Xrcc5/H2ax/Yap1/Tnks1bp1/Rhob/Rad54l/Tp53bp1/Eya3/Prkaa1/Inip/Grb2/Pml/Nipbl/Ints3/Zmpste24/Nucks1/Fignl1/Abraxas1/Tp53bp2/Rfwd3/Gtf2h5/Trex1/Kars1/Aen/Mrnip/…
GO:0009314	response to radiation	158/4337	482/21470	1.62275	3.8e-11	1.14303e-09	9.33034e-10	158	Brca1/Ep300/Ptgs2/Actr5/Swi5/Itgb1/Nptn/Gpx1/Agrp/Rev1/Slc7a11/Cdk5/Vcam1/Kras/Mettl3/Uimc1/Ints7/Ckap5/Rad51ap1/Men1/Ei24/Cbl/Crebbp/Map2k7/Bbc3/Ruvbl2/Primpol/Bax/Ric8a/Mmp2/Polb/Kmt2a/Tipin/Usp28/Polk/App/Ercc6/Pnp/Sod2/Rela/Ddb1/Fech/Anxa1/Nedd4/Cul4b/Bcl2l1/Map3k20/Kdm1a/Mapk8/Itgb6/Abl2/Atm/Sgk1/Pbk/Tmem109/Akt2/Akt1/Sirt6/Asns/Clk2/Rad18/Brat1/Pold1/Arrb1/Mta1/Cul4a/Hmgcr/Blm/Nabp2/Ercc5/B…
GO:2000144	positive regulation of DNA-templated transcription initiation	40/4337	72/21470	2.75024	3.9e-11	1.17089e-09	9.56768e-10	40	Taf9/Bclaf1/Med6/Med17/Med10/Ercc6/Med15/Taf11/Fosl1/Med14/Med12/Setx/Med22/Med24/Med18/Med1/Taf2/Cand1/Taf6/Tbp/Med23/Taf5/Med16/Med11/Tp53/Jun/Twist1/Gtf2a1/Med13/Taf10/Med9/Dhx36/Med4/Med30/Med31/Med27/Med29/Taf8/Med20/Taf7
GO:0006754	ATP biosynthetic process	55/4337	116/21470	2.34719	4.1e-11	1.2286e-09	1.00411e-09	55	Ndufs2/Ndufc2/Pkm/Sdha/Ndufs6/Ndufs4/Antkmt/Bcl2l1/Ndufb6/Ak4/Eno1/Stat3/Atp6v1a/Ndufa3/Atpsckmt/Ak3/Ndufab1/Ndufb11/Mtco2/Mtatp8/Ndufb1/Parp1/Map2k1/Atp5mf/Atp5f1e/Atp5f1b/Atp5pf/Vcp/Atp5f1a/Atp5me/Slc25a12/Uqcc3/Atp5f1c/Stoml2/Ndufs5/Atp5mg/Ndufb2/Ndufa2/Sdhb/Ndufb4/Ndufa6/Ndufb3/Dmac2l/Sdhd/Atp5f1d/Ndufb8/Ndufv2/Atp5po/Ndufa9/Ndufs7/Ndufb10/Atp5pd/Ndufa13/Sphk2/Ndufa7
GO:0002183	cytoplasmic translational initiation	27/4337	39/21470	3.42722	4.9e-11	1.4628e-09	1.19189e-09	27	Eif3b/Mettl3/Eif3c/Eif3k/Eif5/Eif3d/Eif4a2/Ncbp2/Eif3a/Eif3m/Eif4b/Rps2/Eif3e/Eif4a1/Slbp/Eif3j1/Ncbp1/Dhx29/Eif3l/Eif3h/Ythdf2/Nck1/Mcts1/Eif3f/Eif3i/Eif4h/Eif3g
GO:2000278	regulation of DNA biosynthetic process	60/4337	132/21470	2.25019	4.9e-11	1.4628e-09	1.19189e-09	60	Ing5/Camk2d/Pnkp/Hnrnpa2b1/Men1/Mapk3/Sh2b1/Map2k7/Gins3/Cct2/Gja1/Hsp90aa1/Dkc1/Nat10/Pak3/Meaf6/Atm/Ctnnb1/Terf2/Hsp90ab1/Chtf18/Parp4/Dnajc2/Tent4b/Pdgfrb/Kat7/Exosc10/Chek1/Cct4/Hnrnpd/Cct8/Aurkb/Tp53/Src/Pcna/Xrcc5/Hnrnpa1/Gfer/Cct6a/DSCC1/Nek7/Rfc4/Stn1/Klf4/Pml/Gnl3l/Jade1/Mapk15/Niban2/Rfc3/Hnrnpu/Gins4/Gins1/Pinx1/Rfc5/Gins2/Nvl/Ptges3/Rfc2/Ddx39b
GO:0008064	regulation of actin polymerization or depolymerization	72/4337	171/21470	2.08439	5.2e-11	1.54944e-09	1.26166e-09	72	Actr3/Nck2/Sptbn1/Capzb/Rhoa/Hax1/Capza1/Arpc1a/Arpc3/Hip1r/Gsn/Arpc5l/Cdc42ep1/Svil/Tmod3/Twf2/Cfl2/Cyrib/Lima1/Washc1/Bin1/Mlst8/Cfl1/Capn1/Rdx/Pak3/Sptan1/Baiap2/Cit/Arpc2/Carmil1/Twf1/Eps8/Arpc4/Cyfip2/Tpm1/Tlr2/Pfn1/Myadm/Wdr1/Avil/Prkcd/Mtpn/Rac1/Was/Mphosph8/Cttn/Grb2/Dbnl/Gba2/Swap70/Rictor/Kirrel1/Abitram/Dlg1/Lats1/Plekhh2/Bag4/Arhgap18/Myh9/Snx9/Arhgap35/Nck1/Cdc42ep3/Cotl1/Baiap2l1/Fl…
GO:0035966	response to topologically incorrect protein	64/4337	145/21470	2.18502	5.4e-11	1.60602e-09	1.30797e-09	64	Ep300/Cops5/Edem3/Tram1/Nck2/Tmem129/Hspa4l/Stt3b/Tm7sf3/Bax/Bag6/Ero1a/Tmbim6/Stub1/Hsp90aa1/Ern1/Ube2j2/Akirin2/Eif2a/Hspa13/Hspd1/Hspa8/Casp12/Cul3/Atxn3/Ermp1/Tmed2/Erlec1/Bak1/Uggt1/Qrich1/Hspa2/Hspa1b/Hspa5/Ccnd1/Pik3r1/Ptpn1/Hspa9/Aup1/Vcp/Eif2ak2/Nfe2l2/Eif2s1/Tmtc4/Vapb/Edem2/Dnajb12/Herpud1/Yod1/Os9/Rnf126/Dnajc3/Derl1/Hspa14/Nck1/Tmem33/Dnajc10/Tor1a/Sdf2l1/Abcb10/Bag3/Fbxo6/Amfr/Hdac6
GO:0000466	maturation of 5.8S rRNA from tricistronic rRNA transcript (SSU-rRNA, 5.8S rRNA, LSU-rRNA)	20/4337	24/21470	4.12536	5.6e-11	1.66238e-09	1.35412e-09	20	Eri1/Rcl1/Exosc2/Exosc9/Exosc8/Fcf1/Exosc3/Exosc10/Rpp40/Bop1/Urb1/Nop9/Eri3/Kri1/Rps21/Rrs1/Exosc7/Ftsj3/Wdr12/Abt1
GO:0045732	positive regulation of protein catabolic process	82/4337	205/21470	1.98017	5.7e-11	1.68575e-09	1.37714e-09	82	Psmc3/Atg7/Ankib1/Nub1/Lrp1/Dab2/Tmtc3/Plk1/Rnf40/Sirt2/Adam9/Psmc4/Bag6/Ldlr/Pias1/Gja1/App/Csnk1e/Rnf14/Ddb1/Ndfip1/Stub1/Nedd4/Rdx/Cul4b/Hsp90aa1/Snf8/Abca2/Csnk2a1/Pacsin3/Snx1/Akt1/Dda1/Cav1/Csnk1a1/Cul4a/Csnk1d/Nsf/Mdm2/Hspa1b/Wnt5a/Tnfrsf1b/Ezr/Msn/Cdkn1b/Psmc2/Ier3/Psen1/Dvl1/Rab7a/Plk2/Faf1/Usp5/Psmc1/Psmc5/Rbx1/Sumo1/Aurka/Gclc/Vcp/Sox9/Zyg11b/Snx33/Lrrk2/Rhbdd3/Bcap31/Mapk15/Nrdc/Sgta/…
GO:0042542	response to hydrogen peroxide	57/4337	123/21470	2.2941	5.7e-11	1.68575e-09	1.37714e-09	57	Stk25/Gpx1/Kpna4/Ube3a/Hdac2/Adam9/Mmp2/Bnip3/Sod2/Rela/Cfl1/Capn1/Fosl1/Anxa1/Park7/Setx/Mapk8/Ern1/Rps3/Fyn/Apex1/Hspd1/Cdk1/Pdcd10/Sdc1/Pdgfrb/Sirt1/Bak1/Ripk1/Ect2/Ankzf1/Capn2/Casp6/Hba/Src/Jun/Sod1/Col1a1/Hmox1/Pcna/Prdx3/Pcgf2/Prkcd/Lig1/Akr1b1/Rhob/Axl/Aqp1/Prkaa1/Nfe2l2/Crk/Nqo1/Aptx/Txnip/Map1lc3a/Stk24/Hdac6
GO:0007088	regulation of mitotic nuclear division	56/4337	120/21470	2.3102	6e-11	1.77117e-09	1.44597e-09	56	Phip/Nuf2/Haspin/Plk1/Sh2b1/Nup62/Mki67/Spc24/Gen1/Kif20b/Rad21/Ndc80/Incenp/Nfe2l1/Cdc27/Bub1/Spc25/Atm/Met/Klhl22/Pcid2/Cul3/Cenpe/Pdgfrb/Igf1r/Tpr/Chek1/Zwilch/Cdk5rap2/Aurkb/Birc5/Rb1/Ccnb1/Ttk/Ywhah/Pebp1/Tubg1/Trip13/Tom1l2/Rcc1/Fbxo5/Cdca8/Kntc1/Dync1li1/Cdt1/Spdl1/Zwint/Mad2l1bp/Nusap1/Cdc20/Znf207/Bub3/Anapc7/Mad2l1/Ik/Bub1b
GO:0048585	negative regulation of response to stimulus	441/4337	1664/21470	1.31198	6.2e-11	1.82342e-09	1.49166e-09	441	Tgif1/Brca1/Phip/Ptgs2/Traf3ip1/Casp8/Faim/Stat1/Arhgap12/Nck2/Itgb1/Phactr4/Gpx1/Gnai2/Rhoa/Mvk/Gclm/Slc35f6/Depdc5/Prkacb/Nfkb1/Anxa5/Inpp5f/Dnm1/Raf1/Itpr1/Hdac2/Mettl3/Sap130/Tgfbr3/Lrp1/Thoc5/Dab2/Smarca4/Foxp1/Men1/Map2k3/Otud4/Cnot3/Uri1/Cbl/Ndufc2/Nrg1/Sirt2/Nup62/Rnf213/Hmgb2/Ruvbl2/Ptpre/Bax/Psma1/Ing1/Cnot1/Cx3cl1/Hyou1/Neo1/Ldlr/Ppia/Clasp2/Bcr/Snx6/Bcl9l/Palm/Gja1/Arid4b/Naip1/Glrx/U…
GO:0031344	regulation of cell projection organization	230/4337	771/21470	1.47678	6.2e-11	1.82342e-09	1.49166e-09	230	Actr3/Ep300/Stk25/Fn1/Hdac4/Macf1/Capzb/Itgb1/Nptn/Vim/Rapgef2/Rhoa/Cdk5/Rap1a/Sh3glb1/Fxr1/Fnbp1l/Tapt1/Inpp5f/Tbc1d24/Ube3a/Zeb2/Itpr1/Hdac2/Mark2/Gak/Lrp1/Cdc42ep1/Ikbkb/Dab2/Arsb/Apbb1/Iqgap1/Pak1/Nrg1/Picalm/Ap2a1/Map6/Cyth2/Cx3cl1/Cacna1a/Neo1/Twf2/Map2k2/Palm/Gdi2/Camk2g/Hnrnpk/App/Dnm1l/Ephb3/Cfl1/Fbxo38/Nedd4/Itga6/Rdx/Ptk2/Flna/Ccdc88a/Hsp90aa1/P3h1/Dock11/Atp7a/Setx/Agrn/Ythdf1/Dync1i2…
GO:2001242	regulation of intrinsic apoptotic signaling pathway	73/4337	175/21470	2.06504	6.4e-11	1.87876e-09	1.5372e-09	73	Ptgs2/Bclaf1/Nck2/Gpx1/Hdac2/Steap3/Ei24/Uri1/Bbc3/Bax/Hyou1/Ppia/Hnrnpk/Vdac2/Tmbim6/Dnm1l/Sod2/Park7/Bcl2l1/Bub1/Rpl11/Kdm1a/Eno1/Dnaja1/Rps3/Akt1/Cav1/Taf6/Pias4/Sirt1/Noc2l/Mdm2/Hdac1/Bcl2l11/Ikbkg/Tp53/Src/Sod1/P4hb/Parp1/Map2k1/Mif/Ptpn1/Tpt1/Mcl1/Atad5/Lrrk2/Parl/Cdkn2d/Nfe2l2/Hells/Bcap31/Ddx3x/Ptpmt1/Mtch2/Fignl1/Herpud1/Tmem161a/Znf385a/Ccar2/Sfpq/Nono/Nck1/Trap1/Txndc12/Armc10/Triap1/N…
GO:0032434	regulation of proteasomal ubiquitin-dependent protein catabolic process	61/4337	136/21470	2.22041	6.7e-11	1.96319e-09	1.60543e-09	61	Taf9/Uchl5/Atg7/Ankib1/Gna12/Nub1/Ube2k/Dab2/Plk1/Sirt2/Bag6/Pias1/Csnk1e/Rnf14/Stub1/Park7/Sdcbp/Xpo1/Rpl11/Araf/Mtm1/Pbk/Akt1/Dda1/Cav1/Hsp90ab1/Wac/Csnk1a1/Csnk1d/Mdm2/Senp1/Hspa1b/Psen1/Dvl1/Plk2/Usp5/Rbx1/Sumo1/Usp9x/Aurka/Gclc/Smarcc1/Vcp/Zyg11b/Lrrk2/Bcap31/Sgta/Nop53/Herpud1/Rybp/Ogt/Ccar2/Eif3h/Ubxn1/Ubqln4/Hspbp1/Desi1/Ube2v2/Cdc20/Ubqln2/Psmd10
GO:0000723	telomere maintenance	65/4337	149/21470	2.15958	7.1e-11	2.07655e-09	1.69591e-09	65	Xrn1/Uchl5/Actr5/Smg5/Pnkp/Hnrnpa2b1/Recql4/Mapk3/Map2k7/Ruvbl2/Cct2/Smc5/Hsp90aa1/Nbn/Dkc1/Nat10/Smg6/Atm/Ctnnb1/Ruvbl1/Sirt6/Terf2/Apex1/Hsp90ab1/Parp4/Blm/Nabp2/Tent4b/Exosc10/Cct4/Hnrnpd/Cct8/Aurkb/Src/Parp1/Pcna/Xrcc5/Lmna/Hnrnpa1/Cct6a/Tep1/Yy1/Nek7/Stn1/Rpa1/Pml/Mre11/Gnl3l/Nfrkb/Rif1/Ppp1r10/Mapk15/Gnl3/Actr8/Hnrnpu/Dhx36/Terf2ip/Smc6/Nop10/Pinx1/Telo2/Upf1/Ylpm1/Ptges3/Actl6a
GO:0048545	response to steroid hormone	126/4337	364/21470	1.71361	7.3e-11	2.13112e-09	1.74093e-09	126	Brca1/Ep300/Ptgs2/Idh1/Kmt2d/Rhoa/Anxa3/Tyms/Eif4e/Hmgb1/Ube3a/Abcg2/Pck2/Dab2/Smarca4/Foxp1/Cnot3/Kdm3a/Uri1/Pak1/Fosb/Adam9/Tspo/Hmgb2/Cnot1/Glb1/Atp2b1/Ctsl/Rbfox2/Rnf14/Gstp1/Fosl1/Anxa1/Nedd4/Rxra/Ncoa3/Park7/Abca2/Arid1a/Med1/Dnaja1/Tmf1/Sgk1/Safb/Cav1/Spp1/Hspd1/Hspa8/Safb2/Sdc1/Ephx1/Cnot2/Nr3c1/Pam/Igf1r/Fkbp4/Sirt1/Ncor2/Tlr2/Foxo3/Hdac1/Phb2/Npc1/Per1/Zbtb7a/Fos/Src/Jun/Ccl2/Alad/Col1a…
GO:0030334	regulation of cell migration	284/4337	995/21470	1.41299	7.4e-11	2.15634e-09	1.76339e-09	284	Srgap2/Actr3/Ptgs2/Fn1/Hdac4/Macf1/Itgb1/Gnai2/Vim/Rapgef2/Rhoa/Cdk5/Anxa3/Fubp1/P2rx4/Rhoc/Ptpn23/Gna12/Elp6/Camk2d/F3/Tbc1d24/Hmgb1/Kif14/Dysf/Hdac2/Sap130/Tgfbr3/Lrp1/Dab2/Arsb/Smarca4/Spag9/Foxp1/Map2k3/Iqsec1/Pik3c2a/Dock7/Idh2/Iqgap1/Mapk3/Pak1/Nrg1/Adam9/Prcp/Rras/Rras2/Gab1/Dock1/Mmp2/Ing1/Sin3b/Cx3cl1/Sparc/Clasp2/St3gal4/Actn4/Arhgap5/Bcr/Ccar1/Plekhg3/Cbll1/Arid4b/Dock4/Kif20b/Elp3/Vcl…
GO:0090307	mitotic spindle assembly	41/4337	76/21470	2.67062	7.7e-11	2.23964e-09	1.83055e-09	41	Rhoa/Plk1/Chmp2a/Kif23/Clasp2/Incenp/Flna/Stag2/Tpx2/Chmp6/Tpr/Arhgef10/Prc1/Kifc1/Aurkb/Birc5/Hspa1b/Drg1/Kif4/Vps4b/Aaas/Rab11a/Kpnb1/Tasor/Kif11/Cdca8/Abraxas1/Spice1/Hnrnpu/Poldip2/Golga2/Chmp1a/Smc1a/Smc3/Bccip/Stag1/Chmp4b/Cdc20/Wrap73/Znf207/Racgap1
GO:2000145	regulation of cell motility	298/4337	1054/21470	1.39965	7.8e-11	2.26457e-09	1.85287e-09	298	Srgap2/Actr3/Ptgs2/Fn1/Hdac4/Macf1/Itgb1/Gnai2/Vim/Rapgef2/Rhoa/Cdk5/Anxa3/Fubp1/P2rx4/Rhoc/Ptpn23/Gna12/Elp6/Anxa5/Camk2d/F3/Inpp5f/Tbc1d24/Hmgb1/Kif14/Dysf/Hdac2/Sap130/Tgfbr3/Lrp1/Dab2/Arsb/Smarca4/Spag9/Foxp1/Map2k3/Iqsec1/Pik3c2a/Dock7/Idh2/Iqgap1/Mapk3/Pak1/Nrg1/Adam9/Prcp/Rras/Rras2/Gab1/Dock1/Mmp2/Ing1/Sin3b/Cx3cl1/Sparc/Clasp2/St3gal4/Actn4/Arhgap5/Bcr/Ccar1/Plekhg3/Map2k2/Cbll1/Arid4b/D…
GO:0016197	endosomal transport	92/4337	241/21470	1.88979	8.1e-11	2.34737e-09	1.9203e-09	92	Pikfyve/Stx6/Lamtor1/Vamp4/Snx8/Ptpn23/Snx27/Inpp5f/Arl8b/Spag9/Picalm/Bet1l/Chmp2a/Ap3d1/Snx6/Vps26a/Rhobtb3/Tbc1d23/Acap2/Dnm1l/Ap3b1/Washc1/Snx2/Gbf1/Snf8/Arhgap1/Bcl2l1/Tmem87a/Chmp6/Stx16/Dennd10/Vps35l/Vps29/Snx1/Ap1s1/Ehd2/Coro1c/Evi5/Micall2/Ric1/Snx7/Vps51/Erc1/Arfip1/Anxa8/Gosr1/Rab6a/Vps4b/Rab11b/Rab7a/Rab10/Rab8b/Arl1/Rab11a/Stam/Was/Vcp/Washc4/Snx33/Lrrk2/Trim27/Washc2/Epg5/Tbc1d5/An…
GO:0071560	cellular response to transforming growth factor beta stimulus	99/4337	266/21470	1.84245	8.5e-11	2.4588e-09	2.00979e-09	99	Actr3/Runx1/Ep300/Itgb1/Snw1/Pxn/Zeb2/Hdac2/Sap130/Tgfbr3/Lrp1/Dab2/Men1/Crebbp/Adam9/Ing1/Snx6/Bcl9l/Arid4b/Dcp1a/Fermt2/Ltbp1/Stub1/Ptk2/Sdcbp/Map3k7/Smad3/Acvr1/Itgb6/Stat3/Lemd3/Snx1/Fyn/Cav1/Hsp90ab1/Arap1/Sin3a/Adam17/Zeb1/Nr3c1/Tgfbr1/Igf1r/Trim33/Pdpk1/Sirt1/Arid4a/Dnm2/Apaf1/Serpine1/Dnmt1/Hdac1/Sap30/Zbtb7a/Fos/Tp53/Src/Jun/Col3a1/Ccl2/Col1a1/Parp1/Tgfb3/Hspa5/Wnt5a/Furin/Zfp36l2/Zfp36l…
GO:0032200	telomere organization	66/4337	153/21470	2.13548	9.2e-11	2.65161e-09	2.16525e-09	66	Xrn1/Uchl5/Actr5/Smg5/Pnkp/Hnrnpa2b1/Recql4/Mapk3/Map2k7/Ruvbl2/Cct2/Smc5/Hsp90aa1/Nbn/Dkc1/Hat1/Nat10/Smg6/Atm/Ctnnb1/Ruvbl1/Sirt6/Terf2/Apex1/Hsp90ab1/Parp4/Blm/Nabp2/Tent4b/Exosc10/Cct4/Hnrnpd/Cct8/Aurkb/Src/Parp1/Pcna/Xrcc5/Lmna/Hnrnpa1/Cct6a/Tep1/Yy1/Nek7/Stn1/Rpa1/Pml/Mre11/Gnl3l/Nfrkb/Rif1/Ppp1r10/Mapk15/Gnl3/Actr8/Hnrnpu/Dhx36/Terf2ip/Smc6/Nop10/Pinx1/Telo2/Upf1/Ylpm1/Ptges3/Actl6a
GO:1900180	regulation of protein localization to nucleus	66/4337	153/21470	2.13548	9.2e-11	2.65161e-09	2.16525e-09	66	Brca1/Tardbp/Ptgs2/Nmd3/Dclk1/Cd36/Larp7/Ei24/Polr1a/Nup62/Fermt2/App/Hnrnpm/Ctnna1/Lzts2/Flna/Hsp90aa1/Park7/Ilrun/Otud7b/Glul/Akt1/Sirt6/Fyn/Hsp90ab1/Cdk1/Sin3a/Nolc1/Tnfrsf1a/Kat7/Mepce/Sirt1/Tpr/Ect2/F2/Akap1/Hdac3/Src/Parp1/Pik3r1/Prkcd/Yap1/Lmna/Psen1/Chp1/Ran/Sumo1/Ppp2ca/Prkd1/Trim28/Tfrc/Rbm22/Nup54/Lats1/Parp9/Ogt/Nup58/Mavs/Pinx1/Nvl/Wwtr1/Dmap1/Cd2ap/Bag3/Pin1/Maged1
GO:0006355	regulation of DNA-templated transcription	851/4337	3512/21470	1.19955	9.5e-11	2.7331e-09	2.23144e-09	851	Taf9/Tgif1/Eloc/Lrrfip1/Brca1/Uchl5/Actr3/Rnf2/Phip/Psmc3/Runx1/Dhx9/Ep300/Morf4l1/Cops5/Bclaf1/Taf6l/Traf3ip1/Tgfbrap1/Stat1/Ing5/Hdac4/Mnat1/Kmt2d/Actr5/Jmjd1c/Meis1/Nck2/C1d/Pmf1/Rhoa/Snw1/Elf2/Srrt/Cdk5/Sbno1/Hax1/Anxa3/Setd2/Fubp1/Cd36/Kmt5a/Larp7/Cdk6/Nfkb1/Rbpj/Gtf2ird1/Pxn/Hmgb1/Tbl1xr1/Ube3a/Zeb2/Slc30a9/Hnrnpa2b1/Brpf1/Raf1/Kdm5a/Rfc1/Kras/Med6/Hdac2/Tshz3/Cebpz/Sap130/Uimc1/Tgfbr3/Erf/…
GO:0120035	regulation of plasma membrane bounded cell projection organization	225/4337	754/21470	1.47725	9.8e-11	2.8143e-09	2.29737e-09	225	Actr3/Ep300/Stk25/Fn1/Hdac4/Macf1/Capzb/Itgb1/Nptn/Vim/Rapgef2/Rhoa/Cdk5/Rap1a/Sh3glb1/Fxr1/Fnbp1l/Tapt1/Inpp5f/Tbc1d24/Ube3a/Zeb2/Itpr1/Hdac2/Mark2/Gak/Lrp1/Cdc42ep1/Ikbkb/Dab2/Arsb/Apbb1/Iqgap1/Pak1/Nrg1/Picalm/Ap2a1/Map6/Cyth2/Cx3cl1/Cacna1a/Neo1/Twf2/Map2k2/Palm/Gdi2/Camk2g/Hnrnpk/App/Dnm1l/Ephb3/Cfl1/Fbxo38/Nedd4/Itga6/Rdx/Ptk2/Flna/Ccdc88a/Hsp90aa1/P3h1/Dock11/Atp7a/Setx/Agrn/Ythdf1/Dync1i2…
GO:0006903	vesicle targeting	35/4337	60/21470	2.88775	1e-10	2.86137e-09	2.34117e-09	35	Arfgap3/Clasp2/Trappc6b/Exoc3/Tbc1d23/Gbf1/Exoc7/Trappc2/Exoc6b/Trappc11/Exoc5/Cul3/Sec16a/Trappc6a/Exoc1/Wdr11/Exoc4/Trappc3/Pdcd6/Psen1/Chp1/Trappc13/Trappc9/Fam91a1/Trappc4/Mapk15/Trappc12/Arfgap2/Tmed9/Trappc5/Sar1b/Ykt6/Tmed10/Exoc2/Trappc2l
GO:1904951	positive regulation of establishment of protein localization	121/4337	347/21470	1.72623	1e-10	2.86137e-09	2.34117e-09	121	Brca1/Tardbp/Actr3/Ptgs2/Atg7/Cdk5/Sh3glb1/Ptpn23/Pck2/Lrp1/Tm7sf3/Vamp8/Apbb1/Pak1/Adam9/Bbc3/Trpm4/Pcm1/Ppia/Cct2/Cep290/Pcnt/Gja1/Glrx/Kif20b/App/Pfkm/Dnm1l/Hnrnpm/Ier3ip1/Flna/Hsp90aa1/Asph/Dkc1/Ncoa6/Vamp2/Rab34/Hcfc1/Glul/Tmem30a/Arpc2/Akt2/Sirt6/Fyn/Hsp90ab1/Cdk1/Camk1/Arrb1/Pdcd10/Acsl3/Ice1/Kif5b/Wipf1/Tnfrsf1a/Sirt1/Tpr/Glud1/Exoc1/Cct4/Tlr2/Ect2/Atp2c1/Cct8/Mdm2/Bsg/Emd/Itgb1bp1/Hdac3/…
GO:0022900	electron transport chain	59/4337	131/21470	2.22958	1.1e-10	3.14184e-09	2.5688e-09	59	Cox5b/Ndufs2/Ndufaf1/Plec/Etfb/Ndufc2/Cox7a1/Coq9/Fdx1/Sdha/Ndufs6/Cyc1/Ndufs4/Sod2/Sting1/Sdhaf2/Park7/Ndufb6/Cox7c/Cdk1/Ciapin1/Cox7a2l/Acadsb/Uqcrq/Cox4i1/Dld/Mtco2/Surf1/Cox5a/Ccnb1/Por/Cox6a1/Cox7a2/Cycs/Uqcrh/Etfdh/Mtch2/Mybbp1a/Pum2/Slc25a12/Uqcc3/Uqcr10/Etfa/Cox6c/Uqcr11/Ndufa2/Sdhb/Uqcrb/Ndufb3/Uqcrfs1/Sdhd/Uqcrc1/Chchd2/Ndufb8/Ndufv2/Uqcrc2/Ndufs7/Nqo2/Ndufa7
GO:0006839	mitochondrial transport	66/4337	154/21470	2.12161	1.3e-10	3.69312e-09	3.02063e-09	66	Slc25a14/Sh3glb1/Slc35f6/Hip1r/Bbc3/Bax/Bnip3/Timm13/Vdac2/Mipep/Oxa1l/Timm23/Tomm22/Grpel2/Hsp90aa1/Bcl2l1/Pmpca/Atf2/Tomm5/Stat3/Spg7/Tomm40l/Hspd1/Mterf4/Hk2/Kif5b/Rhot1/Bak1/Tomm40/Aip/Bcl2l11/Tp53/Ier3/Slc25a4/Psen1/Dynlt1/Slc25a5/Ywhaz/Gclc/Prkaa1/Fbxo7/Them4/Lrrk2/Parl/Slc9a1/Bcap31/Kifbp/Mtch2/Samm50/Maip1/Slc25a24/Acaa2/Timm21/Bag4/Bnip3l/Grpel1/Pam16/Dnajc19/Tomm34/Bcs1l/Tomm70/Ndufa13/…
GO:0009411	response to UV	66/4337	154/21470	2.12161	1.3e-10	3.69312e-09	3.02063e-09	66	Ep300/Ptgs2/Actr5/Gpx1/Rev1/Mettl3/Men1/Ei24/Crebbp/Map2k7/Ruvbl2/Primpol/Bax/Mmp2/Tipin/Usp28/Polk/Ercc6/Rela/Ddb1/Fech/Nedd4/Cul4b/Kdm1a/Mapk8/Pbk/Akt1/Sirt6/Rad18/Pold1/Cul4a/Ercc5/Sirt1/Bak1/Msh2/Usp1/Noc2l/Aurkb/Tp53/Parp1/Pcna/Ccnd1/Pik3r1/Prkcd/Pola1/Ercc3/Msh6/Rbx1/Ube2b/Yy1/Egfr/Aqp1/Prkaa1/Cdkn2d/Pml/Eif2s1/Sde2/Tmem161a/Ccar2/Dhx36/Zbtb1/Trex1/Nsmce3/Pclaf/Triap1/Ube2a
GO:0030832	regulation of actin filament length	72/4337	174/21470	2.04845	1.3e-10	3.69312e-09	3.02063e-09	72	Actr3/Nck2/Sptbn1/Capzb/Rhoa/Hax1/Capza1/Arpc1a/Arpc3/Hip1r/Gsn/Arpc5l/Cdc42ep1/Svil/Tmod3/Twf2/Cfl2/Cyrib/Lima1/Washc1/Bin1/Mlst8/Cfl1/Capn1/Rdx/Pak3/Sptan1/Baiap2/Cit/Arpc2/Carmil1/Twf1/Eps8/Arpc4/Cyfip2/Tpm1/Tlr2/Pfn1/Myadm/Wdr1/Avil/Prkcd/Mtpn/Rac1/Was/Mphosph8/Cttn/Grb2/Dbnl/Gba2/Swap70/Rictor/Kirrel1/Abitram/Dlg1/Lats1/Plekhh2/Bag4/Arhgap18/Myh9/Snx9/Arhgap35/Nck1/Cdc42ep3/Cotl1/Baiap2l1/Fl…
GO:0048513	animal organ development	817/4337	3362/21470	1.203	1.4e-10	3.97009e-09	3.24484e-09	817	Srgap2/Tgif1/Atg9a/Uchl5/Runx1/Ep300/Ptgs2/Idh1/Traf3ip1/Msh4/Casp8/Fn1/Stat1/Hdac4/Mnat1/Jmjd1c/Meis1/Itgb1/Phactr4/Atg7/Gpx1/Mbnl1/Slc25a25/Vim/Rapgef2/Rhoa/Usp19/Utp25/Ncam1/Celsr3/Fpgs/Impdh2/Srsf6/Snw1/Slc7a11/Adgrl2/Fdps/Cdk5/Anxa3/Setd2/Dclk1/Cntrl/Stxbp3/Tfip11/Fxr1/Nradd/Tyms/Vcam1/Tapt1/Cdk6/Nfkb1/Camk2d/Ptbp2/Nsun5/Eif4g1/Rbpj/Hmgb1/Tbl1xr1/Kif14/Ube3a/Zeb2/Txnrd2/Raf1/Kras/Itpr1/Hdac2…
GO:0032870	cellular response to hormone stimulus	191/4337	620/21470	1.52505	1.5e-10	4.2385e-09	3.46794e-09	191	Brca1/Phip/Ep300/Hdac4/Kmt2d/Gnai2/Rhoa/Agrp/Gclm/Rap1gds1/Eif4e/Nfkb1/Anxa5/Pxn/Ube3a/Abcg2/Pck2/Dab2/Cdc6/Smarca4/Foxp1/Men1/Cnot3/Kdm3a/Uri1/Pak1/Fosb/Prcp/Ptpre/Slc27a1/Cnot1/Pkm/Atp2b1/Max/Gja1/Naip1/Hnrnpk/Rbfox2/Rangap1/Arid1b/Rnf14/Rela/Gstp1/Cfl1/Anxa1/Nedd4/Gnas/Rxra/Rdx/Ptk2/Ncoa3/Park7/Arid1a/Dennd4c/Vamp2/Med1/Jak1/Grb10/Dnaja1/Stat3/Tmf1/Ctnnb1/Sgk1/Cdk4/Safb/Akt2/Akt1/Asns/Brd8/Acs…
GO:0046822	regulation of nucleocytoplasmic transport	60/4337	135/21470	2.20019	1.5e-10	4.2385e-09	3.46794e-09	60	Brca1/Tardbp/Dhx9/Ptgs2/Cdk5/Setd2/Cd36/Thoc5/Ei24/Nup62/Rangap1/Riok2/Ncbp2/Nedd4/Flna/Hsp90aa1/Park7/Xpo1/Thoc2/Sirt6/Hsp90ab1/Cdk1/Camk1/Nolc1/Wipf1/Tnfrsf1a/Tpr/Ect2/Nsun2/Cpsf6/Mdm2/Emd/Akap1/Hdac3/Txn/Pik3r1/Prkcd/Ier3/Psen1/Chp1/Ywhae/Ran/Sumo1/Ppp2ca/Akap8l/Khdrbs1/Prkd1/Trim28/Supt6h/Nrde2/Ctdspl2/Rbm22/Nup54/Iws1/Nup58/Mavs/Ppp1r12a/Anp32b/Dmap1/Bag3
GO:0043401	steroid hormone mediated signaling pathway	58/4337	129/21470	2.22577	1.7e-10	4.79509e-09	3.91483e-09	58	Brca1/Ep300/Kmt2d/Rhoa/Ube3a/Dab2/Smarca4/Foxp1/Cnot3/Kdm3a/Pak1/Cnot1/Rbfox2/Rnf14/Nedd4/Rxra/Ncoa3/Park7/Arid1a/Med1/Dnaja1/Tmf1/Sgk1/Safb/Safb2/Cnot2/Nr3c1/Fkbp4/Sirt1/Ncor2/Hdac1/Phb2/Per1/Zbtb7a/Src/Parp1/Calr/Yap1/Phb1/Ywhah/Wbp2/Ddx17/Ncor1/Ddx5/Kank2/Lats1/Calcoco1/Vps18/Uba5/Vps11/Rwdd1/Lbh/Rnf6/Strn3/Abhd2/Ptges3/Cry2/Taf7
GO:0007163	establishment or maintenance of cell polarity	90/4337	237/21470	1.87991	1.8e-10	5.05915e-09	4.13695e-09	90	Actr3/Dst/Stk25/Macf1/Itgb1/Rhoa/Rhoc/Gsn/Mark2/Ckap5/Dock7/Plk1/Pak1/Myo9b/Clasp2/Cep290/Rap1b/Plekhg3/Gja1/Rhobtb3/Kif20b/Cyrib/Ndc80/Cfl1/Rhod/Ctnna1/Gbf1/Cyth1/Hsp90aa1/Abl2/Cyth3/Ilk/Carmil1/Hsp90ab1/Numa1/Rnd3/Igf1r/Nde1/Sipa1l3/Arhgef2/Cdk5rap2/Llgl2/Exoc4/Pdlim1/Wdr1/Lin7c/Wnt5a/Ezr/Msn/Wee1/Crkl/Lmna/Dynlt1/Rab10/Actr2/Arf4/Rhob/Rac1/Pafah1b1/Dlg3/Aqp1/Kif2c/Fbxw11/Flot2/Ift20/Crk/Rictor…
GO:0090329	regulation of DNA-templated DNA replication	32/4337	53/21470	2.98894	1.8e-10	5.05915e-09	4.13695e-09	32	Atg7/Gins3/Tipin/Mcm4/Lig3/Mcm7/Ssbp1/Chtf18/Blm/Kat7/Gmnn/Fgfr1/Wiz/Pcna/Mcm3/Mcm5/Mcm2/Mcm6/Cdk2/DSCC1/Rfc4/Fbxo5/Zmpste24/Rfc3/Cdt1/Wrnip1/Stoml2/Gins4/Gins1/Rfc5/Gins2/Rfc2
GO:0071559	response to transforming growth factor beta	100/4337	273/21470	1.81334	1.9e-10	5.33076e-09	4.3582e-09	100	Actr3/Runx1/Ep300/Itgb1/Snw1/Pxn/Zeb2/Hdac2/Sap130/Tgfbr3/Lrp1/Dab2/Men1/Crebbp/Adam9/Ing1/Snx6/Bcl9l/Arid4b/Dcp1a/Fermt2/Ltbp1/Stub1/Ptk2/Sdcbp/Map3k7/Smad3/Acvr1/Itgb6/Stat3/Lemd3/Snx1/Fyn/Cav1/Hsp90ab1/Arap1/Sin3a/Adam17/Zeb1/Nr3c1/Tgfbr1/Zfhx3/Igf1r/Trim33/Pdpk1/Sirt1/Arid4a/Dnm2/Apaf1/Serpine1/Dnmt1/Hdac1/Sap30/Zbtb7a/Fos/Tp53/Src/Jun/Col3a1/Ccl2/Col1a1/Parp1/Tgfb3/Hspa5/Wnt5a/Furin/Zfp36l2/…
GO:0033157	regulation of intracellular protein transport	89/4337	234/21470	1.88285	2.1e-10	5.88148e-09	4.7981e-09	89	Brca1/Tardbp/Actr3/Ptgs2/Cdk5/Sh3glb1/Cd36/Ei24/Pak1/Nup62/Bbc3/Pcm1/Cep290/Pcnt/Kif20b/Rangap1/Flna/Hsp90aa1/Park7/Xpo1/Asph/Vamp2/Gdi1/Tmem30a/Arpc2/Akt2/Sirt6/Fyn/Hsp90ab1/Cdk1/Camk1/Pdcd10/Ice1/Nolc1/Kif5b/Wipf1/Tnfrsf1a/Erlec1/Tpr/Ect2/Mdm2/Emd/Akap1/Itgb1bp1/Hdac3/Prnp/Ccl2/Txn/Pik3r1/Prkcd/Ptpn1/Psen1/Stom/Chp1/Ywhae/Ran/Sumo1/Ppp2ca/Nucb1/Prkaa1/Lrrk2/Parl/Bcap31/Prkd1/Trim28/Ripor1/Zfand…
GO:0016180	snRNA processing	20/4337	25/21470	3.96034	2.3e-10	6.41894e-09	5.23457e-09	20	Ints1/Ints7/Ints10/Ints8/Exosc2/Exosc9/Exosc8/Exosc3/Ints6/Ints3/Exosc6/Ints5/Ints4/Tut1/Ints14/Exosc4/Exosc5/Ints11/Exosc7/Ints12
GO:0000381	regulation of alternative mRNA splicing, via spliceosome	36/4337	64/21470	2.78461	2.3e-10	6.41894e-09	5.23457e-09	36	Mbnl1/Rbm5/Srsf6/Rbm8a/Fxr1/Celf1/Rbfox2/Wtap/Rbm25/Sap18/Ptbp1/Thrap3/Hnrnpl/Zbtb7a/Hnrnpa1/Tia1/Magoh/Tra2b/Rbm15/Ddx17/Puf60/Smu1/Nsrp1/Khdrbs1/Ddx5/Rbm38/Rbm15b/Hnrnpu/Rest/Eif4a3/Rbmxl1/Rbm10/Rnps1/Rbm7/Raver1/Celf2
GO:0043039	tRNA aminoacylation	33/4337	56/21470	2.91722	2.4e-10	6.66284e-09	5.45153e-09	33	Farsb/Dalrd3/Wars2/Tars2/Nars2/Lars2/Pars2/Lrrc47/Iars2/Farsa/Yars2/Mars1/Vars2/Sars1/Wars1/Aarsd1/Mars2/Hars1/Aars1/Dars2/Lars1/Iars1/Gatc/Eprs1/Yars1/Dars1/Kars1/Ears2/Gars1/Qrsl1/Tars1/Cars1/Vars1
GO:2000142	regulation of DNA-templated transcription initiation	42/4337	81/21470	2.56689	2.4e-10	6.66284e-09	5.45153e-09	42	Taf9/Bclaf1/Hmgb1/Med6/Med17/Med10/Ercc6/Med15/Taf11/Fosl1/Med14/Med12/Setx/Med22/Med24/Med18/Med1/Taf2/Cand1/Taf6/Tbp/Med23/Taf5/Med16/Med11/Tp53/Jun/Twist1/Gtf2a1/Med13/Atf7ip/Taf10/Med9/Dhx36/Med4/Med30/Med31/Med27/Med29/Taf8/Med20/Taf7
GO:0007030	Golgi organization	63/4337	146/21470	2.13614	2.4e-10	6.66284e-09	5.45153e-09	63	Stk25/Stx6/Vamp4/Gak/Vcpip1/Mapk3/Akap9/Clasp2/Tmed1/Cog5/Map2k2/Golga5/Vrk1/Pi4k2a/Gbf1/Huwe1/Stx17/Trappc11/Stx16/Cit/Stx18/Cdk1/Lman2l/Lman1/Tmed5/Pdcd10/Csnk1a1/Atl3/Sec16a/Cog3/Atl2/Vps51/Tmed2/Csnk1d/Dnm2/Hace1/Map2k1/Rab2a/Rab2b/Nploc4/Arl1/Ywhaz/Lrrk2/Prkd1/Surf4/Tmed3/Usp6nl/Fbxw8/Pi4k2b/Stx5/Trappc12/Tmed4/Golga2/Gorasp2/Tmed9/Vmp1/Nsfl1c/Tmed10/Coro7/Lman2/Tjap1/Yipf5/Uso1
GO:0035194	regulatory ncRNA-mediated post-transcriptional gene silencing	37/4337	67/21470	2.73382	2.6e-10	7.20545e-09	5.88864e-09	37	Dhx9/Fxr1/Nfkb1/Eif4g1/Tnrc6a/Cnot1/Map2k2/Tnrc6b/Ncbp2/Ago1/Eif6/Stat3/Eif4e2/Mov10/Ripk1/Ncor2/Tp53/Map2k1/Ddx6/Ppp3ca/Tial1/Elavl1/Egfr/Ncbp1/Ncor1/Ddx5/Helz/Pum2/Pum1/Zmpste24/Nrde2/Ago2/Ajuba/Xpo5/Adar/Eif4enif1/Mecp2
GO:0060322	head development	252/4337	873/21470	1.42899	2.8e-10	7.74618e-09	6.32321e-09	252	Srgap2/Uchl5/Ep300/Mnat1/Meis1/Itgb1/Atg7/Rapgef2/Rhoa/Ncam1/Fpgs/Slc7a11/Adgrl2/Cdk5/Anxa3/Setd2/Dclk1/Stxbp3/Nradd/Ptbp2/Nsun5/Rbpj/Kif14/Zeb2/Raf1/Kras/Hdac2/Mettl3/Gak/Celf1/Arsb/Smarca4/Foxp1/Men1/Dock7/Crebbp/Mapk3/Pak1/Nrg1/Tacc2/Slc2a1/Tubgcp2/Rras/Bax/Mmp2/Bnip3/Pcm1/Bag6/Rab3gap1/Map1s/Cacna1a/Bcr/Cep290/Atp2b1/Pcnt/Map2k2/Arid5b/Hnrnpk/Slc4a7/Gas1/Mmp14/App/Tbc1d23/Rbfox2/Gart/Eif2b5/E…
GO:0009062	fatty acid catabolic process	56/4337	124/21470	2.23568	2.9e-10	7.99492e-09	6.53955e-09	56	Gcdh/Acad9/Acox3/Acadl/Pck2/Acad11/Acad8/Etfb/Abcd4/Acox1/Cpt2/Hsd17b10/Abcd1/Acadvl/Crat/Akt2/Akt1/Aldh1l2/Acot7/Acadsb/Acox2/Ech1/Pex5/Twist1/Scp2/Irs1/Eci1/Acadm/Acot8/Irs2/Acads/Hadh/Etfdh/Echs1/Lonp2/Hadha/Acaa2/Acat2/Acad10/Acat1/Slc27a4/Acaa1a/Hadhb/Etfa/Lpin2/Decr1/Pex13/Echdc1/Crot/Cyp4f14/Ivd/Mtor/Auh/Abhd2/Acot2/Eci2
GO:0035195	miRNA-mediated post-transcriptional gene silencing	34/4337	59/21470	2.85279	2.9e-10	7.99492e-09	6.53955e-09	34	Dhx9/Fxr1/Nfkb1/Eif4g1/Tnrc6a/Cnot1/Map2k2/Tnrc6b/Ncbp2/Ago1/Eif6/Stat3/Eif4e2/Mov10/Ripk1/Ncor2/Tp53/Map2k1/Ddx6/Ppp3ca/Tial1/Elavl1/Egfr/Ncbp1/Ncor1/Ddx5/Pum2/Pum1/Zmpste24/Ago2/Ajuba/Xpo5/Eif4enif1/Mecp2
GO:0051784	negative regulation of nuclear division	38/4337	70/21470	2.68737	3e-10	8.25625e-09	6.75526e-09	38	Nuf2/Haspin/Plk1/Spc24/Gen1/Rad21/Ndc80/Incenp/Bub1/Spc25/Atm/Klhl22/Pcid2/Cenpe/Tpr/Chek1/Zwilch/Cdk5rap2/Aurkb/Birc5/Ccnb1/Ttk/Trip13/Tom1l2/Fbxo5/Cdca8/Kntc1/Dync1li1/Cdt1/Spdl1/Zwint/Mad2l1bp/Cdc20/Znf207/Bub3/Mad2l1/Ik/Bub1b
GO:0000910	cytokinesis	77/4337	194/21470	1.96486	3.3e-10	9.06614e-09	7.40508e-09	77	Pik3r4/Actr3/Sptbn1/Rhoa/Setd2/Sh3glb1/Rhoc/Kif14/Cdc6/Plec/Plk1/Nup62/Chmp2a/Prpf40a/Svil/Kif23/Exoc3/Kif20b/Washc1/Cfl1/Trim36/Kif20a/Incenp/Lzts2/Exoc7/Bcl2l1/Pkp4/Exoc6b/Chmp6/Cit/Septin2/Pik3c3/Stmn1/Cntrob/Exoc5/Septin7/Cul3/Igf1r/Son/Exoc1/Prc1/Pkn2/Ect2/Exoc4/Aurkb/Birc5/Kif4/Vps4b/Plk2/Actr2/Rab11a/Rhob/Anxa11/Aurka/Myh10/Snx33/Klhl9/Septin9/Cdca8/Cep55/Washc5/Snx18/Ahctf1/Anln/Myh9/Vps4…
GO:0030162	regulation of proteolysis	239/4337	821/21470	1.44111	3.5e-10	9.58238e-09	7.8358e-09	239	Taf9/Uchl5/Psmc3/Ptgs2/Casp8/Fn1/Stat1/Gapdh/Atg7/Gpx1/Rhoa/Usp19/Ints1/Cdk5/Pcolce/Ankib1/Prkacb/Hip1r/Gna12/Nub1/Diablo/F3/Ube2k/Hip1/Hmgb1/Gsn/Ube3a/Hdac2/Pdcd2/Dab2/Tmtc3/Men1/Otud4/Plk1/Rnf40/Picalm/Serpinh1/Sirt2/Adam9/Psmc4/Bbc3/Bax/Bag6/Csnk2a2/Pias1/Naip1/Cast/Gas1/Mmp14/App/Itih3/Csnk1e/Fetub/Bin1/Rnf14/Cfl1/Prdx5/Stub1/Ptk2/Mrtfa/Nfe2l1/Park7/Bcl2l1/Abca2/Sdcbp/Xpo1/Asph/Csnk2a1/Rpl11/…
GO:0009161	ribonucleoside monophosphate metabolic process	35/4337	62/21470	2.7946	3.5e-10	9.58238e-09	7.8358e-09	35	Uck2/Impdh2/Ak1/Adsl/Ampd3/Adk/Pnp/Gart/Nt5c/Ampd2/Ak4/Uprt/Cad/Uckl1/Dhodh/Paics/Impdh1/Guk1/Nt5c2/Ak3/Ak2/Hprt1/Ada/Aprt/Umps/Dck/Adss2/Gmps/Rfk/Ppat/Prps2/Atic/Prps1/Pals2/Pals1
GO:0051222	positive regulation of protein transport	115/4337	331/21470	1.71994	3.8e-10	1.03679e-08	8.47817e-09	115	Brca1/Tardbp/Actr3/Ptgs2/Atg7/Cdk5/Sh3glb1/Ptpn23/Pck2/Lrp1/Tm7sf3/Vamp8/Apbb1/Pak1/Adam9/Bbc3/Trpm4/Pcm1/Ppia/Cep290/Pcnt/Gja1/Glrx/Kif20b/App/Pfkm/Dnm1l/Hnrnpm/Ier3ip1/Flna/Hsp90aa1/Asph/Ncoa6/Vamp2/Rab34/Hcfc1/Glul/Tmem30a/Arpc2/Akt2/Sirt6/Fyn/Hsp90ab1/Cdk1/Camk1/Arrb1/Pdcd10/Acsl3/Ice1/Kif5b/Wipf1/Tnfrsf1a/Sirt1/Tpr/Glud1/Exoc1/Tlr2/Ect2/Atp2c1/Mdm2/Bsg/Emd/Itgb1bp1/Hdac3/Prnp/Src/Ccl2/Tgfb3/…
GO:0015986	proton motive force-driven ATP synthesis	41/4337	79/21470	2.56921	3.8e-10	1.03679e-08	8.47817e-09	41	Ndufs2/Ndufc2/Sdha/Ndufs6/Ndufs4/Antkmt/Ndufb6/Atp6v1a/Ndufa3/Atpsckmt/Ndufab1/Ndufb11/Mtatp8/Ndufb1/Atp5mf/Atp5f1e/Atp5f1b/Atp5pf/Atp5f1a/Atp5me/Atp5f1c/Stoml2/Ndufs5/Atp5mg/Ndufb2/Ndufa2/Sdhb/Ndufb4/Ndufa6/Ndufb3/Sdhd/Atp5f1d/Ndufb8/Ndufv2/Atp5po/Ndufa9/Ndufs7/Ndufb10/Atp5pd/Ndufa13/Ndufa7
GO:0022904	respiratory electron transport chain	50/4337	106/21470	2.33511	3.9e-10	1.06225e-08	8.69131e-09	50	Cox5b/Ndufs2/Ndufaf1/Plec/Etfb/Ndufc2/Cox7a1/Coq9/Sdha/Ndufs6/Cyc1/Ndufs4/Sod2/Sdhaf2/Park7/Ndufb6/Cox7c/Cdk1/Cox7a2l/Uqcrq/Cox4i1/Dld/Mtco2/Cox5a/Ccnb1/Cox6a1/Cox7a2/Cycs/Uqcrh/Etfdh/Mtch2/Mybbp1a/Pum2/Slc25a12/Uqcc3/Uqcr10/Etfa/Cox6c/Uqcr11/Sdhb/Uqcrb/Uqcrfs1/Sdhd/Uqcrc1/Chchd2/Ndufb8/Ndufv2/Uqcrc2/Ndufs7/Ndufa7
GO:0009156	ribonucleoside monophosphate biosynthetic process	26/4337	39/21470	3.30028	4.1e-10	1.11481e-08	9.12134e-09	26	Uck2/Impdh2/Adsl/Ampd3/Adk/Pnp/Gart/Ampd2/Uprt/Cad/Uckl1/Dhodh/Paics/Impdh1/Hprt1/Ada/Aprt/Umps/Dck/Adss2/Gmps/Rfk/Ppat/Prps2/Atic/Prps1
GO:0043038	amino acid activation	33/4337	57/21470	2.86604	4.5e-10	1.22147e-08	9.98188e-09	33	Farsb/Dalrd3/Wars2/Tars2/Nars2/Lars2/Pars2/Lrrc47/Iars2/Farsa/Yars2/Mars1/Vars2/Sars1/Wars1/Aarsd1/Mars2/Hars1/Aars1/Dars2/Lars1/Iars1/Gatc/Eprs1/Yars1/Dars1/Kars1/Ears2/Gars1/Qrsl1/Tars1/Cars1/Vars1
GO:0007017	microtubule-based process	274/4337	969/21470	1.39981	4.6e-10	1.24648e-08	1.01962e-08	274	Srgap2/Ktn1/Brca1/Actr3/Dst/Traf3ip1/Tuba4a/Macf1/Gapdh/Itgb1/Txndc9/Nuf2/Rhoa/Vamp4/Setd2/Mlh1/Dclk1/Anxa5/Usp33/Kif14/Arl8b/Mark2/Dlgap5/Ckap5/Gapdhs/Dock7/Plk1/Kif22/Pak1/Tacc2/Map6/Nup62/Akap9/Fyco1/Tubgcp2/Chmp2a/Rassf7/Pcm1/Map1s/Tubb3/Kif23/Clasp2/Gen1/Ap3d1/Cep290/Pcnt/Kif20b/Ap3m1/App/Tssk4/Espl1/Ap3b1/Ndc80/Washc1/Ss18/Tekt4/Cfl1/Trim36/Kif20a/Incenp/Lzts2/Kif1b/Ptk2/Flna/Ccdc88a/Tpgs1/…
GO:0031175	neuron projection development	315/4337	1143/21470	1.36429	5.1e-10	1.37726e-08	1.12633e-08	315	Srgap2/Actr3/Dst/Ep300/Stk25/Fn1/Macf1/Nck2/Itgb1/Atg7/Nptn/Vim/Rapgef2/Rhoa/Ncam1/Celsr3/Cdk5/Rap1a/Dclk1/Sh3glb1/Usp33/Fry/Inpp5f/Tbc1d24/Ube3a/Zeb2/Itpr1/Hdac2/Mark2/Gak/Lrp1/Ikbkb/Dab2/Arsb/Spag9/Foxp1/Iqsec1/Apbb1/Dock7/Crebbp/Iqgap1/Pak1/Nrg1/Picalm/Stxbp1/Ap2a1/Map6/Tspo/Cyth2/Mmp2/Map1s/Tubb3/Cx3cl1/Nectin1/Cacna1a/Neo1/Clasp2/Twf2/Map2k2/Gja1/Mtr/Camk2g/Kif20b/Hnrnpk/Gas1/Vcl/App/Ercc6/T…
GO:0051336	regulation of hydrolase activity	298/4337	1071/21470	1.37743	5.1e-10	1.37726e-08	1.12633e-08	298	Srgap2/Uchl5/Ptgs2/Casp8/Fn1/Agap1/Stat1/Arhgap12/Ralgapa2/Gapdh/Itgb1/Gpx1/Rabgap1l/Gnai2/Rapgef2/Rhoa/Rab3gap2/Tiprl/Ints1/Rap1a/Pcolce/Rhoc/Arhgap29/Rap1gds1/Hip1r/Gna12/Diablo/F3/Hip1/Hmgb1/Gsn/Kdm5a/Lrp1/Pdcd2/Ikbkb/Men1/Iqsec1/Dock7/Uri1/Iqgap1/Picalm/Serpinh1/Hmgb2/Bbc3/Bax/Myo9b/Rab3gap1/Sipa1l2/Cx3cl1/Dock6/Trappc6b/Bcr/Naip1/Eif5/Cast/Ppp6r3/Fermt2/App/Itih3/Arhgap22/Rangap1/Tmbim6/Ephb…
GO:0048870	cell motility	466/4337	1799/21470	1.28232	5.5e-10	1.48024e-08	1.21113e-08	466	Srgap2/Tns1/Actr3/Dst/Ptgs2/Peak1/Pik3c2g/Pikfyve/Fn1/Hdac4/Macf1/Nck2/Itgb1/Phactr4/Gpx1/Gnai2/Vim/Rapgef2/Rhoa/Celsr3/Cdk5/Anxa3/Setd2/Dclk1/Fubp1/P2rx4/Rhoc/Ptpn23/Vcam1/Gna12/Elp6/Anxa5/Camk2d/F3/Usp33/Pxn/Inpp5f/Tbc1d24/Hmgb1/Kif14/Zeb2/Dysf/Arpc5l/Hdac2/Sap130/Tgfbr3/Mark2/Lrp1/Jmy/Gapdhs/Dab2/Arsb/Smarca4/Spag9/Foxp1/Map2k3/Iqsec1/Plec/Apbb1/Pik3c2a/Dock7/Hsd3b7/Idh2/Iqgap1/Mapk3/Pak1/Nrg1…
GO:0016073	snRNA metabolic process	31/4337	52/21470	2.95122	5.5e-10	1.48024e-08	1.21113e-08	31	Ints1/Larp7/Ints7/Ints10/Snapc2/Dkc1/Ints8/Exosc2/Exosc9/Exosc8/Cc2d1a/Ice1/Exosc3/Exosc10/Mepce/Znf143/Ints6/Ints3/Snapc4/Exosc6/Ints5/Ints4/Tut1/Ints14/Exosc4/Nop10/Rbm7/Exosc5/Ints11/Exosc7/Ints12
GO:0040012	regulation of locomotion	305/4337	1102/21470	1.37013	5.9e-10	1.5852e-08	1.29544e-08	305	Srgap2/Actr3/Ptgs2/Fn1/Hdac4/Macf1/Itgb1/Gnai2/Vim/Rapgef2/Rhoa/Cdk5/Anxa3/Fubp1/P2rx4/Rhoc/Ptpn23/Gna12/Elp6/Anxa5/Camk2d/F3/Inpp5f/Tbc1d24/Hmgb1/Kif14/Dysf/Hdac2/Sap130/Tgfbr3/Lrp1/Dab2/Arsb/Smarca4/Spag9/Foxp1/Map2k3/Iqsec1/Pik3c2a/Dock7/Idh2/Iqgap1/Mapk3/Pak1/Nrg1/Adam9/Prcp/Rras/Rras2/Gab1/Dock1/Mmp2/Ing1/Sin3b/Cx3cl1/Sparc/Clasp2/St3gal4/Actn4/Arhgap5/Bcr/Ccar1/Plekhg3/Map2k2/Cbll1/Arid4b/D…
GO:0071383	cellular response to steroid hormone stimulus	83/4337	217/21470	1.89348	6e-10	1.60934e-08	1.31644e-08	83	Brca1/Ep300/Kmt2d/Rhoa/Eif4e/Ube3a/Abcg2/Pck2/Dab2/Smarca4/Foxp1/Cnot3/Kdm3a/Uri1/Pak1/Cnot1/Atp2b1/Rbfox2/Rnf14/Gstp1/Anxa1/Nedd4/Rxra/Ncoa3/Park7/Arid1a/Med1/Dnaja1/Tmf1/Sgk1/Safb/Safb2/Ephx1/Cnot2/Nr3c1/Igf1r/Fkbp4/Sirt1/Ncor2/Foxo3/Hdac1/Phb2/Npc1/Per1/Zbtb7a/Src/Ccl2/Parp1/Calr/Zfp36l2/Zfp36l1/Bmi1/Yap1/Phb1/Ube2l3/Ywhah/Wbp2/Egfr/Aqp1/Atp5f1a/Ddx17/Ncor1/Rps6kb1/Ddx5/Kank2/Lats1/Calcoco1/Vp…
GO:0042773	ATP synthesis coupled electron transport	41/4337	80/21470	2.53709	6.2e-10	1.66018e-08	1.35836e-08	41	Cox5b/Ndufs2/Ndufaf1/Ndufc2/Cox7a1/Coq9/Sdha/Ndufs6/Cyc1/Sdhaf2/Park7/Ndufb6/Cox7c/Cdk1/Cox7a2l/Uqcrq/Cox4i1/Dld/Mtco2/Cox5a/Ccnb1/Cox6a1/Cox7a2/Cycs/Uqcrh/Mtch2/Uqcc3/Uqcr10/Cox6c/Uqcr11/Sdhb/Uqcrb/Uqcrfs1/Sdhd/Uqcrc1/Chchd2/Ndufb8/Ndufv2/Uqcrc2/Ndufs7/Ndufa7
GO:0007417	central nervous system development	305/4337	1103/21470	1.36888	6.6e-10	1.7643e-08	1.44215e-08	305	Srgap2/Uchl5/Actr3/Runx1/Mnat1/Meis1/Sptbn1/Itgb1/Atg7/Vim/Rapgef2/Rhoa/Ncam1/Fpgs/Slc7a11/Adgrl2/Cdk5/Anxa3/Setd2/Dclk1/Stxbp3/Nradd/Ptbp2/Nsun5/Rbpj/Gsn/Kif14/Zeb2/Kras/Hdac2/Mettl3/Gak/Lrp1/Ckap5/Celf1/Arsb/Smarca4/Foxp1/Men1/Dock7/Mapk3/Pak1/Nrg1/Tacc2/Sirt2/Eed/Slc2a1/Aldh3a2/Tubgcp2/Bax/Bnip3/Pcm1/Bag6/Rab3gap1/Map1s/Cacna1a/Ldlr/Bcr/Cep290/Atp2b1/Pcnt/Hnrnpk/Slc4a7/Gas1/Elp3/App/Trio/Tbc1d…
GO:0008154	actin polymerization or depolymerization	80/4337	207/21470	1.91321	6.9e-10	1.84139e-08	1.5047e-08	80	Actr3/Nck2/Sptbn1/Capzb/Rhoa/Hax1/Capza1/Arpc1a/Arpc3/Hip1r/Gsn/Arpc5l/Cdc42ep1/Svil/Tmod3/Twf2/Cfl2/Cyrib/Lima1/Washc1/Bin1/Mlst8/Cfl1/Capn1/Rdx/Pak3/Sptan1/Baiap2/Cit/Arpc2/Carmil1/Twf1/Eps8/Arpc4/Micall2/Diaph2/Cyfip2/Wipf1/Tpm1/Tlr2/Pfn1/Myadm/Wdr1/Avil/Prkcd/Mtpn/Rac1/Was/Mphosph8/Cttn/Grb2/Dbnl/Gba2/Swap70/Rictor/Ppp1r9b/Kirrel1/Abitram/Dlg1/Lats1/Plekhh2/Washc5/Bag4/Arhgap18/Myh9/Snx9/Wasl…
GO:0051094	positive regulation of developmental process	397/4337	1500/21470	1.31021	7.4e-10	1.97151e-08	1.60839e-08	397	Tgif1/Brca1/Actr3/Runx1/Ptgs2/Casp8/Stk25/Fn1/Faim/Stat1/Macf1/Itgb1/Eif5a/Nptn/Vim/Rapgef2/Rhoa/Utp25/Ncam1/Snw1/Adgrl2/Srrt/Wars2/Fdps/Rap1a/Hax1/Anxa3/Mlh1/Sh3glb1/Cd36/Tapt1/F3/Eif4g1/Rbpj/Pxn/Tbc1d24/Hmgb1/Zeb2/Kras/Hmces/Hdac2/Tshz3/Sap130/Tgfbr3/Lrp1/Celf1/Dab2/Smarca4/Spag9/Men1/Slc6a6/Crebbp/Iqgap1/Pak1/Nrg1/Picalm/Sirt2/Adam9/Map6/Tspo/Hmgb2/Rras/Bax/Gab1/Trpm4/Ing1/Bnip3/Nudt21/Cx3cl1/…
GO:0090150	establishment of protein localization to membrane	97/4337	268/21470	1.79176	7.6e-10	2.0214e-08	1.64968e-08	97	Actr3/Pikfyve/Tram1/Macf1/Sptbn1/Rab3gap2/Vamp4/Cdk5/Sh3glb1/Snx27/Vamp5/Pak1/Bbc3/Bax/Bag6/Rab3gap1/Timm13/Oxa1l/Tomm22/Ap3b1/Washc1/Hsp90aa1/Srp68/Vamp2/Snap23/Rab34/Ccdc47/Gdi1/Afdn/Arpc2/Akt2/Fyn/Arl6/Pex3/Acsl3/Nectin3/Nsf/Tomm40/Atp2c1/Pex5/Exoc4/Npc1/Itgb1bp1/Get3/Prnp/Ccl2/Hspa5/Ubl4a/Csk/Rab11b/Srprb/Rab7a/Stom/Chp1/Rab10/Rab8b/Sec61a1/Rab11a/Stx4/Naca/Lyplal1/Syne3/Zdhhc20/Gga2/Mtch2/Sa…
GO:0070646	protein modification by small protein removal	67/4337	163/21470	2.03484	8.1e-10	2.15077e-08	1.75242e-08	67	Taf9/Brca1/Uchl5/Cops5/Taf6l/Otud6b/Usp4/Mindy3/Usp19/Usp53/Usp33/Uimc1/Vcpip1/Otud4/Josd2/Gps1/Mindy2/Usp28/Otulin/Eny2/Asxl1/Park7/Usp48/Usp36/Usp24/Usp42/Otud7b/Taf2/Cops6/Taf6/Tnip1/Cops7a/Senp7/Atxn3/Usp3/Taf5/Usp10/Usp1/Senp1/Psmd14/Cops4/Usp5/Cops2/Usp9x/Vcp/Usp39/Otulinl/Wdr48/Nop53/Abraxas1/Cops7b/Usp38/Yod1/Taf10/Tada3/Usp15/Sf3b3/Ubxn1/Sf3b5/Desi1/Otud1/Shmt2/Desi2/Sgf29/Eif3f/Tor1a/Ta…
GO:0006739	NADP metabolic process	30/4337	50/21470	2.97026	8.4e-10	2.2267e-08	1.81375e-08	30	Idh1/Rpe/Idh2/Taldo1/Fdx1/Mlst8/Prdx5/Kcnab2/Mdh1/H6pd/G6pdx/Pgls/Aldh1l2/Tp53/Me1/Tkt/Rpia/Fmo5/Pc/Fdxr/Nnt/Nqo1/Dcxr/Me2/Prps2/Prps1/Pgd/Nudt12/Mtor/Txnrd1
GO:0031396	regulation of protein ubiquitination	86/4337	229/21470	1.85911	8.6e-10	2.27591e-08	1.85449e-08	86	Brca1/Atg7/Usp4/Cdk5/Ube3a/Dysf/Plk1/Rnf40/Tspo/Ppia/Washc1/Ndfip1/Stub1/Hsp90aa1/Park7/Huwe1/Rnf20/Rpl11/Kdm1a/Mapk8/Rassf1/Dnaja1/Ube2v1/Rps3/Rps2/Akt1/Fyn/Cav1/Hsp90ab1/Cdk9/Arrb1/Skp1/Limk1/Mta1/Tgfbr1/Cul3/Kdm2a/Pten/Hdac3/Pdcd6/Hspa1b/Hspa5/Bmi1/U2af2/Plaa/Psen1/Chp1/Ube2d1/Rbx1/Ube2l3/Nxn/Gclc/Btrc/Lrrk2/Ctr9/Ddx3x/Sqstm1/Isg15/Gnl3l/Fbxo5/Mapk15/Topors/Wdr48/Phf23/Herpud1/Ogt/Ube2s/Prmt3/…
GO:0001667	ameboidal-type cell migration	152/4337	477/21470	1.57749	8.7e-10	2.29854e-08	1.87483e-08	152	Srgap2/Tns1/Actr3/Ptgs2/Fn1/Macf1/Itgb1/Phactr4/Gpx1/Rhoa/Anxa3/P2rx4/Ptpn23/Gna12/Pxn/Hmgb1/Zeb2/Tgfbr3/Arsb/Foxp1/Map2k3/Iqsec1/Plec/Pik3c2a/Iqgap1/Pak1/Adam9/Prcp/Rras/Ric8a/Dock1/Sparc/Clasp2/Arhgap5/Arid5b/Itgb7/Cfl1/Anxa1/Tns3/Ets1/Ptk2/Akap12/Itgav/Pak3/Mmrn2/Cap1/Wasf2/Prkx/Acvr1/Lemd3/Pip5k1a/Glul/Met/Akt1/Mapre2/Cdh2/Ilk/Sgpl1/Pkn1/Pdcd10/Coro1c/Ephb4/Adam17/Tgfbr1/Pdpk1/Capn7/Sirt1/Anx…
GO:0000902	cell morphogenesis	298/4337	1076/21470	1.37103	8.8e-10	2.32109e-08	1.89513e-08	298	Srgap2/Actr3/Phip/Dst/Ep300/Stk25/Fn1/Jmjd1c/Macf1/Capzb/Itgb1/Atg7/Nptn/Vim/Rapgef2/Rhoa/Ncam1/Celsr3/Cdk5/Dclk1/Sh3glb1/Vps33a/Rhoc/Gna12/Usp33/Fry/Pxn/Tbc1d24/Ube3a/Zeb2/Itpr1/Mettl3/Dnmbp/Mark2/Lrp1/Thoc5/Cdc42ep1/Smarca4/Spag9/Foxp1/Ttc3/Plec/Apbb1/Dock7/Iqgap1/Pak1/Nrg1/Picalm/Stxbp1/Map6/Prpf40a/Myo9b/Map1s/Tubb3/Nectin1/Cacna1a/Neo1/Sparc/Clasp2/Twf2/Scfd1/Bcl9l/Epb41l2/Map2k2/Palm/Gja1/R…
GO:0071453	cellular response to oxygen levels	71/4337	177/21470	1.98576	9.3e-10	2.4489e-08	1.99627e-08	71	Ptgs2/Atg7/Ndufs2/Usp19/Atp6v0a2/Rbpj/Polr2a/Cbl/Sirt2/Bbc3/Bnip3/Hyou1/Ireb2/Ero1a/Tmbim6/Dnm1l/Ndufs4/Mlst8/Stub1/Atp7a/Atf2/Ak4/Eno1/Ddah1/Atp6v1a/Akt1/Cav1/Slc29a1/Sirt1/Gnb1/Foxo3/Mdm2/Pten/Eef2k/Ptgis/Phb2/Fos/Tp53/Src/Jun/P4hb/Pgk1/Hmox1/Jund/Zfp36l1/Twist1/Map2k1/Vhl/Lmna/Atp6v0d1/Ccna2/Aqp1/Prkaa1/Nfe2l2/Slc9a1/Ddr2/Pdk1/Nop53/Acaa2/Ogt/Higd1a/Ccdc115/Ajuba/Bnip3l/Pdk3/Atp6v1g1/Sdhd/Vasn…
GO:0019395	fatty acid oxidation	55/4337	124/21470	2.19575	9.5e-10	2.49741e-08	2.03654e-08	55	Gcdh/Acad9/Cd36/Acox3/Acadl/Acad11/Acad8/Etfb/Abcd4/Acox1/Cpt2/Hsd17b10/Abcd1/Acadvl/Crat/Akt2/Akt1/Aldh1l2/Acadsb/Acox2/Ech1/Pex5/Twist1/Adh5/Scp2/Irs1/Por/Eci1/Acadm/Nucb2/Irs2/Sox9/Acads/Prkaa1/Hadh/Etfdh/Echs1/Lonp2/Hadha/Acaa2/Acat2/Acad10/Acat1/Acaa1a/Hadhb/Etfa/Decr1/Pex13/Echdc1/Crot/Ivd/Mtor/Auh/Eci2/Dgat1
GO:0006268	DNA unwinding involved in DNA replication	18/4337	22/21470	4.05035	9.6e-10	2.51952e-08	2.05664e-08	18	Recql4/Gins3/Mcm4/Twnk/Mcm7/Cdc45/Ssbp1/Blm/Recql/Purb/Mcm3/Mcm5/Mcm2/Mcm6/Rpa1/Gins4/Gins1/Gins2
GO:0042775	mitochondrial ATP synthesis coupled electron transport	40/4337	78/21470	2.53868	9.8e-10	2.56776e-08	2.09675e-08	40	Cox5b/Ndufs2/Ndufaf1/Ndufc2/Cox7a1/Coq9/Sdha/Ndufs6/Cyc1/Sdhaf2/Park7/Ndufb6/Cox7c/Cdk1/Cox7a2l/Uqcrq/Cox4i1/Dld/Cox5a/Ccnb1/Cox6a1/Cox7a2/Cycs/Uqcrh/Mtch2/Uqcc3/Uqcr10/Cox6c/Uqcr11/Sdhb/Uqcrb/Uqcrfs1/Sdhd/Uqcrc1/Chchd2/Ndufb8/Ndufv2/Uqcrc2/Ndufs7/Ndufa7
GO:0051495	positive regulation of cytoskeleton organization	77/4337	198/21470	1.92517	1e-09	2.61153e-08	2.13676e-08	77	Actr3/Nck2/Rhoa/Rhoc/Pxn/Gsn/Ckap5/Cdc42ep1/Pak1/Nup62/Akap9/Cx3cl1/Cfl2/Fermt2/Sorbs3/Cd47/Bin1/Mlst8/Cfl1/Flna/Ccdc88a/Smad3/Mapk8/Wasf2/Baiap2/Rps3/Met/Arpc2/Carmil1/Cav1/Limk1/Tgfbr1/Numa1/Arhgef10/Tpm1/Pfdn2/Ccn2/Cdk5rap2/Pfn1/Itgb1bp1/Sdc4/Wdr1/Tgfb3/Hspa1b/Drg1/Cdkn1b/Vps4b/Rac1/Was/Nrp1/Apoa1/Cttn/Grb2/Trim27/Swap70/Nes/Rictor/Cep120/Kirrel1/Mapk15/Dlg1/Bag4/Wasf1/Gpsm2/Snx9/Wasl/Nck1/Cdc…
GO:0009123	nucleoside monophosphate metabolic process	42/4337	84/21470	2.47521	1e-09	2.61153e-08	2.13676e-08	42	Uck2/Impdh2/Ak1/Tyms/Adsl/Ak5/Cmpk1/Ampd3/Adk/Pnp/Gart/Nt5c/Ampd2/Ak4/Uprt/Cad/Uckl1/Dhodh/Dtymk/Paics/Impdh1/Guk1/Nt5c2/Ak3/Ak2/Hprt1/Ada/Aprt/Umps/Dck/Adss2/Nme2/Gmps/Rfk/Ppat/Tymp/Dut/Prps2/Atic/Prps1/Pals2/Pals1
GO:0000018	regulation of DNA recombination	58/4337	134/21470	2.14272	1.1e-09	2.86325e-08	2.34111e-08	58	Morf4l1/Setd2/Mlh1/Ppp4r2/Hmces/Rad51ap1/Ruvbl2/Yeats4/Ercc6/Smchd1/Thoc1/Kmt5b/Ndfip1/Morf4l2/Kdm1a/Meaf6/Lig3/Pms2/Ruvbl1/Sirt6/Terf2/Brd8/Rad18/Mms19/Blm/Pias4/Exosc3/Helq/Chek1/Msh2/Fus/Alyref/Parp1/Bcl6/H1-1/Msh6/Actr2/Ube2b/Was/Tp53bp1/Ppp4c/Atad5/Tfrc/Supt6h/Zcwpw1/Rif1/Wdr48/Fignl1/Exosc6/Nsd2/Cgas/Ep400/Terf2ip/Ubqln4/Mrnip/Aplf/Dmap1/Actl6a
GO:0006418	tRNA aminoacylation for protein translation	31/4337	53/21470	2.89553	1.1e-09	2.86325e-08	2.34111e-08	31	Farsb/Dalrd3/Wars2/Tars2/Nars2/Lars2/Pars2/Lrrc47/Iars2/Farsa/Yars2/Mars1/Vars2/Sars1/Wars1/Aarsd1/Mars2/Hars1/Aars1/Dars2/Lars1/Iars1/Eprs1/Yars1/Dars1/Kars1/Ears2/Gars1/Tars1/Cars1/Vars1
GO:0034440	lipid oxidation	57/4337	131/21470	2.154	1.2e-09	3.11332e-08	2.54385e-08	57	Gcdh/Acad9/Cd36/Acox3/Acadl/Acad11/Acad8/Etfb/Abcd4/Acox1/Cpt2/Hsd17b10/Abcd1/Acadvl/Crat/Samd1/Akt2/Akt1/Aldh1l2/Pla2g7/Acadsb/Acox2/Ech1/Pex5/Twist1/Adh5/Scp2/Irs1/Por/Eci1/Acadm/Nucb2/Irs2/Sox9/Acads/Prkaa1/Hadh/Etfdh/Echs1/Lonp2/Hadha/Acaa2/Acat2/Acad10/Acat1/Acaa1a/Hadhb/Etfa/Decr1/Pex13/Echdc1/Crot/Ivd/Mtor/Auh/Eci2/Dgat1
GO:0044283	small molecule biosynthetic process	178/4337	582/21470	1.51405	1.2e-09	3.11332e-08	2.54385e-08	178	Brca1/Ep300/Ptgs2/Gapdh/Impa1/Ak1/Mvk/Fdps/Scap/Mdh2/Pgm2/Lias/Nfkb1/Bcat1/Ldhb/Acadl/Pck2/Mtrr/Dab2/Pcbd2/Kdm3a/Tecr/Coq9/Pkm/Pts/Mthfd1/Mtr/Adk/Fdft1/Pnp/Csad/Prkag1/Asah2/Gstp1/Ddb1/Fads1/Gnpda1/Gsto1/Fads3/Scd2/Anxa1/Mdh1/H6pd/Park7/Pycr1/Ebp/Gstm1/Hsd17b10/Abca2/Abcd1/Acss2/Gpd2/G6pdx/Eif6/Eno1/Acadvl/Cad/Coq4/Prkag2/Glul/Ggt1/Stard4/Coq6/Gstm2/Pmvk/Sirt6/Asns/Pccb/Aldh18a1/Elovl5/Spp1/Dtymk…
GO:0018209	peptidyl-serine modification	119/4337	352/21470	1.67358	1.3e-09	3.35629e-08	2.745e-08	119	Phip/Ptgs2/Pikfyve/Nck2/Mast4/Cdk5/Hax1/Dclk1/Camk2d/Eif4g1/Inpp5f/Raf1/Mark2/Ikbkb/Dock7/Plk1/Csnk1g1/Mapk3/Pak1/Akap9/Bax/Mast3/Csnk2a2/Poglut3/Tbk1/Map2k2/Pwp1/Vrk1/App/Tssk4/Ercc6/Csnk1e/Stk38/Csnk1g3/Stk4/Hsp90aa1/Park7/Csnk2a1/Rps6ka6/Mapk8/Ern1/Araf/Prkx/Rps6ka3/Hk1/Atm/Sgk1/Pbk/Met/Akt2/Akt1/Ilk/Cav1/Hsp90ab1/Cdk1/Camk1/Pkn1/Arrb1/Pdcd10/Csnk1a1/Tgfbr1/Chuk/Pdpk1/Grk2/Csnk1d/Bak1/Ripk1/Pk…
GO:0030833	regulation of actin filament polymerization	63/4337	151/21470	2.06541	1.3e-09	3.35629e-08	2.745e-08	63	Actr3/Nck2/Sptbn1/Capzb/Rhoa/Hax1/Capza1/Arpc1a/Arpc3/Hip1r/Gsn/Arpc5l/Cdc42ep1/Svil/Tmod3/Twf2/Cyrib/Washc1/Bin1/Mlst8/Cfl1/Capn1/Rdx/Pak3/Sptan1/Baiap2/Arpc2/Carmil1/Twf1/Eps8/Arpc4/Cyfip2/Tpm1/Tlr2/Pfn1/Myadm/Avil/Prkcd/Mtpn/Rac1/Mphosph8/Cttn/Grb2/Dbnl/Gba2/Rictor/Kirrel1/Abitram/Dlg1/Lats1/Bag4/Arhgap18/Myh9/Snx9/Nck1/Cdc42ep3/Cotl1/Baiap2l1/Flii/Mtor/Add3/Add1/Myo1c
GO:0019646	aerobic electron transport chain	36/4337	67/21470	2.65993	1.3e-09	3.35629e-08	2.745e-08	36	Cox5b/Ndufs2/Ndufaf1/Ndufc2/Cox7a1/Coq9/Sdha/Ndufs6/Cyc1/Sdhaf2/Park7/Ndufb6/Cox7c/Cox7a2l/Uqcrq/Cox4i1/Dld/Cox5a/Cox6a1/Cox7a2/Cycs/Uqcrh/Uqcc3/Uqcr10/Cox6c/Uqcr11/Sdhb/Uqcrb/Uqcrfs1/Sdhd/Uqcrc1/Ndufb8/Ndufv2/Uqcrc2/Ndufs7/Ndufa7
GO:0010976	positive regulation of neuron projection development	84/4337	224/21470	1.85641	1.5e-09	3.85381e-08	3.14258e-08	84	Actr3/Ep300/Itgb1/Nptn/Rapgef2/Rap1a/Itpr1/Mark2/Lrp1/Ikbkb/Arsb/Apbb1/Iqgap1/Nrg1/Ap2a1/Cx3cl1/Twf2/Hnrnpk/Dnm1l/Fbxo38/Itga6/Flna/P3h1/Setx/Kdm1a/Pak3/Baiap2/Abl2/Plxnb2/Gprc5b/Afdn/Tmem30a/Met/Sf3a2/Fyn/Twf1/Camk1/Mfn1/Dpysl3/Adam17/Adamts1/Igf1r/Sirt1/Caprin1/Ranbp1/Fgfr1/Eef2k/Scarb2/Neu1/Enc1/Avil/Eef1a1/Hspa5/Wnt5a/Grn/Dvl1/Dynlt1/Actr2/Pafah1b1/Nrp1/Atp8a2/Nme2/Caprin2/Nfe2l2/Prkd1/Dbnl/I…
GO:0031330	negative regulation of cellular catabolic process	72/4337	182/21470	1.95841	1.5e-09	3.85381e-08	3.14258e-08	72	Tardbp/Dhx9/Eif4g1/Sirt2/Tspo/Scfd1/Nrbp2/Washc1/Mlst8/Ptk2/Ctsa/Kdm4a/Dkc1/Usp36/Anxa2/Timp2/Mtm1/Stat3/Akt1/Klhl22/Fez2/Tent4b/Phax/Myd88/Eif4g2/Paip1/Thrap3/Fus/Hnrnpd/Nsun2/Srsf1/Npc1/Dffa/Igf2bp1/Tp53/Hmox1/Furin/Pabpc1/Traf2/Foxk1/Ybx1/Elavl1/Mcl1/Hnrnpab/Secisbp2/Lrrk2/Tob1/Rbm38/Larp4b/Lrpprc/Syncrip/Rraga/Nrde2/Qsox1/Phf23/Fez1/Hnrnpu/Dhx36/Poldip2/Csde1/Rbm10/Nampt/Ubqln4/Igf2bp3/Pam16/…
GO:0042127	regulation of cell population proliferation	598/4337	2401/21470	1.23297	1.5e-09	3.85381e-08	3.14258e-08	598	Tgif1/Actr3/Phip/Runx1/Dhx9/Ep300/Ptgs2/Stk25/Fn1/Stat1/Ing5/Hdac4/Mnat1/Kmt2d/Macf1/Meis1/Nck2/Capzb/Itgb1/Nptn/Gpx1/Gnai2/Vim/Rapgef2/Rhoa/Ncam1/Srsf6/Slc7a11/Cdk5/Rap1a/Sh3glb1/Slc35f6/Fxr1/Fnbp1l/Vcam1/Tapt1/Gna12/Cdk6/Camk2d/F3/Ptbp2/Rbpj/Inpp5f/Slc7a1/Tbc1d24/Hmgb1/Kif14/Ube3a/Zeb2/Brpf1/Raf1/Dysf/Kras/Itpr1/Hdac2/Tgfbr3/Mark2/Gak/Lrp1/Recql4/Pdcd2/Cdc42ep1/Ikbkb/Celf1/Dab2/Arsb/Cdc6/Smarca…
GO:0042770	signal transduction in response to DNA damage	71/4337	179/21470	1.96358	1.7e-09	4.33254e-08	3.53399e-08	71	Brca1/Tiprl/Kmt5a/Uimc1/Ints7/Thoc5/Znhit1/Plk1/Tipin/Usp28/Ercc6/Yju2/Thoc1/Nbn/Atf2/Map3k20/Rps6ka6/Kdm1a/Wdr76/Atm/Pbk/Cdk1/Casp2/Wac/Myo6/Cul4a/Blm/Sirt1/Chek1/Msh2/Usp10/Foxo3/Mdm2/Tp53/Ccnd1/Twist1/H2ax/Mif/Ier3/Tp53bp1/Brd4/Atad5/Grb2/Pml/Mre11/Ddx5/Rbm38/Cdc5l/Gigyf2/Ppp1r10/Zmpste24/Clspn/Nop53/Abraxas1/Rfwd3/Sde2/Znf830/Smyd2/Znf385a/Ccar2/Trex1/Spred1/Prpf19/Syf2/Mrnip/Triap1/Ppm1d/Mar…
GO:0008630	intrinsic apoptotic signaling pathway in response to DNA damage	52/4337	116/21470	2.21916	1.7e-09	4.33254e-08	3.53399e-08	52	Brca1/Ep300/Snw1/Mlh1/Steap3/Ei24/Bbc3/Bax/Polb/Bag6/Usp28/Hnrnpk/Ercc6/Pnp/Sod2/Bcl2l1/Kdm1a/Atm/Rps3/Tmem109/Htra2/Casp2/Tnfrsf1a/Pias4/Sirt1/Bak1/Msh2/Bcl2l11/Tp53/Ifi204/Hmox1/Tnfrsf1b/Pik3r1/Mif/Ier3/Msh6/Tpt1/Mcl1/Epha2/Atad5/Cdkn2d/Pml/Mtch2/Topors/Tmem161a/Znf385a/Ccar2/Aen/Triap1/Plscr1/Marchf7/Phlda3
GO:0090316	positive regulation of intracellular protein transport	63/4337	152/21470	2.05182	1.7e-09	4.33254e-08	3.53399e-08	63	Brca1/Tardbp/Actr3/Ptgs2/Cdk5/Sh3glb1/Pak1/Bbc3/Pcm1/Cep290/Pcnt/Kif20b/Flna/Hsp90aa1/Asph/Vamp2/Tmem30a/Arpc2/Akt2/Sirt6/Fyn/Hsp90ab1/Cdk1/Camk1/Pdcd10/Ice1/Kif5b/Wipf1/Tnfrsf1a/Tpr/Ect2/Mdm2/Emd/Itgb1bp1/Hdac3/Prnp/Ccl2/Pik3r1/Prkcd/Psen1/Stom/Chp1/Ywhae/Ran/Prkaa1/Bcap31/Prkd1/Trim28/Ripor1/Zfand1/Ctdspl2/Tm9sf4/Rbm22/Edem2/Tcaf1/Mavs/Tcaf2/Sar1b/Ergic3/Anp32b/Dmap1/Bag3/Myo1c
GO:0007179	transforming growth factor beta receptor signaling pathway	79/4337	207/21470	1.88929	1.7e-09	4.33254e-08	3.53399e-08	79	Ep300/Itgb1/Snw1/Pxn/Zeb2/Hdac2/Sap130/Tgfbr3/Lrp1/Dab2/Men1/Crebbp/Adam9/Ing1/Snx6/Bcl9l/Arid4b/Dcp1a/Fermt2/Ltbp1/Stub1/Ptk2/Sdcbp/Map3k7/Smad3/Acvr1/Itgb6/Stat3/Lemd3/Snx1/Cav1/Hsp90ab1/Arap1/Sin3a/Adam17/Zeb1/Tgfbr1/Trim33/Pdpk1/Sirt1/Arid4a/Dnm2/Hdac1/Sap30/Zbtb7a/Fos/Tp53/Src/Jun/Col3a1/Ccl2/Parp1/Tgfb3/Hspa5/Furin/Lox/Smad1/Usp9x/Col1a2/Brms1l/Pml/Rbbp4/Rbbp7/Glg1/Fbn1/Ltbp3/Tgfbr2/Itga3/Z…
GO:0061024	membrane organization	279/4337	1002/21470	1.37841	1.7e-09	4.33254e-08	3.53399e-08	279	Atg9a/Tardbp/Tgfbrap1/Pikfyve/Tram1/Arhgap12/Sptbn1/Itgb1/Atg7/Stx6/Rhoa/Vamp4/Slc7a11/Atp11b/Tpst2/Sh3glb1/Slc35f6/Scap/Snx27/Cd36/Fnbp1l/Pitpnm2/Hip1r/Dnm1/Gsn/Dysf/Arl8b/Vcpip1/Vamp8/Arfgap3/Plec/Plk1/Picalm/Stxbp1/Bet1l/Chmp2a/Bbc3/Bax/Bnip3/Bag6/Nup93/Trappc6b/Ap3d1/Esyt1/Timm13/Exoc3/Ctsl/Vdac2/Atp9b/Myof/Ano6/Oxa1l/Nup155/Tomm22/Pacsin2/Dnm1l/Ap2m1/Ap3b1/Bin1/Pitpnm1/Kif20a/Lemd2/Anxa1/Gbf…
GO:0010975	regulation of neuron projection development	171/4337	557/21470	1.51979	1.8e-09	4.58003e-08	3.72744e-08	171	Actr3/Ep300/Stk25/Fn1/Macf1/Itgb1/Nptn/Vim/Rapgef2/Rhoa/Cdk5/Rap1a/Sh3glb1/Inpp5f/Tbc1d24/Ube3a/Zeb2/Itpr1/Hdac2/Mark2/Gak/Lrp1/Ikbkb/Dab2/Arsb/Apbb1/Iqgap1/Pak1/Nrg1/Picalm/Ap2a1/Map6/Cyth2/Cx3cl1/Cacna1a/Neo1/Twf2/Map2k2/Camk2g/Hnrnpk/Dnm1l/Ephb3/Cfl1/Fbxo38/Nedd4/Itga6/Ptk2/Flna/Ccdc88a/P3h1/Setx/Agrn/Ythdf1/Dync1i2/Kdm1a/Pak3/Chn1/Ptprs/Baiap2/Thoc2/Abl2/Plxnb2/Gdi1/Smn1/Gprc5b/Cit/Afdn/Sgk1/…
GO:0006631	fatty acid metabolic process	148/4337	466/21470	1.57224	1.9e-09	4.80364e-08	3.9194e-08	148	Brca1/Ptgs2/Gcdh/Gpx1/Scap/Acad9/Cd36/Lias/Acox3/Acadl/Pck2/Acad11/Acad8/Etfb/Aldh3a2/Tecr/Slc27a1/Pla2g15/Abcd4/Ndufs6/Prkag1/Asah2/Gstp1/Fads1/Fads3/Scd2/Anxa1/Nfe2l1/Acox1/Cpt2/Gstm1/Hsd17b10/Abcd1/Acss2/Eif6/Acadvl/Gk/Crat/Prkag2/Gstm2/Akt2/Akt1/Pccb/Acsl1/Cav1/Elovl5/Myo5a/Aldh1l2/Abhd5/Sgpl1/Ptgr2/Acsl3/Ephx1/Acot7/Acadsb/Acox2/Pam/Lpgat1/Tnfrsf1a/Degs1/Pank2/Sirt1/Ndufab1/Ech1/Prkar2b/Dld/…
GO:0030041	actin filament polymerization	70/4337	176/21470	1.96892	1.9e-09	4.80364e-08	3.9194e-08	70	Actr3/Nck2/Sptbn1/Capzb/Rhoa/Hax1/Capza1/Arpc1a/Arpc3/Hip1r/Gsn/Arpc5l/Cdc42ep1/Svil/Tmod3/Twf2/Cyrib/Washc1/Bin1/Mlst8/Cfl1/Capn1/Rdx/Pak3/Sptan1/Baiap2/Arpc2/Carmil1/Twf1/Eps8/Arpc4/Micall2/Diaph2/Cyfip2/Tpm1/Tlr2/Pfn1/Myadm/Avil/Prkcd/Mtpn/Rac1/Was/Mphosph8/Cttn/Grb2/Dbnl/Gba2/Rictor/Kirrel1/Abitram/Dlg1/Lats1/Washc5/Bag4/Arhgap18/Myh9/Snx9/Wasl/Nck1/Cdc42ep3/Cotl1/Washc3/Coro7/Baiap2l1/Flii/M…
GO:0006378	mRNA polyadenylation	21/4337	29/21470	3.58479	1.9e-09	4.80364e-08	3.9194e-08	21	Nudt21/App/Cpsf1/Scaf8/Wdr33/Cstf2/Pabpn1/Sympk/Tent4b/Pcf11/Cpsf2/Leo1/Papolg/Ahcyl1/Cstf2t/Cdc73/Paf1/Tut1/Clp1/Fip1l1/Cpsf3
GO:0051984	positive regulation of chromosome segregation	21/4337	29/21470	3.58479	1.9e-09	4.80364e-08	3.9194e-08	21	Ncapd2/Smc4/Cdc6/Sirt2/Smc5/Incenp/Rad18/Numa1/Cenpe/Ncapd3/Aurkb/Birc5/Ccnb1/Cdca8/Rcc2/Ncaph/Smc2/Cdt1/Hnrnpu/Smc6/Mad2l1bp
GO:0060261	positive regulation of transcription initiation by RNA polymerase II	35/4337	65/21470	2.66561	2e-09	5.02441e-08	4.10988e-08	35	Taf9/Med6/Med17/Med10/Ercc6/Med15/Taf11/Med14/Med12/Med22/Med24/Med18/Med1/Taf2/Cand1/Taf6/Tbp/Med23/Taf5/Med16/Med11/Tp53/Gtf2a1/Med13/Taf10/Med9/Dhx36/Med4/Med30/Med31/Med27/Med29/Taf8/Med20/Taf7
GO:0051099	positive regulation of binding	76/4337	197/21470	1.90981	2e-09	5.02441e-08	4.10988e-08	76	Actr3/Dhx9/Ep300/Rapgef2/Nmd3/Cdk5/Hip1r/Usp33/Eif4g1/Hmgb1/Lrp1/Smarca4/Men1/Sirt2/Hmgb2/App/Eif3d/Sting1/Stk4/Park7/Agrn/Rpl11/Kdm1a/Eno1/Anxa2/Abl2/Ctnnb1/Met/Cav1/Hsp90ab1/Stmn1/Mapre3/Eif2b4/Cdk9/Arrb1/Hnrnpl/Gmnn/Map1lc3b/Lgals9/Flot1/B2m/Txn/Parp1/Rb1/Wnt5a/Twist1/Vtn/Psen1/Plk2/Eif3e/Ran/Gtf2b/Ppp2ca/Usp9x/Caprin2/Brd4/Ncbp1/Lrrk2/Klf4/Trim28/Ripor1/Krit1/Eif2s1/Epb41l5/Parp9/Ide/Niban2/C…
GO:0061061	muscle structure development	213/4337	728/21470	1.44841	2e-09	5.02441e-08	4.10988e-08	213	Ep300/Hdac4/Itgb1/Eif5a/Atg7/Gpx1/Mbnl1/Rhoa/Usp19/Snw1/Fdps/Cdk5/Fxr1/Camk2d/Rbpj/Dysf/Kras/Hdac2/Tshz3/Luc7l/Tgfbr3/Smarca4/Tmtc3/Spag9/Foxp1/Plec/Vamp5/Pak1/Nrg1/Sirt2/Dock1/Svil/Tmod3/Neo1/Actn4/Asf1a/Btg1/Bcl9l/Gja1/Arid5b/Cfl2/Myof/Mmp14/Ranbp3l/Tarbp2/Maff/Hira/Arid1b/Sod2/Bin1/Kmt5b/Pdcd4/Lemd2/Rxra/Mrtfa/Unc45a/Morf4l2/Klhl41/Arid1a/Smad3/G6pdx/Kdm1a/Med1/Map2k4/Mtm1/Acvr1/Akirin2/Lemd3/…
GO:0014070	response to organic cyclic compound	294/4337	1067/21470	1.36404	2e-09	5.02441e-08	4.10988e-08	294	Xrn1/Brca1/Dhx9/Ep300/Ptgs2/Idh1/Stat1/Kmt2d/Gpx1/Rapgef2/Rhoa/Ncam1/Snw1/Slc7a11/Gclm/Cdk5/Rap1a/Anxa3/P2rx4/Tyms/Eif4e/Cd36/Nfkb1/Hmgb1/Ube3a/Abcg2/Itpr1/Hdac2/Pck2/Polr2a/Alas1/Dab2/Smarca4/Foxp1/Cnot3/Kdm3a/Uri1/Cbl/Crebbp/Slc3a2/Mapk3/Pak1/Irf3/Stxbp1/Sirt2/Fosb/Adam9/Tspo/Akap9/Hmgb2/Ruvbl2/Trpm4/Mmp2/Cnot1/Glb1/Fdx1/Atp2b1/Rap1b/Palm/Gja1/Ddx1/Glrx/Ctsl/Hnrnpk/Mmp14/App/Rbfox2/Ndufs4/Sod2/…
GO:0018105	peptidyl-serine phosphorylation	113/4337	332/21470	1.68493	2.1e-09	5.25896e-08	4.29892e-08	113	Phip/Ptgs2/Pikfyve/Nck2/Mast4/Cdk5/Hax1/Dclk1/Camk2d/Eif4g1/Inpp5f/Raf1/Mark2/Ikbkb/Dock7/Plk1/Csnk1g1/Mapk3/Pak1/Akap9/Bax/Mast3/Csnk2a2/Tbk1/Map2k2/Pwp1/Vrk1/App/Tssk4/Ercc6/Csnk1e/Stk38/Csnk1g3/Stk4/Hsp90aa1/Park7/Csnk2a1/Rps6ka6/Mapk8/Ern1/Araf/Prkx/Rps6ka3/Hk1/Atm/Sgk1/Pbk/Met/Akt2/Akt1/Ilk/Cav1/Hsp90ab1/Cdk1/Camk1/Pkn1/Arrb1/Pdcd10/Csnk1a1/Tgfbr1/Chuk/Pdpk1/Grk2/Csnk1d/Bak1/Ripk1/Pkn2/Pten/…
GO:0072329	monocarboxylic acid catabolic process	61/4337	146/21470	2.06833	2.1e-09	5.25896e-08	4.29892e-08	61	Gcdh/Acad9/Acox3/Acadl/Pck2/Acad11/Acad8/Etfb/Abcd4/Acox1/Cpt2/Hsd17b10/Abcd1/Acadvl/Crat/Akt2/Akt1/Fah/Aldh1l2/Acot7/Acadsb/Acox2/Ech1/Pex5/Twist1/Scp2/Irs1/Eci1/Acadm/Acot8/Irs2/Acads/Hadh/Etfdh/Echs1/Lonp2/Hadha/Acaa2/Acat2/Acad10/Acat1/Slc27a4/Dcxr/Acaa1a/Hadhb/Etfa/Lpin2/Decr1/Pex13/Echdc1/Crot/Pgd/Cyp4f14/Ivd/Akr1a1/Cyp39a1/Mtor/Auh/Abhd2/Acot2/Eci2
GO:0006479	protein methylation	83/4337	222/21470	1.85084	2.2e-09	5.4834e-08	4.48652e-08	83	Brca1/Kmt2d/Snw1/Setd2/Kmt5a/Hdac2/Men1/Kdm3a/Kat8/Crebbp/Eed/Prmt9/Kmt2a/Ilf3/Wdr82/Btg1/Snrpd3/Pwp1/Arid4b/Mtr/Ndufaf7/Kmt5b/Antkmt/Kansl1/Kdm4a/Rnf20/Rtf1/Ncoa6/Kansl3/Kdm1a/Armt1/Pcmtd2/Kdm4b/Hcfc1/Setd1a/Ctnnb1/Ash2l/Nsd3/Atpsckmt/Rrp8/Setd3/Sirt1/Paxbp1/Arid4a/Nelfe/Dnmt1/Bhmt/Nnmt/Snrpb/Rab6a/Lmna/Pcmtd1/Wdr5/Nfyc/Mtf2/Setd5/Ctr9/Supt6h/Rif1/Fbxo11/Suz12/Fam98b/Nelfa/Nsd2/Etf1/Rbbp5/Bcor/O…
GO:0008213	protein alkylation	83/4337	222/21470	1.85084	2.2e-09	5.4834e-08	4.48652e-08	83	Brca1/Kmt2d/Snw1/Setd2/Kmt5a/Hdac2/Men1/Kdm3a/Kat8/Crebbp/Eed/Prmt9/Kmt2a/Ilf3/Wdr82/Btg1/Snrpd3/Pwp1/Arid4b/Mtr/Ndufaf7/Kmt5b/Antkmt/Kansl1/Kdm4a/Rnf20/Rtf1/Ncoa6/Kansl3/Kdm1a/Armt1/Pcmtd2/Kdm4b/Hcfc1/Setd1a/Ctnnb1/Ash2l/Nsd3/Atpsckmt/Rrp8/Setd3/Sirt1/Paxbp1/Arid4a/Nelfe/Dnmt1/Bhmt/Nnmt/Snrpb/Rab6a/Lmna/Pcmtd1/Wdr5/Nfyc/Mtf2/Setd5/Ctr9/Supt6h/Rif1/Fbxo11/Suz12/Fam98b/Nelfa/Nsd2/Etf1/Rbbp5/Bcor/O…
GO:0030258	lipid modification	81/4337	215/21470	1.86504	2.2e-09	5.4834e-08	4.48652e-08	81	Gcdh/Acad9/Cd36/Inpp5f/Acox3/Acadl/Acad11/Acad8/Etfb/Rnf213/St3gal4/Abcd4/Sacm1l/Acox1/Cpt2/Hsd17b10/Abcd1/Acadvl/Mtmr3/Mtm1/Ggta1/Crat/Synj2/Samd1/Akt2/Akt1/St3gal2/Aldh1l2/Pla2g7/Acadsb/Acox2/Ech1/Slc35c1/Pten/Pex5/Twist1/Adh5/Scp2/Irs1/Por/Eci1/Acadm/Nucb2/Irs2/Sox9/Acads/Prkaa1/Inpp5a/Hadh/Plpp1/Gba2/Ocrl/Etfdh/Echs1/Lonp2/Hadha/Acaa2/Acat2/Mboat7/Inpp5b/Acad10/Acat1/Lpcat3/Acaa1a/Hadhb/Plpp3…
GO:0006629	lipid metabolic process	389/4337	1478/21470	1.30292	2.3e-09	5.71467e-08	4.67574e-08	389	Brca1/Pik3r4/Ptgs2/Idh1/Pign/Pik3c2g/Pikfyve/Gcdh/Atg7/Gpx1/Impa1/Mvk/Fdps/Sh3glb1/Pisd/Scap/Pigk/Acad9/Cd36/Lias/Nfkb1/Inpp5f/Tbl1xr1/Acox3/Bcat1/Acadl/Osbpl10/Pck2/Acad11/Lrp1/Acad8/Dab2/Agpat1/Pik3c2a/Cdipt/Etfb/Hsd3b7/Pnpla6/Sirt2/Tspo/Aldh3a2/Gde1/Pi4ka/Dolpp1/Rnf213/Bax/Tecr/Slc27a1/Vac14/Pla2g15/Ldlr/Fdx1/St3gal4/Iah1/Abcd4/Ndufs6/Galc/Fdft1/App/Naga/Prkag1/Lima1/Alg10b/Washc1/Mlst8/Asah2/…
GO:0060260	regulation of transcription initiation by RNA polymerase II	37/4337	71/21470	2.5798	2.3e-09	5.71467e-08	4.67574e-08	37	Taf9/Hmgb1/Med6/Med17/Med10/Ercc6/Med15/Taf11/Med14/Med12/Med22/Med24/Med18/Med1/Taf2/Cand1/Taf6/Tbp/Med23/Taf5/Med16/Med11/Tp53/Gtf2a1/Med13/Atf7ip/Taf10/Med9/Dhx36/Med4/Med30/Med31/Med27/Med29/Taf8/Med20/Taf7
GO:2001243	negative regulation of intrinsic apoptotic signaling pathway	46/4337	98/21470	2.32367	2.4e-09	5.9445e-08	4.86379e-08	46	Ptgs2/Gpx1/Hdac2/Uri1/Hyou1/Ppia/Vdac2/Tmbim6/Sod2/Park7/Bcl2l1/Kdm1a/Eno1/Dnaja1/Akt1/Sirt1/Noc2l/Mdm2/Hdac1/Ikbkg/Src/Map2k1/Mif/Ptpn1/Tpt1/Mcl1/Atad5/Lrrk2/Parl/Cdkn2d/Nfe2l2/Hells/Ddx3x/Fignl1/Herpud1/Tmem161a/Znf385a/Ccar2/Nono/Trap1/Txndc12/Armc10/Triap1/Ndufa13/Ybx3/Marchf7
GO:0019080	viral gene expression	38/4337	74/21470	2.54211	2.4e-09	5.9445e-08	4.86379e-08	38	Tardbp/Psmc3/Dhx9/Ep300/Snw1/Larp7/Eif3b/Smarca4/Spcs1/Tarbp2/Eif3d/Taf11/Eif3a/Rrp1b/Ssb/Lef1/Cdk9/Ccnt1/Ptbp1/Chd1/Pfn1/Hdac1/Jun/Gtf2b/Brd4/Pcbp2/Trim27/Spcs3/Ctdp1/Nucks1/Eif3l/Hexim1/Rest/Csde1/Mcts1/Eif3f/Smarcb1/Eif3g
GO:0007029	endoplasmic reticulum organization	45/4337	95/21470	2.34494	2.5e-09	6.18253e-08	5.05329e-08	45	Tram1/Rab3gap2/Gak/Vcpip1/Bag6/Rab3gap1/Esyt1/Esyt2/Rab18/Lnpk/Ccdc47/Bnip1/Stx18/Myo5a/Lman2l/Lman1/Use1/Atl3/Sec16a/Atl2/Tmed2/Pex5/Get3/Ubl4a/Rab10/Sec61a1/Sec31a/Lrrk2/Smpd4/Mapk15/Vapb/Mia3/Sgta/Tor1aip2/Emc1/Steep1/Lpcat3/Emc3/Tmem33/Emc2/Emc4/Lman2/Emc7/Cert1/Rtn3
GO:0030522	intracellular receptor signaling pathway	109/4337	318/21470	1.69684	2.6e-09	6.40983e-08	5.2418e-08	109	Tgif1/Brca1/Ep300/Kmt2d/Rhoa/Snw1/Cd36/Hmgb1/Ube3a/Dab2/Smarca4/Foxp1/Cnot3/Kdm3a/Pak1/Sirt2/Prcp/Cnot1/Actn4/Otulin/Asxl1/Rbfox2/Rnf14/Rela/Tkfc/Nedd4/Rxra/Ncoa3/Park7/Arid1a/Sec14l1/Ptprs/Med1/Dnaja1/Erbin/Stat3/Tmf1/Gramd4/Safb/Cav1/Zc3hav1/Safb2/Clpb/Cnot2/Nr3c1/Arnt/Fkbp4/Myd88/Sirt1/Oas3/Ncor2/Nr2c2/Lgals9/Flot1/Hdac1/Ptgis/Phb2/C1qbp/Per1/Cyp2j6/Tspan6/Zbtb7a/Src/Parp1/Calr/Hspa1b/Twist1/N…
GO:1990778	protein localization to cell periphery	124/4337	375/21470	1.63694	2.6e-09	6.40983e-08	5.2418e-08	124	Actr3/Macf1/Sptbn1/Itgb1/Rapgef2/Vamp4/Cdk5/Rap1a/Snx27/Camk2d/Gak/Lrp1/Vamp8/Ikbkb/Dab2/Plk1/Vamp5/Picalm/Stxbp1/Efr3a/Clasp2/Epb41l2/Palm/Camk2g/Mmp14/Ppil2/Ap2m1/Washc1/Rdx/Kif1b/Flna/Ccdc88a/Gphn/Bcl2l1/Abca2/Csnk2a1/Dennd4c/Vamp2/Snap23/Anxa2/Rab34/Afdn/Pip5k1a/Akt2/Akt1/Cdh2/Arl6/Adam10/Myo5a/Pls1/Ehd2/Exoc5/Acsl3/Nptxr/Numa1/Kif5b/Sec16a/Pdpk1/Tnfrsf1a/Tmed2/Nectin3/Hectd1/Nsf/Atp2c1/Rabep…
GO:0000387	spliceosomal snRNP assembly	23/4337	34/21470	3.34882	2.7e-09	6.63572e-08	5.42935e-08	23	Usp4/Lsm4/Snrpd3/Snrpc/Snrpd1/Prpf8/Prpf6/Smn1/Prpf3/Gemin5/Snrpe/Lsm2/Snrpb/Snrpf/Snrpg/Snrpd2/Coil/Prpf31/Prpf19/Gemin2/Gemin7/Aar2/Strap
GO:0006099	tricarboxylic acid cycle	23/4337	34/21470	3.34882	2.7e-09	6.63572e-08	5.42935e-08	23	Idh1/Mdh2/Suclg2/Idh2/Ireb2/Idh3a/Sdha/Ndufs4/Sdhaf2/Mdh1/Aco1/Pdha1/Fh/Ogdh/Dlat/Aco2/Sdhb/Sdhd/Cs/Pdhb/Dlst/Suclg1/Sucla2
GO:0036503	ERAD pathway	49/4337	108/21470	2.24603	3e-09	7.36161e-08	6.00579e-08	49	Edem3/Usp19/Tmem129/Stt3b/Bag6/Stub1/Man1b1/Ecpas/Ccdc47/Ube2j2/Cav1/Erlec1/Hsp90b1/Uggt1/Ankzf1/Calr/Hspa5/Canx/Man1a1/Clgn/Faf1/Nploc4/Aup1/Vcp/Bcap31/Trim25/Erlin2/Rcn3/Edem2/Sgta/Dnajb12/Herpud1/Yod1/Tmem259/Os9/Ubac2/Erlin1/Ubxn1/Derl1/Ubxn6/Sec61b/Hm13/Dnajc10/Tor1a/Sdf2l1/Ubqln2/Fbxo6/Amfr/Sel1l
GO:0048699	generation of neurons	433/4337	1675/21470	1.27972	3.2e-09	7.82815e-08	6.38725e-08	433	Srgap2/Tgif1/Actr3/Runx1/Dst/Ep300/Stk25/Fn1/Macf1/Meis1/Nck2/Itgb1/Atg7/Nptn/Vim/Rapgef2/Rhoa/Ncam1/Celsr3/Cdk5/Rap1a/Dclk1/Sh3glb1/Eif4e/Vcam1/Usp33/Fry/Eif4g1/Rbpj/Inpp5f/Tbc1d24/Ube3a/Zeb2/Itpr1/Hdac2/Mettl3/Mark2/Gak/Lrp1/Ikbkb/Dab2/Arsb/Spag9/Foxp1/Ttc3/Iqsec1/Apbb1/Dock7/Crebbp/Iqgap1/Pak1/Nrg1/Picalm/Stxbp1/Ap2a1/Map6/Tspo/Tubgcp2/Cyth2/Bax/Mmp2/Pcm1/Map1s/Tubb3/Cx3cl1/Nectin1/Cacna1a/Neo…
GO:0070585	protein localization to mitochondrion	48/4337	105/21470	2.26305	3.2e-09	7.82815e-08	6.38725e-08	48	Sh3glb1/Tspo/Bbc3/Bax/Timm13/Mipep/Oxa1l/Timm23/Tomm22/Dnm1l/Ap3b1/Grpel2/Hsp90aa1/Pmpca/Tomm5/Dnaja1/Hk1/Tomm40l/Akt1/Hspd1/Mterf4/Hk2/Tomm40/Aip/Ywhaz/Prkaa1/Fbxo7/Lrrk2/Parl/Bcap31/Isg15/Mtch2/Samm50/Maip1/Timm21/Bag4/Bnip3l/Grpel1/Pam16/Dnajc19/Tomm34/Bcs1l/Tomm70/Ndufa13/Agk/Bag3/Timm8a1/Timm17a
GO:0071496	cellular response to external stimulus	120/4337	361/21470	1.64557	3.3e-09	8.06034e-08	6.57713e-08	120	Pik3r4/Ptgs2/Casp8/Hdac4/Wdr45/Atg7/Snw1/Sh3glb1/Depdc5/Vcam1/Nfkb1/Usp33/Eif4g1/Jmy/Plec/Pik3c2a/Cbl/Mapk3/Tnrc6a/Slc2a1/Bnip3/Ppan/Ireb2/Atp2b1/Max/Gja1/Ctsl/Ercc6/Prkag1/Dnm1l/Mlst8/Gstp1/Fads1/Fosl1/Rxra/Itga6/Atf2/Mapk8/Med1/Mtmr3/Map2k4/Ctnnb1/Prkag2/Glul/Wipi2/Akt1/Asns/Pik3c3/Cav1/Cnn2/Casp2/Dcps/Piezo1/Rrp8/Gcn1/Sipa1/Igf1r/Tnfrsf1a/Myd88/Sirt1/Bak1/Sik2/Chek1/Hnrnpl/Map3k2/Foxo3/Map1lc3…
GO:1902905	positive regulation of supramolecular fiber organization	72/4337	185/21470	1.92665	3.4e-09	8.29182e-08	6.76646e-08	72	Actr3/Nck2/Rhoa/Rhoc/Pxn/Gsn/Ckap5/Cdc42ep1/Pak1/Akap9/Cx3cl1/Cfl2/Fermt2/App/Sorbs3/Cd47/Bin1/Mlst8/Cfl1/Flna/Ccdc88a/Smad3/Mapk8/Wasf2/Baiap2/Rps3/Met/Arpc2/Carmil1/Cav1/Limk1/Tgfbr1/Numa1/Arhgef10/Tpm1/Ccn2/Cdk5rap2/Pfn1/Itgb1bp1/Sdc4/Wdr1/Rb1/Tgfb3/Hspa1b/Drg1/Cdkn1b/Psen1/Rac1/Was/Nrp1/Apoa1/Cttn/Grb2/Trim27/Swap70/Rictor/Kirrel1/Dlg1/Bag4/Colgalt1/Wasf1/Snx9/Wasl/Nck1/Cdc42ep3/Arl2/Psrc1/Ba…
GO:0072655	establishment of protein localization to mitochondrion	46/4337	99/21470	2.3002	3.6e-09	8.76608e-08	7.14344e-08	46	Sh3glb1/Tspo/Bbc3/Bax/Timm13/Mipep/Oxa1l/Timm23/Tomm22/Ap3b1/Grpel2/Hsp90aa1/Pmpca/Tomm5/Dnaja1/Hk1/Tomm40l/Akt1/Hspd1/Mterf4/Hk2/Tomm40/Aip/Ywhaz/Prkaa1/Fbxo7/Lrrk2/Parl/Bcap31/Mtch2/Samm50/Maip1/Timm21/Bag4/Bnip3l/Grpel1/Pam16/Dnajc19/Tomm34/Bcs1l/Tomm70/Ndufa13/Agk/Bag3/Timm8a1/Timm17a
GO:0016574	histone ubiquitination	31/4337	55/21470	2.79024	3.8e-09	9.21064e-08	7.51821e-08	31	Brca1/Rnf2/Rnf40/Ubr2/Ddb1/Cul4b/Park7/Huwe1/Rnf20/Kdm1a/Cdk9/Skp1/Wac/Kdm2a/Ring1/Pcgf2/Bmi1/Ube2e1/Ube2b/Pcgf5/Leo1/Ctr9/Phc1/Suz12/Rybp/Bcor/Cdc73/Paf1/Uhrf1/Cbx8/Ube2a
GO:0035196	miRNA processing	31/4337	55/21470	2.79024	3.8e-09	9.21064e-08	7.51821e-08	31	Srrt/Hnrnpa2b1/Mettl3/Map2k2/Tarbp2/Nup155/Ncbp2/Ago1/Stat3/Ripk1/Ncor2/Rbm3/Tp53/Map2k1/Ppp3ca/Srsf3/Egfr/Spout1/Ncbp1/Drosha/Ncor1/Ddx5/Ddx3x/Pum2/Pum1/Zmpste24/Snip1/Ago2/Adar/Prkra/Mecp2
GO:0045944	positive regulation of transcription by RNA polymerase II	356/4337	1340/21470	1.31519	3.8e-09	9.21064e-08	7.51821e-08	356	Taf9/Eloc/Brca1/Actr3/Phip/Psmc3/Runx1/Dhx9/Ep300/Cops5/Bclaf1/Stat1/Hdac4/Kmt2d/Meis1/Nck2/Snw1/Hax1/Larp7/Nfkb1/Rbpj/Hmgb1/Tbl1xr1/Ube3a/Zeb2/Slc30a9/Raf1/Med6/Hdac2/Cebpz/Ikbkb/Dab2/Smarca4/Foxp1/Men1/Apbb1/Kdm3a/Kat8/Crebbp/Mapk3/Irf3/Sirt2/Irf2/Fosb/Hmgb2/Ruvbl2/Wwp2/Cx3cl1/Med17/Kmt2a/Pkm/Nfat5/Ap3d1/Tbk1/Bcl9l/Max/Arid4b/Nfic/Med10/Cdk13/E2f3/Hnrnpk/Cdk7/App/Ercc6/Asxl1/Pfkm/Maff/Med15/Hmg…
GO:0000245	spliceosomal complex assembly	28/4337	47/21470	2.94919	3.9e-09	9.4386e-08	7.70478e-08	28	Mbnl1/Rbm5/Srsf6/Sfswap/Ptbp2/Isy1/Luc7l/Celf1/Snrpc/Setx/Slu7/Sf3a2/Sf3b1/Srsf1/Crnkl1/Khdc4/Usp39/Puf60/Ncbp1/Luc7l3/Sf3a1/Psip1/Prpf19/Gemin2/Sf3a3/Srsf10/Celf2/Ddx39b
GO:0006900	vesicle budding from membrane	40/4337	81/21470	2.44466	4.1e-09	9.89242e-08	8.07628e-08	40	Scap/Fnbp1l/Dnm1/Arfgap3/Picalm/Trappc6b/Ap3d1/Ap2m1/Ap3b1/Gbf1/Trappc2/Sec23b/Anxa2/Chmp6/Trappc11/Cul3/Sec16a/Dnm3/Trappc6a/Trappc3/Pdcd6/Trappc13/Trappc9/Sec31a/Trappc4/Mapk15/Vapb/Mia3/Trappc12/Vps4a/Wasl/Arfgap2/Tmed9/Trappc5/Sar1b/Tmed10/Sec13/Chmp4b/Trappc2l/Vapa
GO:0033143	regulation of intracellular steroid hormone receptor signaling pathway	40/4337	81/21470	2.44466	4.1e-09	9.89242e-08	8.07628e-08	40	Brca1/Ep300/Kmt2d/Rhoa/Dab2/Smarca4/Foxp1/Cnot3/Pak1/Cnot1/Rnf14/Ncoa3/Park7/Med1/Safb2/Cnot2/Nr3c1/Sirt1/Ncor2/Hdac1/Phb2/Per1/Zbtb7a/Src/Parp1/Calr/Yap1/Phb1/Wbp2/Ncor1/Ddx5/Kank2/Lats1/Vps18/Uba5/Vps11/Lbh/Rnf6/Strn3/Cry2
GO:0061572	actin filament bundle organization	70/4337	179/21470	1.93592	4.4e-09	1.0568e-07	8.62948e-08	70	Nck2/Itgb1/Rhoa/Rhoc/Pxn/Pak1/Pls3/Cx3cl1/Clasp2/Actn4/Fermt2/Sorbs3/Cd47/Lima1/Cfl1/Rhod/Rdx/Arhgef18/Flna/Ccdc88a/Smad3/Wasf2/Baiap2/Abl2/Met/Carmil1/Stmn1/Eps8/Pls1/Arrb1/Arap1/Limk1/Dpysl3/Tgfbr1/Cul3/Arhgef10/Hsp90b1/Tpm1/Ccn2/Pfn1/Itgb1bp1/Sdc4/Pdlim1/Tnfaip1/Src/Tgfb3/Ezr/Pik3r1/Tjp1/Myo1b/Rac1/Actg1/Was/Nrp1/Apoa1/Myh10/Rflnb/Sorbs1/Dbnl/Zyx/Swap70/Actn1/Kank2/Bag4/Pak2/Phldb2/Pawr/Baiap2…
GO:0006356	regulation of transcription by RNA polymerase I	26/4337	42/21470	3.06455	4.4e-09	1.0568e-07	8.62948e-08	26	Smarca4/Pwp1/Ercc6/Flna/Phf8/Ubtf/Dek/Maf1/Mars1/Sf3b1/Ncl/Wdr75/Wdr43/Mybbp1a/Dhx33/Zmpste24/Nol11/Nop53/Utp15/Macroh2a2/Baz2a/Smarca5/Ddx21/Mtor/Smarcb1/Baz1b
GO:1902532	negative regulation of intracellular signal transduction	162/4337	527/21470	1.52176	4.4e-09	1.0568e-07	8.62948e-08	162	Ptgs2/Casp8/Stat1/Arhgap12/Itgb1/Gpx1/Rhoa/Depdc5/Itpr1/Hdac2/Lrp1/Thoc5/Dab2/Men1/Map2k3/Uri1/Ndufc2/Nup62/Hyou1/Ppia/Ubr2/Vdac2/Cyrib/Deptor/Mapkbp1/Tmbim6/Sod2/Stk38/Yju2/Thoc1/Rela/Gstp1/Eif3a/Pdcd4/Capn1/Lemd2/Park7/Bcl2l1/Rps6ka6/Kdm1a/Eno1/Dusp3/Timp2/Mtm1/Dnaja1/Abl2/Otud7b/Atm/Cit/Pbk/Met/Akt1/Cav1/Stmn1/Tnip1/Arrb1/Wnk2/Hmgcr/Cul3/Igf1r/Rasa4/Sirt1/Ripk1/Kctd10/Usp10/Noc2l/Mdm2/Pten/Hda…
GO:0010506	regulation of autophagy	101/4337	291/21470	1.71819	4.6e-09	1.10316e-07	8.99561e-08	101	Pik3r4/Wdr45/Atg7/Rab3gap2/Sh3glb1/Depdc5/Usp33/Eif4g1/Hmgb1/Pik3c2a/Kat8/Mapk3/Sirt2/Tspo/Fyco1/Bnip3/Rab3gap1/Scfd1/Tbk1/Nrbp2/Mtdh/Atg101/Dnm1l/Washc1/Mlst8/Sting1/Ptk2/Atp6v0a1/Ctsa/Kdm4a/Map3k7/Usp36/Mtmr3/Mtm1/Stat3/Mtcl1/Atm/Akt1/Pik3c3/Klhl22/Cisd2/Fez2/Rb1cc1/Wac/Vdac1/Snx7/Eif4g2/Sirt1/Tlr2/Usp10/Foxo3/Npc1/Bcl2l11/Supt5h/Ikbkg/Tp53/Hmox1/Map2k1/Foxk1/Slc25a4/Slc25a5/Plk2/Mcl1/Sptlc2/Cd…
GO:1902679	negative regulation of RNA biosynthetic process	369/4337	1399/21470	1.30572	4.7e-09	1.12544e-07	9.17788e-08	369	Tgif1/Lrrfip1/Brca1/Rnf2/Runx1/Ep300/Bclaf1/Traf3ip1/Stat1/Hdac4/Nck2/C1d/Snw1/Elf2/Cdk5/Cd36/Kmt5a/Larp7/Cdk6/Nfkb1/Rbpj/Gtf2ird1/Hmgb1/Tbl1xr1/Zeb2/Hnrnpa2b1/Kdm5a/Rfc1/Hdac2/Tshz3/Sap130/Uimc1/Erf/Dab2/Foxp4/Smarca4/Foxp1/Men1/Znhit1/Apbb1/Gatad2b/Plk1/Kat8/Uri1/Crebbp/Nrg1/Sirt2/Eed/Hmgb2/Ruvbl2/Zc3h4/Ing1/Gatad2a/Sin3b/Gon4l/Wwp2/Cnot1/Pias1/Ilf3/Wdr82/Ccar1/Snx6/Max/Arid5b/Arid4b/Nfic/Hnrnp…
GO:0044242	cellular lipid catabolic process	89/4337	247/21470	1.78376	4.8e-09	1.14766e-07	9.35963e-08	89	Idh1/Gcdh/Acad9/Inpp5f/Acox3/Acadl/Pck2/Acad11/Lrp1/Acad8/Etfb/Sirt2/Pla2g15/Ldlr/Abcd4/Galc/Naga/Asah2/Plcb3/Acox1/Cpt2/Hsd17b10/Abcd1/Acadvl/Crat/Akt2/Akt1/Prdx6/Aldh1l2/Abhd5/Sgpl1/Acot7/Psap/Pla2g7/Acadsb/Acox2/Ech1/Pex5/Neu1/Lpl/Hexb/Twist1/Prkcd/Hexa/Scp2/Irs1/Eci1/Acadm/Pla2g4a/Acot8/Irs2/Pla2g6/Apoa1/Apoh/Acads/Plbd2/Scarb1/Hadh/Gba2/Etfdh/Smpd4/Ddhd2/Echs1/Lonp2/Hadha/Acaa2/Acat2/Acad10/…
GO:0009124	nucleoside monophosphate biosynthetic process	29/4337	50/21470	2.87125	4.9e-09	1.1698e-07	9.54085e-08	29	Uck2/Impdh2/Tyms/Adsl/Ampd3/Adk/Pnp/Gart/Ampd2/Uprt/Cad/Uckl1/Dhodh/Paics/Impdh1/Hprt1/Ada/Aprt/Umps/Dck/Adss2/Nme2/Gmps/Rfk/Ppat/Dut/Prps2/Atic/Prps1
GO:0051017	actin filament bundle assembly	69/4337	176/21470	1.94079	5e-09	1.19188e-07	9.72155e-08	69	Nck2/Itgb1/Rhoa/Rhoc/Pxn/Pak1/Pls3/Cx3cl1/Clasp2/Actn4/Fermt2/Sorbs3/Cd47/Lima1/Cfl1/Rhod/Rdx/Arhgef18/Flna/Ccdc88a/Smad3/Wasf2/Baiap2/Abl2/Met/Carmil1/Stmn1/Eps8/Pls1/Arrb1/Arap1/Limk1/Dpysl3/Tgfbr1/Cul3/Arhgef10/Hsp90b1/Tpm1/Ccn2/Pfn1/Itgb1bp1/Sdc4/Pdlim1/Tnfaip1/Src/Tgfb3/Ezr/Pik3r1/Tjp1/Myo1b/Rac1/Actg1/Was/Nrp1/Apoa1/Myh10/Sorbs1/Dbnl/Zyx/Swap70/Actn1/Kank2/Bag4/Pak2/Phldb2/Pawr/Baiap2l1/Mto…
GO:0010563	negative regulation of phosphorus metabolic process	138/4337	433/21470	1.57773	5.1e-09	1.21207e-07	9.90173e-08	138	Tardbp/Traf3ip1/Nck2/Gnai2/Tiprl/Eif4g1/Inpp5f/Ikbkb/Spag9/Men1/Plec/Plk1/Uri1/Cbl/Iqgap1/Sirt2/Tspo/Nup62/Bax/Slc27a1/Ppia/Pwp1/Deptor/Stk38/Washc1/Gstp1/Pdcd4/Park7/Abca2/Shb/Ptpa/Ppp1r11/Dusp3/Prpsap1/Grb10/Dnaja1/Chmp6/Prkag2/Pbk/Met/Akt1/Ilk/Cav1/Pkn1/Arrb1/Coro1c/Arpp19/Hmgcr/Mvp/Bod1l/Pdpk1/Grk2/Tmed2/Sirt1/Lrrk1/Bak1/Gprc5a/Prkar2b/Cdk5rap2/Pten/Akap1/Ppef2/Fkbp8/Itgb1bp1/Myadm/Tp53/Prnp/…
GO:0045936	negative regulation of phosphate metabolic process	138/4337	433/21470	1.57773	5.1e-09	1.21207e-07	9.90173e-08	138	Tardbp/Traf3ip1/Nck2/Gnai2/Tiprl/Eif4g1/Inpp5f/Ikbkb/Spag9/Men1/Plec/Plk1/Uri1/Cbl/Iqgap1/Sirt2/Tspo/Nup62/Bax/Slc27a1/Ppia/Pwp1/Deptor/Stk38/Washc1/Gstp1/Pdcd4/Park7/Abca2/Shb/Ptpa/Ppp1r11/Dusp3/Prpsap1/Grb10/Dnaja1/Chmp6/Prkag2/Pbk/Met/Akt1/Ilk/Cav1/Pkn1/Arrb1/Coro1c/Arpp19/Hmgcr/Mvp/Bod1l/Pdpk1/Grk2/Tmed2/Sirt1/Lrrk1/Bak1/Gprc5a/Prkar2b/Cdk5rap2/Pten/Akap1/Ppef2/Fkbp8/Itgb1bp1/Myadm/Tp53/Prnp/…
GO:0033119	negative regulation of RNA splicing	21/4337	30/21470	3.4653	5.2e-09	1.23214e-07	1.00814e-07	21	Srsf6/Sfswap/Ptbp2/Hnrnpa2b1/Hnrnpk/Tmbim6/Akt2/Sap18/Ptbp1/Ptbp3/Hnrnpl/C1qbp/U2af2/Rps26/Rbm42/Rbmxl1/Rbm10/Rnps1/Srsf9/Acin1/Srsf10
GO:0099022	vesicle tethering	21/4337	30/21470	3.4653	5.2e-09	1.23214e-07	1.00814e-07	21	Trappc6b/Exoc3/Tbc1d23/Exoc7/Trappc2/Exoc6b/Trappc11/Exoc5/Trappc6a/Exoc1/Wdr11/Exoc4/Trappc3/Trappc13/Trappc9/Fam91a1/Trappc4/Trappc12/Trappc5/Exoc2/Trappc2l
GO:0001944	vasculature development	230/4337	807/21470	1.4109	5.8e-09	1.37022e-07	1.11981e-07	230	Brca1/Runx1/Ptgs2/Casp8/Fn1/Stat1/Meis1/Itgb1/Gpx1/Rapgef2/Rhoa/Wars2/Rap1a/Anxa3/Setd2/Cntrl/Cd36/F3/Rbpj/Pxn/Hmgb1/Brpf1/Dysf/Tgfbr3/Lrp1/Smarca4/Pik3c2a/Pnpla6/Prcp/Rnf213/Rras/Bax/Ric8a/Gab1/Mmp2/Rnh1/Tmem231/Gatad2a/Cx3cl1/Pkm/Ldlr/Sparc/Pxdn/Pcnt/Btg1/Gja1/Slc4a7/Mmp14/Otulin/Mtdh/Arhgap22/Ephb3/Sod2/Emilin2/Ltbp1/Pdcd4/Fosl1/Anxa1/Nedd4/Rxra/Ets1/Kat6a/Ptk2/Flna/Ago1/Stk4/Atp7a/Itgav/Shb/P…
GO:0051345	positive regulation of hydrolase activity	173/4337	573/21470	1.49463	5.8e-09	1.37022e-07	1.11981e-07	173	Srgap2/Casp8/Fn1/Agap1/Stat1/Ralgapa2/Itgb1/Rabgap1l/Rapgef2/Rhoa/Rap1a/Pcolce/Rhoc/Arhgap29/Rap1gds1/Hip1r/Gna12/Diablo/F3/Hip1/Hmgb1/Gsn/Pdcd2/Men1/Iqsec1/Dock7/Picalm/Hmgb2/Bbc3/Bax/Myo9b/Rab3gap1/Sipa1l2/Cx3cl1/Dock6/Bcr/Eif5/Fermt2/App/Arhgap22/Rangap1/Bin1/Rgl2/Gnas/Itga6/Ralgapb/Dock11/Arhgap11a/Asph/Pkp4/Agrn/Rabgap1/Ptpa/Smad3/Tbc1d8b/Mapk8/Chn1/Akirin2/Abl2/Stat3/Afdn/Gramd4/Pip5k1a/Rps…
GO:0016049	cell growth	164/4337	537/21470	1.51186	5.9e-09	1.39177e-07	1.13833e-07	164	Actr3/Fn1/Ing5/Kmt2d/Macf1/Itgb1/Rhoa/Lamtor1/Fdps/Cdk5/Dclk1/Fubp1/Sh3glb1/Camk2d/Eif4g1/Kif14/Zeb2/Lrp1/Dab2/Smarca4/Spag9/Foxp1/Ei24/Hsd3b7/Uri1/Iqgap1/Pak1/Nrg1/Picalm/Bbc3/Ppan/Clasp2/Twf2/Gja1/Hnrnpk/Gas1/Vcl/Mmp14/App/Mlst8/Cfl1/Ptk2/Ncoa3/Hsp90aa1/P3h1/Sdcbp/Csnk2a1/Exosc2/Smad3/G6pdx/Kdm1a/Eno1/Pttg1/Ptprs/Meaf6/Map2k4/Ppt1/Gdi1/Exosc9/Afdn/Ctnnb1/Sgk1/Akt1/Sirt6/Ilk/Klhl22/Adam10/Hsp90a…
GO:1901699	cellular response to nitrogen compound	217/4337	754/21470	1.42472	6.5e-09	1.53103e-07	1.24893e-07	217	Xrn1/Brca1/Phip/Dhx9/Ptgs2/Gnai2/Vim/Rapgef2/Lamtor1/Gclm/Cdk5/Rap1a/P2rx4/Rap1gds1/Cd36/Vcam1/Nfkb1/Anxa5/Pxn/Itpr1/Hdac2/Pck2/Lrp1/Cdc6/Men1/Mapk3/Pak1/Sirt2/Akap9/Ptpre/Trpm4/Mmp2/Slc27a1/Pkm/Cacna1a/Fdx1/Atp2b1/Snx6/Rap1b/Max/Palm/Gja1/Mtr/Ubr2/Hnrnpk/App/Rangap1/Arid1b/Rela/Gstp1/Sting1/Cfl1/Ctnna1/Gnas/Ptk2/Flna/Atp7a/Bcl2l1/Atf2/Agrn/Kdm1a/Dennd4c/Mapk8/Vamp2/Jak1/Grb10/Baiap2/Itpr2/Stat3/…
GO:0034661	ncRNA catabolic process	25/4337	40/21470	3.09402	6.6e-09	1.54997e-07	1.26727e-07	25	Xrn1/Zc3h4/Wdr82/Dis3/Exosc2/Slfn9/Exosc9/Exosc8/Snd1/Tent4b/Exosc3/Exosc10/Nsun2/Zswim8/Ddx49/Exosc6/Dis3l/Dis3l2/Pnpt1/Nudt16l1/Exosc4/Rbm7/Exosc5/Exosc7/Trir
GO:0072659	protein localization to plasma membrane	104/4337	304/21470	1.69357	6.6e-09	1.54997e-07	1.26727e-07	104	Actr3/Macf1/Sptbn1/Itgb1/Rapgef2/Vamp4/Cdk5/Rap1a/Snx27/Camk2d/Gak/Lrp1/Vamp8/Ikbkb/Dab2/Vamp5/Picalm/Stxbp1/Efr3a/Clasp2/Palm/Camk2g/Mmp14/Ppil2/Ap2m1/Washc1/Rdx/Flna/Ccdc88a/Bcl2l1/Csnk2a1/Dennd4c/Vamp2/Anxa2/Rab34/Afdn/Pip5k1a/Akt2/Akt1/Cdh2/Arl6/Myo5a/Pls1/Ehd2/Exoc5/Acsl3/Kif5b/Sec16a/Pdpk1/Tnfrsf1a/Tmed2/Nectin3/Hectd1/Nsf/Atp2c1/Bsg/Flot1/Itgb1bp1/Pgrmc1/Stx7/Emp2/Prnp/Ezr/Pik3r1/Scp2/Csk/…
GO:0150115	cell-substrate junction organization	47/4337	104/21470	2.23721	7.4e-09	1.73016e-07	1.41313e-07	47	Tns1/Dst/Peak1/Fn1/Macf1/Pxn/Lrp1/Iqsec1/Plec/Iqgap1/Clasp2/Bcr/Vcl/Mmp14/Fermt2/Cfl1/Rhod/Ptk2/Tln1/Itgav/Smad3/Dusp3/Pip5k1a/Mapre2/Coro1c/Pdpk1/Lamc1/Pten/Itgb1bp1/Sdc4/Src/Itga5/Pik3r1/Rab8b/Rac1/Actg1/Nrp1/Cttn/Sorbs1/Actn1/Epb41l5/Rcc2/Ston1/Phldb2/Poldip2/Ajuba/Lims1
GO:0045892	negative regulation of DNA-templated transcription	366/4337	1391/21470	1.30256	7.4e-09	1.73016e-07	1.41313e-07	366	Tgif1/Lrrfip1/Brca1/Rnf2/Runx1/Ep300/Bclaf1/Traf3ip1/Stat1/Hdac4/Nck2/C1d/Snw1/Elf2/Cdk5/Cd36/Kmt5a/Larp7/Cdk6/Nfkb1/Rbpj/Gtf2ird1/Hmgb1/Tbl1xr1/Zeb2/Hnrnpa2b1/Kdm5a/Rfc1/Hdac2/Tshz3/Sap130/Uimc1/Erf/Dab2/Foxp4/Smarca4/Foxp1/Men1/Znhit1/Apbb1/Gatad2b/Plk1/Kat8/Uri1/Crebbp/Nrg1/Sirt2/Eed/Hmgb2/Ruvbl2/Zc3h4/Ing1/Gatad2a/Sin3b/Gon4l/Wwp2/Cnot1/Pias1/Ilf3/Wdr82/Ccar1/Snx6/Max/Arid5b/Arid4b/Nfic/Hnrnp…
GO:1901874	negative regulation of post-translational protein modification	61/4337	150/21470	2.01317	7.4e-09	1.73016e-07	1.41313e-07	61	Brca1/Usp4/Cdk5/Dysf/Kdm5a/Kdm3a/Tspo/Ppia/Rela/P3h1/Park7/Kdm4a/Rpl11/Kdm1a/Kdm4b/Dnaja1/Ctnnb1/Rps3/Akt1/Fyn/Cav1/Arrb1/Limk1/Pwwp2b/Sirt1/Noc2l/Dnmt1/Hspa1b/U2af2/Twist1/Plaa/Psen1/Chp1/Wdr5/Ube2b/Nxn/Gclc/Mtf2/Supt6h/Sqstm1/Isg15/Gnl3l/Fbxo5/Bcor/Ogt/Prmt3/Ubxn1/Svbp/Gtpbp4/Pinx1/Hmg20a/Sphk2/Cdc20/Mtor/Taf7/Marchf7/Bub3/Smarcb1/Hmg20b/Mad2l1/Bub1b
GO:0051049	regulation of transport	501/4337	1988/21470	1.24757	7.5e-09	1.75096e-07	1.43125e-07	501	Brca1/Tardbp/Actr3/Runx1/Dhx9/Ptgs2/Itgb1/Atg7/Gnai2/Rhoa/Lamtor1/Ak1/Vamp4/Slc7a11/Cdk5/Rap1a/Setd2/Sh3glb1/Slc35f6/Stxbp3/P2rx4/Ptpn23/Rap1gds1/Snx27/Cd36/Hip1r/Anxa5/Camk2d/Inpp5f/Hip1/Hmgb1/Dnm1/Dysf/Rab11fip5/Abcg2/Itpr1/Saraf/Pck2/Lrp1/Thoc5/Ckap5/Tm7sf3/Vamp8/Ikbkb/Dab2/Tnk2/Iqsec1/Ei24/Apbb1/Pik3c2a/Cbl/Idh2/Mapk3/Pak1/Nrg1/Picalm/Stxbp1/Sirt2/Adam9/Ap2a1/Tspo/Nup62/Akap9/Bet1l/Chmp2a/Bbc…
GO:0043467	regulation of generation of precursor metabolites and energy	60/4337	147/21470	2.02058	8.4e-09	1.95531e-07	1.59322e-07	60	Ep300/Hdac4/Rhoa/Cd36/Hmgb1/Gapdhs/Cox7a1/Bnip3/App/Mlst8/Park7/Atp7a/Abcd1/Ak4/Eif6/Grb10/Stat3/Prkag2/Akt2/Akt1/Sirt6/Cdk1/Myo5a/Cox7a2l/Phb2/Zbtb7a/Tp53/Ccnb1/Irs1/Ier3/Gfpt1/Cox7a2/Psen1/Cox17/Ppp1ca/Ppp1cb/Cycs/Irs2/Vcp/Prkaa1/Ncor1/Sco1/Sorbs1/Mtch2/Slc25a12/Nop53/Ide/Ogt/Zbtb20/Pnpt1/Prelid1/Cisd1/Trex1/Trap1/Shmt2/Arl2/Chchd2/Sphk2/Noa1/Mtor
GO:0007004	telomere maintenance via telomerase	33/4337	62/21470	2.6349	8.4e-09	1.95531e-07	1.59322e-07	33	Pnkp/Mapk3/Map2k7/Cct2/Hsp90aa1/Dkc1/Nat10/Atm/Ctnnb1/Terf2/Hsp90ab1/Parp4/Tent4b/Exosc10/Cct4/Cct8/Aurkb/Src/Xrcc5/Hnrnpa1/Cct6a/Tep1/Nek7/Stn1/Rpa1/Pml/Gnl3l/Mapk15/Hnrnpu/Nop10/Pinx1/Telo2/Ptges3
GO:0051347	positive regulation of transferase activity	178/4337	596/21470	1.47848	8.5e-09	1.9728e-07	1.61109e-07	178	Pik3r4/Mnat1/Rapgef2/Rhoa/Cdk5/Rap1a/Sh3glb1/Pxn/Hmgb1/Kif14/Zeb2/Pnkp/Hnrnpa2b1/Kras/Cdc6/Map2k3/Plk1/Iqgap1/Mapk3/Pak1/Nrg1/Map2k7/Adam9/Gab1/Slc27a1/Vac14/Gins3/Ppia/Cct2/Map2k2/Fermt2/App/Ercc6/Ephb3/Mlst8/Incenp/Stub1/Ptk2/Ccdc88a/Hsp90aa1/Map2k6/Nbn/Dkc1/Map3k7/Tpx2/Agrn/Ern1/Map2k4/Gprc5b/Csf1/Pabpn1/Ctnnb1/Prkag2/Rps3/Rps2/Met/Mapk8ip3/Cks1b/Akt1/Ilk/Acsl1/Hsp90ab1/Camk1/Mapre3/Pdcd10/Skp…
GO:0044282	small molecule catabolic process	121/4337	370/21470	1.61892	8.5e-09	1.9728e-07	1.61109e-07	121	Gcdh/Gapdh/Acad9/Acox3/Bcat1/Acadl/Pck2/Mtrr/Acad11/Acad8/Etfb/Hsd3b7/Bckdha/Pkm/Glb1/Pfkl/Gstz1/Abcd4/Pnp/Pfkm/Csad/Gnpda1/Tkfc/Park7/Acox1/Cpt2/Hsd17b10/Abcd1/Gpd2/Eno1/Acadvl/Gk/Hk1/Crat/Ddah1/Pfkp/Gnpda2/Akt2/Akt1/Fah/Aldh1l2/Gls/Hibch/Acot7/Acadsb/Acox2/Mpi/Ech1/Glud1/Esd/Eno3/Dld/Pex5/Aldh1a7/Tp53/Ada/Got2/Pgk1/Aldh1a1/Twist1/Adh5/Scp2/Irs1/Eci1/Foxk1/Acadm/Aldh2/Ahcy/Acot8/Irs2/Acads/Slc25…
GO:0071478	cellular response to radiation	71/4337	185/21470	1.89989	8.6e-09	1.99309e-07	1.62894e-07	71	Brca1/Ep300/Ptgs2/Actr5/Swi5/Mettl3/Ints7/Rad51ap1/Ei24/Crebbp/Bbc3/Ruvbl2/Bax/Mmp2/Usp28/Polk/Ddb1/Nedd4/Cul4b/Bcl2l1/Map3k20/Kdm1a/Itgb6/Atm/Pbk/Tmem109/Akt2/Pold1/Cul4a/Blm/Sirt1/Bak1/Dnm2/Ect2/Noc2l/Mdm2/Aurkb/Tp53/Ifi204/Parp1/Pcna/Hspa5/Pik3r1/Xrcc5/H2ax/Prkcd/Pola1/Yap1/Tnks1bp1/Rhob/Rbx1/Tp53bp1/Yy1/Aqp1/Grb2/Nipbl/Eif2s1/Mtch2/Zmpste24/Nucks1/Fignl1/Sde2/Gtf2h5/Tmem161a/Dhx36/Zbtb1/Trex1…
GO:0060627	regulation of vesicle-mediated transport	187/4337	633/21470	1.46245	8.9e-09	2.0596e-07	1.68235e-07	187	Itgb1/Atg7/Gnai2/Vamp4/Cdk5/Rap1a/Sh3glb1/Stxbp3/Ptpn23/Cd36/Hip1r/Inpp5f/Hip1/Hmgb1/Dnm1/Dysf/Lrp1/Ckap5/Vamp8/Dab2/Tnk2/Iqsec1/Cbl/Mapk3/Nrg1/Picalm/Stxbp1/Sirt2/Ap2a1/Bet1l/Chmp2a/Pls3/Rab3gap1/Cacna1a/Clasp2/Actn4/Bcr/Scfd1/Rap1b/Map2k2/Cbll1/Glrx/Hnrnpk/Gas1/App/Ano6/Cd47/Pacsin2/Dnm1l/Ap2m1/Bin1/Anxa1/Nedd4/Rdx/Ptk2/Cyth1/Snf8/Arhgap1/Bcl2l1/Abca2/Itgav/Sdcbp/Pacsin3/Epn2/Vamp2/Snap23/Anxa2…
GO:0009167	purine ribonucleoside monophosphate metabolic process	26/4337	43/21470	2.99328	9e-09	2.07971e-07	1.70011e-07	26	Impdh2/Ak1/Adsl/Ampd3/Adk/Pnp/Gart/Nt5c/Ampd2/Ak4/Paics/Impdh1/Guk1/Nt5c2/Ak3/Ak2/Hprt1/Ada/Aprt/Adss2/Gmps/Ppat/Prps2/Atic/Pals2/Pals1
GO:0034620	cellular response to unfolded protein	43/4337	92/21470	2.31379	9.2e-09	2.12283e-07	1.73554e-07	43	Ep300/Cops5/Nck2/Tm7sf3/Bax/Ero1a/Tmbim6/Stub1/Ern1/Eif2a/Hspa13/Hspd1/Hspa8/Casp12/Ermp1/Tmed2/Erlec1/Bak1/Qrich1/Hspa2/Hspa1b/Hspa5/Ccnd1/Pik3r1/Ptpn1/Hspa9/Eif2ak2/Nfe2l2/Eif2s1/Tmtc4/Vapb/Herpud1/Yod1/Os9/Dnajc3/Derl1/Hspa14/Nck1/Tmem33/Dnajc10/Abcb10/Bag3/Amfr
GO:0007006	mitochondrial membrane organization	49/4337	111/21470	2.18532	9.3e-09	2.14278e-07	1.75323e-07	49	Sh3glb1/Slc35f6/Hip1r/Bbc3/Bax/Bnip3/Timm13/Vdac2/Oxa1l/Tomm22/Ap3b1/Hsp90aa1/Bcl2l1/Atf2/Apool/Stat3/Spg7/Hk2/Rhot1/Bak1/Tomm40/Pex5/Bcl2l11/Tp53/Ier3/Slc25a4/Dynlt1/Slc25a5/Gclc/Them4/Dnajc11/Slc9a1/Mtch2/Samm50/Maip1/Acaa2/Immt/Afg3l2/Uqcc3/Ghitm/Chchd6/Bnip3l/Chchd3/Bcs1l/Tomm70/Apoo/Ndufa13/Agk/Letm1
GO:0051783	regulation of nuclear division	61/4337	151/21470	1.99984	1e-08	2.29739e-07	1.87811e-07	61	Phip/Nuf2/Haspin/Rad51ap1/Plk1/Sh2b1/Sirt2/Nup62/Mki67/Spc24/Gen1/Kif20b/Rad21/Ndc80/Incenp/Nfe2l1/Cdc27/Bub1/Spc25/Atm/Met/Klhl22/Pcid2/Cul3/Cenpe/Pdgfrb/Igf1r/Tpr/Chek1/Zwilch/Cdk5rap2/Aurkb/Birc5/Rb1/Calr/Wnt5a/Ccnb1/Ttk/Ube2b/Ywhah/Pebp1/Tubg1/Trip13/Tom1l2/Rcc1/Fbxo5/Cdca8/Kntc1/Dync1li1/Cdt1/Spdl1/Zwint/Mad2l1bp/Nusap1/Cdc20/Znf207/Bub3/Anapc7/Mad2l1/Ik/Bub1b
GO:0046831	regulation of RNA export from nucleus	13/4337	14/21470	4.59682	1e-08	2.29739e-07	1.87811e-07	13	Dhx9/Setd2/Thoc5/Ncbp2/Thoc2/Tpr/Nsun2/Cpsf6/Akap8l/Khdrbs1/Supt6h/Nrde2/Iws1
GO:0010628	positive regulation of gene expression	340/4337	1282/21470	1.31291	1.1e-08	2.51983e-07	2.0549e-07	340	Brca1/Tardbp/Runx1/Dhx9/Ep300/Ptgs2/Casp8/Fn1/Stat1/Nck2/Otud6b/Gapdh/Sptbn1/Eif5a/Vim/Snw1/Setd2/Mlh1/Fubp1/Zcchc4/Fxr1/Cd36/Cdk6/Nfkb1/F3/Nsun5/Eif4g1/Rbpj/Hmgb1/Gsn/Kras/Hmces/Hdac2/Mettl3/Lrp1/Trim56/Celf1/Polr2a/Foxp1/Men1/Agpat1/Kdm3a/Crebbp/Mapk3/Nrg1/Irf3/Nup98/Hmgb2/Rab3gap1/Cx3cl1/Pkm/Ldlr/Polr3b/Nfat5/Tbk1/Map2k2/Gja1/Ddx1/Hnrnpk/Mmp14/Cyrib/App/Ercc6/Tbc1d23/Pnp/Tarbp2/Prkag1/Eif3d/Ei…
GO:0045595	regulation of cell differentiation	440/4337	1722/21470	1.26492	1.1e-08	2.51983e-07	2.0549e-07	440	Tgif1/Actr3/Runx1/Ptgs2/Casp8/Stk25/Fn1/Faim/Stat1/Ing5/Hdac4/Macf1/Meis1/Itgb1/Eif5a/Atg7/Nptn/Vim/Rapgef2/Rhoa/Srsf6/Snw1/Srrt/Fdps/Cdk5/Rap1a/Hax1/Sh3glb1/Eif4e/Cd36/Cdk6/Eif4g1/Rbpj/Ap2a2/Tbc1d24/Hmgb1/Kif14/Zeb2/Brpf1/Kras/Hdac2/Tshz3/Mettl3/Tgfbr3/Lrp1/Thoc5/Pdcd2/Ikbkb/Dab2/Foxp4/Smarca4/Spag9/Foxp1/Men1/Cnot4/Ttc3/Apbb1/Dock7/Gatad2b/Kdm3a/Slc6a6/Idh2/Pak1/Nrg1/Picalm/Sirt2/Map6/Tspo/Hmgb…
GO:0009126	purine nucleoside monophosphate metabolic process	27/4337	46/21470	2.90569	1.2e-08	2.72527e-07	2.22982e-07	27	Impdh2/Ak1/Adsl/Ampd3/Adk/Pnp/Gart/Nt5c/Ampd2/Ak4/Paics/Impdh1/Guk1/Nt5c2/Ak3/Ak2/Hprt1/Ada/Aprt/Dck/Adss2/Gmps/Ppat/Prps2/Atic/Pals2/Pals1
GO:0008033	tRNA processing	54/4337	128/21470	2.08846	1.2e-08	2.72527e-07	2.22982e-07	54	Trmt1l/Dalrd3/Elp6/Trnt1/Trmt1/Dus3l/Dus4l/Tyw1/Osgep/Trmt10a/Qtrt1/Ddx1/Elp3/Mettl6/Trmt2a/Elp4/Pusl1/Hsd17b10/Rpp38/Ssb/Trub2/Nat10/Thada/Elac2/Nsun4/Grsf1/Pus1/Adat1/Mettl1/Mto1/Pus7/Rpp40/Nsun2/Rpp30/Lsm6/Thumpd3/Osgepl1/Elp1/Aars1/Trmt2b/Ptcd1/Pnpt1/Thumpd1/Rpp25l/Rtcb/Clp1/Pop4/Lage3/Rpusd4/Kti12/Urm1/Trmu/Pop5/Pop7
GO:0042325	regulation of phosphorylation	331/4337	1244/21470	1.3172	1.2e-08	2.72527e-07	2.22982e-07	331	Tardbp/Pik3r4/Phip/Ptgs2/Traf3ip1/Fn1/Mnat1/Nck2/Itgb1/Nptn/Rapgef2/Rhoa/Celsr3/Cdk5/Rap1a/Hax1/Sh3glb1/Fxr1/Cd36/Eif4g1/Pxn/Ube2k/Inpp5f/Hmgb1/Kif14/Zeb2/Raf1/Kras/Hdac2/Ikbkb/Dab2/Cdc6/Spag9/Men1/Tnk2/Map2k3/Plec/Dock7/Plk1/Cbl/Iqgap1/Mapk3/Pak1/Nrg1/Sirt2/Map2k7/Adam9/Nup62/Akap9/Bax/Gab1/Slc27a1/Vac14/Cx3cl1/Ppia/Map2k2/Pwp1/Fermt2/App/Ercc6/Ksr1/Deptor/Prkag1/Ephb3/Ndufs4/Stk38/Washc1/Mlst8/…
GO:0023056	positive regulation of signaling	459/4337	1807/21470	1.25747	1.2e-08	2.72527e-07	2.22982e-07	459	Tardbp/Uchl5/Phip/Runx1/Ep300/Ptgs2/Bclaf1/Casp8/Stk25/Ing5/Kmt2d/Macf1/Nck2/Gapdh/Itgb1/Atg7/Nptn/Gpx1/Gnai2/Rapgef2/Rhoa/Ncam1/Lamtor1/Snw1/Cdk5/Rap1a/Hax1/Sh3glb1/P2rx4/Ptpn23/Cd36/Hip1r/Dhx15/Nfkb1/Camk2d/F3/Rbpj/Pxn/Ube2k/Inpp5f/Hip1/Tbc1d24/Hmgb1/Tbl1xr1/Zeb2/Raf1/Kras/Tshz3/Tgfbr3/Pck2/Lrp1/Ckap5/Tm7sf3/Trim56/Vamp8/Ikbkb/Dab2/Smarca4/Spag9/Steap3/Foxp1/Men1/Map2k3/Znhit1/Ei24/Csnk1g1/Creb…
GO:0006366	transcription by RNA polymerase II	638/4337	2614/21470	1.20825	1.2e-08	2.72527e-07	2.22982e-07	638	Taf9/Tgif1/Eloc/Lrrfip1/Brca1/Actr3/Rnf2/Phip/Psmc3/Runx1/Dhx9/Ep300/Cops5/Bclaf1/Taf6l/Traf3ip1/Stat1/Gtf2e2/Hdac4/Mnat1/Kmt2d/Jmjd1c/Meis1/Nck2/Rhoa/Snw1/Elf2/Hax1/Setd2/Fubp1/Cd36/Kmt5a/Larp7/Cdk6/Nfkb1/Rbpj/Gtf2ird1/Hmgb1/Tbl1xr1/Ube3a/Zeb2/Slc30a9/Hnrnpa2b1/Brpf1/Raf1/Kdm5a/Rfc1/Med6/Hdac2/Tshz3/Cebpz/Sap130/Erf/Ikbkb/Jmy/Polr2a/Dab2/Foxp4/Smarca4/Ecsit/Foxp1/Men1/Znhit1/Apbb1/Gatad2b/Plk1/K…
GO:0036293	response to decreased oxygen levels	115/4337	349/21470	1.63123	1.2e-08	2.72527e-07	2.22982e-07	115	Ep300/Ptgs2/Usp19/Scap/Adsl/Vcam1/Camk2d/Rbpj/Raf1/Itpr1/Tgfbr3/Cbl/Pak1/Sirt2/Slc2a1/Bbc3/Mmp2/Bnip3/Hyou1/Ireb2/Actn4/Scfd1/Camk2g/Mmp14/Ero1a/Tmbim6/Dnm1l/Sod2/Mlst8/Stub1/Atp7a/Atf2/Ak4/Smad3/Eno1/Ece1/Itpr2/Atm/Ddah1/Hmox2/Akt1/Cav1/Hspd1/Slc29a1/Adam17/Hk2/Pam/Plod2/Arnt/Tacc3/Sirt1/Hsp90b1/Tlr2/Apaf1/Bnip2/Gnb1/Foxo3/Mdm2/Capn2/Pten/Eef2k/Sod3/Ptgis/Phb2/Pdlim1/Fos/Tp53/Ada/Src/Jun/P4hb/Pg…
GO:0031570	DNA integrity checkpoint signaling	53/4337	125/21470	2.09898	1.3e-08	2.94815e-07	2.40701e-07	53	Brca1/Tiprl/Uimc1/Ints7/Thoc5/Cdc6/Plk1/Tipin/Usp28/Ercc6/Thoc1/Nbn/Atf2/Map3k20/Wdr76/Atm/Pbk/Cdk1/Casp2/Nae1/Wac/Cul4a/Blm/Chek1/Msh2/Mdm2/Tp53/Ccnd1/H2ax/Ier3/Tp53bp1/Brd4/Pml/Mre11/Rbm38/Cdc5l/Gigyf2/Ppp1r10/Clspn/Nop53/Abraxas1/Rfwd3/Sde2/Znf830/Cdt1/Ccar2/Trex1/Prpf19/Syf2/Mrnip/Orc1/Ddx39b/Fem1b
GO:0008608	attachment of spindle microtubules to kinetochore	25/4337	41/21470	3.01855	1.4e-08	3.15687e-07	2.58295e-07	25	Nuf2/Sirt2/Spc24/Ndc80/Incenp/Spc25/Knstrn/Cenpe/Eml4/Ect2/Aurkb/Birc5/Rb1/Ccnb1/Kif2c/Cdca8/Rcc2/Abraxas1/Champ1/Cdt1/Hnrnpu/Mis12/Znf207/Bub3/Racgap1
GO:1902459	positive regulation of stem cell population maintenance	28/4337	49/21470	2.82882	1.4e-08	3.15687e-07	2.58295e-07	28	Hdac2/Sap130/Smarca4/Ing1/Arid4b/Ss18/Ncoa3/Arid1a/Dpf2/Sin3a/Arid4a/Bcl7c/Hdac1/Smarce1/Sap30/Yap1/Smarcc1/Brms1l/Rbbp4/Rbbp7/Smarcd1/Ogt/Rest/Bcl7b/Lbh/Bcl7a/Smarcb1/Actl6a
GO:0006278	RNA-templated DNA biosynthetic process	33/4337	63/21470	2.59308	1.4e-08	3.15687e-07	2.58295e-07	33	Pnkp/Mapk3/Map2k7/Cct2/Hsp90aa1/Dkc1/Nat10/Atm/Ctnnb1/Terf2/Hsp90ab1/Parp4/Tent4b/Exosc10/Cct4/Cct8/Aurkb/Src/Xrcc5/Hnrnpa1/Cct6a/Tep1/Nek7/Stn1/Rpa1/Pml/Gnl3l/Mapk15/Hnrnpu/Nop10/Pinx1/Telo2/Ptges3
GO:0006986	response to unfolded protein	52/4337	122/21470	2.11002	1.4e-08	3.15687e-07	2.58295e-07	52	Ep300/Cops5/Edem3/Tram1/Nck2/Tmem129/Hspa4l/Stt3b/Tm7sf3/Bax/Ero1a/Tmbim6/Stub1/Hsp90aa1/Ern1/Ube2j2/Eif2a/Hspa13/Hspd1/Hspa8/Casp12/Ermp1/Tmed2/Erlec1/Bak1/Qrich1/Hspa2/Hspa1b/Hspa5/Ccnd1/Pik3r1/Ptpn1/Hspa9/Eif2ak2/Nfe2l2/Eif2s1/Tmtc4/Vapb/Edem2/Herpud1/Yod1/Os9/Dnajc3/Derl1/Hspa14/Nck1/Tmem33/Dnajc10/Abcb10/Bag3/Fbxo6/Amfr
GO:0001732	formation of cytoplasmic translation initiation complex	14/4337	16/21470	4.33162	1.5e-08	3.37277e-07	2.75764e-07	14	Eif3b/Eif3c/Eif3k/Eif5/Eif3d/Eif3a/Eif3m/Eif3e/Eif3j1/Eif3l/Eif3h/Eif3f/Eif3i/Eif3g
GO:0006177	GMP biosynthetic process	14/4337	16/21470	4.33162	1.5e-08	3.37277e-07	2.75764e-07	14	Impdh2/Adsl/Adk/Pnp/Gart/Ampd2/Paics/Impdh1/Hprt1/Ada/Aprt/Gmps/Ppat/Atic
GO:0070972	protein localization to endoplasmic reticulum	38/4337	78/21470	2.41175	1.6e-08	3.58237e-07	2.9311e-07	38	Tram1/Macf1/Rab3gap2/Tapt1/Spcs2/Bag6/Rab3gap1/Gja1/Spcs1/Gbf1/Srp68/Arxes1/Sec16a/Get3/Hspa5/Ubl4a/Man1a1/Srprb/Rab10/Sec61a1/Naca/Lrrk2/Bcap29/Bcap31/Btf3/Spcs3/Mia3/Sgta/Herpud1/Ank2/Os9/Ubac2/Sec63/Zfand2b/Sec61b/Chmp4b/Srpra/Vapa
GO:0007420	brain development	230/4337	816/21470	1.39534	1.6e-08	3.58237e-07	2.9311e-07	230	Srgap2/Uchl5/Mnat1/Meis1/Itgb1/Atg7/Rapgef2/Rhoa/Ncam1/Fpgs/Slc7a11/Adgrl2/Cdk5/Anxa3/Setd2/Dclk1/Stxbp3/Nradd/Ptbp2/Nsun5/Rbpj/Kif14/Zeb2/Kras/Hdac2/Mettl3/Gak/Celf1/Smarca4/Foxp1/Men1/Dock7/Pak1/Nrg1/Tacc2/Slc2a1/Tubgcp2/Bax/Bnip3/Pcm1/Bag6/Rab3gap1/Map1s/Cacna1a/Bcr/Cep290/Atp2b1/Pcnt/Hnrnpk/Slc4a7/Gas1/App/Tbc1d23/Rbfox2/Gart/Eif2b5/Ephb3/Ndufs4/Rab18/Ier3ip1/Ctnna1/Mrtfa/Flna/Rere/Phf8/Atp7a…
GO:0046112	nucleobase biosynthetic process	15/4337	18/21470	4.12536	1.6e-08	3.58237e-07	2.9311e-07	15	Cmpk1/Gart/Ctps2/Cad/Dhodh/Paics/Hprt1/Ada/Aprt/Umps/Ctps1/Ppat/Shmt2/Prps1/Mtor
GO:2001237	negative regulation of extrinsic apoptotic signaling pathway	45/4337	100/21470	2.22769	1.8e-08	4.01882e-07	3.28717e-07	45	Brca1/Phip/Faim/Gpx1/Gclm/Raf1/Dab2/Nrg1/Hmgb2/Cx3cl1/Gas1/Rela/Gstp1/Ctnna1/Itga6/Park7/Bcl2l1/Itgav/Acvr1/Fyn/Prdx2/Rb1cc1/Tgfbr1/Ripk1/Serpine1/Src/Hmox1/Hspa1b/Yap1/Lmna/Psme3/Mcl1/Nrp1/Eya3/Gclc/Itprip/Fgg/Rps6kb1/Cttn/Pea15/Ddx3x/Tnfrsf22/Zc3hc1/Fgb/Map2k5
GO:1901652	response to peptide	168/4337	561/21470	1.48248	1.8e-08	4.01882e-07	3.28717e-07	168	Phip/Ptgs2/Stat1/Gnai2/Vim/Agrp/Srsf6/Cdk5/Stxbp3/Scap/Rap1gds1/Cd36/Vcam1/Nfkb1/Anxa5/Pxn/Abcg2/Tgfbr3/Pck2/Lrp1/Ikbkb/Cdc6/Men1/Iqgap1/Rnf40/Pak1/Slc2a1/Ptpre/Mmp2/Slc27a1/Pkm/Cacna1a/Atp2b1/Snx6/Btg1/Max/Gja1/Hnrnpk/App/Cyc1/Rangap1/Eif2b5/Arid1b/Rela/Gstp1/Cfl1/Capn1/Anxa1/Ptk2/Dennd4c/Eif6/Vamp2/Jak1/Grb10/Erbin/Stat3/Ctnnb1/Sgk1/Cdk4/Akt2/Akt1/Fyn/Cav1/Apex1/Myo5a/Eif2b4/Abcc1/Cacna2d1/Serp…
GO:0001666	response to hypoxia	111/4337	336/21470	1.63541	1.9e-08	4.23612e-07	3.46437e-07	111	Ep300/Ptgs2/Usp19/Scap/Adsl/Vcam1/Camk2d/Rbpj/Raf1/Itpr1/Tgfbr3/Pak1/Sirt2/Slc2a1/Bbc3/Mmp2/Bnip3/Hyou1/Actn4/Scfd1/Camk2g/Mmp14/Ero1a/Tmbim6/Dnm1l/Sod2/Mlst8/Stub1/Atp7a/Atf2/Ak4/Smad3/Eno1/Ece1/Itpr2/Atm/Ddah1/Hmox2/Akt1/Cav1/Hspd1/Slc29a1/Adam17/Hk2/Pam/Plod2/Arnt/Tacc3/Sirt1/Hsp90b1/Tlr2/Apaf1/Gnb1/Foxo3/Mdm2/Capn2/Pten/Sod3/Ptgis/Phb2/Pdlim1/Fos/Tp53/Ada/Src/Jun/P4hb/Pgk1/Ccl2/Alad/Hmox1/Jun…
GO:0031334	positive regulation of protein-containing complex assembly	76/4337	206/21470	1.82637	2e-08	4.45281e-07	3.64102e-07	76	Actr3/Nck2/Rhoa/Sh3glb1/Rhoc/Cd36/Hip1r/Eif4g1/Ckap5/Cdc42ep1/Pak1/Nrg1/Akap9/Bbc3/Bax/Rap1b/Fermt2/Bin1/Mlst8/Stub1/Hsp90aa1/Park7/Mapk8/Baiap2/Atm/Rps3/Met/Cand1/Arpc2/Carmil1/Cav1/Piezo1/Ice1/Numa1/Myd88/Bak1/Mpp7/Cdk5rap2/Pfn1/Bcl2l11/Tp53/Src/Hspa1b/Msn/Drg1/Wars1/Cdkn1b/Faf1/Rac1/Sumo1/Vcp/Nek7/Cttn/Grb2/Foxc2/Ddx3x/Tfrc/Isg15/Abca3/Gnl3l/Rictor/Dhx33/Kirrel1/Dlg1/Bag4/Cdt1/Snx9/Ajuba/Nck1/…
GO:0009303	rRNA transcription	24/4337	39/21470	3.04642	2.1e-08	4.66889e-07	3.81711e-07	24	Smarca4/Gtf3c1/Polr1a/Pwp1/Ercc6/Polr1b/Ubtf/Mars1/Polr1e/Tcof1/Cavin1/Tp53/Ncl/Ercc3/Top1/Spin1/Polr1g/Nol11/Nop53/Macroh2a2/Gtf2h5/Npm3/Mtor/Smarcb1
GO:0043393	regulation of protein binding	80/4337	221/21470	1.79201	2.2e-08	4.88437e-07	3.99266e-07	80	Actr3/Ep300/Hdac4/Rapgef2/Nmd3/Cdk5/Tfip11/Hip1r/Usp33/Tgfbr3/Mark2/Lrp1/Dab2/Men1/Plk1/Mapk3/Bax/Hnrnpk/App/Csnk1e/Tmbim6/Sting1/Stub1/Stk4/Park7/Agrn/Rpl11/Kdm1a/Mapk8/Anxa2/Abl2/Akt1/Ifit2/Cav1/Hsp90ab1/Sympk/Camk1/Mapre3/Arrb1/Tgfbr1/Lrpap1/Map1lc3b/Flot1/Itgb1bp1/Atp2a2/Aurkb/B2m/Src/Wnt5a/Lox/Vtn/Psen1/Dvl1/Plk2/Ran/Cycs/Ppp2ca/Usp9x/Aurka/Caprin2/Gtf2f1/Lrrk2/Crk/Nes/Gnl3l/Krit1/Epb41l5/Id…
GO:0048468	cell development	751/4337	3143/21470	1.18287	2.3e-08	5.09924e-07	4.16767e-07	751	Srgap2/Agfg1/Actr3/Rnf2/Runx1/Dst/Ep300/Casp8/Stk25/Fn1/Faim/Stat1/Ing5/Hdac4/Kmt2d/Jmjd1c/Macf1/Meis1/Nck2/Itgb1/Phactr4/Atg7/Nptn/Gpx1/Rabgap1l/Vim/Rapgef2/Rhoa/Ncam1/Celsr3/Snw1/Srrt/Fdps/Cdk5/Rap1a/Hax1/Slc25a40/Setd2/Mlh1/Dclk1/Fubp1/Cntrl/Sh3glb1/Vps33a/Tyms/Tapt1/Cdk6/Camk2d/Usp33/Fry/Nsun5/Rbpj/Inpp5f/Ap2a2/Tbc1d24/Hmgb1/Kif14/Ube3a/Zeb2/Txnrd2/Brpf1/Ppp4r2/Dysf/Kras/Itpr1/Hdac2/Mettl3/Tg…
GO:0043244	regulation of protein-containing complex disassembly	56/4337	137/21470	2.02353	2.4e-08	5.31352e-07	4.34213e-07	56	Nck2/Sptbn1/Capzb/Eif5a/Capza1/Gsn/Fyco1/Svil/Bnip3/Map1s/Tmod3/Clasp2/Twf2/Cfl2/Lima1/Scaf8/Cfl1/Rdx/Setx/Asph/Tpx2/Sptan1/Ogfod1/Arpc2/Carmil1/Twf1/Eps8/Igf1r/Tpm1/Eml4/Arhgef2/Wdr1/Avil/Mtpn/Mphosph8/Irgm1/Dbnl/Swap70/Nes/Scaf4/Zmpste24/Phf23/Etf1/Plekhh2/Gspt1/Myh9/Ubqln4/Mid1ip1/Upf1/Oga/Flii/Hdgfl3/Add3/Add1/Dstn/Hdac6
GO:0034063	stress granule assembly	19/4337	27/21470	3.48363	2.5e-08	5.5195e-07	4.51605e-07	19	G3bp2/Atxn2l/Ythdf1/Ogfod1/Atxn2/Tia1/Ddx6/Rps23/G3bp1/Prrc2c/Prkaa1/Ddx3x/Eif2s1/Pum2/Ubap2l/Ythdf3/Csde1/Ythdf2/Dync1h1
GO:0032206	positive regulation of telomere maintenance	35/4337	70/21470	2.47521	2.5e-08	5.5195e-07	4.51605e-07	35	Uchl5/Actr5/Pnkp/Hnrnpa2b1/Mapk3/Map2k7/Ruvbl2/Cct2/Nbn/Dkc1/Atm/Ctnnb1/Ruvbl1/Sirt6/Terf2/Nabp2/Cct4/Hnrnpd/Cct8/Aurkb/Xrcc5/Hnrnpa1/Cct6a/Yy1/Nek7/Pml/Mre11/Nfrkb/Ppp1r10/Mapk15/Gnl3/Actr8/Dhx36/Terf2ip/Actl6a
GO:0016579	protein deubiquitination	57/4337	141/21470	2.00124	2.9e-08	6.39371e-07	5.21152e-07	57	Taf9/Brca1/Uchl5/Cops5/Taf6l/Otud6b/Usp4/Mindy3/Usp19/Usp53/Usp33/Uimc1/Vcpip1/Otud4/Josd2/Mindy2/Usp28/Otulin/Eny2/Asxl1/Park7/Usp48/Usp36/Usp24/Usp42/Otud7b/Taf2/Taf6/Tnip1/Atxn3/Usp3/Taf5/Usp10/Usp1/Psmd14/Usp5/Usp9x/Vcp/Usp39/Otulinl/Wdr48/Nop53/Abraxas1/Usp38/Yod1/Taf10/Tada3/Usp15/Sf3b3/Ubxn1/Sf3b5/Otud1/Shmt2/Desi2/Sgf29/Eif3f/Taf7
GO:1903008	organelle disassembly	54/4337	131/21470	2.04063	3.1e-08	6.82517e-07	5.55657e-07	54	Atg9a/Wdr45/Atg7/Tspo/Bnip3/Vrk1/Dnm1l/Sting1/Gbf1/Huwe1/Wipi2/Htra2/Mtif3/Cdk1/Cisd2/Mrrf/Rb1cc1/Tex264/Hk2/Gfm2/Kif5b/Vdac1/Snx7/Map1lc3b/Phb2/Chka/Klc1/Tp53/Plin2/Slc25a4/Slc25a5/Aurka/Vcp/Prkaa1/Fbxo7/Parl/Cttn/Cdc37/Sqstm1/Zfand1/Vps13c/Snx30/Ogt/Stx5/Uba5/Map1lc3a/Bnip3l/Golga2/Rrp7a/Fundc2/Mcts1/Plin3/Lrba/Hdac6
GO:0000413	protein peptidyl-prolyl isomerization	18/4337	25/21470	3.56431	3.3e-08	7.25542e-07	5.89984e-07	18	Ppil3/Ppia/Ppil2/Fkbp5/Ppig/Ppih/Cwc27/Ppil4/Fkbp4/Ppib/Ppic/Nktr/Ppwd1/Ppil1/Fkbp11/Ranbp2/Pin1/Ppie
GO:1990748	cellular detoxification	50/4337	118/21470	2.09764	3.4e-08	7.46493e-07	6.07081e-07	50	Ptgs2/Gpx1/Cd36/Txnrd2/Abcg2/Selenof/Gpx3/Gsta4/Pxdn/Glrx/Gpx8/Sod2/Gstp1/Gsto1/Ccs/Prdx5/Park7/Atp7a/Srxn1/Prdx1/Gsta2/Prdx6/Prdx2/Gstm5/Esd/Sod3/Aldh1a7/Gpx4/Dhfr/Hba/Hbb-y/Sod1/Prdx3/Ptgs1/Aldh1a1/Adh5/Aldh2/Gsr/Selenot/Nxn/Nfe2l2/Nnt/Nqo1/Rdh12/Mtarc2/Txndc17/Abcb6/Akr1a1/Txnrd1/Rdh11
GO:2000736	regulation of stem cell differentiation	40/4337	86/21470	2.30252	3.5e-08	7.67386e-07	6.24134e-07	40	Cdk6/Ap2a2/Hdac2/Mettl3/Men1/Gatad2b/Kdm3a/Nudt21/Gatad2a/Pwp1/Cdk13/Ncoa3/Stat3/Setd1a/Sirt6/Mta1/Chd4/Pus7/Nsun2/Hdac1/Ccnk/Zfp36l2/Pdgfra/Hspa9/Yap1/Eif2ak2/Sox9/Cdk12/Nfe2l2/Rbbp4/Rbbp7/Ltbp3/Mtch2/Hnrnpu/Dhx36/Rest/Ythdf2/Lbh/Mta2/Mbd3
GO:0033993	response to lipid	280/4337	1036/21470	1.33795	3.6e-08	7.88221e-07	6.41144e-07	280	Xrn1/Brca1/Runx1/Ep300/Ptgs2/Idh1/Stat1/Kmt2d/Gpx1/Vim/Rhoa/Snw1/Gbp6/Anxa3/Tyms/Eif4e/Cd36/Lias/Vcam1/Nfkb1/Hmgb1/Ube3a/Abcg2/Hdac2/Tgfbr3/Pck2/Alas1/Dab2/Smarca4/Foxp1/Map2k3/Cnot3/Kdm3a/Uri1/Cbl/Mapk3/Pak1/Irf3/Stxbp1/Map2k7/Fosb/Adam9/Tspo/Hmgb2/Ruvbl2/Mmp2/Cnot1/Cx3cl1/Ldlr/Cdk19/Glb1/Twf2/Fdx1/Bcr/Atp2b1/Gja1/Glrx/Ctsl/Hnrnpk/Asxl1/Mtdh/Rbfox2/Dnm1l/Sod2/Rnf14/Rela/Gstp1/Pdcd4/Fosl1/Scd2/An…
GO:0001568	blood vessel development	218/4337	773/21470	1.39611	3.7e-08	8.06773e-07	6.5811e-07	218	Brca1/Runx1/Ptgs2/Casp8/Fn1/Stat1/Meis1/Itgb1/Gpx1/Rapgef2/Rhoa/Wars2/Rap1a/Anxa3/Setd2/Cntrl/Cd36/F3/Rbpj/Pxn/Hmgb1/Brpf1/Dysf/Tgfbr3/Lrp1/Smarca4/Pik3c2a/Pnpla6/Prcp/Rnf213/Rras/Bax/Gab1/Mmp2/Rnh1/Gatad2a/Cx3cl1/Pkm/Ldlr/Sparc/Pxdn/Btg1/Gja1/Mmp14/Otulin/Mtdh/Arhgap22/Ephb3/Emilin2/Ltbp1/Fosl1/Anxa1/Nedd4/Rxra/Ets1/Kat6a/Ptk2/Flna/Ago1/Stk4/Atp7a/Itgav/Shb/Pofut1/Map3k7/Atf2/Ncoa6/Arid1a/Mmrn2/…
GO:0009888	tissue development	535/4337	2164/21470	1.22388	3.7e-08	8.06773e-07	6.5811e-07	535	Tgif1/Runx1/Ep300/Ptgs2/Traf3ip1/Casp8/Fn1/Stat1/Hdac4/Arhgap12/Jmjd1c/Macf1/Meis1/Itgb1/Phactr4/Atg7/Gpx1/Mbnl1/Slc25a25/Vim/Rapgef2/Rhoa/Usp19/Ncam1/Celsr3/Srsf6/Snw1/Slc7a11/Fdps/Cdk5/Rap1a/Setd2/Tfip11/Rhoc/Tyms/Lias/Vcam1/Prkacb/Tapt1/Cdk6/Camk2d/Rbpj/Pxn/Tbl1xr1/Zeb2/Brpf1/Kras/Hdac2/Tshz3/Luc7l/Tgfbr3/Gak/Pck2/Erf/Ikbkb/Dab2/Foxp4/Rbbp6/Smarca4/Tmtc3/Ecsit/Foxp1/Men1/Plec/Vamp5/Iqgap1/Mapk…
GO:2001236	regulation of extrinsic apoptotic signaling pathway	64/4337	166/21470	1.9086	3.7e-08	8.06773e-07	6.5811e-07	64	Brca1/Phip/Casp8/Faim/Gpx1/Gclm/Raf1/Dab2/Nrg1/Hmgb2/Cx3cl1/Gas1/Deptor/Rela/Gstp1/Ctnna1/Itga6/Stk4/Park7/Bcl2l1/Itgav/Acvr1/Htra2/Fyn/Cav1/Prdx2/Rb1cc1/Tgfbr1/Ripk1/Trps1/Ppp2r1b/Serpine1/Fgfr1/Pten/Src/Hmox1/Hspa1b/Pdia3/Traf2/Yap1/Lmna/Faf1/Psme3/Ppp1ca/Stx4/Mcl1/Nrp1/Eya3/Gclc/Itprip/Fgg/Rps6kb1/Cttn/Pml/Pea15/Ddx3x/Tnfrsf22/Zc3hc1/Pak2/Fgb/Itm2c/Wwox/Map2k5/Fem1b
GO:0045185	maintenance of protein location	45/4337	102/21470	2.18401	3.8e-08	8.26305e-07	6.75033e-07	45	Cdk5/Tapt1/Gsn/Tnrc6a/Tspo/Twf2/Gja1/Rangap1/Ltbp1/Flna/Ccdc88a/Park7/Hk1/Akt1/Cav1/Twf1/Skp1/Hk2/Grk2/Tacc3/Pfn1/Lgals9/Pkd2/Hdac3/Txn/Lgals1/Hspa5/Faf1/Nfkbib/Pml/Fbn1/Sri/Topors/Vps13c/Lats1/Os9/Hnrnpu/Ywhab/Arl2/Arl2bp/Sun1/Taf8/Ccdc22/Sufu/Psmd10
GO:0043966	histone H3 acetylation	38/4337	80/21470	2.35145	3.8e-08	8.26305e-07	6.75033e-07	38	Taf9/Brca1/Ep300/Taf6l/Ing5/Brpf1/Smarca4/Kat8/Kmt2a/Eny2/Yeats2/Kat6a/Map3k7/Meaf6/Taf2/Taf6/Lef1/Tcf3/Pwwp2b/Kat7/Taf5/Chek1/Per1/Wdr5/Brd4/Jade1/Kat14/Taf10/Tada3/Dr1/Sf3b3/Sf3b5/Mbip/Sgf29/Sphk2/Taf7/Mcm3ap/Smarcb1
GO:0006446	regulation of translational initiation	33/4337	65/21470	2.51329	3.9e-08	8.46888e-07	6.91913e-07	33	Bzw1/Nck2/Eif3b/Eif4g1/Mettl3/Eif3k/Eif5/Eif2b5/Ncbp2/Polr2d/Fech/Polr2g/Rxra/Ythdf1/Eif4g2/Tmed2/Paip1/Tpr/Eif1/Eif2ak2/Ncbp1/Rps6kb1/Khdrbs1/Pml/Ddx3x/Dhx29/Eif2s1/Ythdf3/Ago2/Ythdf2/Dnajc3/Nck1/Paip2
GO:2000036	regulation of stem cell population maintenance	36/4337	74/21470	2.40832	4e-08	8.6623e-07	7.08749e-07	36	Taf6l/Hdac2/Sap130/Smarca4/Cnot3/Kdm3a/Ing1/Cnot1/Arid4b/Ss18/Ncoa3/Arid1a/Dpf2/Sin3a/Cnot2/Zc3h13/Arid4a/Bcl7c/Hdac1/Smarce1/Sap30/Yap1/Elavl1/Smarcc1/Brms1l/Rbbp4/Rbbp7/Smarcd1/Wdr43/Ogt/Rest/Bcl7b/Lbh/Bcl7a/Smarcb1/Actl6a
GO:1901976	regulation of cell cycle checkpoint	27/4337	48/21470	2.78461	4e-08	8.6623e-07	7.08749e-07	27	Brca1/Thoc5/Gen1/Ndc80/Thoc1/Incenp/Map3k20/Wdr76/Pbk/Cul4a/Pcid2/Tpr/Cdk5rap2/Aurkb/Birc5/Ccnb1/Brd4/Ppp1r10/Cdca8/Rfwd3/Dync1li1/Cdt1/Ccar2/Mad2l1bp/Mad2l1/Ddx39b/Fem1b
GO:0010647	positive regulation of cell communication	456/4337	1811/21470	1.24649	4.3e-08	9.29926e-07	7.5928e-07	456	Tardbp/Uchl5/Phip/Runx1/Ep300/Ptgs2/Bclaf1/Casp8/Stk25/Ing5/Kmt2d/Macf1/Nck2/Gapdh/Itgb1/Atg7/Nptn/Gpx1/Gnai2/Rapgef2/Rhoa/Ncam1/Lamtor1/Snw1/Cdk5/Rap1a/Hax1/Sh3glb1/P2rx4/Ptpn23/Cd36/Hip1r/Dhx15/Nfkb1/Camk2d/F3/Rbpj/Pxn/Ube2k/Hip1/Tbc1d24/Hmgb1/Tbl1xr1/Zeb2/Raf1/Kras/Tshz3/Tgfbr3/Pck2/Lrp1/Ckap5/Tm7sf3/Trim56/Vamp8/Ikbkb/Dab2/Smarca4/Spag9/Steap3/Foxp1/Men1/Map2k3/Znhit1/Ei24/Csnk1g1/Crebbp/Iqga…
GO:0042177	negative regulation of protein catabolic process	47/4337	109/21470	2.13459	4.5e-08	9.71853e-07	7.92774e-07	47	Taf9/Uchl5/Usp19/Dysf/Nrg1/Sirt2/Bag6/Rela/Flna/Ctsa/Park7/Sdcbp/Rpl11/Smad3/Anxa2/Timp2/Mtm1/Pbk/Fyn/Hsp90ab1/Wac/Hmgcr/Ric1/Senp1/Alad/Furin/Phb1/Usp9x/Smarcc1/Egfr/Sco1/Nqo1/Psmf1/Rgp1/Sgta/Nop53/Rybp/Ogt/Cyp51a1/Ccar2/Psme3ip1/Eif3h/Sf3b3/Ubxn1/Pin1/Marchf7/Mad2l1
GO:0072524	pyridine-containing compound metabolic process	42/4337	93/21470	2.23568	4.7e-08	1.01229e-06	8.26114e-07	42	Idh1/Rpe/Mdh2/Ldhb/Idh2/Taldo1/Idh3a/Fdx1/Pnp/Mlst8/Prdx5/Kcnab2/Mdh1/H6pd/Gpd2/G6pdx/Pgls/Aldh1l2/Naxd/Nnmt/Tp53/Me1/Tkt/Rpia/Fmo5/Vcp/Pc/Ogdh/Fdxr/Nnt/Nqo1/Pdxk/Dcxr/Me2/Nampt/Prps2/Dlst/Prps1/Pgd/Nudt12/Mtor/Txnrd1
GO:0030182	neuron differentiation	407/4337	1594/21470	1.264	4.7e-08	1.01229e-06	8.26114e-07	407	Srgap2/Tgif1/Actr3/Runx1/Dst/Ep300/Stk25/Fn1/Macf1/Meis1/Nck2/Itgb1/Atg7/Nptn/Vim/Rapgef2/Rhoa/Ncam1/Celsr3/Cdk5/Rap1a/Dclk1/Sh3glb1/Eif4e/Vcam1/Usp33/Fry/Eif4g1/Rbpj/Inpp5f/Tbc1d24/Ube3a/Zeb2/Itpr1/Hdac2/Mark2/Gak/Lrp1/Ikbkb/Dab2/Arsb/Spag9/Foxp1/Ttc3/Iqsec1/Apbb1/Dock7/Crebbp/Iqgap1/Pak1/Nrg1/Picalm/Stxbp1/Ap2a1/Map6/Tspo/Cyth2/Mmp2/Map1s/Tubb3/Cx3cl1/Nectin1/Cacna1a/Neo1/Ppia/Clasp2/Twf2/Cep29…
GO:0042592	homeostatic process	452/4337	1795/21470	1.24657	4.9e-08	1.05393e-06	8.59303e-07	452	Ptgs2/Tpp2/Stat1/Itgb1/Atg7/Nptn/Tmco1/Gpx1/Gnai2/Slc25a25/Lamtor1/Slc7a11/Gclm/Slc25a40/Stxbp3/Vps33a/Rap1gds1/Cd36/Vcam1/Atp6v0a2/Cdk6/Camk2d/Eif4g1/Rbpj/Ube2k/Hmgb1/Tbl1xr1/Ube3a/Slc30a9/Acox3/Txnrd2/Raf1/Kras/Rab11fip5/Itpr1/Acadl/Tgfbr3/Pck2/Lrp1/Hscb/Ikbkb/Alas1/Smarca4/Steap3/Men1/Trmt10a/Dock7/Cnot3/Kdm3a/Cbl/Mapk3/Prcp/Napsa/Slc2a1/Tspo/Hmgb2/Ftl1/Bbc3/Bax/Trpm4/Bnip3/Polb/Cherp/Slc27a1/…
GO:0018208	peptidyl-proline modification	25/4337	43/21470	2.87815	5.2e-08	1.11694e-06	9.08803e-07	25	Ppil3/Ppia/Ero1a/Ppil2/Fkbp5/P3h1/Ppig/Ppih/P4ha2/Ogfod1/Cwc27/Ppil4/P4ha1/Fkbp4/P4hb/Ppib/Ppic/Nktr/Fkbp10/Ppwd1/Ppil1/Fkbp11/Ranbp2/Pin1/Ppie
GO:0034472	snRNA 3'-end processing	16/4337	21/21470	3.77175	5.4e-08	1.15677e-06	9.41616e-07	16	Ints1/Ints7/Ints8/Exosc2/Exosc9/Exosc8/Exosc3/Ints6/Exosc6/Ints5/Tut1/Ints14/Exosc4/Exosc5/Exosc7/Ints12
GO:0030030	cell projection organization	434/4337	1716/21470	1.25203	5.4e-08	1.15677e-06	9.41616e-07	434	Srgap2/Actr3/Dst/Ep300/Tmem237/Traf3ip1/Stk25/Fn1/Hdac4/Macf1/Nck2/Capzb/Itgb1/Atg7/Nptn/Vim/Rapgef2/Rhoa/Ncam1/Celsr3/Cdk5/Rap1a/Dclk1/Sh3glb1/Fxr1/Ptpn23/Fnbp1l/Tapt1/Usp33/Fry/Pxn/Inpp5f/Tbc1d24/Gsn/Ube3a/Zeb2/Itpr1/Hdac2/Mark2/Gak/Lrp1/Ckap5/Cdc42ep1/Ikbkb/Dab2/Arsb/Spag9/Fgd3/Foxp1/Iqsec1/Apbb1/Dock7/Crebbp/Iqgap1/Sh2b1/Pak1/Nrg1/Picalm/Stxbp1/Ap2a1/Map6/Tspo/Clcn4/Cyth2/Mmp2/Pcm1/Myo9b/Tmem…
GO:0019362	pyridine nucleotide metabolic process	39/4337	84/21470	2.29841	5.6e-08	1.19638e-06	9.7428e-07	39	Idh1/Rpe/Mdh2/Ldhb/Idh2/Taldo1/Idh3a/Fdx1/Mlst8/Prdx5/Kcnab2/Mdh1/H6pd/Gpd2/G6pdx/Pgls/Aldh1l2/Naxd/Tp53/Me1/Tkt/Rpia/Fmo5/Vcp/Pc/Ogdh/Fdxr/Nnt/Nqo1/Dcxr/Me2/Nampt/Prps2/Dlst/Prps1/Pgd/Nudt12/Mtor/Txnrd1
GO:0046496	nicotinamide nucleotide metabolic process	39/4337	84/21470	2.29841	5.6e-08	1.19638e-06	9.7428e-07	39	Idh1/Rpe/Mdh2/Ldhb/Idh2/Taldo1/Idh3a/Fdx1/Mlst8/Prdx5/Kcnab2/Mdh1/H6pd/Gpd2/G6pdx/Pgls/Aldh1l2/Naxd/Tp53/Me1/Tkt/Rpia/Fmo5/Vcp/Pc/Ogdh/Fdxr/Nnt/Nqo1/Dcxr/Me2/Nampt/Prps2/Dlst/Prps1/Pgd/Nudt12/Mtor/Txnrd1
GO:0048869	cellular developmental process	1078/4337	4689/21470	1.1381	5.7e-08	1.2161e-06	9.90557e-07	1078	Srgap2/Tgif1/Agfg1/Actr3/Rnf2/Runx1/Dst/Ep300/Ptgs2/Casp8/Stk25/Fn1/Faim/Stat1/Ing5/Hdac4/Kmt2d/Jmjd1c/Macf1/Meis1/Nck2/Itgb1/Phactr4/Eif5a/Atg7/Nptn/Gpx1/Mbnl1/Rabgap1l/Ndufs2/Vim/Rapgef2/Rhoa/Ncam1/Celsr3/Srsf6/Snw1/Elf2/Slc7a11/Srrt/Wars2/Fdps/Cdk5/Rap1a/Hax1/Slc25a40/Setd2/Mlh1/Dclk1/Fubp1/Cntrl/Sh3glb1/Vps33a/Tfip11/Fxr1/P2rx4/Tyms/Eif4e/Cd36/Vcam1/Larp7/Tapt1/Gna12/Cdk6/Camk2d/Usp33/Fry/Nsu…
GO:0001510	RNA methylation	37/4337	78/21470	2.34828	6e-08	1.27667e-06	1.03917e-06	37	Trmt1l/Dalrd3/Zcchc4/Larp7/Nsun5/Bud23/Emg1/Trmt1/Mettl3/Trmt10a/Cbll1/Mettl6/Trmt2a/Wtap/Cmtr1/Hsd17b10/Virma/Thada/Nsun4/Rnmt/Ramac/Mettl1/Mto1/Zc3h13/Nop2/Mepce/Nsun2/Pcif1/Thumpd3/Rbm15/Mrm3/Rbm15b/Trmt2b/Tfb1m/Mrm2/Dimt1/Ftsj3
GO:0010833	telomere maintenance via telomere lengthening	37/4337	78/21470	2.34828	6e-08	1.27667e-06	1.03917e-06	37	Pnkp/Hnrnpa2b1/Mapk3/Map2k7/Cct2/Hsp90aa1/Dkc1/Nat10/Atm/Ctnnb1/Terf2/Hsp90ab1/Parp4/Tent4b/Exosc10/Cct4/Cct8/Aurkb/Src/Parp1/Xrcc5/Hnrnpa1/Cct6a/Tep1/Nek7/Stn1/Rpa1/Pml/Gnl3l/Mapk15/Hnrnpu/Dhx36/Terf2ip/Nop10/Pinx1/Telo2/Ptges3
GO:0010569	regulation of double-strand break repair via homologous recombination	35/4337	72/21470	2.40646	6.3e-08	1.33335e-06	1.08745e-06	35	Morf4l1/Setd2/Ppp4r2/Rad51ap1/Ruvbl2/Yeats4/Ercc6/Smchd1/Morf4l2/Kdm1a/Meaf6/Ruvbl1/Sirt6/Brd8/Mms19/Blm/Pias4/Helq/Chek1/Fus/Parp1/Actr2/Was/Tp53bp1/Ppp4c/Rif1/Wdr48/Fignl1/Cgas/Ep400/Terf2ip/Ubqln4/Mrnip/Dmap1/Actl6a
GO:0071459	protein localization to chromosome, centromeric region	19/4337	28/21470	3.35922	6.3e-08	1.33335e-06	1.08745e-06	19	Haspin/Smc5/Ndc80/H2ac4/Cdk1/Zwilch/Aurkb/Rb1/Ttk/Rcc2/Kntc1/Trappc12/Champ1/Cdt1/Spdl1/Mis12/Bub3/Ik/Bub1b
GO:0034968	histone lysine methylation	53/4337	130/21470	2.01825	6.3e-08	1.33335e-06	1.08745e-06	53	Brca1/Kmt2d/Snw1/Setd2/Hdac2/Men1/Kdm3a/Kat8/Eed/Kmt2a/Wdr82/Pwp1/Arid4b/Kmt5b/Kansl1/Kdm4a/Rtf1/Ncoa6/Kansl3/Kdm1a/Kdm4b/Hcfc1/Setd1a/Ctnnb1/Ash2l/Setd3/Sirt1/Arid4a/Nelfe/Dnmt1/Nnmt/Lmna/Wdr5/Nfyc/Mtf2/Setd5/Ctr9/Supt6h/Rif1/Nelfa/Nsd2/Rbbp5/Bcor/Ogt/Smyd2/Setd7/Baz2a/Dpy30/Ash1l/Smyd3/Setd6/Smarcb1/Mecp2
GO:0060996	dendritic spine development	53/4337	130/21470	2.01825	6.3e-08	1.33335e-06	1.08745e-06	53	Srgap2/Actr3/Nck2/Cdk5/Ube3a/Hdac2/Iqsec1/Crebbp/Pak1/Hnrnpk/Dnm1l/Ephb3/Arid1b/Cfl1/Pak3/Ptprs/Baiap2/Afdn/Pbrm1/Uba6/Adam10/Camk1/Mfn1/Septin7/Nr3c1/Dnm3/Caprin1/Pten/Eef2k/Grn/Psen1/Dvl1/Plk2/Actr2/Arf4/Rac1/Pafah1b1/Caprin2/Lrrk2/Mapk6/Dbnl/Pdlim5/Pak2/Stau2/Dhx36/Wasl/Prmt3/Eurl/Llph/Mtor/Acsl4/Mecp2/Hdac6
GO:1902115	regulation of organelle assembly	79/4337	222/21470	1.76164	6.4e-08	1.3509e-06	1.10347e-06	79	Pikfyve/Wdr45/Rhoa/Rab3gap2/Sh3glb1/Tapt1/G3bp2/Gsn/Plk1/Nup62/Chmp2a/Rab3gap1/Cnot1/Scfd1/Gdi2/Rdx/Ccdc88a/Sdcbp/Mapk8/Ptprs/Mtmr3/Mtm1/Chmp6/Arpc2/Stx18/Fez2/Cntrob/Sdc1/Nptxr/Cnot2/Septin7/Il1rap/Numa1/Syne2/Snx7/Tpr/Dnm2/Arhgef2/Cdk5rap2/Vdac3/Sdc4/Src/Hspa1b/Ezr/Msn/Drg1/Vps4b/Yap1/Plk2/Stam/G3bp1/Prkaa1/Lrrk2/Ift20/Cep120/Septin9/Mapk15/Phf23/Snx18/Spice1/Snx30/Mark4/Fez1/Trappc12/Gpsm2/Cno…
GO:0044839	cell cycle G2/M phase transition	62/4337	161/21470	1.90638	6.4e-08	1.3509e-06	1.10347e-06	62	Brca1/Camk2d/Kif14/Uimc1/Cdc6/Plk1/Rrm1/App/Rad21/Ndc80/Nbn/Atm/Taf2/Cit/Cdk4/Cdk1/Nae1/Arpp19/Sin3a/Blm/Nabp2/Chek1/Rad51b/Aurkb/Birc5/Tp53/Abcb1b/Lmnb1/Hspa2/Ccnb1/Ccnd1/Vps4b/Ier3/Ccna2/Ensa/Rab11a/Cdk2/Inip/Brd4/Atad5/Akap8l/Mre11/Nes/Ints3/Fbxo5/Clspn/Ccny/Nop53/Rcc2/Abraxas1/Lats1/Kat14/Znf830/Vps4a/Kdm8/Pinx1/Syf2/Mrnip/Akap8/Ppm1d/Orc1/Mecp2
GO:0048646	anatomical structure formation involved in morphogenesis	335/4337	1281/21470	1.29461	6.5e-08	1.37019e-06	1.11946e-06	335	Tgif1/Agfg1/Brca1/Runx1/Ep300/Ptgs2/Pikfyve/Casp8/Fn1/Stat1/Macf1/Meis1/Sptbn1/Itgb1/Phactr4/Gpx1/Rhoa/Wars2/Cdk5/Anxa3/Setd2/Vps33a/Cd36/Lias/Prkacb/F3/Rbpj/Pxn/Hmgb1/Zeb2/Brpf1/Dysf/Hdac2/Tgfbr3/Ckap5/Smarca4/Ecsit/Plec/Pik3c2a/Cnot3/Mapk3/Pnpla6/Adam9/Prcp/Rnf213/Rras/Gab1/Dock1/Mmp2/Rnh1/Gatad2a/Cnot1/Cx3cl1/Tmod3/Nectin1/Pkm/Cacna1a/Neo1/Sparc/Clasp2/Pofut2/Pxdn/Cep290/Mthfd1/Btg1/Sf3b6/Map2…
GO:0032239	regulation of nucleobase-containing compound transport	14/4337	17/21470	4.07682	6.7e-08	1.41047e-06	1.15132e-06	14	Dhx9/Setd2/Thoc5/Ncbp2/Thoc2/Tpr/Ripk1/Nsun2/Cpsf6/Akap8l/Khdrbs1/Supt6h/Nrde2/Iws1
GO:0030154	cell differentiation	1077/4337	4688/21470	1.13729	6.8e-08	1.42773e-06	1.1672e-06	1077	Srgap2/Tgif1/Agfg1/Actr3/Rnf2/Runx1/Dst/Ep300/Ptgs2/Casp8/Stk25/Fn1/Faim/Stat1/Ing5/Hdac4/Kmt2d/Jmjd1c/Macf1/Meis1/Nck2/Itgb1/Phactr4/Eif5a/Atg7/Nptn/Gpx1/Mbnl1/Rabgap1l/Ndufs2/Vim/Rapgef2/Rhoa/Ncam1/Celsr3/Srsf6/Snw1/Elf2/Slc7a11/Srrt/Wars2/Fdps/Cdk5/Rap1a/Hax1/Slc25a40/Setd2/Mlh1/Dclk1/Fubp1/Cntrl/Sh3glb1/Vps33a/Tfip11/Fxr1/P2rx4/Tyms/Eif4e/Cd36/Vcam1/Larp7/Tapt1/Gna12/Cdk6/Camk2d/Usp33/Fry/Nsu…
GO:0097581	lamellipodium organization	42/4337	94/21470	2.21189	6.8e-08	1.42773e-06	1.1672e-06	42	Srgap2/Actr3/Hdac4/Nck2/Capzb/Itgb1/Pxn/Sh2b1/Myo9b/Twf2/Vcl/Snx2/Cfl1/Rhod/Ccdc88a/Hsp90aa1/Atp7a/Wasf2/Snx1/Arpc2/Carmil1/Twf1/Coro1c/Ablim1/Dnm2/Avil/Src/Pik3r1/Actr2/Rac1/Was/Aqp1/Epha2/Rreb1/Cttn/Pdpn/Nup85/Wasf1/Ajuba/Nck1/Mtor/Vav3
GO:0000086	G2/M transition of mitotic cell cycle	57/4337	144/21470	1.95954	7e-08	1.46584e-06	1.19885e-06	57	Brca1/Camk2d/Kif14/Uimc1/Cdc6/Plk1/Rrm1/App/Rad21/Nbn/Atm/Taf2/Cit/Cdk4/Cdk1/Nae1/Arpp19/Sin3a/Blm/Nabp2/Chek1/Rad51b/Aurkb/Birc5/Abcb1b/Lmnb1/Hspa2/Ccnb1/Ccnd1/Vps4b/Ier3/Ccna2/Ensa/Rab11a/Cdk2/Inip/Brd4/Mre11/Nes/Ints3/Fbxo5/Clspn/Ccny/Nop53/Rcc2/Abraxas1/Lats1/Kat14/Znf830/Vps4a/Kdm8/Pinx1/Syf2/Mrnip/Ppm1d/Orc1/Mecp2
GO:0018022	peptidyl-lysine methylation	57/4337	144/21470	1.95954	7e-08	1.46584e-06	1.19885e-06	57	Brca1/Kmt2d/Snw1/Setd2/Kmt5a/Hdac2/Men1/Kdm3a/Kat8/Eed/Kmt2a/Wdr82/Pwp1/Arid4b/Kmt5b/Antkmt/Kansl1/Kdm4a/Rtf1/Ncoa6/Kansl3/Kdm1a/Kdm4b/Hcfc1/Setd1a/Ctnnb1/Ash2l/Atpsckmt/Setd3/Sirt1/Arid4a/Nelfe/Dnmt1/Nnmt/Lmna/Wdr5/Nfyc/Mtf2/Setd5/Ctr9/Supt6h/Rif1/Nelfa/Nsd2/Rbbp5/Bcor/Ogt/Smyd2/Setd7/Baz2a/Dpy30/Ash1l/Smyd3/Setd6/Eef1akmt2/Smarcb1/Mecp2
GO:0010631	epithelial cell migration	108/4337	332/21470	1.61038	7.1e-08	1.48482e-06	1.21463e-06	108	Ptgs2/Macf1/Itgb1/Gpx1/Rhoa/Anxa3/P2rx4/Ptpn23/Pxn/Hmgb1/Zeb2/Tgfbr3/Arsb/Foxp1/Map2k3/Iqsec1/Pik3c2a/Adam9/Prcp/Rras/Dock1/Sparc/Clasp2/Arhgap5/Anxa1/Tns3/Ets1/Ptk2/Itgav/Mmrn2/Prkx/Lemd3/Glul/Met/Akt1/Mapre2/Pkn1/Pdcd10/Coro1c/Ephb4/Adam17/Tgfbr1/Pdpk1/Capn7/Sirt1/Csnk2b/Try5/Pkn2/Serpine1/Pfn1/Fgfr1/Bsg/Pten/Itgb1bp1/Emp2/Src/Jun/Pdcd6/Calr/Hmox1/Prkca/Kitlg/Wnt5a/Grn/Irs1/Col18a1/Vhl/Cd63/Nr2…
GO:0098781	ncRNA transcription	59/4337	151/21470	1.93427	7.2e-08	1.50375e-06	1.23037e-06	59	Hdac4/Larp7/Nfkb1/Hdac2/Smarca4/Gtf3c1/Polr1a/Snapc2/Zc3h4/Wdr82/Pwp1/App/Ercc6/Rela/Fosl1/Ets1/Mrtfa/Polr1b/Ubtf/Smad3/Stat3/Cc2d1a/Ice1/Nr3c1/Tgfbr1/Mars1/Mepce/Mrtfb/Polr1e/Tcof1/Foxo3/Cavin1/Znf143/Fos/Tp53/Jun/Ncl/Ercc3/Polr2l/Smad1/Yy1/Top1/Sox9/Ddx17/Klf4/Spin1/Ddx5/Polr1g/Nol11/Nop53/Snapc4/Macroh2a2/Gnl3/Gtf2h5/Rest/Klf5/Npm3/Mtor/Smarcb1
GO:0120036	plasma membrane bounded cell projection organization	424/4337	1676/21470	1.25238	7.6e-08	1.5852e-06	1.29367e-06	424	Srgap2/Actr3/Dst/Ep300/Tmem237/Traf3ip1/Stk25/Fn1/Hdac4/Macf1/Nck2/Capzb/Itgb1/Atg7/Nptn/Vim/Rapgef2/Rhoa/Ncam1/Celsr3/Cdk5/Rap1a/Dclk1/Sh3glb1/Fxr1/Ptpn23/Fnbp1l/Tapt1/Usp33/Fry/Pxn/Inpp5f/Tbc1d24/Gsn/Ube3a/Zeb2/Itpr1/Hdac2/Mark2/Gak/Lrp1/Ckap5/Cdc42ep1/Ikbkb/Dab2/Arsb/Spag9/Fgd3/Foxp1/Iqsec1/Apbb1/Dock7/Crebbp/Iqgap1/Sh2b1/Pak1/Nrg1/Picalm/Stxbp1/Ap2a1/Map6/Tspo/Clcn4/Cyth2/Mmp2/Pcm1/Myo9b/Tmem…
GO:0070918	regulatory ncRNA processing	40/4337	88/21470	2.25019	7.8e-08	1.62478e-06	1.32514e-06	40	Srrt/Larp7/Hnrnpa2b1/Mettl3/Map2k2/Tarbp2/Nup155/Ncbp2/Ago1/Dkc1/Exosc2/Stat3/Exosc3/Exosc10/Ripk1/Ncor2/Rbm3/Tp53/Map2k1/Ppp3ca/Srsf3/Egfr/Spout1/Ncbp1/Drosha/Ncor1/Ddx5/Ddx3x/Pum2/Pum1/Tdrkh/Zmpste24/Snip1/Exosc6/Ago2/Exosc4/Adar/Exosc5/Prkra/Mecp2
GO:0007265	Ras protein signal transduction	114/4337	356/21470	1.58525	8.1e-08	1.68064e-06	1.37211e-06	114	Ralgapa2/Itgb1/Phactr4/Rapgef2/Rhoa/Rap1a/Nradd/Gna12/Camk2d/Kif14/Kras/Cdc42ep1/Iqsec1/Cbl/Nrg1/Nup62/Cyth2/Rras/Rras2/Myo9b/Rab3gap1/Usp28/Arhgap5/Bcr/Rap1b/Ksr1/Rgl2/Arhgef18/Gbf1/Cyth1/Arfgef2/Ralgapb/Sdcbp/Dennd4c/Rassf1/Timp2/Wasf2/Baiap2/Abl2/Erbin/Gdi1/Csf1/Met/Cyth3/Mapre2/Cdh2/Arl6/Git2/Stmn1/Eps8/Arrb1/Cul3/Chuk/Arhgap17/Pdgfrb/Rasa4/Arhgef10/Kctd10/Dnm2/Syde1/Arhgef2/Dnmt1/Flot1/Notch…
GO:0030521	androgen receptor signaling pathway	24/4337	41/21470	2.89781	8.1e-08	1.68064e-06	1.37211e-06	24	Ep300/Rhoa/Ube3a/Dab2/Smarca4/Foxp1/Kdm3a/Rnf14/Park7/Arid1a/Dnaja1/Tmf1/Safb2/Fkbp4/Sirt1/Ncor2/Hdac1/Zbtb7a/Phb1/Ddx17/Ncor1/Ddx5/Rwdd1/Rnf6
GO:1902275	regulation of chromatin organization	28/4337	52/21470	2.66561	8.1e-08	1.68064e-06	1.37211e-06	28	Kat8/Mki67/Pphln1/Kansl1/Phf8/Mllt3/Kansl3/Kdm1a/Hcfc1/Setd1a/Samd1/Sin3a/Tpr/Baz1a/Dnmt1/Wdr5/Cdk2/Mphosph8/Atf7ip2/Resf1/Setd5/Trim28/Tasor/Atf7ip/L3mbtl3/Ogt/Hnrnpu/Rlim
GO:0000122	negative regulation of transcription by RNA polymerase II	271/4337	1006/21470	1.33356	8.2e-08	1.69917e-06	1.38771e-06	271	Tgif1/Lrrfip1/Rnf2/Runx1/Ep300/Traf3ip1/Stat1/Hdac4/Nck2/Snw1/Cd36/Kmt5a/Larp7/Cdk6/Nfkb1/Rbpj/Gtf2ird1/Hmgb1/Tbl1xr1/Zeb2/Hnrnpa2b1/Kdm5a/Rfc1/Hdac2/Sap130/Erf/Dab2/Foxp4/Smarca4/Foxp1/Men1/Znhit1/Apbb1/Gatad2b/Plk1/Uri1/Crebbp/Sirt2/Eed/Hmgb2/Ing1/Gatad2a/Sin3b/Wwp2/Cnot1/Pias1/Max/Arid5b/Arid4b/Nfic/Hnrnpk/App/Mtdh/Sorbs3/Tmbim6/Yeats2/Scaf8/Bin1/Rela/Tcerg1/Nedd4/Rxra/Nfe2l1/Spen/Sdcbp/Xpo1/R…
GO:0051050	positive regulation of transport	293/4337	1101/21470	1.31742	8.3e-08	1.71541e-06	1.40327e-06	293	Brca1/Tardbp/Actr3/Runx1/Dhx9/Ptgs2/Itgb1/Atg7/Gnai2/Ak1/Cdk5/Rap1a/Sh3glb1/P2rx4/Ptpn23/Cd36/Hip1r/Hip1/Dnm1/Itpr1/Pck2/Lrp1/Ckap5/Tm7sf3/Vamp8/Ikbkb/Dab2/Apbb1/Cbl/Pak1/Picalm/Stxbp1/Adam9/Ap2a1/Tspo/Akap9/Chmp2a/Bbc3/Bax/Trpm4/Pcm1/Rab3gap1/Cx3cl1/Kmt2a/Ppia/Clasp2/Actn4/Bcr/Cep290/Atp2b1/Pcnt/Gja1/Cbll1/Glrx/Kif20b/Hnrnpk/App/Ano6/Pfkm/Cd47/Dnm1l/Riok2/Ap2m1/Zdhhc8/Ncbp2/Washc1/Bin1/Hnrnpm/Cf…
GO:0071417	cellular response to organonitrogen compound	200/4337	705/21470	1.40438	8.3e-08	1.71541e-06	1.40327e-06	200	Xrn1/Brca1/Phip/Ptgs2/Gnai2/Vim/Rapgef2/Lamtor1/Gclm/Cdk5/Rap1a/P2rx4/Rap1gds1/Cd36/Vcam1/Nfkb1/Anxa5/Pxn/Itpr1/Hdac2/Pck2/Lrp1/Cdc6/Men1/Mapk3/Pak1/Sirt2/Akap9/Ptpre/Trpm4/Mmp2/Slc27a1/Pkm/Cacna1a/Fdx1/Atp2b1/Snx6/Rap1b/Max/Palm/Gja1/Ubr2/Hnrnpk/App/Rangap1/Arid1b/Rela/Gstp1/Cfl1/Ctnna1/Gnas/Ptk2/Flna/Atp7a/Bcl2l1/Atf2/Agrn/Kdm1a/Dennd4c/Vamp2/Jak1/Grb10/Baiap2/Itpr2/Stat3/Ctnnb1/Sgk1/Cdk4/Arpc2…
GO:0019725	cellular homeostasis	232/4337	840/21470	1.36726	8.7e-08	1.79573e-06	1.46524e-06	232	Tpp2/Atg7/Nptn/Tmco1/Gpx1/Slc7a11/Gclm/Stxbp3/Vps33a/Rap1gds1/Vcam1/Atp6v0a2/Camk2d/Ube2k/Ube3a/Slc30a9/Txnrd2/Raf1/Rab11fip5/Itpr1/Pck2/Lrp1/Smarca4/Steap3/Men1/Mapk3/Ftl1/Bbc3/Bax/Trpm4/Bnip3/Cherp/Cx3cl1/Cacna1a/Ireb2/Atp2b1/Cfl2/Slc4a7/Slc30a5/Ero1a/App/Ano6/Eny2/Pfkm/Smdt1/Atp13a3/Tmbim6/Ap3b1/Sod2/Twnk/Fth1/Ndfip1/Gsto1/Prdx5/Ptk2/Flna/Atp6v0a1/Nfe2l1/Atp7a/Trpm7/Abca2/Itgav/Asph/Ncoa6/Ptpr…
GO:0009127	purine nucleoside monophosphate biosynthetic process	18/4337	26/21470	3.42722	8.8e-08	1.81401e-06	1.48066e-06	18	Impdh2/Adsl/Ampd3/Adk/Pnp/Gart/Ampd2/Paics/Impdh1/Hprt1/Ada/Aprt/Dck/Adss2/Gmps/Ppat/Prps2/Atic
GO:0090130	tissue migration	110/4337	341/21470	1.59691	8.9e-08	1.83224e-06	1.49605e-06	110	Ptgs2/Macf1/Itgb1/Gpx1/Rhoa/Anxa3/P2rx4/Ptpn23/Pxn/Hmgb1/Zeb2/Tgfbr3/Arsb/Foxp1/Map2k3/Iqsec1/Pik3c2a/Adam9/Prcp/Rras/Dock1/Sparc/Clasp2/Arhgap5/Anxa1/Tns3/Ets1/Ptk2/Itgav/Mmrn2/Prkx/Lemd3/Glul/Met/Akt1/Mapre2/Pkn1/Pdcd10/Coro1c/Ephb4/Adam17/Tgfbr1/Pdpk1/Capn7/Sirt1/Csnk2b/Try5/Pkn2/Serpine1/Pfn1/Fgfr1/Bsg/Pten/Itgb1bp1/Emp2/Src/Jun/Pdcd6/Calr/Hmox1/Prkca/Kitlg/Wnt5a/Grn/Irs1/Col18a1/Vhl/Cd63/Nr2…
GO:0007044	cell-substrate junction assembly	43/4337	98/21470	2.17213	9.1e-08	1.87099e-06	1.52674e-06	43	Tns1/Dst/Peak1/Fn1/Macf1/Pxn/Lrp1/Plec/Iqgap1/Clasp2/Bcr/Vcl/Mmp14/Fermt2/Cfl1/Rhod/Ptk2/Tln1/Itgav/Smad3/Dusp3/Pip5k1a/Coro1c/Pdpk1/Lamc1/Pten/Itgb1bp1/Sdc4/Src/Itga5/Rac1/Actg1/Nrp1/Cttn/Sorbs1/Actn1/Epb41l5/Rcc2/Ston1/Phldb2/Poldip2/Ajuba/Lims1
GO:0043967	histone H4 acetylation	36/4337	76/21470	2.34494	9.5e-08	1.94818e-06	1.58776e-06	36	Brca1/Ep300/Morf4l1/Ing5/Apbb1/Kat8/Ruvbl2/Kmt2a/Yeats4/Kat6a/Kansl1/Morf4l2/Atf2/Hat1/Kansl3/Meaf6/Hcfc1/Ruvbl1/Brd8/Lef1/Arrb1/Tcf3/Kat7/Per1/Wdr5/Brd4/Naa50/Jade1/Zmpste24/Iws1/Ogt/Ep400/Dmap1/Taf7/Smarcb1/Actl6a
GO:0045911	positive regulation of DNA recombination	36/4337	76/21470	2.34494	9.5e-08	1.94818e-06	1.58776e-06	36	Morf4l1/Mlh1/Hmces/Rad51ap1/Ruvbl2/Yeats4/Ercc6/Kmt5b/Morf4l2/Meaf6/Pms2/Ruvbl1/Brd8/Mms19/Blm/Pias4/Exosc3/Helq/Msh2/Fus/Parp1/Actr2/Ube2b/Was/Tp53bp1/Atad5/Tfrc/Zcwpw1/Rif1/Wdr48/Exosc6/Nsd2/Ep400/Mrnip/Dmap1/Actl6a
GO:0097237	cellular response to toxic substance	52/4337	128/21470	2.01111	9.6e-08	1.96614e-06	1.60294e-06	52	Ptgs2/Gpx1/Cd36/Txnrd2/Abcg2/Selenof/Gpx3/Gsta4/Pxdn/Glrx/Gpx8/Sod2/Gstp1/Gsto1/Ccs/Prdx5/Park7/Atp7a/Srxn1/Prdx1/Gsta2/Prdx6/Prdx2/Gstm5/Esd/Sod3/Aldh1a7/Gpx4/Dhfr/Hba/Hbb-y/Sod1/Prdx3/Ptgs1/Aldh1a1/Adh5/Aldh2/Gsr/Gfer/Selenot/Nxn/Nfe2l2/Nnt/Nqo1/Abtb2/Rdh12/Mtarc2/Txndc17/Abcb6/Akr1a1/Txnrd1/Rdh11
GO:0009967	positive regulation of signal transduction	401/4337	1577/21470	1.2588	9.7e-08	1.98406e-06	1.6181e-06	401	Uchl5/Phip/Ep300/Bclaf1/Casp8/Stk25/Ing5/Kmt2d/Macf1/Nck2/Gapdh/Itgb1/Nptn/Gpx1/Gnai2/Rapgef2/Rhoa/Ncam1/Lamtor1/Snw1/Rap1a/Hax1/Sh3glb1/P2rx4/Cd36/Hip1r/Dhx15/Nfkb1/Camk2d/F3/Rbpj/Pxn/Ube2k/Hip1/Tbc1d24/Hmgb1/Tbl1xr1/Zeb2/Raf1/Kras/Tgfbr3/Lrp1/Trim56/Ikbkb/Dab2/Smarca4/Spag9/Steap3/Foxp1/Men1/Map2k3/Znhit1/Ei24/Csnk1g1/Crebbp/Iqgap1/Mapk3/Sh2b1/Pak1/Nrg1/Irf3/Map2k7/Adam9/Nup62/Bbc3/Bax/Gab1/Trp…
GO:0061077	chaperone-mediated protein folding	34/4337	70/21470	2.40449	9.9e-08	2.01457e-06	1.64832e-06	34	Cct2/Ero1a/Fkbp5/Unc45a/Dnajc7/Hspa13/Hspa8/Fkbp4/Cct4/Cct8/Dffa/Dnajb6/Pdia4/Tor2a/Hspa2/Hspa1b/Hspa5/Ppib/H2-DMb1/Hspa9/Cct6a/Dnajb1/Hspe1/Sgta/Pdcl3/Dnajb12/Pex19/St13/Hspa14/Fkbp11/Dnajb4/Tor1a/Sdf2l1/Ptges3
GO:0000077	DNA damage checkpoint signaling	49/4337	118/21470	2.05569	9.9e-08	2.01457e-06	1.64832e-06	49	Brca1/Tiprl/Uimc1/Ints7/Thoc5/Plk1/Tipin/Usp28/Ercc6/Thoc1/Nbn/Atf2/Map3k20/Wdr76/Atm/Pbk/Cdk1/Casp2/Wac/Cul4a/Blm/Chek1/Msh2/Mdm2/Tp53/Ccnd1/H2ax/Ier3/Tp53bp1/Brd4/Pml/Mre11/Rbm38/Cdc5l/Gigyf2/Ppp1r10/Clspn/Nop53/Abraxas1/Rfwd3/Sde2/Znf830/Ccar2/Trex1/Prpf19/Syf2/Mrnip/Ddx39b/Fem1b
GO:0019079	viral genome replication	49/4337	118/21470	2.05569	9.9e-08	2.01457e-06	1.64832e-06	49	Atg7/Ppia/Ilf3/Tarbp2/Ddb1/Stau1/Kpna6/Ppih/Oasl2/Hspa8/Zc3hav1/Grk2/Top2b/Oas3/Pkn2/Banf1/Ccnk/Ifi204/Ppib/Stom/Pcbp1/Phb1/Top2a/Vcp/Eif2ak2/Mphosph8/Resf1/Ddx5/Pcbp2/Ddx3x/Trim28/Isg15/Tasor/Nucks1/Vapb/Tmem41b/Znfx1/Mavs/Adarb1/Apobec3/Ifitm2/Adar/Ifitm3/Fam111a/Plscr1/Isg20/Ppie/Vapa/Smarcb1
GO:0034097	response to cytokine	271/4337	1008/21470	1.33092	9.9e-08	2.01457e-06	1.64832e-06	271	Taf9/Brca1/Actr3/Dhx9/Ptgs2/Bclaf1/Casp8/Fn1/Stat1/Hdac4/Gapdh/Mrpl15/Vim/Rhoa/Impdh2/Vamp4/Gclm/Hax1/Gbp6/Setd2/Pcolce/Stxbp3/Tyms/Vcam1/Nfkb1/Nub1/F3/Ube2k/Sdad1/Hmgb1/Gsn/Kras/Rab11fip5/Mettl3/Pck2/Ifi203/Trim56/Vamp8/Ikbkb/Foxp1/Otud4/Osmr/Kdm3a/Mapk3/Irf3/Stxbp1/Map2k7/Adam9/Eed/Gab1/Mmp2/Slc27a1/Cx3cl1/Actn4/Nfat5/Tbk1/Arid5b/Naip1/Abcd4/App/Otulin/Gnpnat1/Cd47/Pmm1/Eif4a2/Khsrp/Tjp2/Asah2/…
GO:0071345	cellular response to cytokine stimulus	243/4337	889/21470	1.35315	1.1e-07	2.23268e-06	1.82289e-06	243	Brca1/Actr3/Dhx9/Bclaf1/Fn1/Stat1/Hdac4/Gapdh/Mrpl15/Vim/Rhoa/Impdh2/Vamp4/Gclm/Hax1/Gbp6/Pcolce/Stxbp3/Vcam1/Nfkb1/F3/Ube2k/Sdad1/Hmgb1/Gsn/Kras/Rab11fip5/Mettl3/Pck2/Ifi203/Trim56/Vamp8/Ikbkb/Foxp1/Otud4/Osmr/Kdm3a/Mapk3/Irf3/Stxbp1/Map2k7/Eed/Gab1/Mmp2/Slc27a1/Cx3cl1/Actn4/Nfat5/Tbk1/Arid5b/Naip1/Abcd4/Otulin/Gnpnat1/Cd47/Pmm1/Eif4a2/Khsrp/Tjp2/Asah2/Rela/Sting1/Cfl1/Akap12/Nup35/Mga/Ubtf/Ptpr…
GO:0007507	heart development	191/4337	670/21470	1.41124	1.1e-07	2.23268e-06	1.82289e-06	191	Ep300/Traf3ip1/Casp8/Fn1/Mnat1/Meis1/Itgb1/Atg7/Ncam1/Fdps/Setd2/Cntrl/Vcam1/Camk2d/Rbpj/Txnrd2/Hdac2/Tgfbr3/Lrp1/Foxp4/Smarca4/Foxp1/Map2k3/Plec/Mapk3/Pak1/Nrg1/Gys1/Gab1/Mmp2/Cep290/Mthfd1/Pcnt/Map2k2/Gja1/Asxl1/Sod2/Ltbp1/Pdcd4/Lemd2/Nedd4/Rxra/Kat6a/Flna/Stk4/Med12/Pofut1/Atf2/Ncoa6/Arid1a/Smad3/G6pdx/Med1/Map2k4/Acvr1/Ece1/Hspg2/Atm/Ctnnb1/Met/Sirt6/Pbrm1/Ilk/Cluap1/Cdk1/Mterf4/Rb1cc1/Ephb4/…
GO:0001932	regulation of protein phosphorylation	297/4337	1122/21470	1.31041	1.2e-07	2.42015e-06	1.98017e-06	297	Tardbp/Phip/Ptgs2/Traf3ip1/Fn1/Mnat1/Nck2/Itgb1/Nptn/Rapgef2/Rhoa/Celsr3/Cdk5/Rap1a/Hax1/Fxr1/Cd36/Eif4g1/Pxn/Ube2k/Inpp5f/Hmgb1/Kif14/Zeb2/Raf1/Kras/Hdac2/Dab2/Cdc6/Spag9/Men1/Tnk2/Map2k3/Plec/Dock7/Plk1/Cbl/Iqgap1/Mapk3/Pak1/Nrg1/Sirt2/Map2k7/Adam9/Nup62/Akap9/Bax/Gab1/Slc27a1/Cx3cl1/Ppia/Map2k2/Pwp1/Fermt2/App/Ercc6/Ksr1/Deptor/Prkag1/Ndufs4/Stk38/Mlst8/Gstp1/Incenp/Fech/Pdcd4/Gnas/Ptk2/Ccdc88…
GO:0090132	epithelium migration	108/4337	335/21470	1.59596	1.2e-07	2.42015e-06	1.98017e-06	108	Ptgs2/Macf1/Itgb1/Gpx1/Rhoa/Anxa3/P2rx4/Ptpn23/Pxn/Hmgb1/Zeb2/Tgfbr3/Arsb/Foxp1/Map2k3/Iqsec1/Pik3c2a/Adam9/Prcp/Rras/Dock1/Sparc/Clasp2/Arhgap5/Anxa1/Tns3/Ets1/Ptk2/Itgav/Mmrn2/Prkx/Lemd3/Glul/Met/Akt1/Mapre2/Pkn1/Pdcd10/Coro1c/Ephb4/Adam17/Tgfbr1/Pdpk1/Capn7/Sirt1/Csnk2b/Try5/Pkn2/Serpine1/Pfn1/Fgfr1/Bsg/Pten/Itgb1bp1/Emp2/Src/Jun/Pdcd6/Calr/Hmox1/Prkca/Kitlg/Wnt5a/Grn/Irs1/Col18a1/Vhl/Cd63/Nr2…
GO:0009168	purine ribonucleoside monophosphate biosynthetic process	17/4337	24/21470	3.50655	1.2e-07	2.42015e-06	1.98017e-06	17	Impdh2/Adsl/Ampd3/Adk/Pnp/Gart/Ampd2/Paics/Impdh1/Hprt1/Ada/Aprt/Adss2/Gmps/Ppat/Prps2/Atic
GO:0030433	ubiquitin-dependent ERAD pathway	39/4337	86/21470	2.24496	1.2e-07	2.42015e-06	1.98017e-06	39	Edem3/Usp19/Tmem129/Stt3b/Bag6/Stub1/Man1b1/Ecpas/Ccdc47/Ube2j2/Cav1/Erlec1/Hsp90b1/Ankzf1/Calr/Hspa5/Canx/Man1a1/Clgn/Faf1/Nploc4/Aup1/Vcp/Bcap31/Trim25/Erlin2/Edem2/Sgta/Dnajb12/Herpud1/Yod1/Os9/Erlin1/Derl1/Sec61b/Dnajc10/Ubqln2/Fbxo6/Amfr
GO:0006458	'de novo' protein folding	23/4337	39/21470	2.91948	1.2e-07	2.42015e-06	1.98017e-06	23	Sh3glb1/Selenof/Cct2/Ero1a/Dnajc7/Hspa13/Hspa8/Dnajc2/Tor2a/Hspa2/Hspa1b/Hspa5/H2-DMb1/Hspa9/Dnajb1/Hspe1/Dnajb12/St13/Hspa14/Dnajb4/Tor1a/Sdf2l1/Ptges3
GO:0048666	neuron development	338/4337	1303/21470	1.28415	1.4e-07	2.81278e-06	2.29077e-06	338	Srgap2/Actr3/Runx1/Dst/Ep300/Stk25/Fn1/Macf1/Nck2/Itgb1/Atg7/Nptn/Vim/Rapgef2/Rhoa/Ncam1/Celsr3/Cdk5/Rap1a/Dclk1/Sh3glb1/Usp33/Fry/Inpp5f/Tbc1d24/Ube3a/Zeb2/Itpr1/Hdac2/Mark2/Gak/Lrp1/Ikbkb/Dab2/Arsb/Spag9/Foxp1/Iqsec1/Apbb1/Dock7/Crebbp/Iqgap1/Pak1/Nrg1/Picalm/Stxbp1/Ap2a1/Map6/Tspo/Cyth2/Mmp2/Map1s/Tubb3/Cx3cl1/Nectin1/Cacna1a/Neo1/Clasp2/Twf2/Cep290/Map2k2/Gja1/Mtr/Camk2g/Kif20b/Hnrnpk/Slc4a7/…
GO:0007033	vacuole organization	72/4337	200/21470	1.78215	1.4e-07	2.81278e-06	2.29077e-06	72	Atg9a/Pikfyve/Wdr45/Atg7/Rab3gap2/Lamtor1/Sh3glb1/Vps33a/Arl8b/Pik3c2a/Chmp2a/Rab3gap1/Scfd1/Atg101/Ap3b1/Sting1/Atf2/Anxa2/Rab34/Mtmr3/Stx17/Mtm1/Chmp6/Ppt1/Wipi2/Pik3c3/Hspa8/Fez2/Rb1cc1/Pi4kb/Atp6v0c/Man2a1/Snx7/Map1lc3b/Atp2a2/Hexb/Acp2/Grn/Hexa/Psen1/Rab7a/Tmem165/Myo7a/Lrrk2/Irgm1/Ift20/Tmem106b/Tmem175/Phf23/Washc5/Snx18/Snx30/Fez1/Tmem41b/Vps18/Ccdc115/Vps4a/Rab14/Map1lc3a/Vps11/Trex1/Pip…
GO:0046824	positive regulation of nucleocytoplasmic transport	36/4337	77/21470	2.31449	1.4e-07	2.81278e-06	2.29077e-06	36	Brca1/Tardbp/Dhx9/Ptgs2/Riok2/Ncbp2/Nedd4/Flna/Hsp90aa1/Sirt6/Hsp90ab1/Cdk1/Camk1/Wipf1/Tnfrsf1a/Tpr/Ect2/Cpsf6/Mdm2/Emd/Hdac3/Pik3r1/Prkcd/Psen1/Ywhae/Ran/Khdrbs1/Prkd1/Trim28/Nrde2/Ctdspl2/Rbm22/Mavs/Anp32b/Dmap1/Bag3
GO:0006901	vesicle coating	21/4337	34/21470	3.05762	1.5e-07	2.98719e-06	2.44412e-06	21	Arfgap3/Trappc6b/Ap3d1/Gbf1/Trappc2/Trappc11/Cul3/Sec16a/Trappc6a/Trappc3/Pdcd6/Trappc13/Trappc9/Trappc4/Mapk15/Trappc12/Arfgap2/Tmed9/Trappc5/Sar1b/Trappc2l
GO:0016054	organic acid catabolic process	86/4337	252/21470	1.68943	1.5e-07	2.98719e-06	2.44412e-06	86	Gcdh/Acad9/Acox3/Bcat1/Acadl/Pck2/Mtrr/Acad11/Acad8/Etfb/Bckdha/Gstz1/Abcd4/Csad/Gnpda1/Acox1/Cpt2/Hsd17b10/Abcd1/Acadvl/Crat/Ddah1/Gnpda2/Akt2/Akt1/Fah/Aldh1l2/Gls/Hibch/Acot7/Acadsb/Acox2/Ech1/Glud1/Dld/Pex5/Got2/Twist1/Scp2/Irs1/Eci1/Acadm/Ahcy/Acot8/Irs2/Acads/Slc25a44/Hadh/Bckdhb/Etfdh/Gpt2/Echs1/Lonp2/Hadha/Qdpr/Acaa2/Asrgl1/Acat2/Ppat/Acad10/Acat1/Slc27a4/Dcxr/Acaa1a/Hadhb/Hibadh/Sardh/Etf…
GO:0046395	carboxylic acid catabolic process	86/4337	252/21470	1.68943	1.5e-07	2.98719e-06	2.44412e-06	86	Gcdh/Acad9/Acox3/Bcat1/Acadl/Pck2/Mtrr/Acad11/Acad8/Etfb/Bckdha/Gstz1/Abcd4/Csad/Gnpda1/Acox1/Cpt2/Hsd17b10/Abcd1/Acadvl/Crat/Ddah1/Gnpda2/Akt2/Akt1/Fah/Aldh1l2/Gls/Hibch/Acot7/Acadsb/Acox2/Ech1/Glud1/Dld/Pex5/Got2/Twist1/Scp2/Irs1/Eci1/Acadm/Ahcy/Acot8/Irs2/Acads/Slc25a44/Hadh/Bckdhb/Etfdh/Gpt2/Echs1/Lonp2/Hadha/Qdpr/Acaa2/Asrgl1/Acat2/Ppat/Acad10/Acat1/Slc27a4/Dcxr/Acaa1a/Hadhb/Hibadh/Sardh/Etf…
GO:1905820	positive regulation of chromosome separation	19/4337	29/21470	3.24338	1.5e-07	2.98719e-06	2.44412e-06	19	Ncapd2/Smc4/Incenp/Cdc27/Cul3/Numa1/Cenpe/Ncapd3/Aurkb/Birc5/Rb1/Mapk15/Cdca8/Ncaph/Smc2/Cdt1/Mad2l1bp/Plscr1/Anapc7
GO:2000819	regulation of nucleotide-excision repair	19/4337	29/21470	3.24338	1.5e-07	2.98719e-06	2.44412e-06	19	Hmgb1/Smarca4/Arid1b/Arid1a/Pbrm1/Dpf2/Cul4a/Kat7/Smarcd2/Bcl7c/Smarce1/Brd7/Smarcc1/Smarcc2/Smarcd1/Bcl7b/Bcl7a/Smarcb1/Actl6a
GO:0010257	NADH dehydrogenase complex assembly	30/4337	59/21470	2.51717	1.5e-07	2.98719e-06	2.44412e-06	30	Ndufs2/Acad9/Ndufaf1/Ndufc2/Ndufs6/Oxa1l/Ndufs4/Ndufaf7/Ndufb6/Ndufa3/Ndufab1/Nubpl/Ndufb11/Ndufb1/Foxred1/Timm21/Ndufs5/Ndufb2/Ndufa2/Ndufb4/Ndufa6/Ndufb3/Bcs1l/Tmem126b/Ndufb8/Ndufa9/Ndufs7/Ndufb10/Ndufa13/Ndufaf3
GO:0032981	mitochondrial respiratory chain complex I assembly	30/4337	59/21470	2.51717	1.5e-07	2.98719e-06	2.44412e-06	30	Ndufs2/Acad9/Ndufaf1/Ndufc2/Ndufs6/Oxa1l/Ndufs4/Ndufaf7/Ndufb6/Ndufa3/Ndufab1/Nubpl/Ndufb11/Ndufb1/Foxred1/Timm21/Ndufs5/Ndufb2/Ndufa2/Ndufb4/Ndufa6/Ndufb3/Bcs1l/Tmem126b/Ndufb8/Ndufa9/Ndufs7/Ndufb10/Ndufa13/Ndufaf3
GO:0022604	regulation of cell morphogenesis	98/4337	298/21470	1.62799	1.6e-07	3.18233e-06	2.60027e-06	98	Actr3/Phip/Fn1/Macf1/Capzb/Rhoa/Sh3glb1/Rhoc/Gna12/Pxn/Tbc1d24/Dnmbp/Mark2/Cdc42ep1/Spag9/Ttc3/Picalm/Prpf40a/Sparc/Bcl9l/Epb41l2/Palm/Rhobtb3/Hnrnpk/Fermt2/Dnm1l/Cfl1/Rhod/Anxa1/Rdx/Arhgef18/Ptk2/Pakap/Zmym4/Pak3/Baiap2/Sh3kbp1/Plxnb2/Afdn/Sgk1/Mov10/Met/Fyn/Ilk/Mfn1/Eps8/Fmnl3/Arap1/Coro1c/Septin7/Rnd3/Cux1/Caprin1/Tpm1/Larp4/F2/Eef2k/Numbl/Cfdp1/Wdr1/Mkln1/Src/Ccl2/Hexb/Wnt5a/Ezr/Msn/Plaa/Rab2…
GO:1901653	cellular response to peptide	123/4337	396/21470	1.53763	1.7e-07	3.36855e-06	2.75562e-06	123	Phip/Gnai2/Vim/Cdk5/Rap1gds1/Cd36/Vcam1/Nfkb1/Anxa5/Pxn/Pck2/Lrp1/Cdc6/Men1/Pak1/Ptpre/Slc27a1/Pkm/Cacna1a/Atp2b1/Snx6/Max/Gja1/Hnrnpk/App/Rangap1/Arid1b/Rela/Gstp1/Cfl1/Ptk2/Dennd4c/Vamp2/Jak1/Grb10/Stat3/Ctnnb1/Sgk1/Cdk4/Akt2/Akt1/Fyn/Cav1/Apex1/Myo5a/Abcc1/Cacna2d1/Igf1r/Pdpk1/Grk2/Bace1/Sirt1/Sik2/Arhgef2/Foxo3/Mdm2/Pten/Eef2k/Znf106/Fos/Tp53/Prnp/Src/Jun/Aprt/H2az1/Ccl2/Parp1/Lpl/Rb1/Prkca/Z…
GO:0010632	regulation of epithelial cell migration	85/4337	249/21470	1.6899	1.7e-07	3.36855e-06	2.75562e-06	85	Ptgs2/Macf1/Rhoa/Anxa3/P2rx4/Ptpn23/Hmgb1/Tgfbr3/Arsb/Foxp1/Map2k3/Iqsec1/Pik3c2a/Adam9/Prcp/Rras/Dock1/Sparc/Clasp2/Arhgap5/Anxa1/Ets1/Ptk2/Mmrn2/Glul/Met/Akt1/Mapre2/Pdcd10/Coro1c/Adam17/Pdpk1/Capn7/Sirt1/Csnk2b/Serpine1/Pfn1/Fgfr1/Bsg/Pten/Itgb1bp1/Emp2/Src/Jun/Pdcd6/Calr/Hmox1/Prkca/Wnt5a/Grn/Irs1/Col18a1/Cd63/Nr2f2/Plk2/Atp5f1b/Rab11a/Rhob/Rac1/Irs2/Nrp1/Apoh/Aqp1/Epha2/Atp5f1a/Sox9/Ptprg/Rr…
GO:0044092	negative regulation of molecular function	315/4337	1205/21470	1.29409	1.7e-07	3.36855e-06	2.75562e-06	315	Uchl5/Rnf2/Ptgs2/Hdac4/Mnat1/Gapdh/Phactr4/Gpx1/Gnai2/Tiprl/Ints1/Anxa3/Tfip11/Rap1gds1/Snx27/Larp7/Nfkb1/Camk2d/Usp33/Fry/Pnkp/Dysf/Kdm5a/Hdac2/Mtrr/Ikbkb/Dab2/Men1/Plec/Plk1/Uri1/Cbl/Mapk3/Picalm/Serpinh1/Nup62/Akap9/Bax/Nosip/Rnh1/Wwp2/Ppia/Apba3/Palm/Naip1/Cast/Hnrnpk/Grk6/App/Oxa1l/Otulin/Itih3/Deptor/Csnk1e/Tmbim6/Eif4a2/Fetub/Stk38/Washc1/Bin1/Gstp1/Ppp1r14b/Ndfip1/Rrp1b/Gsto1/Pdcd4/Prdx5/…
GO:0036294	cellular response to decreased oxygen levels	60/4337	158/21470	1.87991	1.8e-07	3.56225e-06	2.91016e-06	60	Ptgs2/Usp19/Rbpj/Cbl/Sirt2/Bbc3/Bnip3/Hyou1/Ireb2/Ero1a/Tmbim6/Dnm1l/Mlst8/Stub1/Atp7a/Atf2/Ak4/Eno1/Ddah1/Akt1/Slc29a1/Sirt1/Gnb1/Foxo3/Mdm2/Pten/Eef2k/Ptgis/Phb2/Fos/Tp53/Src/Jun/P4hb/Pgk1/Hmox1/Jund/Zfp36l1/Twist1/Map2k1/Vhl/Lmna/Ccna2/Aqp1/Prkaa1/Nfe2l2/Slc9a1/Ddr2/Pdk1/Nop53/Acaa2/Ogt/Higd1a/Ajuba/Bnip3l/Pdk3/Sdhd/Vasn/Chchd2/Mtor
GO:0040011	locomotion	336/4337	1298/21470	1.28147	1.9e-07	3.75546e-06	3.0639e-06	336	Srgap2/Actr3/Ep300/Ptgs2/Pik3c2g/Pikfyve/Fn1/Hdac4/Macf1/Itgb1/Gnai2/Vim/Rapgef2/Rhoa/Cdk5/Anxa3/Fubp1/P2rx4/Rhoc/Ptpn23/Vcam1/Gna12/Elp6/Anxa5/Camk2d/F3/Inpp5f/Tbc1d24/Hmgb1/Kif14/Dysf/Hdac2/Sap130/Tgfbr3/Lrp1/Dab2/Arsb/Smarca4/Spag9/Foxp1/Map2k3/Iqsec1/Plec/Pik3c2a/Dock7/Hsd3b7/Idh2/Iqgap1/Mapk3/Pak1/Nrg1/Adam9/Prcp/Hmgb2/Rras/Rras2/Gab1/Trpm4/Dock1/Mmp2/Ing1/Myo9b/Sin3b/Cx3cl1/Sparc/Ppia/Clasp…
GO:0016075	rRNA catabolic process	15/4337	20/21470	3.71282	2e-07	3.94328e-06	3.21685e-06	15	Xrn1/Dis3/Exosc2/Slfn9/Exosc9/Exosc8/Exosc3/Exosc10/Ddx49/Exosc6/Dis3l/Exosc4/Exosc5/Exosc7/Trir
GO:0032989	cellular component morphogenesis	238/4337	874/21470	1.34806	2e-07	3.94328e-06	3.21685e-06	238	Srgap2/Agfg1/Actr3/Dst/Pikfyve/Stk25/Fn1/Macf1/Itgb1/Atg7/Nptn/Vim/Rapgef2/Ncam1/Celsr3/Cdk5/Dclk1/Sh3glb1/Usp33/Tbc1d24/Ube3a/Zeb2/Hdac2/Mark2/Lrp1/Ckap5/Spag9/Foxp1/Plec/Apbb1/Dock7/Iqgap1/Pak1/Picalm/Stxbp1/Map6/Bax/Myo9b/Map1s/Tubb3/Tmod3/Nectin1/Cacna1a/Neo1/Clasp2/Twf2/Map2k2/Gja1/Cfl2/Ndufs6/Kif20b/Hnrnpk/Gas1/Vcl/App/Trio/Rbfox2/Pacsin2/Dnm1l/Ephb3/Snx2/Cfl1/Nedd4/Ptk2/Hsp90aa1/Rere/Atp7a…
GO:0016241	regulation of macroautophagy	48/4337	117/21470	2.03094	2.1e-07	4.12506e-06	3.36902e-06	48	Pik3r4/Wdr45/Rab3gap2/Sh3glb1/Mapk3/Fyco1/Bnip3/Rab3gap1/Scfd1/Tbk1/Nrbp2/Sting1/Atp6v0a1/Map3k7/Usp36/Mtm1/Pik3c3/Fez2/Wac/Vdac1/Snx7/Sirt1/Tlr2/Npc1/Supt5h/Ikbkg/Tp53/Hmox1/Slc25a4/Slc25a5/Sptlc2/Lrrk2/Irgm1/Qsox1/Phf23/Vps13c/Snx18/Snx30/Fez1/Poldip2/Pip4k2c/Bnip3l/Ubqln4/Chmp4b/Mtor/Bag3/Ubqln2/Hdac6
GO:0046037	GMP metabolic process	18/4337	27/21470	3.30028	2.1e-07	4.12506e-06	3.36902e-06	18	Impdh2/Adsl/Adk/Pnp/Gart/Ampd2/Paics/Impdh1/Guk1/Nt5c2/Hprt1/Ada/Aprt/Gmps/Ppat/Atic/Pals2/Pals1
GO:1900151	regulation of nuclear-transcribed mRNA catabolic process, deadenylation-dependent decay	18/4337	27/21470	3.30028	2.1e-07	4.12506e-06	3.36902e-06	18	Dhx9/Tnrc6a/Cnot1/Tnrc6b/Tent4b/Paip1/Hnrnpd/Igf2bp1/Zfp36l2/Zfp36l1/Pabpc1/Ybx1/Tob1/Syncrip/Ago2/Hnrnpu/Dhx36/Csde1
GO:0006270	DNA replication initiation	20/4337	32/21470	3.09402	2.2e-07	4.31614e-06	3.5204e-06	20	Cdc6/Orc6/Gins3/Mcm4/Pola2/Orc4/Mcm7/Cdc45/Kat7/Gmnn/Mcm3/Pola1/Prim2/Mcm5/Mcm2/Mcm6/Cdk2/Cdt1/Wrnip1/Orc1
GO:0070849	response to epidermal growth factor	28/4337	54/21470	2.56689	2.3e-07	4.50119e-06	3.67102e-06	28	Dab2/Iqgap1/Mapk3/Ireb2/Snx6/Gstp1/Cfl1/Knstrn/Dusp3/Med1/Baiap2/Arpc2/Akt1/Mcm7/Mars1/Pdpk1/Grk2/Tpr/Ncl/Eef1a1/Col1a1/Zfp36l2/Zfp36l1/Egfr/Sox9/Ppp1r9b/Bag4/Errfi1
GO:0051851	modulation by host of symbiont process	34/4337	72/21470	2.3377	2.3e-07	4.50119e-06	3.67102e-06	34	Tardbp/Psmc3/Ep300/Pik3c2g/Snw1/Smarca4/Pi4ka/Taf11/Cfl1/Rrp1b/Hspa8/Lef1/Cdk9/Ccnt1/Chd1/Hdac1/Sap30/Ccnk/Jun/Ppib/Stom/Phb1/Sap30bp/Pc/Igf2r/Brd4/Ctdp1/Nucks1/Vapb/Tmem41b/Rest/Rab9a/Vapa/Smarcb1
GO:0032506	cytokinetic process	23/4337	40/21470	2.8465	2.4e-07	4.6911e-06	3.82086e-06	23	Rhoa/Plec/Nup62/Chmp2a/Kif20b/Kif20a/Chmp6/Cntrob/Ect2/Aurkb/Vps4b/Anxa11/Snx33/Cep55/Snx18/Anln/Myh9/Vps4a/Snx9/Chmp1a/Chmp4b/Pdcd6ip/Racgap1
GO:0009226	nucleotide-sugar biosynthetic process	14/4337	18/21470	3.85033	2.5e-07	4.86258e-06	3.96994e-06	14	Uxs1/Cmas/Gnpnat1/Pmm1/Gnpda1/Gnpda2/Mpi/Ugdh/Gfpt1/Fcsk/Gmppb/Gmds/Uap1/Gfpt2
GO:0034501	protein localization to kinetochore	14/4337	18/21470	3.85033	2.5e-07	4.86258e-06	3.96994e-06	14	Ndc80/Cdk1/Zwilch/Aurkb/Ttk/Rcc2/Kntc1/Trappc12/Champ1/Cdt1/Spdl1/Mis12/Bub3/Ik
GO:1903083	protein localization to condensed chromosome	14/4337	18/21470	3.85033	2.5e-07	4.86258e-06	3.96994e-06	14	Ndc80/Cdk1/Zwilch/Aurkb/Ttk/Rcc2/Kntc1/Trappc12/Champ1/Cdt1/Spdl1/Mis12/Bub3/Ik
GO:0048589	developmental growth	222/4337	808/21470	1.36014	2.5e-07	4.86258e-06	3.96994e-06	222	Actr3/Ep300/Fn1/Kmt2d/Macf1/Meis1/Itgb1/Gpx1/Slc25a25/Ncam1/Ints1/Fdps/Cdk5/Dclk1/Fubp1/Sh3glb1/Tyms/Camk2d/Rbpj/Tbl1xr1/Ube3a/Zeb2/Dysf/Hdac2/Tgfbr3/Lrp1/Celf1/Rbbp6/Smarca4/Tmtc3/Spag9/Foxp1/Men1/Plec/Iqgap1/Pak1/Nrg1/Picalm/Pkm/Clasp2/Twf2/Pcnt/Gja1/Arid5b/Ndufs6/Hnrnpk/Gas1/Vcl/App/Ercc6/Tarbp2/Cfl1/Ier3ip1/Lzts2/Anxa1/Gnas/Rxra/Ptk2/Ncoa3/Stk4/Hsp90aa1/Med12/Nbn/Rtf1/Atf2/Gpd2/Agrn/Smad3/G6p…
GO:1902117	positive regulation of organelle assembly	39/4337	88/21470	2.19394	2.6e-07	5.0447e-06	4.11827e-06	39	Wdr45/Rhoa/Rab3gap2/Sh3glb1/Tapt1/G3bp2/Nup62/Rab3gap1/Cnot1/Ccdc88a/Sdcbp/Mapk8/Arpc2/Stx18/Sdc1/Cnot2/Septin7/Numa1/Snx7/Sdc4/Src/Msn/Vps4b/G3bp1/Ift20/Cep120/Septin9/Mapk15/Snx18/Snx30/Mark4/Gpsm2/Cnot6l/Pqbp1/Pip4k2c/Arhgap35/Dync1h1/Wrap73/Pdcd6ip
GO:1901800	positive regulation of proteasomal protein catabolic process	46/4337	111/21470	2.05153	2.6e-07	5.0447e-06	4.11827e-06	46	Psmc3/Atg7/Ankib1/Nub1/Dab2/Tmtc3/Plk1/Rnf40/Sirt2/Psmc4/Bag6/Pias1/Csnk1e/Rnf14/Stub1/Akt1/Dda1/Cav1/Csnk1a1/Csnk1d/Mdm2/Hspa1b/Psmc2/Psen1/Dvl1/Plk2/Usp5/Psmc1/Psmc5/Rbx1/Sumo1/Aurka/Gclc/Vcp/Zyg11b/Lrrk2/Bcap31/Sgta/Nop53/Herpud1/Tmem259/Hspbp1/Ube2v2/Cdc20/Ubqln2/Psmd10
GO:0070507	regulation of microtubule cytoskeleton organization	61/4337	163/21470	1.85261	2.7e-07	5.22593e-06	4.26584e-06	61	Traf3ip1/Rhoa/Mark2/Ckap5/Plk1/Pak1/Map6/Nup62/Akap9/Chmp2a/Rassf7/Map1s/Clasp2/Trim36/Tpx2/Rae1/Agrn/Mapk8/Rassf1/Tbcd/Chmp6/Rps3/Sgk1/Met/Mapre2/Cav1/Phldb1/Stmn1/Mapre3/Numa1/Fkbp4/Tacc3/Tpr/Eml4/Arhgef2/Cdk5rap2/Hspa1b/Drg1/Cdkn1b/Vps4b/Rac1/Pafah1b1/Prkaa1/Gba2/Mapk15/Ska3/Phldb2/Gpsm2/Hnrnpu/Chmp1a/Mid1ip1/Ska2/Arl2/Psrc1/Chmp4b/Dync1h1/Rangrf/Hdgfl3/Rnf4/Mecp2/Hdac6
GO:0098754	detoxification	53/4337	135/21470	1.9435	2.7e-07	5.22593e-06	4.26584e-06	53	Ptgs2/Gpx1/Cd36/Txnrd2/Abcg2/Selenof/Gpx3/Gsta4/Pxdn/Glrx/Gpx8/Sod2/Gstp1/Gsto1/Ccs/Prdx5/Park7/Atp7a/Srxn1/Prdx1/Gsta2/Prdx6/Prdx2/Gstm5/Abcc1/Slc30a1/Esd/Sod3/Aldh1a7/Gpx4/Dhfr/Hba/Hbb-y/Abcb1b/Sod1/Prdx3/Ptgs1/Aldh1a1/Adh5/Aldh2/Gsr/Selenot/Nxn/Nfe2l2/Nnt/Nqo1/Rdh12/Mtarc2/Txndc17/Abcb6/Akr1a1/Txnrd1/Rdh11
GO:0071027	nuclear RNA surveillance	12/4337	14/21470	4.24322	2.8e-07	5.39315e-06	4.41267e-06	12	Xrn1/Zc3h4/Wdr82/Exosc2/Exosc9/Exosc8/Exosc3/Exosc10/Exosc6/Exosc4/Exosc5/Exosc7
GO:1902969	mitotic DNA replication	12/4337	14/21470	4.24322	2.8e-07	5.39315e-06	4.41267e-06	12	Gins3/Mcm4/Cdc45/Fgfr1/Mcm3/Pola1/Lig1/Mcm2/Mcm6/Zmpste24/Rtf2/Gins1
GO:0071025	RNA surveillance	13/4337	16/21470	4.02222	2.8e-07	5.39315e-06	4.41267e-06	13	Xrn1/Zc3h4/Wdr82/Exosc2/Exosc9/Exosc8/Exosc3/Exosc10/Supv3l1/Exosc6/Exosc4/Exosc5/Exosc7
GO:1901978	positive regulation of cell cycle checkpoint	13/4337	16/21470	4.02222	2.8e-07	5.39315e-06	4.41267e-06	13	Gen1/Ndc80/Incenp/Map3k20/Pbk/Pcid2/Tpr/Aurkb/Birc5/Cdca8/Dync1li1/Ccar2/Mad2l1
GO:0035295	tube development	317/4337	1220/21470	1.2863	2.9e-07	5.57898e-06	4.55919e-06	317	Tgif1/Brca1/Runx1/Ep300/Ptgs2/Traf3ip1/Casp8/Fn1/Stat1/Jmjd1c/Meis1/Itgb1/Phactr4/Gpx1/Rapgef2/Rhoa/Srsf6/Slc7a11/Wars2/Rap1a/Anxa3/Setd2/Tyms/Cd36/Lias/Prkacb/F3/Eif4g1/Rbpj/Pxn/Hmgb1/Zeb2/Brpf1/Dysf/Kras/Tshz3/Tgfbr3/Gak/Lrp1/Foxp4/Smarca4/Tmtc3/Foxp1/Pik3c2a/Mapk3/Pak1/Pnpla6/Prcp/Rnf213/Rras/Bax/Gab1/Mmp2/Rnh1/Bag6/Gatad2a/Cx3cl1/Pkm/Ldlr/Sparc/Pxdn/Cep290/Mthfd1/Pcnt/Btg1/Map2k2/Gja1/Ctsl/Ki…
GO:2000573	positive regulation of DNA biosynthetic process	37/4337	82/21470	2.23373	3e-07	5.75738e-06	4.705e-06	37	Camk2d/Pnkp/Mapk3/Map2k7/Gins3/Cct2/Hsp90aa1/Dkc1/Pak3/Atm/Ctnnb1/Hsp90ab1/Chtf18/Pdgfrb/Cct4/Cct8/Aurkb/Src/Pcna/Xrcc5/Hnrnpa1/Gfer/Cct6a/DSCC1/Nek7/Rfc4/Klf4/Mapk15/Rfc3/Gins4/Gins1/Rfc5/Gins2/Nvl/Ptges3/Rfc2/Ddx39b
GO:0048025	negative regulation of mRNA splicing, via spliceosome	17/4337	25/21470	3.36629	3e-07	5.75738e-06	4.705e-06	17	Srsf6/Sfswap/Hnrnpa2b1/Hnrnpk/Sap18/Ptbp1/Ptbp3/Hnrnpl/C1qbp/U2af2/Rbm42/Rbmxl1/Rbm10/Rnps1/Srsf9/Acin1/Srsf10
GO:0051261	protein depolymerization	52/4337	132/21470	1.95017	3.1e-07	5.93493e-06	4.8501e-06	52	Nck2/Sptbn1/Capzb/Capza1/Gsn/Kif14/Gak/Svil/Map1s/Tmod3/Clasp2/Twf2/Cfl2/Lima1/Cfl1/Rdx/Asph/Tpx2/Sptan1/Smn1/Sgk1/Arpc2/Carmil1/Stmn1/Twf1/Hspa8/Eps8/Tpm1/Eml4/Arhgef2/Wdr1/Avil/Vps4b/Mtpn/Kif2c/Mphosph8/Dbnl/Sh3gl1/Swap70/Nes/Kif18b/Ppp1r9b/Plekhh2/Myh9/Vps4a/Mid1ip1/Flii/Hdgfl3/Add3/Add1/Dstn/Hdac6
GO:1903322	positive regulation of protein modification by small protein conjugation or removal	58/4337	153/21470	1.87663	3.1e-07	5.93493e-06	4.8501e-06	58	Brca1/Hdac4/Ube3a/Plk1/Rnf40/Pias1/Ndfip1/Stub1/Huwe1/Rnf20/Uba2/Kdm1a/Mapk8/Tollip/Rassf1/Ube2v1/Rps2/Cav1/Tnip1/Cdk9/Arrb1/Skp1/Mta1/Cul3/Arnt/Pias4/Kdm2a/Traf7/Pten/Hdac3/Pdcd6/Hspa5/Bmi1/Ube2d1/Rbx1/Ube2l3/Vcp/Btrc/Lrrk2/Ctr9/Ddx3x/Mapk15/Topors/Wdr48/Nop53/Phf23/Gnl3/Ube2s/Derl1/Dnaja3/Hspbp1/Nsmce3/Ube2v2/Cdc20/Pin1/Dcun1d1/Marchf7/Psmd10
GO:0048144	fibroblast proliferation	56/4337	146/21470	1.89879	3.2e-07	6.11899e-06	4.99451e-06	56	Tgif1/Phip/Dhx9/Morf4l1/Fn1/Ing5/Gpx1/Cdk6/Brpf1/Cdc6/Men1/Bax/Kmt2a/Ndufs4/Sod2/Gstp1/Fth1/Lzts2/Nbn/Anxa2/Prdx1/Wapl/Cdk4/Cks1b/Sirt6/Cav1/Cdk1/Pdgfrb/Grk2/Serpine1/Emd/Tp53/Jun/Col3a1/Wnt5a/Ccnb1/Bmi1/Pdgfra/Mif/Fosl2/Ccna2/Cks2/Egfr/Aqp1/Pml/Ddr2/Fndc3b/Zmpste24/Pdgfc/Cdc73/Pawr/Ecd/Med31/Ifi30/Dazap1/Ptges3
GO:0051016	barbed-end actin filament capping	19/4337	30/21470	3.13527	3.3e-07	6.3026e-06	5.13822e-06	19	Nck2/Capzb/Capza1/Gsn/Svil/Twf2/Cfl1/Rdx/Arpc2/Carmil1/Twf1/Eps8/Avil/Mtpn/Mphosph8/Dbnl/Flii/Add3/Add1
GO:0031668	cellular response to extracellular stimulus	93/4337	283/21470	1.62682	3.4e-07	6.4702e-06	5.28124e-06	93	Pik3r4/Wdr45/Atg7/Snw1/Sh3glb1/Depdc5/Vcam1/Usp33/Eif4g1/Jmy/Plec/Pik3c2a/Cbl/Mapk3/Tnrc6a/Slc2a1/Ppan/Ireb2/Atp2b1/Max/Ctsl/Ercc6/Prkag1/Dnm1l/Mlst8/Gstp1/Fads1/Fosl1/Rxra/Itga6/Atf2/Mapk8/Med1/Mtmr3/Prkag2/Glul/Wipi2/Asns/Pik3c3/Dcps/Rrp8/Gcn1/Sipa1/Sirt1/Sik2/Hnrnpl/Foxo3/Map1lc3b/Chka/Fos/Tp53/Jun/Ifi204/Col1a1/Lpl/Hmox1/Lamp2/Hspa5/Pdia3/Plin2/Hnrnpa1/Axl/Eif2ak2/Prkaa1/Lrrk2/Nfe2l2/Prkd1/Tf…
GO:0046777	protein autophosphorylation	83/4337	245/21470	1.67708	3.4e-07	6.4702e-06	5.28124e-06	83	Peak1/Pikfyve/Stk25/Cdk5/Camk2d/Mark2/Csnk1g1/Iqgap1/Mapk3/Pak1/Nrg1/Bcr/Map2k2/Vrk1/Camk2g/Tssk4/Atg101/Riok2/Ephb3/Csnk1g3/Ptk2/Stk4/Trpm7/Nbn/Csnk2a1/Ern1/Prkx/Cad/Hk1/Atm/Met/Fyn/Cav1/Ctnnd1/Clk2/Hspa8/Oxsr1/Wnk2/Rb1cc1/Ephb4/Mvp/Tgfbr1/Pdgfrb/Igf1r/Ripk1/Sik2/Fgfr1/Eef2k/Clk4/Src/Jun/Prkca/Clk1/Pdgfra/Prkcd/Ttk/Hspa9/Csk/Tnks1bp1/Chp1/Ppp2ca/Egfr/Nme2/Eif2ak2/Yes1/Cdk12/Mob1b/Brd4/Lrrk2/Mre1…
GO:0016358	dendrite development	101/4337	314/21470	1.59233	3.4e-07	6.4702e-06	5.28124e-06	101	Srgap2/Actr3/Nck2/Itgb1/Rapgef2/Rhoa/Cdk5/Dclk1/Sh3glb1/Tbc1d24/Ube3a/Hdac2/Iqsec1/Crebbp/Iqgap1/Pak1/Picalm/Map6/Cyth2/Map1s/Cacna1a/Hnrnpk/App/Rbfox2/Dnm1l/Ephb3/Arid1b/Cfl1/Nedd4/Rere/Atp7a/Pak3/Mapk8/Ptprs/Baiap2/Abl2/Cit/Afdn/Sgk1/Met/Pbrm1/Fyn/Ilk/Uba6/Adam10/Camk1/Mfn1/Myo6/Septin7/Nr3c1/Cux1/Dnm3/Caprin1/Farp1/Pten/Matn2/Eef2k/Numbl/Strn/Igf2bp1/Hprt1/Grn/Rab21/Crkl/Psen1/Dvl1/Dynlt1/Plk2…
GO:0071364	cellular response to epidermal growth factor stimulus	26/4337	49/21470	2.62676	3.5e-07	6.65252e-06	5.42358e-06	26	Dab2/Iqgap1/Ireb2/Snx6/Gstp1/Cfl1/Knstrn/Dusp3/Med1/Baiap2/Arpc2/Akt1/Mcm7/Mars1/Pdpk1/Grk2/Ncl/Eef1a1/Col1a1/Zfp36l2/Zfp36l1/Egfr/Sox9/Ppp1r9b/Bag4/Errfi1
GO:0006892	post-Golgi vesicle-mediated transport	43/4337	102/21470	2.08694	3.6e-07	6.82622e-06	5.56524e-06	43	Macf1/Sptbn1/Vamp4/Gak/Vamp5/Ap3d1/Scfd1/Mon2/Plcb3/Gbf1/Arfgef2/Exoc6b/Vamp2/Rab34/Steap2/Vps35l/Vps29/Myo5a/Exoc5/Acsl3/Dnm2/Exoc1/Nsf/Atp2c1/Rabep1/Exoc4/Lamp1/Ap1g1/Csk/Myo1b/Rab10/Lyplal1/Gga2/Ankfy1/Rab14/Golga4/Rabif/Coro7/Exoc2/Chic2/Nbea/Ccdc22/Arl3
GO:0031503	protein-containing complex localization	76/4337	219/21470	1.71796	3.6e-07	6.82622e-06	5.56524e-06	76	Traf3ip1/Ralgapa2/Nptn/Nmd3/Rap1a/Sdad1/Ap2a2/Iqsec1/Ap2s1/Nrg1/Sirt2/Ap2a1/Akap9/Pcm1/Ap3d1/Exoc3/Riok2/Ap2m1/Nedd4/Gphn/Stau1/Ralgapb/Xpo1/Eif6/Vamp2/Snap23/Akirin2/Terf2/Adam10/Cluap1/Tnfaip2/Myo6/Nptxr/Kif5b/Dnm3/Fkbp4/Pip5k1c/Ap2b1/Ndc1/Birc5/Stx7/Lmnb1/Ezr/Map2k1/Lmna/Efnb2/Abce1/Rab11a/Ran/Dlg3/Stx4/Sgcd/Ttc21b/Lsg1/Pml/Ift20/Ppp3r1/Ltv1/Lrrc7/Dlg1/Rcc2/Nop9/Washc5/Dync2i1/Stau2/Snap47/Mio…
GO:0030835	negative regulation of actin filament depolymerization	27/4337	52/21470	2.57041	3.7e-07	6.97413e-06	5.70623e-06	27	Nck2/Sptbn1/Capzb/Capza1/Gsn/Svil/Tmod3/Twf2/Lima1/Cfl1/Rdx/Sptan1/Arpc2/Carmil1/Twf1/Eps8/Tpm1/Avil/Mtpn/Mphosph8/Dbnl/Swap70/Plekhh2/Myh9/Flii/Add3/Add1
GO:0051084	'de novo' post-translational protein folding	22/4337	38/21470	2.86604	3.7e-07	6.97413e-06	5.70623e-06	22	Sh3glb1/Selenof/Cct2/Ero1a/Dnajc7/Hspa13/Hspa8/Tor2a/Hspa2/Hspa1b/Hspa5/H2-DMb1/Hspa9/Dnajb1/Hspe1/Dnajb12/St13/Hspa14/Dnajb4/Tor1a/Sdf2l1/Ptges3
GO:0006513	protein monoubiquitination	39/4337	89/21470	2.16929	3.7e-07	6.97413e-06	5.70623e-06	39	Brca1/Rnf2/Trim56/Cbl/Rnf40/Ddb1/Nedd4/Cul4b/Huwe1/Rnf20/Klhl22/Cul1/Rad18/Skp1/Wac/Cul3/Ring1/Pdcd6/Pcgf2/Bmi1/Ube2e1/Rbx1/Ube2b/Pcgf5/Leo1/Trim25/Ctr9/Ube2r2/Topors/Wdr48/Rybp/Cdc34/Bcor/Cdc73/Paf1/Uhrf1/Rnf126/Ube2t/Marchf7
GO:0042147	retrograde transport, endosome to Golgi	39/4337	89/21470	2.16929	3.7e-07	6.97413e-06	5.70623e-06	39	Pikfyve/Stx6/Snx8/Spag9/Bet1l/Snx6/Vps26a/Rhobtb3/Tbc1d23/Washc1/Snx2/Gbf1/Tmem87a/Stx16/Vps29/Snx1/Ap1s1/Evi5/Ric1/Vps51/Erc1/Arfip1/Gosr1/Rab6a/Rab7a/Arl1/Lrrk2/Trim27/Washc2/Tbc1d5/Ankfy1/Tbc1d10b/Rgp1/Heatr5b/Stx5/Rnf126/Ykt6/Snx5/Rab9a
GO:0040008	regulation of growth	202/4337	727/21470	1.3755	3.7e-07	6.97413e-06	5.70623e-06	202	Actr3/Phip/Morf4l1/Fn1/Ing5/Macf1/Meis1/Rhoa/Ncam1/Lamtor1/Fdps/Cdk5/Sh3glb1/Eif4g1/Rbpj/Kif14/Hdac2/Tgfbr3/Lrp1/Celf1/Dab2/Smarca4/Spag9/Foxp1/Men1/Ei24/Hsd3b7/Uri1/Pak1/Nrg1/Picalm/Bbc3/Ppan/Clasp2/Twf2/Yeats4/Gja1/Hnrnpk/Gas1/Mmp14/App/Mlst8/Cfl1/Gnas/Ptk2/Ncoa3/Stk4/P3h1/Morf4l2/Bcl2l1/Sdcbp/Csnk2a1/Agrn/Exosc2/Smad3/G6pdx/Eno1/Pttg1/Ptprs/Meaf6/Mtm1/Ppt1/Gdi1/Stat3/Exosc9/Csf1/Afdn/Sgk1/Ruvb…
GO:0007062	sister chromatid cohesion	29/4337	58/21470	2.47521	3.9e-07	7.32498e-06	5.99093e-06	29	Recql4/Haspin/Kif22/Mau2/Smc5/Rad21/Esco1/Stag2/Bub1/Pttg1/Naa10/Wapl/Ctnnb1/Phb2/Rb1/Fen1/DSCC1/Mre11/Nipbl/Naa50/Sgo2/Esco2/Sfpq/Cdca5/Smc1a/Smc3/Stag1/Cdc20/Bub1b
GO:0031062	positive regulation of histone methylation	29/4337	58/21470	2.47521	3.9e-07	7.32498e-06	5.99093e-06	29	Brca1/Snw1/Men1/Kat8/Eed/Kmt2a/Kansl1/Rnf20/Rtf1/Kansl3/Hcfc1/Ctnnb1/Rrp8/Sirt1/Paxbp1/Nelfe/Dnmt1/Lmna/Wdr5/Mtf2/Ctr9/Rif1/Nelfa/Ogt/Paf1/Baz2a/Smarca5/Chtop/Mecp2
GO:0030834	regulation of actin filament depolymerization	30/4337	61/21470	2.43464	3.9e-07	7.32498e-06	5.99093e-06	30	Nck2/Sptbn1/Capzb/Capza1/Gsn/Svil/Tmod3/Twf2/Cfl2/Lima1/Cfl1/Rdx/Sptan1/Arpc2/Carmil1/Twf1/Eps8/Tpm1/Wdr1/Avil/Mtpn/Mphosph8/Dbnl/Swap70/Plekhh2/Myh9/Flii/Add3/Add1/Dstn
GO:0072593	reactive oxygen species metabolic process	82/4337	242/21470	1.67742	4e-07	7.49504e-06	6.13244e-06	82	Brca1/Pikfyve/Hdac4/Eif5a/Gpx1/Gnai2/Rhoa/Cd36/Ndufc2/Sirt2/Prcp/Tspo/Bnip3/Gpx3/Bcr/Pxdn/App/Ndufs4/Sod2/Gstp1/Ccs/Prdx5/Gbf1/Park7/Acox1/Atp7a/Abcd1/Map3k7/G6pdx/Eif6/Prdx1/Stat3/Met/Akt1/Fyn/Prdx6/Hspd1/Prdx2/Hbp1/Hk2/Pdgfrb/Vdac1/Sirt1/Ripk1/Ccn2/F2/Foxo3/Sod3/Sh3pxd2a/Dhfr/Mtco2/Hba/Hbb-y/Tp53/Sod1/Eef1a1/Ccn1/Prdx3/Prkcd/Ier3/Aldh2/Arf4/Cycs/Egfr/Lrrk2/Parl/Grb2/Nfe2l2/Abcb7/Nnt/Tgfbr2/Nqo1…
GO:0034446	substrate adhesion-dependent cell spreading	45/4337	109/21470	2.04375	4e-07	7.49504e-06	6.13244e-06	45	Srgap2/Peak1/Fn1/Rhoa/Pxn/Kif14/Dab2/Dock1/Actn4/Fermt2/Itgb7/Ephb3/Ptk2/Flna/Itgav/Arpc2/Ilk/Carmil1/Coro1c/Micall2/Lamb1/Lamc1/Dnm2/C1qbp/Itgb1bp1/Myadm/Src/P4hb/Calr/Crkl/Rac1/Nrp1/Apoa1/Axl/Rreb1/Lama5/Fzd7/Bcar1/Pdpn/Crk/Atrnl1/Fndc3b/Rcc2/Lims1/Triobp
GO:0018107	peptidyl-threonine phosphorylation	47/4337	116/21470	2.00578	4.3e-07	8.04765e-06	6.56618e-06	47	Phip/Cdk5/Camk2d/Eif4g1/Ube2k/Plk1/Sirt2/Csnk2a2/Tbk1/Cdc42bpb/App/Tssk4/Csnk2a1/Map3k7/Atf2/Mapk8/Acvr1/Cad/Hk1/Cit/Prkag2/Pbk/Met/Akt1/Cdk1/Oxsr1/Tgfbr1/Pdpk1/Grk2/Csnk2b/Chek1/Ppef2/Prkca/Clk1/Wnt5a/Prkcd/Ttk/Tnks1bp1/Cab39/Lrrk2/Irgm1/Prkd1/Tgfbr2/Ogt/Spred1/Mtor/Stk39
GO:0033144	negative regulation of intracellular steroid hormone receptor signaling pathway	23/4337	41/21470	2.77707	4.4e-07	8.21541e-06	6.70999e-06	23	Brca1/Rhoa/Dab2/Smarca4/Foxp1/Cnot3/Cnot1/Cnot2/Sirt1/Ncor2/Hdac1/Phb2/Per1/Zbtb7a/Calr/Phb1/Ncor1/Kank2/Vps18/Vps11/Lbh/Strn3/Cry2
GO:0010389	regulation of G2/M transition of mitotic cell cycle	44/4337	106/21470	2.05489	4.4e-07	8.21541e-06	6.70999e-06	44	Brca1/Camk2d/Kif14/Uimc1/Cdc6/Plk1/Rrm1/App/Rad21/Nbn/Atm/Cdk4/Cdk1/Nae1/Sin3a/Blm/Nabp2/Chek1/Rad51b/Aurkb/Lmnb1/Hspa2/Ccnb1/Ccnd1/Vps4b/Ier3/Rab11a/Cdk2/Inip/Brd4/Mre11/Ints3/Fbxo5/Clspn/Nop53/Rcc2/Abraxas1/Znf830/Vps4a/Pinx1/Syf2/Mrnip/Orc1/Mecp2
GO:0045943	positive regulation of transcription by RNA polymerase I	20/4337	33/21470	3.00026	4.5e-07	8.38237e-06	6.85343e-06	20	Smarca4/Pwp1/Ercc6/Phf8/Ubtf/Dek/Mars1/Sf3b1/Ncl/Wdr75/Wdr43/Mybbp1a/Dhx33/Nol11/Utp15/Smarca5/Ddx21/Mtor/Smarcb1/Baz1b
GO:0048284	organelle fusion	59/4337	158/21470	1.84858	4.5e-07	8.38237e-06	6.85343e-06	59	Tgfbrap1/Pikfyve/Stx6/Vamp4/Dysf/Arl8b/Vcpip1/Vamp8/Stxbp1/Chmp2a/Bax/Bnip3/Dnm1l/Anxa1/Huwe1/Miga2/Vamp2/Snap23/Anxa2/Rab34/Stx17/Chmp6/Stx16/Bnip1/Akt2/Mfn1/Kif5b/Bak1/Stx7/Gosr1/Pla2g4a/Rab7a/Chp1/Rab8b/Stx4/Parl/Tfrc/Vat1/Samd9l/Mtch2/Ankfy1/Tmem175/Afg3l2/Kiaa0319l/Stx5/Vps18/Snap47/Vps4a/Vps11/Chmp1a/Stoml2/Zdhhc6/Chchd3/Chmp4b/Yipf5/Stx12/Snap29/Vav3/Uso1
GO:0005975	carbohydrate metabolic process	165/4337	574/21470	1.42303	4.6e-07	8.55859e-06	6.99648e-06	165	Ep300/Idh1/Edem3/Rpe/Hdac4/Gapdh/Mdh2/Pgm2/Cd36/Nfkb1/Uxs1/Hmgb1/Dysf/Pck2/Gapdhs/Slc3a2/Idh2/Ap2a1/Taldo1/Gys1/Pkm/Adpgk/Glb1/St3gal4/Pofut2/Pfkl/Myof/App/Pfkm/Naga/Pmm1/Mlst8/Ddb1/Gnpda1/Gsto1/Tkfc/Mdh1/Nfe2l1/Man1a2/H6pd/Ext2/Man1b1/Pofut1/Gpd2/Pgm1/G6pdx/Eif6/Eno1/Gk/Grb10/B4galt1/Ggta1/Lancl1/Hk1/Stat3/Galk2/Pfkp/Prkag2/Gnpda2/Akt2/Akt1/Sirt6/St3gal2/Clk2/Pgls/Brat1/Phkb/Pgm2l1/Rb1cc1/Arpp19…
GO:0010821	regulation of mitochondrion organization	55/4337	144/21470	1.89079	4.7e-07	8.7344e-06	7.13916e-06	55	Ep300/Gpx1/Sh3glb1/Slc35f6/Pisd/Rap1gds1/Hip1r/Tspo/Bbc3/Bax/Bnip3/Inf2/Cyrib/Dnm1l/Huwe1/Bcl2l1/Htra2/Akt1/Dhodh/Ssbp1/Mfn1/Vdac1/Rhot1/Bak1/Bcl2l11/Tp53/Ier3/Lmna/Slc25a4/Slc25a5/Aurka/Gclc/Pla2g6/Fbxo7/Mcu/Plscr3/Parl/Cttn/Tfrc/Vat1/Mtch2/Ddhd2/Acaa2/Pgam5/Vps13c/Prelid1/Higd1a/Ghitm/Bnip3l/Stoml2/Zdhhc6/Pam16/Tmem135/Triap1/Psmd10
GO:0022406	membrane docking	40/4337	93/21470	2.12922	4.8e-07	8.89937e-06	7.28146e-06	40	Stx6/Ncam1/Stxbp3/Vcam1/Vamp8/Stxbp1/Cep290/Esyt1/Exoc3/Esyt2/Exoc7/Exoc6b/Vamp2/Stx17/Stx16/Exoc5/Exoc1/Syde1/Exoc4/Atp2a2/Stx7/Ezr/Msn/Rab7a/Chp1/Rab10/Rab8b/Stx4/Ahcyl1/Vapb/Scfd2/Stx5/Vps18/Vps11/Vmp1/Ykt6/Exoc2/Stx12/Snap29/Uso1
GO:1900182	positive regulation of protein localization to nucleus	40/4337	93/21470	2.12922	4.8e-07	8.89937e-06	7.28146e-06	40	Brca1/Tardbp/Ptgs2/Nmd3/Larp7/Fermt2/Hnrnpm/Flna/Hsp90aa1/Park7/Akt1/Fyn/Hsp90ab1/Cdk1/Tnfrsf1a/Kat7/Mepce/Tpr/Ect2/F2/Hdac3/Src/Parp1/Pik3r1/Prkcd/Yap1/Psen1/Ran/Prkd1/Trim28/Tfrc/Rbm22/Parp9/Ogt/Mavs/Pinx1/Wwtr1/Dmap1/Cd2ap/Bag3
GO:0006515	protein quality control for misfolded or incompletely synthesized proteins	18/4337	28/21470	3.18242	4.9e-07	9.07416e-06	7.42448e-06	18	Bag6/Stub1/Akirin2/Cul3/Atxn3/Uggt1/Clpp/Yme1l1/Aup1/Vcp/Zyg11b/Lonp2/Lonp1/Rnf126/Derl1/Tor1a/Sdf2l1/Hdac6
GO:0009112	nucleobase metabolic process	24/4337	44/21470	2.70023	5e-07	9.24854e-06	7.56716e-06	24	Tyms/Cmpk1/Adk/Pnp/Gart/Ctps2/Kdm1a/Cad/Dhodh/Rrm2/Paics/Dpysl3/Nt5c2/Hprt1/Ada/Aprt/Umps/Ctps1/Ppat/Tymp/Shmt2/Prps1/Aldh6a1/Mtor
GO:1905475	regulation of protein localization to membrane	72/4337	206/21470	1.73025	5.3e-07	9.78063e-06	7.99321e-06	72	Actr3/Sptbn1/Itgb1/Vamp4/Slc7a11/Cdk5/Rap1a/Sh3glb1/Snx27/Camk2d/Gsn/Lrp1/Vamp8/Dab2/Pak1/Picalm/Bbc3/Clasp2/Camk2g/Mmp14/Ap2m1/Bcl2l1/Csnk2a1/Gdi1/Arpc2/Akt2/Akt1/Cdh2/Fyn/Adam10/Myo5a/Pls1/Acsl3/Kif5b/Pdpk1/Hectd1/Atp2c1/Ap2b1/Itgb1bp1/Pgrmc1/Stx7/Prnp/Ccl2/Ezr/Pik3r1/Map2k1/Csk/Crkl/Stom/Chp1/Rab11a/Stx4/Egfr/Epha2/Lyplal1/Sorbs1/Itga3/Sqstm1/Ppp1r9b/Dlg1/Tcaf1/Ogt/Zdhhc5/Vps4a/Tcaf2/Lztfl1/Ra…
GO:0071456	cellular response to hypoxia	56/4337	148/21470	1.87313	5.3e-07	9.78063e-06	7.99321e-06	56	Ptgs2/Usp19/Rbpj/Sirt2/Bbc3/Bnip3/Hyou1/Ero1a/Tmbim6/Mlst8/Stub1/Atp7a/Atf2/Ak4/Eno1/Ddah1/Akt1/Slc29a1/Sirt1/Gnb1/Foxo3/Mdm2/Pten/Ptgis/Phb2/Fos/Tp53/Src/Jun/P4hb/Pgk1/Hmox1/Jund/Zfp36l1/Twist1/Map2k1/Vhl/Lmna/Ccna2/Aqp1/Prkaa1/Nfe2l2/Slc9a1/Ddr2/Pdk1/Nop53/Acaa2/Ogt/Higd1a/Ajuba/Bnip3l/Pdk3/Sdhd/Vasn/Chchd2/Mtor
[truncated: 2,621 more rows]

## Sheet: CC
Table S7 GO Annotation Enrichment Analysis(CC)
ID	Description	GeneRatio	BgRatio	FoldEnrichment	pvalue	p.adjust	qvalue	Count	genes
[truncated: 723 more rows]

## Sheet: MF
Table S7 GO Annotation Enrichment Analysis(MF)
[truncated: 802 more rows]
