# Supplementary material for: Curcumin Protects Mouse Spermatogonia from Triptolide-Induced Injury Through Modulation of Ferroptosis-Related Pathways
Source: Biology (Basel). 2026 Jun 26;15(13):1019. doi: 10.3390/biology15131019 (PMC13360325; doi:10.3390/biology15131019)
Supplement: Supplementary file 1 [file biology-15-01019-s001.zip › Table S8 KEGG Pathway Analysis Data for Con VS TP.xlsx]

## Sheet: Sheet1
Table S8 KEGG Pathway Analysis Data for Con VS TP
ID	Description	GeneRatio	BgRatio	FoldEnrichment	pvalue	p.adjust	qvalue	Count	genes	down_count	down_genes	up_count	up_genes
mmu03040	Spliceosome	87/1408	134/8979	4.14038	2.06267e-38	6.9512e-36	3.84163e-36	87	Dhx8||Thoc2||Rbm25||Alyref||Lsm2||Hspa1l||Hspa1b||U2af2||Hnrnpa1||Snrpa1||Sf3b6||Pcbp1||Magoh||Snrpf||Snrpg||Lsm3||Lsm6||Snrpd1||Snrpd2||Snrpd3||Crnkl1||Phf5a||Txnl4a||Srsf3||Usp39||Puf60||Sf3b2||Prpf38a||Snrpa||Sf3a2||Snrpc||Snrnp70||Isy1||Cdc5l||U2surp||Snrnp200||Snrnp40||Bud31||Lsm8||Prpf38b||Ddx42||Hnrnpa3||Smndc1||Slu7||Rbm22||Prpf18||Aqr||Tcerg1||Rbm17||Snrnp27||Sf3a1||Sf3b4||Ccdc12||Thoc1|…	87	Dhx8||Thoc2||Rbm25||Alyref||Lsm2||Hspa1l||Hspa1b||U2af2||Hnrnpa1||Snrpa1||Sf3b6||Pcbp1||Magoh||Snrpf||Snrpg||Lsm3||Lsm6||Snrpd1||Snrpd2||Snrpd3||Crnkl1||Phf5a||Txnl4a||Srsf3||Usp39||Puf60||Sf3b2||Prpf38a||Snrpa||Sf3a2||Snrpc||Snrnp70||Isy1||Cdc5l||U2surp||Snrnp200||Snrnp40||Bud31||Lsm8||Prpf38b||Ddx42||Hnrnpa3||Smndc1||Slu7||Rbm22||Prpf18||Aqr||Tcerg1||Rbm17||Snrnp27||Sf3a1||Sf3b4||Ccdc12||Thoc1|…	0
mmu03018	RNA degradation	34/1408	84/8979	2.58122	3.62504e-08	4.90672e-06	2.53832e-06	34	C1d||Lsm2||Pfkl||Hspa9||Pfkm||Exosc10||Lsm3||Lsm6||Btg1||Hspd1||Patl1||Tob1||Lsm8||Cnot4||Exosc6||Cnot2||Cnot3||Edc3||Exosc2||Lsm1||Dhx36||Exosc4||Lsm7||Exosc5||Dis3||Mtrex||Exosc7||Mphosph6||Exosc8||Cnot8||Dcps||Exosc9||Lsm4||Pfkp	29	C1d||Lsm2||Exosc10||Lsm3||Lsm6||Btg1||Patl1||Tob1||Lsm8||Cnot4||Exosc6||Cnot2||Cnot3||Edc3||Exosc2||Lsm1||Dhx36||Exosc4||Lsm7||Exosc5||Dis3||Mtrex||Exosc7||Mphosph6||Exosc8||Cnot8||Dcps||Exosc9||Lsm4	5	Pfkl||Hspa9||Pfkm||Hspd1||Pfkp
mmu04919	Thyroid hormone signaling pathway	43/1408	120/8979	2.28514	4.368e-08	4.90672e-06	2.71173e-06	43	Med14||Med12||Ep300||Ncoa3||Notch2||Hdac3||Src||Pfkl||Slc2a1||Prkca||Mdm2||Rxra||Akt1||Map2k1||Kras||Itgav||Crebbp||Pfkm||Prkacb||Prkcb||Hdac2||Atp1b3||Ctnnb1||Slc16a10||Med13||Sin3a||Akt2||Ncor1||Mapk3||Map2k2||Med16||Tbc1d4||Med17||Atp1a1||Rheb||Med1||Med24||Raf1||Med4||Med30||Med27||Mtor||Pfkp	24	Med14||Med12||Ep300||Ncoa3||Notch2||Hdac3||Src||Slc2a1||Mdm2||Rxra||Kras||Crebbp||Hdac2||Ctnnb1||Med13||Sin3a||Ncor1||Med16||Med17||Med1||Med24||Med4||Med30||Med27	19	Pfkl||Prkca||Akt1||Map2k1||Itgav||Pfkm||Prkacb||Prkcb||Atp1b3||Slc16a10||Akt2||Mapk3||Map2k2||Tbc1d4||Atp1a1||Rheb||Raf1||Mtor||Pfkp
mmu03020	RNA polymerase	18/1408	32/8979	3.58714	1.53663e-07	1.03569e-05	5.72381e-06	18	Polr2j||Polr2a||Polr1c||Polr2i||Polr2f||Polr2g||Polr2l||Polr1d||Polr2c||Polr3g||Polr1f||Polr1h||Polr2e||Polr2b||Polr1e||Polr3f||Polr3h||Polr2d	18	Polr2j||Polr2a||Polr1c||Polr2i||Polr2f||Polr2g||Polr2l||Polr1d||Polr2c||Polr3g||Polr1f||Polr1h||Polr2e||Polr2b||Polr1e||Polr3f||Polr3h||Polr2d	0
mmu03013	Nucleocytoplasmic transport	41/1408	118/8979	2.21578	2.37417e-07	1.33349e-05	6.88489e-06	41	Thoc2||Tpr||Alyref||Pnn||Sap18||Eef1a1||Kpna2||Magoh||Eef1a2||Sumo1||Thoc6||Kpna1||Ddx19a||Nup62||Nup98||Thoc7||Ipo8||Snupn||Thoc5||Nup54||Pym1||Ahctf1||Ipo11||Casc3||Pom121||Thoc1||Nup35||Ndc1||Thoc3||Ipo4||Eif4a3||Xpo5||Nmd3||Tmem33||Xpot||Rbm8a||Ranbp2||Nup50||Acin1||Phax||Ddx39b	29	Thoc2||Tpr||Alyref||Pnn||Sap18||Kpna2||Magoh||Sumo1||Thoc6||Nup62||Nup98||Thoc7||Thoc5||Nup54||Pym1||Ahctf1||Casc3||Pom121||Thoc1||Nup35||Thoc3||Eif4a3||Nmd3||Rbm8a||Ranbp2||Nup50||Acin1||Phax||Ddx39b	12	Eef1a1||Eef1a2||Kpna1||Ddx19a||Ipo8||Snupn||Ipo11||Ndc1||Ipo4||Xpo5||Tmem33||Xpot
mmu01100	Metabolic pathways	322/1408	1619/8979	1.26834	3.12934e-07	1.45728e-05	7.56425e-06	322	Man1b1||Mtr||Cad||Setd1a||Setd2||Hsd17b10||Galnt1||Gsto1||Ptgis||Agpat1||Dhodh||Ppt2||Pmm1||Neu1||Aldh1a7||Ddost||Aox1||Nnmt||Pip5k1c||Pik3c2g||Hmox2||Gpx4||Ugdh||Nme6||Papss2||Ppt1||Ugcg||Idh1||Lancl1||Adh1||Dhfr||Ada||Got2||Tyms||Rrm1||Aprt||Cbr2||Mdh2||Pgk1||Gsta2||Rrm2||Gpx1||Gusb||Pfkl||Scd2||Umps||Scd1||Hmox1||Glul||Atp6v0a2||Gapdh||Cox7c||Hk1||Gstp1||Cox5b||Hexb||Ptgs1||Ggta1||Gsta4||Aldh1…	87	Setd1a||Setd2||Ppt2||Neu1||Hmox2||Ppt1||Ugcg||Idh1||Tyms||Rrm1||Gsta2||Rrm2||Scd2||Scd1||Hmox1||Glul||Ggta1||Gsta4||Scp2||Fah||Cpox||Aldh3a1||Rpia||Fpgs||Pcyt1a||Sqle||Hccs||Fdft1||Kmt2a||Cox17||Idi1||Sirt6||Cycs||Pip5k1a||Pde7a||Uqcrh||Hmgcr||Ptgs2||St3gal2||Kmt5a||Pomk||Kmt5b||Nsd3||Cox11||Kmt2d||Fcsk||Gstm7||Pcyt1b||Sephs1||Pi4kb||Pisd||Gmppb||Nudt9||Acat2||Gatc||Setd1b||Cox10||Pgp||Hmgcs1||Su…	235	Man1b1||Mtr||Cad||Hsd17b10||Galnt1||Gsto1||Ptgis||Agpat1||Dhodh||Pmm1||Aldh1a7||Ddost||Aox1||Nnmt||Pip5k1c||Pik3c2g||Gpx4||Ugdh||Nme6||Papss2||Lancl1||Adh1||Dhfr||Ada||Got2||Aprt||Cbr2||Mdh2||Pgk1||Gpx1||Gusb||Pfkl||Umps||Atp6v0a2||Gapdh||Cox7c||Hk1||Gstp1||Cox5b||Hexb||Ptgs1||Aldh1a1||Glud1||Man2a1||Adh5||Hexa||Dck||Akr1b8||Gpx3||Stt3a||Gfpt1||Pfkm||Cox7a2||Gstm5||Ahcy||Arsb||Atp6v0d1||Idh2||Gal…
mmu03015	mRNA surveillance pathway	37/1408	103/8979	2.29081	3.52902e-07	1.45728e-05	7.83969e-06	37	Pcf11||Alyref||Cpsf2||Pnn||Sap18||Magoh||Smg6||Ppp1ca||Ppp2ca||Gspt2||Smg7||Ddx19a||Hbs1l||Cpsf6||Papolg||Ppp2r1b||Wdr82||Cpsf7||Cstf2t||Pabpn1||Pym1||Casc3||Wdr33||Gspt1||Eif4a3||Tardbp||Cstf1||Cstf3||Clp1||Nudt21||Rbm8a||Rnmt||Fip1l1||Cpsf1||Dazap1||Acin1||Ddx39b	33	Pcf11||Alyref||Cpsf2||Pnn||Sap18||Magoh||Smg6||Ppp1ca||Ppp2ca||Smg7||Cpsf6||Papolg||Ppp2r1b||Wdr82||Cpsf7||Cstf2t||Pabpn1||Pym1||Casc3||Wdr33||Eif4a3||Tardbp||Cstf1||Cstf3||Clp1||Nudt21||Rbm8a||Rnmt||Fip1l1||Cpsf1||Dazap1||Acin1||Ddx39b	4	Gspt2||Ddx19a||Hbs1l||Gspt1
mmu04141	Protein processing in endoplasmic reticulum	53/1408	172/8979	1.96505	3.89184e-07	1.45728e-05	8.05375e-06	53	Man1b1||Bak1||Capn1||Ddost||Pdia4||Hsp90b1||Bcl2||Hspa1l||Hspa1b||Hspa5||Canx||Traf2||Stt3a||Hspa4l||Ube2d1||Sec61a1||Dad1||Ube2g1||Rbx1||Dnaja1||Bax||Stt3b||Sec31a||Nfe2l2||Ssr4||Ube2j2||Ckap4||Ero1a||Erlec1||Sec63||Tram1||Mapk8||Rpn1||Dnajc3||Ubxn1||Derl1||Dnajb11||Ubqln4||Sar1b||Sec61b||Atxn3||Lman1||Sec23b||Rpn2||Lman2||Sil1||Herpud1||Hyou1||Dnajb1||Fbxo6||Amfr||Skp1||Mbtps1	16	Hspa1l||Hspa1b||Hspa4l||Ube2d1||Ube2g1||Rbx1||Dnaja1||Nfe2l2||Ube2j2||Ubqln4||Atxn3||Sec23b||Herpud1||Dnajb1||Fbxo6||Skp1	37	Man1b1||Bak1||Capn1||Ddost||Pdia4||Hsp90b1||Bcl2||Hspa5||Canx||Traf2||Stt3a||Sec61a1||Dad1||Bax||Stt3b||Sec31a||Ssr4||Ckap4||Ero1a||Erlec1||Sec63||Tram1||Mapk8||Rpn1||Dnajc3||Ubxn1||Derl1||Dnajb11||Sar1b||Sec61b||Lman1||Rpn2||Lman2||Sil1||Hyou1||Amfr||Mbtps1
mmu04216	Ferroptosis	17/1408	40/8979	2.71028	4.57014e-05	0.000496818	0.00027457	17	Gpx4||Prnp||Fth1||Slc3a2||Hmox1||Ftl1||Pcbp1||Vdac2||Vdac3||Tfrc||Steap3||Lpcat3||Map1lc3a||Map1lc3b||Acsl3||Atg7||Slc7a11	4	Hmox1||Pcbp1||Tfrc||Acsl3	13	Gpx4||Prnp||Fth1||Slc3a2||Ftl1||Vdac2||Vdac3||Steap3||Lpcat3||Map1lc3a||Map1lc3b||Atg7||Slc7a11
mmu04140	Autophagy - animal	42/1408	142/8979	1.88619	1.89631e-05	0.000319528	0.000174063	42	Bnip3||Ctsl||Bcl2||Rras||Lamp1||Itpr1||Lamp2||Prkcd||Akt1||Map2k1||Kras||Irs1||Ppp2ca||Prkacb||Irs2||Deptor||Akt2||Igbp1||Map3k7||Mapk3||Map2k2||Sqstm1||Bcl2l1||Atg9a||Wipi2||Zfyve1||Rab39b||Rps6kb1||Atg4a||Gabarapl1||Nrbf2||Map1lc3a||Mapk8||Rheb||Raf1||Map1lc3b||Stx17||Atg101||Atg7||Snap29||Rb1cc1||Mtor	13	Bnip3||Ctsl||Kras||Irs1||Ppp2ca||Irs2||Atg9a||Gabarapl1||Nrbf2||Stx17||Atg101||Snap29||Rb1cc1	29	Bcl2||Rras||Lamp1||Itpr1||Lamp2||Prkcd||Akt1||Map2k1||Prkacb||Deptor||Akt2||Igbp1||Map3k7||Mapk3||Map2k2||Sqstm1||Bcl2l1||Wipi2||Zfyve1||Rab39b||Rps6kb1||Atg4a||Map1lc3a||Mapk8||Rheb||Raf1||Map1lc3b||Atg7||Mtor
