# Supplementary material for: Curcumin Protects Mouse Spermatogonia from Triptolide-Induced Injury Through Modulation of Ferroptosis-Related Pathways
Source: Biology (Basel). 2026 Jun 26;15(13):1019. doi: 10.3390/biology15131019 (PMC13360325; doi:10.3390/biology15131019)
Supplement: Supplementary file 1 [file biology-15-01019-s001.zip › Table S9 KEGG Pathway Analysis Data for TP VS Cur-M.xlsx]

## Sheet: Sheet1
Table S9 KEGG Pathway Analysis Data for TP VS Cur-M.
ID	Description	GeneRatio	BgRatio	FoldEnrichment	pvalue	p.adjust	qvalue	Count	genes	down_count	down_genes	up_count	up_genes
mmu05161	Hepatitis B	12/171	163/8979	3.86568	0.0000621098665153425	0.0164591	0.0141718	12	Ep300||Casp12||Fos||Jun||Egr2||Rb1||Myd88||Stat3||Ccna2||Ddb1||Map2k7||Ywhab	4	Casp12||Rb1||Stat3||Map2k7	8	Ep300||Fos||Jun||Egr2||Myd88||Ccna2||Ddb1||Ywhab
mmu05418	Fluid shear stress and atherosclerosis	9/171	148/8979	3.1931	0.00203464	0.26959	0.225727	9	Sdc4||Fos||Jun||Gsta2||Mmp2||Sqstm1||Nqo1||Map2k7||Map2k5	3	Mmp2||Sqstm1||Map2k7	6	Sdc4||Fos||Jun||Gsta2||Nqo1||Map2k5
mmu04216	Ferroptosis	4/171	40/8979	5.25088	0.00680402	0.457895	0.336647	4	Prnp||Gclc||Tfrc||Map1lc3a	2	Prnp||Map1lc3a	2	Gclc||Tfrc
mmu04137	Mitophagy - animal	5/171	68/8979	3.86094	0.00937182	0.457895	0.357161	5	Jun||Sqstm1||Map1lc3a||Foxo3||Bnip3l	3	Sqstm1||Map1lc3a||Bnip3l	2	Jun||Foxo3
mmu05203	Viral carcinogenesis	10/171	229/8979	2.29296	0.012089	0.457895	0.370611	10	Ep300||Jun||Egr2||Rb1||Stat3||Ccna2||Gtf2b||Il6st||Ddb1||Ywhab	3	Rb1||Stat3||Il6st	7	Ep300||Jun||Egr2||Ccna2||Gtf2b||Ddb1||Ywhab
mmu00510	N-Glycan biosynthesis	4/171	50/8979	4.2007	0.0148108	0.457895	0.379674	4	Alg10b||Man2a2||Tusc3||Alg9	4	Alg10b||Man2a2||Tusc3||Alg9	0
mmu04659	Th17 cell differentiation	6/171	105/8979	3.0005	0.0149185	0.457895	0.379972	6	Fos||Jun||H2-DMb1||Stat3||Il6st||Runx1	3	H2-DMb1||Stat3||Il6st	3	Fos||Jun||Runx1
mmu04140	Autophagy - animal	7/171	142/8979	2.58846	0.0186734	0.457895	0.3884	7	Irs2||Deptor||Sqstm1||Atg4a||Atg10||Map1lc3a||Atg101	4	Deptor||Sqstm1||Atg4a||Map1lc3a	3	Irs2||Atg10||Atg101
mmu05171	Coronavirus disease - COVID-19	10/171	247/8979	2.12586	0.0195646	0.457895	0.389965	10	Fos||Jun||Myd88||Stat3||Fau||Il6st||C1ra||Fgb||Fgg||Oas3	4	Stat3||Il6st||C1ra||Oas3	6	Fos||Jun||Myd88||Fau||Fgb||Fgg
mmu04621	NOD-like receptor signaling pathway	9/171	213/8979	2.21868	0.0204897	0.457895	0.391458	9	Casp12||Jun||Myd88||Antxr2||Dhx33||Txnip||Oas3||Map1lc3a||Trpm7	6	Casp12||Antxr2||Dhx33||Oas3||Map1lc3a||Trpm7	3	Jun||Myd88||Txnip
